# Supplementary material for: Integrated Multi-Class Classification and Prediction of GPCR Allosteric Modulators by Machine Learning Intelligence
Source: Biomolecules. 2021 Jun 11;11(6):870. doi: 10.3390/biom11060870 (PMC8230833; doi:10.3390/biom11060870)
Supplement: Supplementary file 1 [file biomolecules-11-00870-s001.zip]

Archive with 17 entries (13 files):
- biomolecules-1213864-supplementary-conversion.pdf
- raw Data/
- raw Data/ClassA/
- raw Data/ClassA/Cannabinoid_receptor_1.xlsx
- raw Data/ClassA/Free_fatty_acid_receptor_2.xlsx
- raw Data/ClassA/Muscarinic_acetylcholine_receptor_M1.xlsx
- raw Data/ClassA/Sphingosine_1-phosphate_receptor_3.xlsx
- raw Data/ClassB/
- raw Data/ClassB/Glucagon-like_peptide_1_receptor.xlsx
- raw Data/ClassB/Glucagon_receptor.xlsx
- raw Data/ClassB/Parathyroid_hormone-related_peptide_receptor.xlsx
- raw Data/ClassC/
- raw Data/ClassC/Metabotropic_glutamate_receptor_2.xlsx
- raw Data/ClassC/Metabotropic_glutamate_receptor_4.xlsx
- raw Data/ClassC/Metabotropic_glutamate_receptor_5.xlsx
- raw Data/Decoys.xlsx
- raw Data/~$Decoys.xlsx
