# Supplementary material for: Integrated Multi-Class Classification and Prediction of GPCR Allosteric Modulators by Machine Learning Intelligence
Source: Biomolecules. 2021 Jun 11;11(6):870. doi: 10.3390/biom11060870 (PMC8230833; doi:10.3390/biom11060870)
Supplement: Supplementary file 1 [file biomolecules-11-00870-s001.zip › raw Data/ClassA/Cannabinoid_receptor_1.xlsx]

## Sheet: Sheet2
Column1	Column2
ASD03330001	O=C(Nc1ccc(Cl)cc1)Nc1cccc(-c2cccc(N3CCCC3)n2)c1
ASD03330002	Cc1c(C(=O)NN2CCCCC2)nn(-c2ccc(Cl)cc2Cl)c1-c1ccc(Cl)cc1
ASD03330003	CCc1c(C(=O)NCCc2ccc(N3CCCCC3)cc2)[nH]c2ccc(Cl)cc12
ASD03330004	CCc1c(C(=O)N[C@@H]2CCN(Cc3ccccc3)C2)[nH]c2ccc(Cl)cc12
ASD03330005	CCc1c(C(=O)NCCc2ccc(N(C)C)cc2)[nH]c2ccc(F)cc12
ASD03330006	CCc1c(C(=O)OCCc2ccc(N3CCCCC3)cc2)[nH]c2ccc(Cl)cc12
ASD03330007	CCc1c(C(=O)OCCc2ccc([N+](=O)[O-])cc2)[nH]c2ccc(Cl)cc12
ASD03330008	CCc1c(C(=O)OCCc2ccc(N(C)C)cc2)[nH]c2ccc(Cl)cc12
ASD03330009	CCc1c(C(=O)NCCc2ccc(N3CCCC3)cc2)[nH]c2ccc(Cl)cc12
ASD03330010	CCc1c(C(=O)NCCc2ccc(N3CCN(C)CC3)cc2)[nH]c2ccc(Cl)cc12
ASD03330011	CCc1c(C(=O)NCCc2ccc([N+](=O)[O-])cc2)[nH]c2ccc(Cl)cc12
ASD03330012	CCc1c(C(=O)NCCc2ccc(N)cc2)[nH]c2ccc(Cl)cc12
ASD03330013	CCc1c(C(=O)NCCc2ccc(NC)cc2)[nH]c2ccc(Cl)cc12
ASD03330014	CCc1c(C(=O)NCCc2ccc(N(C)C)cc2)[nH]c2ccc(Cl)cc12
ASD03330015	CCc1c(C(=O)NCCc2ccc(C)cc2)[nH]c2ccc(Cl)cc12
ASD03330016	CCc1c(C(=O)NCCc2ccc(Cl)cc2)[nH]c2ccc(Cl)cc12
ASD03330017	CCc1c(C(=O)NCCc2ccc(F)cc2)[nH]c2ccc(Cl)cc12
ASD03330018	CC(=O)c1c(C(=O)NCCc2ccc(N3CCCCC3)cc2)[nH]c2ccc(Cl)cc12
ASD03330019	CC(O)c1c(C(=O)NCCc2ccc(N3CCCCC3)cc2)[nH]c2ccc(Cl)cc12
ASD03330020	Cc1c(C(=O)NCCc2ccc(N3CCCCC3)cc2)[nH]c2ccc(Cl)cc12
ASD03330021	CCc1c(C(=O)NCCc2ccc(N3CCCCC3)cc2)[nH]c2ccccc12
ASD03330022	O=C(NCCc1ccc(N2CCCCC2)cc1)c1cc2cc(Cl)ccc2[nH]1
ASD03330023	O=C(NCCc1ccc([N+](=O)[O-])cc1)c1cc2cc(Cl)ccc2[nH]1
ASD03330024	Nc1ccc(CCNC(=O)c2cc3cc(Cl)ccc3[nH]2)cc1
ASD03330025	CNc1ccc(CCNC(=O)c2cc3cc(Cl)ccc3[nH]2)cc1
ASD03330026	CN(C)c1ccc(CCNC(=O)c2cc3cc(Cl)ccc3[nH]2)cc1
ASD03330027	O=C(NCCc1ccc(Cl)cc1)c1cc2cc(Cl)ccc2[nH]1
ASD03330028	CCOC(=O)c1[nH]c2ccc(Cl)cc2c1C(=O)CC
ASD03330029	CCCC(=O)c1c(C(=O)OCC)[nH]c2ccc(Cl)cc12
ASD03330030	CCc1c(C(=O)NCCc2ccc(N3CCCCC3)cc2)n(C)c2ccc(Cl)cc12
ASD03330031	CCCCCc1c(C(=O)NCCc2ccc(N3CCCCC3)cc2)[nH]c2ccc(Cl)cc12
ASD03330032	CCCCCC(=O)c1c(C(=O)OCC)[nH]c2ccc(Cl)cc12
ASD03330033	CCCc1c(C(=O)OCC)[nH]c2ccc(Cl)cc12
ASD03330034	CCCCc1c(C(=O)OCC)[nH]c2ccc(Cl)cc12
ASD03330035	O=C(NCCc1ccc(N2CCCCC2)cc1)c1[nH]c2ccc(Cl)cc2c1-c1ccccc1
ASD03330036	O=C(NCCc1ccc(N2CCCCC2)cc1)c1[nH]c2ccc(Cl)cc2c1Cc1ccccc1
ASD03330037	O=C(NCCc1ccc(N2CCCCC2)cc1)c1[nH]c2ccc(Cl)cc2c1CC1CCCCC1
ASD03330038	CCCCCCCc1c(C(=O)NCCc2ccc(N3CCCCC3)cc2)[nH]c2ccc(Cl)cc12
ASD03330039	CCCCCCCCCc1c(C(=O)NCCc2ccc(N3CCCCC3)cc2)[nH]c2ccc(Cl)cc12
ASD03330040	CCCCCc1c(C(=O)NCc2ccc(N3CCCCC3)cc2)[nH]c2ccc(Cl)cc12
ASD03330041	CCCCCc1c(C(=O)NCCc2ccc(N3CCOCC3)cc2)[nH]c2ccc(Cl)cc12
ASD03330042	CCCCCc1c(C(=O)NCCc2ccc(Oc3ccccc3)cc2)[nH]c2ccc(Cl)cc12
ASD03330043	CCCCCc1c(C(=O)NCCc2ccc(N(C)C)cc2)[nH]c2ccc(Cl)cc12
ASD03330044	CCCCCc1c(C(=O)NC(CO)Cc2ccc(N(C)C)cc2)[nH]c2ccc(Cl)cc12
ASD03330045	CCCCCCc1c(C(=O)OCC)[nH]c2ccc(Cl)cc12
ASD03330046	O=C(NCCc1ccc(N2CCCCC2)cc1)c1cc2cc(Cl)ccc2o1
ASD03330047	CCc1c(C(=O)NCCc2ccc(N3CCCCC3)cc2)oc2ccc(Cl)cc12
ASD03330048	CCc1c(C(=O)NCCc2ccc(N(C)C)cc2)oc2ccc(Cl)cc12
ASD03330049	CN(C)c1ccc(CCNC(=O)c2cc3cc(Cl)ccc3o2)cc1
ASD03330050	NC(=O)C1(N2CCC(F)(F)CC2)CCN(C(=O)c2cc(-c3ccc(SCCCCO)cc3)c(-c3ccc(Cl)cc3Cl)s2)CC1
ASD03330051	NC(=O)C1(N2CCC(F)(F)CC2)CCN(C(=O)c2cc(-c3ccc(SCCCO)cc3)c(-c3ccc(Cl)cc3Cl)s2)CC1
ASD03330054	NC(=O)C1(c2ccccc2)CCN(C(=O)c2cc(-c3ccc(Cl)cc3Cl)c(-c3ccc(OCCCO)cc3)s2)CC1
ASD03330055	NCCCOc1ccc(-c2sc(C(=O)N3CCC(C(N)=O)(c4ccccc4)CC3)cc2-c2ccc(Cl)cc2Cl)cc1
ASD03330056	CS(=O)(=O)NCCCOc1ccc(-c2sc(C(=O)N3CCC(C(N)=O)(c4ccccc4)CC3)cc2-c2ccc(Cl)cc2Cl)cc1
ASD03330057	CSCCCOc1ccc(-c2sc(C(=O)N3CCC(C(N)=O)(c4ccccc4)CC3)cc2-c2ccc(Cl)cc2Cl)cc1
ASD03330058	CS(=O)(=O)CCCOc1ccc(-c2sc(C(=O)N3CCC(C(N)=O)(c4ccccc4)CC3)cc2-c2ccc(Cl)cc2Cl)cc1
ASD03330059	NC(=O)C1(c2ccccc2)CCN(C(=O)c2cc(-c3ccc(Cl)cc3Cl)c(-c3ccc(OCCO)cc3)s2)CC1
ASD03330060	NC(=O)C1(N2CCC(F)(F)CC2)CCN(C(=O)c2cc(-c3ccc(Cl)cc3Cl)c(-c3ccc(OCCCO)cc3)s2)CC1
ASD03330061	NC(=O)C1(c2ccccc2)CCN(C(=O)c2cc(-c3ccc(OCCCO)cc3)c(-c3ccc(Cl)cc3Cl)s2)CC1
ASD03330062	CS(=O)(=O)NCCCOc1ccc(-c2cc(C(=O)N3CCC(C(N)=O)(c4ccccc4)CC3)sc2-c2ccc(Cl)cc2Cl)cc1
ASD03330063	NC(=O)C1(c2ccccc2)CCN(C(=O)c2cc(-c3ccc(OCCCCN4CCCC4)cc3)c(-c3ccc(Cl)cc3Cl)s2)CC1
ASD03330064	NC(=O)C1(c2ccccc2)CCN(C(=O)c2cc(-c3ccc(SCCCCO)cc3)c(-c3ccc(Cl)cc3Cl)s2)CC1
ASD03330065	NC(=O)C1(c2ccccc2)CCN(C(=O)c2cc(-c3ccc(S(=O)CCCCO)cc3)c(-c3ccc(Cl)cc3Cl)s2)CC1
ASD03330066	NC(=O)C1(c2ccccc2)CCN(C(=O)c2cc(-c3ccc(S(=O)(=O)CCCCO)cc3)c(-c3ccc(Cl)cc3Cl)s2)CC1
ASD03330067	CCCS(=O)(=O)Oc1ccc(-c2cc(C(=O)N3CCC(C(N)=O)(c4ccccc4)CC3)sc2-c2ccccc2Cl)cc1
ASD03330068	NC(=O)C1(c2ccccc2)CCN(C(=O)c2cc(-c3ccc(OS(=O)(=O)CCC(F)(F)F)cc3)c(-c3ccccc3Cl)s2)CC1
ASD03330069	NC(=O)C1(c2ccccc2)CCN(C(=O)c2cc(-c3ccc(SCCCC(F)(F)F)cc3)c(-c3ccc(Cl)cc3Cl)s2)CC1
ASD03330070	NC(=O)C1(c2ccccc2)CCN(C(=O)c2cc(-c3ccc(S(=O)(=O)CCCC(F)(F)F)cc3)c(-c3ccc(Cl)cc3Cl)s2)CC1
ASD03330071	NC(=O)C1(c2ccccc2)CCN(C(=O)c2cc(-c3ccc(OCCCO)cc3)c(-c3ccc(F)cc3Cl)s2)CC1
ASD03330072	NC(=O)C1(N2CCC(F)(F)CC2)CCN(C(=O)c2cc(-c3ccc(OCCCO)cc3)c(-c3ccc(F)cc3Cl)s2)CC1
ASD03330073	NC(=O)C1(NCCC(F)(F)F)CCN(C(=O)c2cc(-c3ccc(OCCCO)cc3)c(-c3ccc(F)cc3Cl)s2)CC1
ASD03330074	CSCCCOc1ccc(-c2cc(C(=O)N3CCC(C(N)=O)(c4ccccc4)CC3)sc2-c2ccc(F)cc2Cl)cc1
ASD03330075	CS(=O)(=O)CCCOc1ccc(-c2cc(C(=O)N3CCC(C(N)=O)(c4ccccc4)CC3)sc2-c2ccc(F)cc2Cl)cc1
ASD03330076	CSCCCOc1ccc(-c2cc(C(=O)N3CCC(C(N)=O)(N4CCC(F)(F)CC4)CC3)sc2-c2ccc(F)cc2Cl)cc1
ASD03330077	CS(=O)(=O)CCCOc1ccc(-c2cc(C(=O)N3CCC(C(N)=O)(N4CCC(F)(F)CC4)CC3)sc2-c2ccc(F)cc2Cl)cc1
ASD03330078	NCCSc1ccc(-c2cc(C(=O)N3CCC(C(N)=O)(c4ccccc4)CC3)sc2-c2ccc(Cl)cc2Cl)cc1
ASD03330079	CS(=O)(=O)NCCSc1ccc(-c2cc(C(=O)N3CCC(C(N)=O)(c4ccccc4)CC3)sc2-c2ccc(Cl)cc2Cl)cc1
ASD03330080	NC(=O)C1(c2ccccc2)CCN(C(=O)c2cc(-c3ccc(OCCO)cc3)c(-c3ccc(Cl)cc3Cl)s2)CC1
ASD03330081	NC(=O)C1(N2CCC(F)(F)CC2)CCN(C(=O)c2cc(-c3ccc(OCCO)cc3)c(-c3ccc(Cl)cc3Cl)s2)CC1
ASD03330082	NC(=O)C1(NCC(F)(F)F)CCN(C(=O)c2cc(-c3ccc(OCCCO)cc3)c(-c3ccc(Cl)cc3Cl)s2)CC1
ASD03330083	CCCc1c(C(=O)O)[nH]c2ccc(Cl)cc12
ASD03330084	COCS(=O)(=O)Oc1ccc(-c2cc(C(=O)N3CCC(C(N)=O)(c4ccccc4)CC3)sc2-c2ccc(Cl)cc2Cl)cc1
ASD03330085	NC(=O)C1(c2ccccc2)CCN(C(=O)c2cc(-c3ccc(S(=O)(=O)CCCO)cc3)c(-c3ccc(Cl)cc3Cl)s2)CC1
ASD03330086	NC(=O)C1(c2ccccc2)CCN(C(=O)c2cc(-c3ccc(SCCCO)cc3)c(-c3ccc(Cl)cc3Cl)s2)CC1
ASD03330087	CC(=O)CCOc1ccc(-c2cc(C(=O)N3CCC(C(N)=O)(c4ccccc4)CC3)sc2-c2ccccc2Cl)cc1
ASD03330088	CSCCCOc1ccc(-c2cc(C(=O)N3CCC(C(N)=O)(c4ccccc4)CC3)sc2-c2ccc(Cl)cc2Cl)cc1
ASD03330089	CS(=O)(=O)CCCOc1ccc(-c2cc(C(=O)N3CCC(C(N)=O)(c4ccccc4)CC3)sc2-c2ccc(Cl)cc2Cl)cc1
ASD03330090	NC(=O)C1(NCCC(F)(F)F)CCN(C(=O)c2cc(-c3ccc(SCCCCO)cc3)c(-c3ccc(Cl)cc3Cl)s2)CC1
ASD03330091	NC(=O)C1(NCCC(F)(F)F)CCN(C(=O)c2cc(-c3ccc(OCCO)cc3)c(-c3ccc(Cl)cc3Cl)s2)CC1
ASD03330092	CCCCS(=O)(=O)c1ccc(-c2cc(C(=O)N3CCC(C(N)=O)(c4ccccc4)CC3)sc2-c2ccc(Cl)cc2Cl)cc1
ASD03330093	CCCCc1c(C(=O)O)[nH]c2ccc(Cl)cc12
ASD03330094	NC(=O)C1(c2ccccc2)CN(C(=O)c2cc(-c3ccc(OCCCO)cc3)c(-c3ccc(F)cc3Cl)s2)C1
ASD03330095	CCCCCCc1c(C(=O)O)[nH]c2ccc(Cl)cc12
ASD03330096	O=C1CN=C(c2ccc(F)c(F)c2)O1
ASD03330097	NC(=O)C1(c2ccc(F)cc2)CCN(C(=O)c2cc(-c3ccc(OCCCO)cc3)c(-c3ccccc3Cl)s2)CC1
ASD03330098	NC(=O)C1(c2ccccc2)CCN(C(=O)c2cc(-c3ccc(OCCO)cc3)c(-c3ccccc3Cl)s2)CC1
ASD03330099	NC(=O)C1(Nc2ccc(F)cc2)CCN(C(=O)c2cc(-c3ccc(OCCO)cc3)c(-c3ccccc3Cl)s2)CC1
ASD03330100	NC(=O)C1(c2ccccc2)CN(C(=O)c2cc(-c3ccc(OCCCO)cc3)c(-c3ccc(Cl)cc3Cl)s2)C1
ASD03330101	NC(=O)C1(c2ccccc2)CN(C(=O)c2cc(-c3ccc(OCCO)cc3)c(-c3ccc(Cl)cc3Cl)s2)C1
ASD03330102	CC1(C)c2cccc(P(c3ccccc3)c3ccccc3)c2Oc2c(P(c3ccccc3)c3ccccc3)cccc21
ASD03330103	NC(=O)C1(NCCC(F)(F)F)CCNCC1
ASD03330104	CC(C)(C)OC(=O)N1CCC(NCCC(F)(F)F)(C(N)=O)CC1
ASD03330105	O=C(O)c1nc(-c2cc(F)ccc2F)n2c1CCCCC2
ASD03330106	Cl.NC(=O)C1(c2ccccc2)CCNCC1
ASD03330107	Cl.NC(=O)C1(c2ccccc2)CCN(Cc2ccccc2)CC1
ASD03330108	CC1CCn2c(-c3ccc(F)c(F)c3)nc(-c3nnc(C(C)(C)C)o3)c2CN1C
ASD03330109	NC(=O)C1(c2ccccc2)CNC1.O=CO
ASD03330110	COC(=O)C1CN(C(=O)OCc2ccccc2)C1
ASD03330111	COC(=O)C1(c2ccccc2)CN(C(=O)OCc2ccccc2)C1
ASD03330112	NC(=O)C1(c2ccccc2)CN(C(=O)O)C1
ASD03330113	CNC(=O)[C@@H](NC(=O)c1nc(-c2ccccc2)n2c1CCCC2)C(C)(C)C
ASD03330114	NC(=O)C1(c2ccccc2)CCN(Cc2cc(-c3ccc(OCCCO)cc3)c(-c3ccc(Cl)cc3Cl)s2)CC1
ASD03330115	COc1ccc(CC(=O)c2ccc(Cl)cc2Cl)cc1
ASD03330116	COc1ccc(/C(=C\N(C)C)C(=O)c2ccc(Cl)cc2Cl)cc1
ASD03330117	COc1ccc(/C(C=O)=C(\Cl)c2ccc(Cl)cc2Cl)cc1
ASD03330118	COC(=O)c1cc(-c2ccc(OC)cc2)c(-c2ccc(Cl)cc2Cl)s1
ASD03330119	COc1ccc(-c2cc(C(=O)O)sc2-c2ccc(Cl)cc2Cl)cc1
ASD03330120	COc1ccc(-c2cc(C(=O)N3CCC(C(N)=O)(c4ccccc4)CC3)sc2-c2ccc(Cl)cc2Cl)cc1
ASD03330121	NC(=O)C1(c2ccccc2)CCN(C(=O)c2cc(-c3ccc(O)cc3)c(-c3ccc(Cl)cc3Cl)s2)CC1
ASD03330122	O=C(Nc1ccc(Cl)cc1)Nc1cccc(-c2cccc(N3CCCCC3)n2)c1
ASD03330123	CN(C)c1cccc(-c2cccc(NC(=O)Nc3ccc(Cl)cc3)c2)n1
ASD03330124	CCN(CC)c1cccc(-c2cccc(NC(=O)Nc3ccc(Cl)cc3)c2)n1
ASD03330125	NC(=O)C1(c2ccccc2)CCN(C(=O)c2cc(-c3ccc(OCCCN4CCCC4)cc3)c(-c3ccc(Cl)cc3Cl)s2)CC1
ASD03330126	NC(=O)C1(c2ccccc2)CCN(Cc2cc(-c3ccc(Cl)cc3Cl)c(-c3ccc(OCCCO)cc3)s2)CC1
ASD03330127	COc1ccc(-c2sc(C(=O)N3CCC(C(N)=O)(c4ccccc4)CC3)cc2-c2ccc(Cl)cc2Cl)cc1
ASD03330128	CCCN(CCC)c1cccc(-c2cccc(NC(=O)Nc3ccc(Cl)cc3)c2)n1
ASD03330129	NC(=O)C1(c2ccccc2)CCN(C(=O)c2cc(-c3ccc(Cl)cc3Cl)c(-c3ccc(O)cc3)s2)CC1
ASD03330130	CCCCN(CCCC)c1cccc(-c2cccc(NC(=O)Nc3ccc(Cl)cc3)c2)n1
ASD03330131	Cl.NCCCOc1ccc(-c2sc(C(=O)N3CCC(C(N)=O)(c4ccccc4)CC3)cc2-c2ccc(Cl)cc2Cl)cc1
ASD03330132	CNc1cccc(-c2cccc(NC(=O)Nc3ccc(Cl)cc3)c2)n1
ASD03330133	CCNc1cccc(-c2cccc(NC(=O)Nc3ccc(Cl)cc3)c2)n1
ASD03330134	CS(=O)(=O)OCCCOc1ccc(-c2sc(C(=O)N3CCC(C(N)=O)(c4ccccc4)CC3)cc2-c2ccc(Cl)cc2Cl)cc1
ASD03330135	CCCNc1cccc(-c2cccc(NC(=O)Nc3ccc(Cl)cc3)c2)n1
ASD03330136	CCCCNc1cccc(-c2cccc(NC(=O)Nc3ccc(Cl)cc3)c2)n1
ASD03330137	COc1ccc(-c2cc(C(=O)O)sc2-c2ccccc2Cl)cc1
ASD03330138	COc1ccc(-c2cc(C(=O)N3CCC(C(N)=O)(c4ccccc4)CC3)sc2-c2ccccc2Cl)cc1
ASD03330139	NC(=O)C1(c2ccccc2)CCN(C(=O)c2cc(-c3ccc(O)cc3)c(-c3ccccc3Cl)s2)CC1
ASD03330140	NC(=O)C1(c2ccccc2)CCN(C(=O)c2cc(-c3ccc(CCCS(=O)(=O)[O-])cc3)c(-c3ccccc3Cl)s2)CC1
ASD03330141	CNC(=O)[C@@H](NC(=O)c1nc(-c2cc(F)ccc2F)n2c1CCCC2)C(C)(C)C
ASD03330142	COc1ccc(CC(=O)c2ccc(F)cc2Cl)cc1
ASD03330143	COc1ccc(/C(=C\N(C)C)C(=O)c2ccc(F)cc2Cl)cc1
ASD03330144	COc1ccc(/C(C=O)=C(\Cl)c2ccc(F)cc2Cl)cc1
ASD03330145	COc1ccc(-c2cc(C(=O)[O-])sc2-c2ccc(F)cc2Cl)cc1
ASD03330146	CCCCCNc1cccc(-c2cccc(NC(=O)Nc3ccc(Cl)cc3)c2)n1
ASD03330147	COC(=O)c1cc(-c2ccc(OCCCOC3CCCCO3)cc2)c(-c2ccc(F)cc2Cl)s1
ASD03330148	O=C(O)c1cc(-c2ccc(OCCCOC3CCCCO3)cc2)c(-c2ccc(F)cc2Cl)s1
ASD03330149	NC(=O)C1(c2ccccc2)CCN(C(=O)c2cc(-c3ccc(OCCCOC4CCCCO4)cc3)c(-c3ccc(F)cc3Cl)s2)CC1
ASD03330150	O=C(Nc1ccc(Cl)cc1)Nc1cccc(-c2cccc(NC3CCCC3)n2)c1
ASD03330151	NC(=O)C1(N2CCC(F)(F)CC2)CCN(C(=O)c2cc(-c3ccc(OCCCOC4CCCCO4)cc3)c(-c3ccc(F)cc3Cl)s2)CC1
ASD03330152	Cl.NC(=O)C1(N2CCC(F)(F)CC2)CCN(C(=O)c2cc(-c3ccc(OCCCO)cc3)c(-c3ccc(F)cc3Cl)s2)CC1
ASD03330153	NC(=O)C1(NCCC(F)(F)F)CCN(C(=O)c2cc(-c3ccc(OCCCOC4CCCCO4)cc3)c(-c3ccc(F)cc3Cl)s2)CC1
ASD03330154	Cl.NC(=O)C1(NCCC(F)(F)F)CCN(C(=O)c2cc(-c3ccc(OCCCO)cc3)c(-c3ccc(F)cc3Cl)s2)CC1
ASD03330155	COC(=O)c1cc(-c2ccc(OCCCO)cc2)c(-c2ccc(F)cc2Cl)s1
ASD03330156	COC(=O)c1cc(-c2ccc(OCCCOS(C)(=O)=O)cc2)c(-c2ccc(F)cc2Cl)s1
ASD03330157	COC(=O)c1cc(-c2ccc(OCCCSC)cc2)c(-c2ccc(F)cc2Cl)s1
ASD03330158	CCN(C)c1cccc(-c2cccc(NC(=O)Nc3ccc(Cl)cc3)c2)n1
ASD03330159	CS(=O)(=O)CCCOc1ccc(-c2cc(C(=O)O)sc2-c2ccc(F)cc2Cl)cc1
ASD03330160	CS(=O)(=O)CCCOc1ccc(-c2cc(C(=O)N3CCC(C(N)=O)(N4CCC(F)(F)CC4)CC3)sc2-c2ccc(F)cc2Cl)cc1.Cl
ASD03330161	COc1ccc(CC(=O)c2ccccc2Cl)cc1
ASD03330162	COc1ccc(/C(=C\N(C)C)C(=O)c2ccccc2Cl)cc1
ASD03330163	COc1ccc(/C(C=O)=C(\Cl)c2ccccc2Cl)cc1
ASD03330164	COc1ccc(-c2cc(C(=O)[O-])sc2-c2ccccc2Cl)cc1
ASD03330165	O=C([O-])c1cc(-c2ccc(O)cc2)c(-c2ccccc2Cl)s1
ASD03330166	COC(=O)c1cc(-c2ccc(OCCCOC3CCCCO3)cc2)c(-c2ccccc2Cl)s1
ASD03330167	NC(=O)C1(c2ccccc2)CCN(C(=O)c2cc(-c3ccc(OCCCOC4CCCCO4)cc3)c(-c3ccccc3Cl)s2)CC1
ASD03330168	CCCN(C)c1cccc(-c2cccc(NC(=O)Nc3ccc(Cl)cc3)c2)n1
ASD03330169	NCCCOc1ccc(-c2sc(C(=O)C3CCC(C(N)=O)(c4ccccc4)CC3)cc2-c2ccc(Cl)cc2Cl)cc1
ASD03330170	CS(=O)(=O)NCCCOc1ccc(-c2sc(C(=O)C3CCC(C(N)=O)(c4ccccc4)CC3)cc2-c2ccc(Cl)cc2Cl)cc1
ASD03330171	CSCCCOc1ccc(-c2sc(C(=O)C3CCC(C(N)=O)(c4ccccc4)CC3)cc2-c2ccc(Cl)cc2Cl)cc1
ASD03330172	CS(=O)(=O)CCCOc1ccc(-c2sc(C(=O)C3CCC(C(N)=O)(c4ccccc4)CC3)cc2-c2ccc(Cl)cc2Cl)cc1
ASD03330173	NC(=O)C1(c2ccccc2)CCC(C(=O)c2cc(-c3ccc(Cl)cc3Cl)c(-c3ccc(OCCO)cc3)s2)CC1
ASD03330174	NC(=O)C1(N2CCC(F)(F)CC2)CCC(C(=O)c2cc(-c3ccc(Cl)cc3Cl)c(-c3ccc(OCCCO)cc3)s2)CC1
ASD03330175	CCCCN(C)c1cccc(-c2cccc(NC(=O)Nc3ccc(Cl)cc3)c2)n1
ASD03330176	CC(=O)Nc1cccc(-c2cccc(NC(=O)Nc3ccc(Cl)cc3)c2)n1
ASD03330177	O=C(Nc1ccccc1)Nc1cccc(-c2cccc(N3CCCC3)n2)c1
ASD03330178	O=C(Nc1ccc(F)cc1)Nc1cccc(-c2cccc(N3CCCC3)n2)c1
ASD03330179	O=C(Nc1ccc(Br)cc1)Nc1cccc(-c2cccc(N3CCCC3)n2)c1
ASD03330180	N#Cc1ccc(NC(=O)Nc2cccc(-c3cccc(N4CCCC4)n3)c2)cc1
ASD03330181	O=C(Nc1ccc([N+](=O)[O-])cc1)Nc1cccc(-c2cccc(N3CCCC3)n2)c1
ASD03330182	Cc1ccc(NC(=O)Nc2cccc(-c3cccc(N4CCCC4)n3)c2)cc1
ASD03330183	COc1ccc(NC(=O)Nc2cccc(-c3cccc(N4CCCC4)n3)c2)cc1
ASD03330184	NC(=O)C1(c2ccccc2)CCN(C(=O)c2cc(-c3ccc(S(CCCC(F)(F)F)=S=O)cc3)c(-c3ccc(Cl)cc3Cl)s2)CC1
ASD03330185	CN(C)c1ccc(NC(=O)Nc2cccc(-c3cccc(N4CCCC4)n3)c2)cc1
ASD03330186	O=C(Nc1cccc(-c2cccc(N3CCCC3)n2)c1)Nc1ccc2c(c1)OCO2
ASD03330187	COc1cc(NC(=O)Nc2cccc(-c3cccc(N4CCCC4)n3)c2)cc(OC)c1OC
ASD03330188	Cc1cc(C)cc(NC(=O)Nc2cccc(-c3cccc(N4CCCC4)n3)c2)c1
ASD03330189	Cc1cccc(C)c1NC(=O)Nc1cccc(-c2cccc(N3CCCC3)n2)c1
ASD03330190	CCc1ccccc1NC(=O)Nc1cccc(-c2cccc(N3CCCC3)n2)c1
ASD03330191	CC(C)c1ccccc1NC(=O)Nc1cccc(-c2cccc(N3CCCC3)n2)c1
ASD03330192	O=C(Nc1cccc(Cl)c1)Nc1cccc(-c2cccc(N3CCCC3)n2)c1
ASD03330193	O=C(Nc1cccc(-c2cccc(N3CCCC3)n2)c1)Nc1ccc(Cl)c(Cl)c1
ASD03330194	O=C(Nc1cc(Cl)cc(Cl)c1)Nc1cccc(-c2cccc(N3CCCC3)n2)c1
ASD03330195	NC(=O)C1(N2CCC(F)(F)CC2)CCN(C(=O)c2cc(-c3ccc(OCCCO)cc3)c(-c3ccc(Cl)cc3Cl)s2)CC1
ASD03330196	O=C(Nc1ccc(Cl)nc1)Nc1cccc(-c2cccc(N3CCCC3)n2)c1
ASD03330197	O=C(Nc1cccc(-c2cccc(N3CCCC3)n2)c1)Nc1cccc2ccccc12
ASD03330198	CCCS(=O)(=O)Oc1ccc(-c2cc(C(=O)N3CCC(C(N)=O)(c4ccccc4)CC3)sc2-c2ccc(Cl)cc2Cl)cc1
ASD03330199	O=C(Nc1cccc(-c2cccc(N3CCCC3)n2)c1)Nc1ccc2ccccc2c1
ASD03330200	CC(C)OC(=O)C(C)(C)Oc1ccc(C(=O)c2ccc(Cl)cc2)cc1
ASD03330202	CNC(=O)[C@@H](NC(=O)c1nc(-c2ccc(Cl)cc2F)n2c1CCCC2)C(C)(C)C
ASD03330203	CNC(=O)[C@@H](NC(=O)c1nc(-c2cc(F)c(F)cc2F)n2c1CCCC2)C(C)(C)C
ASD03330204	CNC(=O)[C@@H](NC(=O)c1nc(-c2ccncc2Cl)n2c1CCCC2)C(C)(C)C
ASD03330205	CC(C)(C)[C@@H](CO)NC(=O)c1nc(-c2ccc(F)c(F)c2)n2c1CCCC2
ASD03330206	CNC(=O)[C@@H](NC(=O)c1nc(-c2nccs2)n2c1CCCC2)C(C)(C)C
ASD03330207	CN(C)C(=O)[C@@H](NC(=O)c1nc(-c2ccc(F)c(F)c2)n2c1CCCC2)C(C)(C)C
ASD03330208	CC(C)(C)[C@H](NC(=O)c1nc(-c2ccc(F)c(F)c2)n2c1CCCC2)C(=O)N1CCC1
ASD03330209	O=C(O)c1nc(-c2ccc(F)c(F)c2)n2c1CCOCC2
ASD03330210	CC(C)(C)[C@H](NC(=O)c1nc(-c2ccc(F)c(F)c2)n2c1CCCC2)C(=O)NCCF
ASD03330211	CCNC(=O)[C@@H](NC(=O)c1nc(-c2ccc(F)c(F)c2)n2c1CCCC2)C(C)(C)C
ASD03330213	CNC(=O)[C@@H](NC(=O)c1nc(-c2ccccc2)n2c1CN(C(=O)OC(C)(C)C)CC2)C(C)(C)C
ASD03330214	CNC(=O)[C@@H](NC(=O)c1nc(-c2ccccc2)n2c1CNCC2)C(C)(C)C
ASD03330215	CNC(=O)[C@@H](NC(=O)c1nc(-c2cccc(C(F)(F)F)c2)n2c1CNCC2)C(C)(C)C
ASD03330216	CNC(=O)[C@@H](NC(=O)c1nc(-c2cccc(F)c2)n2c1CNCC2)C(C)(C)C
ASD03330217	CNC(=O)[C@@H](NC(=O)c1nc(-c2ccc(C(F)(F)F)cc2)n2c1CNCC2)C(C)(C)C
ASD03330218	CNC(=O)[C@@H](NC(=O)c1nc(-c2ccc(F)cc2)n2c1CNCC2)C(C)(C)C
ASD03330219	CNC(=O)[C@@H](NC(=O)c1nc(-c2ccc(F)c(C)c2)n2c1CNCC2)C(C)(C)C
ASD03330220	CNC(=O)[C@@H](NC(=O)c1nc(-c2cccc(C)c2)n2c1CNCC2)C(C)(C)C
ASD03330221	CNC(=O)[C@@H](NC(=O)c1nc(-c2ccc(Cl)cc2)n2c1CNCC2)C(C)(C)C
ASD03330222	CNC(=O)[C@@H](NC(=O)c1nc(-c2ccccc2Cl)n2c1CNCC2)C(C)(C)C
ASD03330223	CNC(=O)[C@@H](NC(=O)c1nc(-c2ccsc2)n2c1CNCC2)C(C)(C)C
ASD03330224	CNC(=O)[C@@H](NC(=O)c1nc(-c2ccoc2)n2c1CNCC2)C(C)(C)C
ASD03330225	CNC(=O)[C@@H](NC(=O)c1nc(Cc2ccccc2)n2c1CNCC2)C(C)(C)C
ASD03330226	CNC(=O)[C@@H](NC(=O)c1nc(-c2cccnc2)n2c1CNCC2)C(C)(C)C
ASD03330227	CNC(=O)[C@@H](NC(=O)c1nc(-c2ccco2)n2c1CNCC2)C(C)(C)C
ASD03330228	CNC(=O)[C@@H](NC(=O)c1nc(-c2cccs2)n2c1CNCC2)C(C)(C)C
ASD03330229	CNC(=O)[C@@H](NC(=O)c1nc(-c2cnn(C)c2)n2c1CNCC2)C(C)(C)C
ASD03330230	CNC(=O)[C@@H](NC(=O)c1nc(-c2cccc(Cl)c2)n2c1CNCC2)C(C)(C)C
ASD03330231	CNC(=O)[C@@H](NC(=O)c1nc(-c2cncnc2)n2c1CNCC2)C(C)(C)C
ASD03330232	CNC(=O)[C@@H](NC(=O)c1nc(-c2csc3ccccc23)n2c1CNCC2)C(C)(C)C
ASD03330233	CNC(=O)[C@@H](NC(=O)c1nc(-c2cscc2C)n2c1CNCC2)C(C)(C)C
ASD03330234	CC(C)(C)[C@@H](CO)NC(=O)c1nc(-c2ccccc2)n2c1CNCC2
ASD03330235	CC(C)(C)[C@H](CO)NC(=O)c1nc(-c2ccccc2)n2c1CNCC2
ASD03330236	CC(C)(C)CNC(=O)c1nc(-c2ccccc2)n2c1CNCC2
ASD03330237	O=C(c1nc(-c2ccccc2)n2c1CNCC2)N1CCOCC1
ASD03330238	C[C@@H](NC(=O)c1nc(-c2ccccc2)n2c1CNCC2)C(C)(C)C
ASD03330239	C[C@H](NC(=O)c1nc(-c2ccccc2)n2c1CNCC2)C(C)(C)C
ASD03330240	CNC(=O)[C@H](C)NC(=O)c1nc(-c2ccccc2)n2c1CNCC2
ASD03330241	CC(C)(CO)CNC(=O)c1nc(-c2ccccc2)n2c1CNCC2
ASD03330242	CC(C)(C)OC(=O)N1CCn2c(-c3ccccc3)nc(C(=O)NC3C4(C)CC(C4)C3(C)C)c2C1
ASD03330243	C[C@H](NC(=O)c1nc(-c2ccccc2)n2c1CN(C(=O)OC(C)(C)C)CC2)c1ccccc1
ASD03330244	CC(C)(C)OC(=O)N1CCn2c(-c3ccccc3)nc(C(=O)Nc3ccccc3)c2C1
ASD03330245	CC(C)CCNC(=O)c1nc(-c2ccc(Cl)cc2)n2c1CN(C(=O)OC(C)(C)C)CC2
ASD03330246	CC(C)(C)OC(=O)N1CCn2c(-c3ccc(Cl)cc3)nc(C(=O)N[C@H](CO)C(C)(C)C)c2C1
ASD03330247	CC(C)(C)OC(=O)N1CCn2c(-c3ccccc3)nc(C(=O)NN3CCCCC3)c2C1
ASD03330248	CC(C)(C)OC(=O)N1CCn2c(-c3ccccc3)nc(C(=O)NC3CCCCC3)c2C1
ASD03330249	C[C@@H](NC(=O)c1nc(-c2ccccc2)n2c1CN(C(=O)OC(C)(C)C)CC2)C1CCCCC1
ASD03330250	CC(C)(C)OC(=O)N1CCn2c(-c3ccccc3)nc(C(=O)NCC3CCOCC3)c2C1
ASD03330251	CC12CCC(C1)C(C)(C)C2NC(=O)c1nc(-c2ccccc2)n2c1CNCC2
ASD03330252	C[C@H](NC(=O)c1nc(-c2ccccc2)n2c1CNCC2)c1ccccc1
ASD03330253	O=C(Nc1ccccc1)c1nc(-c2ccccc2)n2c1CNCC2
ASD03330254	CC(C)CCNC(=O)c1nc(-c2ccc(Cl)cc2)n2c1CNCC2
ASD03330255	CC(C)(C)[C@@H](CO)NC(=O)c1nc(-c2ccc(Cl)cc2)n2c1CNCC2
ASD03330256	O=C(NN1CCCCC1)c1nc(-c2ccccc2)n2c1CNCC2
ASD03330257	C[C@@H](NC(=O)c1nc(-c2ccccc2)n2c1CNCC2)C1CCCCC1
ASD03330258	O=C(NCC1CCOCC1)c1nc(-c2ccccc2)n2c1CNCC2
ASD03330259	O=C(NC1CCCCC1)c1nc(-c2ccccc2)n2c1CNCC2
ASD03330260	CNC(=O)[C@@H](NC(=O)c1nc(-c2ccccc2)n2c1CN(C)CC2)C(C)(C)C
ASD03330261	CNC(=O)[C@@H](NC(=O)c1nc(-c2ccc(Cl)cc2)n2c1CN(C)CC2)C(C)(C)C
ASD03330262	C[C@@H](NC(=O)c1nc(-c2ccccc2)n2c1CN(C)CC2)C(C)(C)C
ASD03330263	C[C@H](NC(=O)c1nc(-c2ccccc2)n2c1CN(C)CC2)C(C)(C)C
ASD03330264	CC(C)CN1CCn2c(-c3ccccc3)nc(C(=O)N[C@H](C)C(C)(C)C)c2C1
ASD03330265	CC(C)CN1CCn2c(-c3ccccc3)nc(C(=O)N[C@@H](C)C(C)(C)C)c2C1
ASD03330266	CNC(=O)[C@@H](NC(=O)c1nc(-c2ccccc2)n2c1CN(CCC(C)(C)C)CC2)C(C)(C)C
ASD03330267	CNC(=O)[C@@H](NC(=O)c1nc(-c2ccccc2)n2c1CN(CC(C)(C)C)CC2)C(C)(C)C
ASD03330268	CNC(=O)[C@@H](NC(=O)c1nc(-c2ccccc2)n2c1CN(CC1CC1)CC2)C(C)(C)C
ASD03330269	CN1CCn2c(-c3ccccc3)nc(C(=O)NCC(C)(C)C)c2C1
ASD03330270	CC(C)CN1CCn2c(-c3ccccc3)nc(C(=O)NCC(C)(C)C)c2C1
ASD03330271	CN1CCn2c(-c3ccccc3)nc(C(=O)N[C@H](CO)C(C)(C)C)c2C1
ASD03330272	CC(C)CN1CCn2c(-c3ccccc3)nc(C(=O)N[C@H](CO)C(C)(C)C)c2C1
ASD03330273	CNC(=O)[C@@H](NC(=O)c1nc(-c2ccccc2)n2c1CN(Cc1ccccc1)CC2)C(C)(C)C
ASD03330274	CNC(=O)[C@@H](NC(=O)c1nc(-c2ccccc2)n2c1CN(Cc1cncnc1)CC2)C(C)(C)C
ASD03330275	CNC(=O)[C@@H](NC(=O)c1nc(-c2ccccc2)n2c1CN(Cc1cccnc1)CC2)C(C)(C)C
ASD03330276	CNC(=O)[C@@H](NC(=O)c1nc(-c2ccccc2)n2c1CN(Cc1ccco1)CC2)C(C)(C)C
ASD03330277	CNC(=O)[C@@H](NC(=O)c1nc(-c2ccccc2)n2c1CN(Cc1ccnn1C)CC2)C(C)(C)C
ASD03330278	CNC(=O)[C@@H](NC(=O)c1nc(-c2ccccc2)n2c1CN(Cc1cnn(C)c1)CC2)C(C)(C)C
ASD03330279	CN1CCn2c(-c3ccccc3)nc(C(=O)N[C@@H](CO)C(C)(C)C)c2C1
ASD03330280	CC(C)CN1CCn2c(-c3ccccc3)nc(C(=O)N[C@@H](CO)C(C)(C)C)c2C1
ASD03330281	CN1CCn2c(-c3ccccc3)nc(C(=O)N3CCCCC3)c2C1
ASD03330282	CC(C)CN1CCn2c(-c3ccccc3)nc(C(=O)N3CCOCC3)c2C1
ASD03330283	CNC(=O)[C@@H](NC(=O)c1nc(-c2ccccc2)n2c1CN(Cc1cccn1C)CC2)C(C)(C)C
ASD03330284	CNC(=O)[C@@H](NC(=O)c1nc(-c2ccccc2)n2c1CN(Cc1nccs1)CC2)C(C)(C)C
ASD03330285	CNC(=O)[C@@H](NC(=O)c1nc(-c2ccsc2)n2c1CN(C)CC2)C(C)(C)C
ASD03330286	CNC(=O)[C@@H](NC(=O)c1nc(-c2ccsc2)n2c1CN(CC1CC1)CC2)C(C)(C)C
ASD03330287	CNC(=O)[C@@H](NC(=O)c1nc(-c2csc3ccccc23)n2c1CN(C)CC2)C(C)(C)C
ASD03330288	CNC(=O)[C@H](NC(=O)c1nc(-c2ccsc2)n2c1CN(Cc1cncnc1)CC2)C(C)(C)C
ASD03330289	CNC(=O)[C@H](C)NC(=O)c1nc(-c2ccccc2)n2c1CN(Cc1cncnc1)CC2
ASD03330290	CNC(=O)[C@H](C)NC(=O)c1nc(-c2ccccc2)n2c1CN(C)CC2
ASD03330291	CN1CCn2c(-c3ccccc3)nc(C(=O)N[C@H](C(=O)N(C)C)C(C)(C)C)c2C1
ASD03330292	CC(C)CN1CCn2c(-c3ccccc3)nc(C(=O)N[C@H](C(=O)N(C)C)C(C)(C)C)c2C1
ASD03330293	CNC(=O)[C@@H](NC(=O)c1nc(-c2cscc2C)n2c1CN(C)CC2)C(C)(C)C
ASD03330294	CN1CCn2c(-c3ccccc3)nc(C(=O)NCC(C)(C)CO)c2C1
ASD03330295	CC(C)(CO)CNC(=O)c1nc(-c2ccccc2)n2c1CN(CC1CC1)CC2
ASD03330296	CC(C)(C)[C@@H](CO)NC(=O)c1nc(-c2ccccc2)n2c1CN(CC1CC1)CC2
ASD03330297	CNC(=O)[C@H](NC(=O)c1nc(-c2ccccc2)n2c1CN(C(C)C)CC2)C(C)(C)C
ASD03330298	COC(=O)[C@H](NC(=O)c1nc(-c2ccccc2)n2c1CN(C)CC2)C(C)(C)C
ASD03330299	Cc1noc([C@H](NC(=O)c2nc(-c3ccccc3)n3c2CN(C)CC3)C(C)(C)C)n1
ASD03330300	Cc1noc([C@H](NC(=O)c2nc(-c3ccccc3)n3c2CN(CC2CC2)CC3)C(C)(C)C)n1
ASD03330301	Cc1noc([C@@H](NC(=O)c2nc(-c3ccccc3)n3c2CN(C(C)C)CC3)C(C)(C)C)n1
ASD03330302	Cc1noc([C@@H](NC(=O)c2nc(-c3ccccc3)n3c2CN(CC(C)C)CC3)C(C)(C)C)n1
ASD03330303	CCS(=O)(=O)N1CCn2c(-c3ccccc3)nc(C(=O)N[C@H](C(=O)NC)C(C)(C)C)c2C1
ASD03330304	CNC(=O)[C@@H](NC(=O)c1nc(-c2ccccc2)n2c1CN(S(C)(=O)=O)CC2)C(C)(C)C
ASD03330305	CNC(=O)[C@@H](NC(=O)c1nc(-c2ccccc2)n2c1CN(S(=O)(=O)c1ccc(F)cc1)CC2)C(C)(C)C
ASD03330306	CNC(=O)[C@@H](NC(=O)c1nc(-c2ccccc2)n2c1CN(S(=O)(=O)C(C)C)CC2)C(C)(C)C
ASD03330307	CNC(=O)[C@@H](NC(=O)c1nc(-c2ccccc2)n2c1CN(S(=O)(=O)CC(C)C)CC2)C(C)(C)C
ASD03330308	CNC(=O)[C@@H](NC(=O)c1nc(-c2ccccc2)n2c1CN(S(=O)(=O)c1ccccc1)CC2)C(C)(C)C
ASD03330309	CNC(=O)[C@@H](NC(=O)c1nc(-c2ccccc2)n2c1CN(S(=O)(=O)c1ccccc1[N+](=O)[O-])CC2)C(C)(C)C
ASD03330310	CNC(=O)[C@@H](NC(=O)c1nc(-c2ccccc2)n2c1CN(S(=O)(=O)c1ccccc1F)CC2)C(C)(C)C
ASD03330311	CNC(=O)[C@@H](NC(=O)c1nc(-c2ccccc2)n2c1CN(S(=O)(=O)c1cccc(F)c1)CC2)C(C)(C)C
ASD03330312	CNC(=O)[C@@H](NC(=O)c1nc(-c2ccccc2)n2c1CN(S(=O)(=O)C1CC1)CC2)C(C)(C)C
ASD03330313	CC(C)(C)[C@@H](CO)NC(=O)c1nc(-c2ccccc2)n2c1CN(S(=O)(=O)c1ccc(F)cc1)CC2
ASD03330314	CC(C)(C)[C@@H](CO)NC(=O)c1nc(-c2ccccc2)n2c1CN(S(=O)(=O)c1ccccc1)CC2
ASD03330315	CC(C)(C)CNC(=O)c1nc(-c2ccccc2)n2c1CN(S(=O)(=O)c1ccc(F)cc1)CC2
ASD03330316	CC(C)(C)CNC(=O)c1nc(-c2ccccc2)n2c1CN(S(=O)(=O)c1ccccc1)CC2
ASD03330317	O=C(c1nc(-c2ccccc2)n2c1CN(S(=O)(=O)c1ccc(F)cc1)CC2)N1CCOCC1
ASD03330318	CNC(=O)[C@@H](NC(=O)c1nc(-c2ccccc2)n2c1CN(S(=O)(=O)c1ccc(Cl)cc1)CC2)C(C)(C)C
ASD03330319	CNC(=O)[C@@H](NC(=O)c1nc(-c2ccccc2)n2c1CN(S(=O)(=O)c1ccc(C(F)(F)F)cc1)CC2)C(C)(C)C
ASD03330320	CNC(=O)[C@@H](NC(=O)c1nc(-c2ccccc2)n2c1CN(S(=O)(=O)c1ccc(C#N)cc1)CC2)C(C)(C)C
ASD03330321	CNC(=O)[C@H](NC(=O)c1nc(-c2ccsc2)n2c1CN(S(=O)(=O)c1ccc(F)cc1)CC2)C(C)(C)C
ASD03330322	CNC(=O)[C@H](NC(=O)c1nc(-c2ccccc2)n2c1CN(S(=O)(=O)c1ccc(F)cc1)CC2)C(C)(C)C
ASD03330323	CCS(=O)(=O)N1CCn2c(-c3ccccc3)nc(C(=O)N[C@H](C)C3CCCCC3)c2C1
ASD03330324	CCS(=O)(=O)N1CCn2c(-c3ccccc3)nc(C(=O)NC3C4(C)CCC(C4)C3(C)C)c2C1
ASD03330325	CCS(=O)(=O)N1CCn2c(-c3ccccc3)nc(C(=O)N[C@@H](C)c3ccccc3)c2C1
ASD03330326	CCS(=O)(=O)N1CCn2c(-c3ccccc3)nc(C(=O)Nc3ccccc3)c2C1
ASD03330327	CCS(=O)(=O)N1CCn2c(-c3ccccc3)nc(C(=O)NN3CCCCC3)c2C1
ASD03330328	CCS(=O)(=O)N1CCn2c(-c3ccccc3)nc(C(=O)NCCC(C)C)c2C1
ASD03330329	CCS(=O)(=O)N1CCn2c(-c3ccccc3)nc(C(=O)NCC3CCOCC3)c2C1
ASD03330330	CCS(=O)(=O)N1CCn2c(-c3ccccc3)nc(C(=O)NC3CCCCC3)c2C1
ASD03330331	CC12CCC(C1)C(C)(C)C2NC(=O)c1nc(-c2ccccc2)n2c1CN(C(=O)C1CC1)CC2
ASD03330332	CC12CCC(C1)C(C)(C)C2NC(=O)c1nc(-c2ccccc2)n2c1CN(C(=O)c1ccccc1)CC2
ASD03330333	CC12CCC(C1)C(C)(C)C2NC(=O)c1nc(-c2ccccc2)n2c1CN(C(=O)C1CCOC1)CC2
ASD03330334	CC12CCC(C1)C(C)(C)C2NC(=O)c1nc(-c2ccccc2)n2c1CN(C(=O)c1ccco1)CC2
ASD03330335	CC(C)(C)C(=O)N1CCn2c(-c3ccccc3)nc(C(=O)NC3C4(C)CCC(C4)C3(C)C)c2C1
ASD03330336	C[C@H](NC(=O)c1nc(-c2ccccc2)n2c1CN(C(=O)C1CC1)CC2)c1ccccc1
ASD03330337	C[C@H](NC(=O)c1nc(-c2ccccc2)n2c1CN(C(=O)c1ccccc1)CC2)c1ccccc1
ASD03330338	CNC(=O)[C@@H](NC(=O)c1nc(-c2ccccc2)n2c1CN(C(=O)C1CC1)CC2)C(C)(C)C
ASD03330339	CNC(=O)[C@@H](NC(=O)c1nc(-c2ccccc2)n2c1CN(C(=O)c1ccccc1)CC2)C(C)(C)C
ASD03330340	CNC(=O)[C@@H](NC(=O)c1nc(-c2ccccc2)n2c1CN(C(=O)c1ccco1)CC2)C(C)(C)C
ASD03330341	O=C(Nc1ccccc1)c1nc(-c2ccccc2)n2c1CN(C(=O)C1CC1)CC2
ASD03330342	CC(C)CCNC(=O)c1nc(-c2ccc(Cl)cc2)n2c1CN(C(=O)c1ccccc1)CC2
ASD03330343	CC(C)CCNC(=O)c1nc(-c2ccc(Cl)cc2)n2c1CN(C(=O)C1CC1)CC2
ASD03330344	C[C@@H](NC(=O)c1nc(-c2ccccc2)n2c1CN(C(=O)C1CC1)CC2)C1CCCCC1
ASD03330345	C[C@@H](NC(=O)c1nc(-c2ccccc2)n2c1CN(C(=O)C(C)(C)C)CC2)C1CCCCC1
ASD03330346	O=C(NCC1CCOCC1)c1nc(-c2ccccc2)n2c1CN(C(=O)C1CC1)CC2
ASD03330347	O=C(NCC1CCOCC1)c1nc(-c2ccccc2)n2c1CN(C(=O)C1CCOC1)CC2
ASD03330348	O=C(NC1CCCCC1)c1nc(-c2ccccc2)n2c1CN(C(=O)C1CC1)CC2
ASD03330349	CC(C)(C)C(=O)N1CCn2c(-c3ccccc3)nc(C(=O)NC3CCCCC3)c2C1
ASD03330350	O=C(NC1CCCCC1)c1nc(-c2ccccc2)n2c1CN(C(=O)c1ccco1)CC2
ASD03330351	C[C@@H](NC(=O)c1nc(-c2ccccc2)n2c1CN(C(=O)C1CCOC1)CC2)C1CCCCC1
ASD03330352	C[C@@H](NC(=O)c1nc(-c2ccccc2)n2c1CN(CCO)CC2)C1CCCCC1
ASD03330353	O=C(NC1CCCCC1)c1nc(-c2ccccc2)n2c1CN(CC1CCOC1)CC2
ASD03330354	CC(C)C(=O)N1CCn2c(-c3ccccc3)nc(C(=O)NC3C4(C)CCC(C4)C3(C)C)c2C1
ASD03330355	CC12CCC(C1)C(C)(C)C2NC(=O)c1nc(-c2ccccc2)n2c1CN(CCO)CC2
ASD03330356	CCN1CCn2c(-c3ccccc3)nc(C(=O)NC3C4(C)CCC(C4)C3(C)C)c2C1
ASD03330357	CC(C)CN1CCn2c(-c3ccccc3)nc(C(=O)N[C@@H](C)c3ccccc3)c2C1
ASD03330358	C[C@H](NC(=O)c1nc(-c2ccccc2)n2c1CN(CCO)CC2)c1ccccc1
ASD03330359	CCN1CCn2c(-c3ccccc3)nc(C(=O)N[C@@H](C)c3ccccc3)c2C1
ASD03330360	CNC(=O)[C@@H](NC(=O)c1nc(-c2ccccc2)n2c1CN(CC(C)C)CC2)C(C)(C)C
ASD03330361	CCN1CCn2c(-c3ccccc3)nc(C(=O)N[C@H](C(=O)NC)C(C)(C)C)c2C1
ASD03330362	CC(C)CN1CCn2c(-c3ccccc3)nc(C(=O)Nc3ccccc3)c2C1
ASD03330363	O=C(Nc1ccccc1)c1nc(-c2ccccc2)n2c1CN(CCO)CC2
ASD03330364	CCN1CCn2c(-c3ccccc3)nc(C(=O)Nc3ccccc3)c2C1
ASD03330365	CNC(=O)[C@@H](NC(=O)c1nc(-c2ccccc2)n2c1CN(CCO)CC2)C(C)(C)C
ASD03330366	CCCN1CCn2c(-c3ccccc3)nc(C(=O)Nc3ccccc3)c2C1
ASD03330367	CC(C)CN1CCn2c(-c3ccccc3)nc(C(=O)NN3CCCCC3)c2C1
ASD03330368	O=C(NN1CCCCC1)c1nc(-c2ccccc2)n2c1CN(CCO)CC2
ASD03330369	CC(C)CCNC(=O)c1nc(-c2ccc(Cl)cc2)n2c1CN(CC(C)C)CC2
ASD03330370	CCN1CCn2c(-c3ccc(Cl)cc3)nc(C(=O)NCCC(C)C)c2C1
ASD03330371	CC(C)CCNC(=O)c1nc(-c2ccc(Cl)cc2)n2c1CN(CCO)CC2
ASD03330372	CC(C)CN1CCn2c(-c3ccc(Cl)cc3)nc(C(=O)N[C@H](CO)C(C)(C)C)c2C1
ASD03330373	CCN1CCn2c(-c3ccc(Cl)cc3)nc(C(=O)N[C@H](CO)C(C)(C)C)c2C1
ASD03330374	CC(C)(C)[C@@H](CO)NC(=O)c1nc(-c2ccc(Cl)cc2)n2c1CN(CCO)CC2
ASD03330375	CC(C)CN1CCn2c(-c3ccccc3)nc(C(=O)N[C@H](C)C3CCCCC3)c2C1
ASD03330376	CCN1CCn2c(-c3ccccc3)nc(C(=O)N[C@H](C)C3CCCCC3)c2C1
ASD03330377	CC(C)CN1CCn2c(-c3ccccc3)nc(C(=O)NC3CCCCC3)c2C1
ASD03330378	O=C(NC1CCCCC1)c1nc(-c2ccccc2)n2c1CN(CCO)CC2
ASD03330379	CC(C)CN1CCn2c(-c3ccccc3)nc(C(=O)NCC3CCOCC3)c2C1
ASD03330380	CCN1CCn2c(-c3ccccc3)nc(C(=O)NCC3CCOCC3)c2C1
ASD03330381	O=C(NCC1CCOCC1)c1nc(-c2ccccc2)n2c1CN(CCO)CC2
ASD03330382	CC(=O)N1CCn2c(-c3ccccc3)nc(C(=O)N[C@H](C)C3CCCCC3)c2C1
ASD03330383	CC(C)NC(=O)N1CCn2c(-c3ccccc3)nc(C(=O)NC3C4(C)CCC(C4)C3(C)C)c2C1
ASD03330384	CC(=O)N1CCn2c(-c3ccccc3)nc(C(=O)N[C@@H](C)c3ccccc3)c2C1
ASD03330385	CC(=O)N1CCn2c(-c3ccccc3)nc(C(=O)Nc3ccccc3)c2C1
ASD03330386	CNC(=O)C(NC(=O)c1nc(-c2ccccc2)n2c1CN(C(C)=O)CC2)C(C)(C)C
ASD03330387	CC(=O)N1CCn2c(-c3ccccc3)nc(C(=O)NN3CCCCC3)c2C1
ASD03330388	CC(=O)N1CCn2c(-c3ccccc3)nc(C(=O)NCC3CCOCC3)c2C1
ASD03330389	CC(=O)N1CCn2c(-c3ccccc3)nc(C(=O)NC3CCCCC3)c2C1
ASD03330390	COC(=O)N1CCn2c(-c3ccccc3)nc(C(=O)NC3C4(C)CCC(C4)C3(C)C)c2C1
ASD03330391	COC(=O)N1CCn2c(-c3ccccc3)nc(C(=O)N[C@@H](C)c3ccccc3)c2C1
ASD03330392	CNC(=O)[C@@H](NC(=O)c1nc(-c2ccccc2)n2c1CN(C(=O)OC)CC2)C(C)(C)C
ASD03330393	COC(=O)N1CCn2c(-c3ccccc3)nc(C(=O)Nc3ccccc3)c2C1
ASD03330394	COC(=O)N1CCn2c(-c3ccccc3)nc(C(=O)NN3CCCCC3)c2C1
ASD03330395	COC(=O)N1CCn2c(-c3ccc(Cl)cc3)nc(C(=O)NCCC(C)C)c2C1
ASD03330396	COC(=O)N1CCn2c(-c3ccc(Cl)cc3)nc(C(=O)N[C@H](CO)C(C)(C)C)c2C1
ASD03330397	COC(=O)N1CCn2c(-c3ccccc3)nc(C(=O)N[C@H](C)C3CCCCC3)c2C1
ASD03330398	COC(=O)N1CCn2c(-c3ccccc3)nc(C(=O)NCC3CCOCC3)c2C1
ASD03330399	COC(=O)N1CCn2c(-c3ccccc3)nc(C(=O)NC3CCCCC3)c2C1
ASD03330400	CNC(=O)[C@@H](NC(=O)c1nc(-c2ccccc2)n2c1CN(C(=O)CC(C)(C)C)CC2)C(C)(C)C
ASD03330401	CCC(=O)N1CCn2c(-c3ccccc3)nc(C(=O)N[C@H](C(=O)NC)C(C)(C)C)c2C1
ASD03330402	CNC(=O)[C@@H](NC(=O)c1nc(-c2ccccc2)n2c1CN(C(=O)C(C)(C)C)CC2)C(C)(C)C
ASD03330403	CNC(=O)[C@@H](NC(=O)c1nc(-c2ccccc2)n2c1CN(C(=O)C(C)C)CC2)C(C)(C)C
ASD03330404	CNC(=O)[C@@H](NC(=O)c1nc(-c2ccccc2)n2c1CN(C(=O)NC(C)(C)C)CC2)C(C)(C)C
ASD03330405	CCCNC(=O)N1CCn2c(-c3ccccc3)nc(C(=O)N[C@H](C(=O)NC)C(C)(C)C)c2C1
ASD03330406	CNC(=O)[C@@H](NC(=O)c1nc(-c2ccccc2)n2c1CN(C(=O)Nc1ccccc1)CC2)C(C)(C)C
ASD03330407	CC(C)NC(=O)[C@@H](NC(=O)c1nc(-c2ccc(F)c(F)c2)n2c1CCCC2)C(C)(C)C
ASD03330408	CN(C)C(=O)[C@@H](NC(=O)c1nc(-c2ccccc2)n2c1CNCC2)C(C)(C)C
ASD03330409	CNC(=O)[C@@H](NC(=O)c1nc(-c2ccccc2)n2c1CN(C1CC1)CC2)C(C)(C)C
ASD03330410	Cc1noc([C@@H](NC(=O)c2nc(-c3ccccc3)n3c2CN(C2CC2)CC3)C(C)(C)C)n1
ASD03330411	CNC(=O)[C@@H](NC(=O)c1nc(-c2ccccc2)n2c1CN(C1CC1)CCC2)C(C)(C)C
ASD03330412	Cc1nnc([C@@H](NC(=O)c2nc(-c3ccccc3)n3c2CNCC3)C(C)(C)C)o1
ASD03330413	Cc1nnc([C@H](NC(=O)c2nc(-c3ccccc3)n3c2CN(C)CC3)C(C)(C)C)o1
ASD03330414	Cc1nnc([C@@H](NC(=O)c2nc(-c3ccccc3)n3c2CN(CC(C)C)CC3)C(C)(C)C)o1
ASD03330415	CNC(=O)[C@H](NC(=O)c1nc(Br)n2c1CN(C)CC2)C(C)(C)C
ASD03330416	CNC(=O)[C@H](NC(=O)c1nc(C#Cc2ccccc2)n2c1CN(C)CC2)C(C)(C)C
ASD03330417	CNC(=O)[C@H](NC(=O)c1nc(C#Cc2cccnc2)n2c1CN(C)CC2)C(C)(C)C
ASD03330418	CNC(=O)[C@H](NC(=O)c1nc(-c2ccccc2)n2c1CN(C)CC2)C(C)C
ASD03330419	CNC(=O)[C@H](NC(=O)c1nc(-c2ccccc2)n2c1CN(C)CC2)c1ccccc1
ASD03330420	CN1CCn2c(-c3ccc(Cl)cc3F)nc(C(=O)Nc3ccc(S(N)(=O)=O)cc3)c2C1
ASD03330421	CN1CCn2c(-c3ccc(Cl)cc3F)nc(C(=O)NC3CCN(C(=O)OC(C)(C)C)CC3)c2C1
ASD03330422	CN1CCn2c(-c3ccc(Cl)cc3F)nc(C(=O)N3CCN(C(=O)c4ccccc4)CC3)c2C1
ASD03330423	CN1CCn2c(-c3ccc(Cl)cc3F)nc(C(=O)N3CCN(c4ncccn4)CC3)c2C1
ASD03330424	CN1CCn2c(-c3ccc(Cl)cc3F)nc(C(=O)N3CCN(n4c(=O)[nH]c5cc(Cl)ccc54)CC3)c2C1
ASD03330425	CN1CCn2c(-c3ccc(Cl)cc3F)nc(C(=O)NC3CCN(S(C)(=O)=O)CC3)c2C1
ASD03330426	CN1CCn2c(-c3ccc(Cl)cc3F)nc(C(=O)N3CCC4(CC3)C(=O)NCN4c3ccccc3)c2C1
ASD03330427	CN1CCn2c(-c3ccc(Cl)cc3F)nc(C(=O)N3CCC(n4c(=O)[nH]c5ccccc54)CC3)c2C1
ASD03330428	CNC(=O)c1cccc(NC(=O)c2nc(-c3ccc(Cl)cc3F)n3c2CN(C)CC3)c1
ASD03330429	CNC(=O)c1ccccc1NC(=O)c1nc(-c2ccc(Cl)cc2F)n2c1CN(C)CC2
ASD03330430	CNC(=O)c1ccc(NC(=O)c2nc(-c3ccc(Cl)cc3F)n3c2CN(C)CC3)cc1
ASD03330431	CN1CCn2c(-c3ccc(Cl)cc3F)nc(C(=O)Nc3ccc(S(=O)(=O)N4CCOCC4)cc3)c2C1
ASD03330432	CN1CCn2c(-c3ccc(Cl)cc3F)nc(C(=O)N3CCC4(CCNC4=O)CC3)c2C1
ASD03330433	CN1CCn2c(-c3ccc(Cl)cc3F)nc(C(=O)N3CCC4(CCN(C)C4=O)CC3)c2C1
ASD03330434	CN1CCn2c(-c3ccc(Cl)cc3F)nc(C(=O)N3CCC(N4C(=O)Cc5ccccc54)CC3)c2C1
ASD03330435	Cc1nnc(C)n1C1CCN(C(=O)c2nc(-c3ccc(Cl)cc3F)n3c2CN(C)CC3)CC1
ASD03330436	COC(=O)c1cccc(CNC(=O)c2nc(-c3ccc(Cl)cc3F)n3c2CN(C)CC3)c1
ASD03330437	CN1CCn2c(-c3ccc(Cl)cc3F)nc(C(=O)N3CCC(C(N)=O)(N4CCOCC4)CC3)c2C1
ASD03330438	CN1CCn2c(-c3ccc(Cl)cc3F)nc(C(=O)N3CCC(C(=O)N4CCOCC4)CC3)c2C1
ASD03330439	CN1CCn2c(-c3ccc(Cl)cc3F)nc(C(=O)N3CCC(n4cc(-c5ccccc5)[nH]c4=O)CC3)c2C1
ASD03330440	CN1CCn2c(-c3ccc(Cl)cc3F)nc(C(=O)NCc3ccc4[nH]c(=O)[nH]c4c3)c2C1
ASD03330441	CN1CCn2c(-c3ccccc3)nc(C(=O)NCCCO)c2C1
ASD03330442	CN1CCn2c(-c3ccccc3)nc(C(=O)NC(C)(C)CO)c2C1
ASD03330443	CC(CO)NC(=O)c1nc(-c2ccccc2)n2c1CN(C)CC2
ASD03330444	CCC(CO)NC(=O)c1nc(-c2ccccc2)n2c1CN(C)CC2
ASD03330445	CCCC(CO)NC(=O)c1nc(-c2ccccc2)n2c1CN(C)CC2
ASD03330446	CN1CCn2c(-c3ccccc3)nc(C(=O)NCC3OCCO3)c2C1
ASD03330447	CN1CCn2c(-c3ccccc3)nc(C(=O)NC3(CO)CCCC3)c2C1
ASD03330448	CN1CCn2c(-c3ccccc3)nc(C(=O)NCC3CCOCC3)c2C1
ASD03330449	Cc1cnc(CNC(=O)c2nc(-c3ccccc3)n3c2CN(C)CC3)cn1
ASD03330450	CNC(=O)[C@@H](NC(=O)c1nc(C2=CCCC2)n2c1CN(C)CC2)C(C)(C)C
ASD03330451	CNC(=O)[C@@H](NC(=O)c1nc(-c2cncnc2)n2c1CN(C)CC2)C(C)(C)C
ASD03330452	CNC(=O)[C@H](NC(=O)c1nc(-c2ccc(C)c(F)c2)n2c1CN(C)CC2)C(C)(C)C
ASD03330453	CNC(=O)[C@@H](NC(=O)c1nc(-c2ccc(Cl)c(F)c2)n2c1CN(C)CC2)C(C)(C)C
ASD03330454	CNC(=O)[C@@H](NC(=O)c1nc(-c2cccc3cccnc23)n2c1CN(C)CC2)C(C)(C)C
ASD03330455	C/C=C/c1nc(C(=O)N[C@@H](C(=O)NC)C(C)(C)C)c2n1CCN(C)C2
ASD03330456	CNC(=O)[C@H](NC(=O)c1nc(-c2cccc(F)c2)n2c1CN(C)CC2)C(C)(C)C
ASD03330457	CNC(=O)[C@H](NC(=O)c1nc(-c2cc(F)ccc2C(F)(F)F)n2c1CN(C)CC2)C(C)(C)C
ASD03330458	CNC(=O)[C@H](NC(=O)c1nc(-c2cc(F)ccc2Cl)n2c1CN(C)CC2)C(C)(C)C
ASD03330459	CNC(=O)[C@H](NC(=O)c1nc(-c2ccc(F)cc2)n2c1CN(C)CC2)C(C)(C)C
ASD03330460	CNC(=O)[C@H](NC(=O)c1nc(-c2ccc(F)cc2F)n2c1CN(C)CC2)C(C)(C)C
ASD03330461	CNC(=O)[C@H](NC(=O)c1nc(-c2ccc(C)cc2F)n2c1CN(C)CC2)C(C)(C)C
ASD03330462	CNC(=O)[C@H](NC(=O)c1nc(-c2cc(F)ccc2F)n2c1CN(C)CC2)C(C)(C)C
ASD03330463	CNC(=O)[C@H](NC(=O)c1nc(-c2cc(C)ccc2F)n2c1CN(C)CC2)C(C)(C)C
ASD03330464	CNC(=O)[C@H](NC(=O)c1nc(-c2cccnc2)n2c1CN(C)CC2)C(C)(C)C
ASD03330465	CNC(=O)[C@H](NC(=O)c1nc(-c2ccccc2Cl)n2c1CN(C)CC2)C(C)(C)C
ASD03330466	CNC(=O)[C@H](NC(=O)c1nc(-c2ccc(C#N)cc2)n2c1CN(C)CC2)C(C)(C)C
ASD03330467	CNC(=O)[C@H](NC(=O)c1nc(-c2ccccc2C(F)(F)F)n2c1CN(C)CC2)C(C)(C)C
ASD03330468	CNC(=O)[C@H](NC(=O)c1nc(C2=CCCCC2)n2c1CN(C)CC2)C(C)(C)C
ASD03330469	CNC(=O)[C@H](NC(=O)c1nc(C=C(C)C)n2c1CN(C)CC2)C(C)(C)C
ASD03330470	CNC(=O)[C@@H](NC(=O)c1nc(-c2ccccc2F)n2c1CN(C)CC2)C(C)(C)C
ASD03330471	CNC(=O)[C@@H](NC(=O)c1nc(-c2ccccc2C#N)n2c1CN(C)CC2)C(C)(C)C
ASD03330472	CNC(=O)[C@@H](NC(=O)c1nc(-c2cccc(C#N)c2)n2c1CN(C)CC2)C(C)(C)C
ASD03330473	CNC(=O)[C@@H](NC(=O)c1nc(-c2cccc(F)c2F)n2c1CN(C)CC2)C(C)(C)C
ASD03330474	CNC(=O)[C@@H](NC(=O)c1nc(-c2cc(F)cc(F)c2)n2c1CN(C)CC2)C(C)(C)C
ASD03330475	CNC(=O)[C@H](NC(=O)c1nc(/C=C/C(C)(C)C)n2c1CN(C)CC2)C(C)(C)C
ASD03330476	CNC(=O)[C@H](NC(=O)c1nc(/C=C/COC)n2c1CN(C)CC2)C(C)(C)C
ASD03330477	CNC(=O)[C@H](NC(=O)c1nc(-c2ccc(-c3ccccc3)cc2)n2c1CN(C)CC2)C(C)(C)C
ASD03330478	C=Cc1nc(C(=O)N[C@H](C(=O)NC)C(C)(C)C)c2n1CCN(C)C2
ASD03330479	C=C(C)c1nc(C(=O)N[C@@H](C(=O)NC)C(C)(C)C)c2n1CCN(C)C2
ASD03330480	CCC/C=C/c1nc(C(=O)N[C@@H](C(=O)NC)C(C)(C)C)c2n1CCN(C)C2
ASD03330481	CNC(=O)[C@H](NC(=O)c1nc(C2CC2)n2c1CN(C)CC2)C(C)(C)C
ASD03330482	CNC(=O)[C@@H](NC(=O)c1nc(C2=CCC(C)CC2)n2c1CN(C)CC2)C(C)(C)C
ASD03330483	CNC(=O)[C@H](NC(=O)c1nc(C2=CCC(C(C)(C)C)CC2)n2c1CN(C)CC2)C(C)(C)C
ASD03330484	CNC(=O)[C@@H](NC(=O)c1nc(C2=CCCCCC2)n2c1CN(C)CC2)C(C)(C)C
ASD03330485	CNC(=O)[C@@H](NC(=O)c1nc(/C=C/C2CC2)n2c1CN(C)CC2)C(C)(C)C
ASD03330486	CNC(=O)[C@@H](NC(=O)c1nc(C2=CCNCC2)n2c1CN(C)CC2)C(C)(C)C
ASD03330487	CC(C)(C)NC(=O)[C@@H](NC(=O)c1nc(-c2ccc(F)c(F)c2)n2c1CCCC2)C(C)(C)C
ASD03330488	CNC(=O)[C@H](NC(=O)c1nc(-c2ccc(Cl)cc2F)n2c1CN(C)CC2)C(C)C
ASD03330489	CNC(=O)[C@H](NC(=O)c1nc(-c2ccc(Cl)c(F)c2)n2c1CN(C)CC2)C(C)C
ASD03330490	CNC(=O)[C@H](NC(=O)c1nc(-c2ccc(F)c(F)c2)n2c1CN(C)CC2)C(C)C
ASD03330491	CNC(=O)[C@@H](CC(C)C)NC(=O)c1nc(C2=CCCC2)n2c1CN(C)CC2
ASD03330492	CNC(=O)[C@@H](CC(C)C)NC(=O)c1nc(C2=CCCCO2)n2c1CN(C)CC2
ASD03330493	CN1CCn2c(-c3ccccc3)nc(C(=O)N[C@@H](C(=O)O)C(C)(C)C)c2C1
ASD03330494	Cc1noc([C@@H](NC(=O)c2nc(-c3ccccc3)n3c2CN(C)CC3)C(C)(C)C)n1
ASD03330495	CN1CCn2c(-c3ccccc3)nc(C(=O)N[C@H](c3nc(C(C)(C)C)no3)C(C)(C)C)c2C1
ASD03330496	CC(C)(C)c1noc([C@@H](NC(=O)c2nc(-c3ccccc3)n3c2CN(C2CC2)CC3)C(C)(C)C)n1
ASD03330497	CN1CCn2c(-c3ccccc3)nc(C(=O)N[C@@H](C(N)=O)C(C)(C)C)c2C1
ASD03330498	CNC(=O)[C@H](NC(=O)c1nc(/C=C/CN2CCOCC2)n2c1CN(C)CC2)C(C)(C)C
ASD03330499	CNC(=O)[C@H](NC(=O)c1nc(/C=C/CN2CCCCC2)n2c1CN(C)CC2)C(C)(C)C
ASD03330500	CNC(=O)[C@H](NC(=O)c1nc(/C=C/CN2CCCC2)n2c1CN(C)CC2)C(C)(C)C
ASD03330501	CNC(=O)[C@@H](NC(=O)c1nc(C(=O)c2ccccc2)n2c1CN(C)CC2)C(C)(C)C
ASD03330502	CNC(=O)[C@@H](NC(=O)c1nc(C(=O)Nc2ccccc2)n2c1CN(C)CC2)C(C)(C)C
ASD03330503	CC(C)(C)CC(=O)c1nc(-c2ccccc2)n2c1CNCC2
ASD03330504	CN1CCn2c(-c3ccccc3)nc(C(=O)CC(C)(C)C)c2C1
ASD03330505	CC(C)=CC(=O)c1nc(-c2ccccc2)n2c1CN(C)CC2
ASD03330506	CN1CCn2c(-c3ccccc3)nc(C(=O)CCCc3ccccc3)c2C1
ASD03330507	CNC(=O)[C@@H](NC(=O)c1nc(C(O)c2ccccc2)n2c1CN(C)CC2)C(C)(C)C
ASD03330508	CNC(=O)[C@@H](NC(=O)c1nc(C(O)C2CC2)n2c1CN(C)CC2)C(C)(C)C
ASD03330509	CNC(=O)[C@H](NC(=O)c1nc(-c2nccs2)n2c1CN(C)CC2)C(C)(C)C
ASD03330510	CNC(=O)[C@H](NC(=O)c1nc(-c2ccccc2)n2c1CN(c1ncccn1)CC2)C(C)(C)C
ASD03330511	CNC(=O)[C@H](NC(=O)c1nc(-c2ccccc2)n2c1CN(c1cccc(Cl)n1)CC2)C(C)(C)C
ASD03330512	CNC(=O)[C@H](NC(=O)c1nc(-c2ccccc2)n2c1CN(c1cncc(Cl)n1)CC2)C(C)(C)C
ASD03330513	CNC(=O)[C@H](NC(=O)c1nc(-c2ccccc2)n2c1CN(c1cnccn1)CC2)C(C)(C)C
ASD03330514	CNC(=O)[C@H](NC(=O)c1nc(-c2ccccc2)n2c1CN(C)CC2)C(C)(C)C
ASD03330515	CNC(=O)[C@@H](NC(=O)c1nc(C2CCCC2)n2c1CN(C)CC2)C(C)(C)C
ASD03330516	CCCc1nc(C(=O)N[C@H](C(=O)NC)C(C)(C)C)c2n1CCN(C)C2
ASD03330517	CNC(=O)[C@H](NC(=O)c1nc(C2CCCCC2)n2c1CN(C)CC2)C(C)(C)C
ASD03330518	CNC(=O)[C@H](NC(=O)c1nc(CC(C)C)n2c1CN(C)CC2)C(C)(C)C
ASD03330519	CNC(=O)[C@H](NC(=O)c1nc(CCCN2CCCCC2)n2c1CN(C)CC2)C(C)(C)C
ASD03330520	CNC(=O)[C@H](NC(=O)c1nc(CCCN2CCCC2)n2c1CN(C)CC2)C(C)(C)C
ASD03330521	CNC(=O)[C@H](NC(=O)c1nc(CCCN2CCOCC2)n2c1CN(C)CC2)C(C)(C)C
ASD03330522	CCc1nc(C(=O)N[C@H](C(=O)NC)C(C)(C)C)c2n1CCN(C)C2
ASD03330523	CNC(=O)[C@@H](NC(=O)c1nc(-c2ccccc2)n2c1C[N+](C)(C)CC2)C(C)(C)C
ASD03330524	CNC(=O)[C@H](NC(=O)c1nc(-c2ccccc2)n2c1CN(C(=O)OC(C)(C)C)CCC2)C(C)(C)C
ASD03330525	CNC(=O)[C@H](NC(=O)c1nc(-c2ccc(Cl)cc2F)n2c1CN(C(=O)OC(C)(C)C)CCC2)C(C)(C)C
ASD03330526	CNC(=O)[C@H](NC(=O)c1nc(-c2ccccc2)n2c1CNCCC2)C(C)(C)C
ASD03330527	CNC(=O)[C@H](NC(=O)c1nc(-c2ccc(Cl)cc2F)n2c1CNCCC2)C(C)(C)C
ASD03330528	CNC(=O)[C@@H](NC(=O)c1nc(-c2ccc(C)cc2F)n2c1CNCCC2)C(C)(C)C
ASD03330529	CNC(=O)[C@H](NC(=O)c1nc(-c2ccccc2)n2c1CN(C)CCC2)C(C)(C)C
ASD03330530	CCN1CCCn2c(-c3ccccc3)nc(C(=O)N[C@@H](C(=O)NC)C(C)(C)C)c2C1
ASD03330531	CNC(=O)[C@H](NC(=O)c1nc(-c2ccccc2)n2c1CN(C(C)C)CCC2)C(C)(C)C
ASD03330532	CNC(=O)[C@H](NC(=O)c1nc(-c2ccccc2)n2c1CN(CC(C)C)CCC2)C(C)(C)C
ASD03330533	CNC(=O)[C@H](NC(=O)c1nc(-c2ccccc2)n2c1CN(CC1CC1)CCC2)C(C)(C)C
ASD03330534	CNC(=O)[C@H](NC(=O)c1nc(-c2ccc(Cl)cc2F)n2c1CN(CC(C)C)CCC2)C(C)(C)C
ASD03330535	CNC(=O)[C@@H](NC(=O)c1nc(-c2ccc(C)cc2F)n2c1CN(CC1CC1)CCC2)C(C)(C)C
ASD03330536	CNC(=O)[C@H](NC(=O)c1nc(Br)n2c1CN(C)CCC2)C(C)(C)C
ASD03330537	CNC(=O)[C@H](NC(=O)c1nc(-c2ccccc2OC)n2c1CN(C)CCC2)C(C)(C)C
ASD03330538	CNC(=O)[C@H](NC(=O)c1nc(-c2ccc3c(c2)OCCO3)n2c1CN(C)CCC2)C(C)(C)C
ASD03330539	CNC(=O)[C@H](NC(=O)c1nc(-c2cc(Cl)ccc2OC)n2c1CN(C)CCC2)C(C)(C)C
ASD03330540	CNC(=O)[C@H](NC(=O)c1nc(-c2cccc(C#N)c2)n2c1CN(C)CCC2)C(C)(C)C
ASD03330541	CNC(=O)[C@H](NC(=O)c1nc(-c2ccsc2)n2c1CN(C)CCC2)C(C)(C)C
ASD03330542	CNC(=O)[C@H](NC(=O)c1nc(-c2ccc(C(F)(F)F)cc2)n2c1CN(C)CCC2)C(C)(C)C
ASD03330543	CNC(=O)[C@@H](NC(=O)c1nc(-c2cc(F)cc(F)c2)n2c1CN(C)CCC2)C(C)(C)C
ASD03330544	CNC(=O)[C@@H](NC(=O)c1nc(-c2ccc(C)cc2)n2c1CN(C)CCC2)C(C)(C)C
ASD03330545	CNC(=O)[C@H](NC(=O)c1nc(-c2ccccc2OC(F)(F)F)n2c1CN(C)CCC2)C(C)(C)C
ASD03330546	CNC(=O)[C@H](NC(=O)c1nc(-c2ccc(C)c(Cl)c2)n2c1CN(C)CCC2)C(C)(C)C
ASD03330547	CNC(=O)[C@H](NC(=O)c1nc(-c2cc(C)ccc2Cl)n2c1CN(C)CCC2)C(C)(C)C
ASD03330548	CNC(=O)[C@H](NC(=O)c1nc(/C=C/c2ccccc2)n2c1CN(C)CCC2)C(C)(C)C
ASD03330549	CNC(=O)[C@H](NC(=O)c1nc(-c2ccc(F)cc2Cl)n2c1CN(C)CCC2)C(C)(C)C
ASD03330550	CNC(=O)[C@H](NC(=O)c1nc(-c2cccc(OC(F)(F)F)c2)n2c1CN(C)CCC2)C(C)(C)C
ASD03330551	CNC(=O)[C@H](NC(=O)c1nc(-c2ccc(OC(F)(F)F)cc2)n2c1CN(C)CCC2)C(C)(C)C
ASD03330552	CNC(=O)[C@H](NC(=O)c1nc(-c2ccc(C)cc2F)n2c1CN(C)CCC2)C(C)(C)C
ASD03330553	CNC(=O)[C@H](NC(=O)c1nc(-c2ccc3c(c2)OCO3)n2c1CN(C)CCC2)C(C)(C)C
ASD03330554	CNC(=O)[C@H](NC(=O)c1nc(-c2ccc(C#N)cc2)n2c1CN(C)CCC2)C(C)(C)C
ASD03330555	CNC(=O)[C@H](NC(=O)c1nc(-c2ccc(OC)cc2C)n2c1CN(C)CCC2)C(C)(C)C
ASD03330556	CNC(=O)[C@H](NC(=O)c1nc(-c2cnc(OC)nc2OC)n2c1CN(C)CCC2)C(C)(C)C
ASD03330557	CNC(=O)[C@H](NC(=O)c1nc(-c2cccc(F)c2)n2c1CN(C)CCC2)C(C)(C)C
ASD03330558	CNC(=O)[C@H](NC(=O)c1nc(-c2cccc(OC)c2F)n2c1CN(C)CCC2)C(C)(C)C
ASD03330559	CNC(=O)[C@H](NC(=O)c1nc(-c2ccc(F)c(C)c2)n2c1CN(C)CCC2)C(C)(C)C
ASD03330560	CNC(=O)[C@H](NC(=O)c1nc(-c2cccnc2)n2c1CN(C)CCC2)C(C)(C)C
ASD03330561	CNC(=O)[C@H](NC(=O)c1nc(-c2cccs2)n2c1CN(C)CCC2)C(C)(C)C
ASD03330562	CNC(=O)[C@H](NC(=O)c1nc(-c2ccc(OC)c(C)c2)n2c1CN(C)CCC2)C(C)(C)C
ASD03330563	CNC(=O)[C@H](NC(=O)c1nc(-c2cscc2C)n2c1CN(C)CCC2)C(C)(C)C
ASD03330564	CNC(=O)[C@H](NC(=O)c1nc(-c2ccccc2F)n2c1CN(C)CCC2)C(C)(C)C
ASD03330565	CNC(=O)[C@H](NC(=O)c1nc(-c2csc3ccccc23)n2c1CN(C)CCC2)C(C)(C)C
ASD03330566	CNC(=O)[C@@H](NC(=O)c1nc(-c2ccc(F)cc2F)n2c1CN(C)CCC2)C(C)(C)C
ASD03330567	CNC(=O)[C@@H](NC(=O)c1nc(-c2cccc(Cl)c2F)n2c1CN(C)CCC2)C(C)(C)C
ASD03330568	CNC(=O)[C@@H](NC(=O)c1nc(-c2cc(Cl)c(C)cc2F)n2c1CN(C)CCC2)C(C)(C)C
ASD03330569	CNC(=O)[C@H](NC(=O)c1nc(-c2ccc(OC)cc2F)n2c1CN(C)CCC2)C(C)(C)C
ASD03330570	CNC(=O)[C@@H](NC(=O)c1nc(-c2cc(F)ccc2F)n2c1CN(C)CCC2)C(C)(C)C
ASD03330571	CNC(=O)[C@@H](NC(=O)c1nc(-c2ccc(C)c(F)c2)n2c1CN(C)CCC2)C(C)(C)C
ASD03330572	CNC(=O)[C@@H](NC(=O)c1nc(-c2cc(Cl)ccc2F)n2c1CN(C)CCC2)C(C)(C)C
ASD03330573	CNC(=O)[C@@H](NC(=O)c1nc(-c2cc(C)ccc2F)n2c1CN(C)CCC2)C(C)(C)C
ASD03330574	CNC(=O)[C@@H](NC(=O)c1nc(-c2cccc(C(F)(F)F)c2F)n2c1CN(C)CCC2)C(C)(C)C
ASD03330575	CNC(=O)[C@@H](NC(=O)c1nc(-c2c(F)cccc2OC)n2c1CN(C)CCC2)C(C)(C)C
ASD03330576	CNC(=O)[C@@H](NC(=O)c1nc(-c2ccc(Cl)cc2F)n2c1CN(C)CCC2)C(C)(C)C
ASD03330577	CNC(=O)[C@@H](NC(=O)c1nc(-c2ccc(C)cc2Cl)n2c1CN(C)CCC2)C(C)(C)C
ASD03330578	CNC(=O)[C@H](NC(=O)c1nc(-c2ccc(C(F)(F)F)cc2F)n2c1CN(C)CCC2)C(C)(C)C
ASD03330579	CNC(=O)[C@@H](NC(=O)c1nc(-c2cccc(F)c2F)n2c1CN(C)CCC2)C(C)(C)C
ASD03330580	CNC(=O)[C@H](NC(=O)c1nc(-c2cc(Cl)c(F)cc2F)n2c1CN(C)CCC2)C(C)(C)C
ASD03330581	CNC(=O)[C@H](NC(=O)c1nc(-c2cc(F)c(F)cc2F)n2c1CN(C)CCC2)C(C)(C)C
ASD03330582	CNC(=O)[C@H](NC(=O)c1nc(-c2ccc(F)c(Cl)c2)n2c1CN(C)CCC2)C(C)(C)C
ASD03330583	CNC(=O)[C@H](NC(=O)c1nc(-c2ccc(Cl)c(F)c2)n2c1CN(C)CCC2)C(C)(C)C
ASD03330584	CNC(=O)[C@H](NC(=O)c1nc(-c2ccc(F)c(F)c2)n2c1CN(C)CCC2)C(C)(C)C
ASD03330585	CNC(=O)[C@H](NC(=O)c1nc(-c2cc(F)c(F)c(F)c2)n2c1CN(C)CCC2)C(C)(C)C
ASD03330586	C/C=C/c1nc(C(=O)N[C@@H](C(=O)NC)C(C)(C)C)c2n1CCCN(C)C2
ASD03330587	CNC(=O)[C@H](NC(=O)c1nc(C=C(C)C)n2c1CN(C)CCC2)C(C)(C)C
ASD03330588	CNC(=O)[C@H](NC(=O)c1nc(-c2ccc(N3CCOCC3)cc2)n2c1CN(C)CCC2)C(C)(C)C
ASD03330589	CNC(=O)[C@H](NC(=O)c1nc(-c2ccc(S(C)(=O)=O)cc2)n2c1CN(C)CCC2)C(C)(C)C
ASD03330590	CNC(=O)[C@@H](NC(=O)c1nc(-c2ccc3ccccc3c2)n2c1CN(C)CCC2)C(C)(C)C
ASD03330591	CNC(=O)[C@H](NC(=O)c1nc(-c2ccc(N(C)C)cc2)n2c1CN(C)CCC2)C(C)(C)C
ASD03330592	CNC(=O)[C@H](NC(=O)c1nc(-c2cccc(N(C)C)c2)n2c1CN(C)CCC2)C(C)(C)C
ASD03330593	CNC(=O)[C@@H](NC(=O)c1nc(-c2cccc(-c3ccccc3)c2)n2c1CN(C)CCC2)C(C)(C)C
ASD03330594	CNC(=O)[C@H](NC(=O)c1nc(-c2cc(F)cc(OC)c2)n2c1CN(C)CCC2)C(C)(C)C
ASD03330595	CNC(=O)[C@@H](NC(=O)c1nc(-c2cccc(S(=O)(=O)N3CCCC3)c2)n2c1CN(C)CCC2)C(C)(C)C
ASD03330596	CNC(=O)[C@@H](NC(=O)c1nc(-c2cccc(C(=O)N3CCOCC3)c2)n2c1CN(C)CCC2)C(C)(C)C
ASD03330597	CC(C)(C)[C@H](NC(=O)c1nc(-c2ccc(F)c(F)c2)n2c1CCCC2)C(=O)NC1CC1
ASD03330598	CNC(=O)[C@H](NC(=O)c1nc(-c2ccc(C(=O)OC)cc2F)n2c1CN(C)CCC2)C(C)(C)C
ASD03330599	CNC(=O)[C@H](NC(=O)c1nc(-c2ccc(C(=O)OC(C)(C)C)cc2F)n2c1CN(C)CCC2)C(C)(C)C
ASD03330600	CNC(=O)[C@@H](NC(=O)c1nc(-c2ccc(F)c(C(=O)N3CCOCC3)c2)n2c1CN(C)CCC2)C(C)(C)C
ASD03330601	CNC(=O)[C@H](NC(=O)c1nc(-c2ccc(-n3cccn3)cc2)n2c1CN(C)CCC2)C(C)(C)C
ASD03330602	CNC(=O)c1cccc(-c2nc(C(=O)N[C@H](C(=O)NC)C(C)(C)C)c3n2CCCN(C)C3)c1
ASD03330603	CNC(=O)[C@@H](NC(=O)c1nc(-c2cccc(C(=O)N3CCN(C)CC3)c2)n2c1CN(C)CCC2)C(C)(C)C
ASD03330604	CNC(=O)[C@H](NC(=O)c1nc(-c2ccc(F)c(OC)c2)n2c1CN(C)CCC2)C(C)(C)C
ASD03330605	CNC(=O)[C@H](NC(=O)c1nc(-c2ccc(C(=O)N(C)C)cc2)n2c1CN(C)CCC2)C(C)(C)C
ASD03330606	CNC(=O)[C@@H](NC(=O)c1nc(-c2ccccn2)n2c1CN(C)CCC2)C(C)(C)C
ASD03330607	CNC(=O)[C@@H](NC(=O)c1nc(C2=CCCCC2)n2c1CN(C)CCC2)C(C)(C)C
ASD03330608	CNC(=O)[C@H](NC(=O)c1nc(/C=C/C(C)(C)C)n2c1CN(C)CCC2)C(C)(C)C
ASD03330609	CNC(=O)[C@H](NC(=O)c1nc(/C=C/COC)n2c1CN(C)CCC2)C(C)(C)C
ASD03330610	CNC(=O)[C@H](NC(=O)c1nc(-c2ccccc2C(F)(F)F)n2c1CN(C)CCC2)C(C)(C)C
ASD03330611	CCCC/C=C/c1nc(C(=O)N[C@H](C(=O)NC)C(C)(C)C)c2n1CCCN(C)C2
ASD03330612	CNC(=O)[C@H](NC(=O)c1nc(-c2ccc(C(=O)N3CCOCC3)cc2)n2c1CN(C)CCC2)C(C)(C)C
ASD03330613	CNC(=O)[C@H](NC(=O)c1nc(-c2ccncc2)n2c1CN(C)CCC2)C(C)(C)C
ASD03330614	CNC(=O)[C@H](NC(=O)c1nc(-c2ccccc2C(C)C)n2c1CN(C)CCC2)C(C)(C)C
ASD03330615	CNC(=O)[C@H](NC(=O)c1nc(-c2ccc(OC)c(F)c2)n2c1CN(C)CCC2)C(C)(C)C
ASD03330616	CNC(=O)[C@H](NC(=O)c1nc(-c2cc(C(N)=O)ccc2F)n2c1CN(C)CCC2)C(C)(C)C
ASD03330617	CNC(=O)c1cc(-c2nc(C(=O)N[C@@H](C(=O)NC)C(C)(C)C)c3n2CCCN(C)C3)ccc1F
ASD03330618	CNC(=O)[C@H](NC(=O)c1nc(-c2cccc(-c3nnc(C)o3)c2)n2c1CN(C)CCC2)C(C)(C)C
ASD03330619	CNC(=O)c1ccc(-c2nc(C(=O)N[C@@H](C(=O)NC)C(C)(C)C)c3n2CCCN(C)C3)cc1
ASD03330620	CNC(=O)[C@H](NC(=O)c1nc(-c2cccc(S(C)(=O)=O)c2)n2c1CN(C)CCC2)C(C)(C)C
ASD03330621	CNC(=O)[C@H](NC(=O)c1nc(-c2ccc(S(=O)(=O)N(C)C)cc2)n2c1CN(C)CCC2)C(C)(C)C
ASD03330622	CNC(=O)[C@H](NC(=O)c1nc(-c2ccc(F)c(C(=O)O)c2)n2c1CN(C)CCC2)C(C)(C)C
ASD03330623	CNC(=O)[C@H](NC(=O)c1nc(-c2cccc(C(=O)N(C)C)c2)n2c1CN(C)CCC2)C(C)(C)C
ASD03330624	CNC(=O)[C@H](NC(=O)c1nc(-c2ccccc2-c2ccccc2)n2c1CN(C)CCC2)C(C)(C)C
ASD03330625	CNC(=O)[C@H](NC(=O)c1nc(-c2ccc(C(C)(C)C)cc2)n2c1CN(C)CCC2)C(C)(C)C
ASD03330626	CNC(=O)[C@H](NC(=O)c1nc(-c2ccc(C(C)=O)cc2)n2c1CN(C)CCC2)C(C)(C)C
ASD03330627	CNC(=O)[C@H](NC(=O)c1nc(-c2cc(F)cc(C(N)=O)c2)n2c1CN(C)CCC2)C(C)(C)C
ASD03330628	CNC(=O)[C@H](NC(=O)c1nc(-c2cccc3ccccc23)n2c1CN(C)CCC2)C(C)(C)C
ASD03330629	CNC(=O)[C@H](NC(=O)c1nc(-c2cc(OC)cc(C(F)(F)F)c2)n2c1CN(C)CCC2)C(C)(C)C
ASD03330630	CNC(=O)[C@H](NC(=O)c1nc(-c2ccc(-c3ccccc3)c(F)c2)n2c1CN(C)CCC2)C(C)(C)C
ASD03330631	CNC(=O)[C@H](NC(=O)c1nc(-c2ccc(NS(C)(=O)=O)cc2)n2c1CN(C)CCC2)C(C)(C)C
ASD03330632	CNC(=O)[C@H](NC(=O)c1nc(-c2cccc(NS(C)(=O)=O)c2)n2c1CN(C)CCC2)C(C)(C)C
ASD03330633	CNC(=O)[C@H](NC(=O)c1nc(-c2cccc(C(N)=O)c2)n2c1CN(C)CCC2)C(C)(C)C
ASD03330634	CNC(=O)[C@H](NC(=O)c1nc(-c2ccc(C(N)=O)cc2)n2c1CN(C)CCC2)C(C)(C)C
ASD03330635	CNC(=O)[C@H](NC(=O)c1nc(-c2cc(F)c(OC)cc2F)n2c1CN(C)CCC2)C(C)(C)C
ASD03330636	CNC(=O)[C@H](NC(=O)c1nc(-c2ccc(F)c(C#N)c2)n2c1CN(C)CCC2)C(C)(C)C
ASD03330637	CNC(=O)[C@H](NC(=O)c1nc(-c2ccc(C(=O)N(C)C)c(F)c2)n2c1CN(C)CCC2)C(C)(C)C
ASD03330638	CNC(=O)[C@H](NC(=O)c1nc(-c2ccc(C(N)=O)c(F)c2)n2c1CN(C)CCC2)C(C)(C)C
ASD03330639	CNC(=O)[C@H](NC(=O)c1nc(-c2ccc(C3CC(=O)NN3)cc2)n2c1CN(C)CCC2)C(C)(C)C
ASD03330640	CNC(=O)[C@H](NC(=O)c1nc(-c2ccc(F)c(C(N)=O)c2)n2c1CN(C)CCC2)C(C)(C)C
ASD03330641	C=Cc1nc(C(=O)N[C@H](C(=O)NC)C(C)(C)C)c2n1CCCN(C)C2
ASD03330642	CNC(=O)[C@@H](NC(=O)c1nc(-c2ccccc2C(N)=O)n2c1CN(C)CCC2)C(C)(C)C
ASD03330643	CNC(=O)[C@@H](NC(=O)c1nc(-c2cn[nH]c2)n2c1CN(C)CCC2)C(C)(C)C
ASD03330644	CNC(=O)[C@@H](NC(=O)c1nc(-c2cccc(Cl)c2)n2c1CN(C)CCC2)C(C)(C)C
ASD03330645	CCC/C=C/c1nc(C(=O)N[C@@H](C(=O)NC)C(C)(C)C)c2n1CCCN(C)C2
ASD03330646	CNC(=O)[C@H](NC(=O)c1nc(C2CC2)n2c1CN(C)CCC2)C(C)(C)C
ASD03330647	CNC(=O)[C@H](NC(=O)c1nc(/C=C/C2CC2)n2c1CN(C)CCC2)C(C)(C)C
ASD03330648	CNC(=O)[C@H](NC(=O)c1nc(-c2ccc(F)cc2)n2c1CN(C)CCC2)C(C)(C)C
ASD03330649	CNC(=O)[C@@H](NC(=O)c1nc(-c2cccc(C(F)(F)F)c2)n2c1CN(C)CCC2)C(C)(C)C
ASD03330650	CNC(=O)[C@H](NC(=O)c1nc(/C=C/C2CCCCC2)n2c1CN(C)CCC2)C(C)(C)C
ASD03330651	CNC(=O)[C@H](NC(=O)c1nc(-c2ccoc2)n2c1CN(C)CCC2)C(C)(C)C
ASD03330652	C=C(C)c1nc(C(=O)N[C@@H](C(=O)NC)C(C)(C)C)c2n1CCCN(C)C2
ASD03330653	CNC(=O)[C@H](NC(=O)c1nc(-c2c(C)noc2C)n2c1CN(C)CCC2)C(C)(C)C
ASD03330654	CNC(=O)[C@H](NC(=O)c1nc(-c2ccc(C)o2)n2c1CN(C)CCC2)C(C)(C)C
ASD03330655	CNC(=O)[C@H](NC(=O)c1nc(-c2cccc3cccnc23)n2c1CN(C)CCC2)C(C)(C)C
ASD03330656	CNC(=O)[C@H](NC(=O)c1nc(/C=C/CC2CCCC2)n2c1CN(C)CCC2)C(C)(C)C
ASD03330657	CNC(=O)[C@H](NC(=O)c1nc(/C=C/c2ccsc2)n2c1CN(C)CCC2)C(C)(C)C
ASD03330658	CNC(=O)[C@@H](NC(=O)c1nc(-c2cnn(C)c2)n2c1CN(C)CCC2)C(C)(C)C
ASD03330659	CNC(=O)[C@H](NC(=O)c1nc(C2=CCC3(CC2)OCCO3)n2c1CN(C)CCC2)C(C)(C)C
ASD03330660	CNC(=O)[C@H](NC(=O)c1nc(C2=CCC(C)CC2)n2c1CN(C)CCC2)C(C)(C)C
ASD03330661	CNC(=O)[C@H](NC(=O)c1nc(C2=CCC(C(C)(C)C)CC2)n2c1CN(C)CCC2)C(C)(C)C
ASD03330662	CNC(=O)[C@H](NC(=O)c1nc(-c2ccncc2F)n2c1CN(C)CCC2)C(C)(C)C
ASD03330663	CNC(=O)[C@@H](NC(=O)c1nc(C2=CCCCO2)n2c1CN(C)CCC2)C(C)(C)C
ASD03330664	C=C(c1nc(C(=O)N[C@H](C(=O)NC)C(C)(C)C)c2n1CCCN(C)C2)C(F)(F)F
ASD03330665	CNC(=O)[C@@H](NC(=O)c1nc(C(C)=C(C)C)n2c1CN(C)CCC2)C(C)(C)C
ASD03330666	C=C(c1nc(C(=O)N[C@H](C(=O)NC)C(C)(C)C)c2n1CCCN(C)C2)C1CCCCC1
ASD03330667	CNC(=O)[C@H](NC(=O)c1nc(C2=CCCC2)n2c1CN(C)CCC2)C(C)(C)C
ASD03330668	CNC(=O)[C@H](NC(=O)c1nc(C2=CCCCCC2)n2c1CN(C)CCC2)C(C)(C)C
ASD03330669	CNC(=O)[C@H](NC(=O)c1nc(/C=C/Cc2ccccc2)n2c1CN(C)CCC2)C(C)(C)C
ASD03330670	CNC(=O)[C@@H](NC(=O)c1nc(Cc2ccccc2)n2c1CN(C)CCC2)C(C)(C)C
ASD03330671	CNC(=O)[C@@H](NC(=O)c1nc(C2=CCNCC2)n2c1CN(C)CCC2)C(C)(C)C
ASD03330672	CCS(=O)(=O)N1CCCn2c(-c3ccccc3)nc(C(=O)N[C@@H](C(=O)NC)C(C)(C)C)c2C1
ASD03330673	CNC(=O)[C@H](NC(=O)c1nc(-c2ccccc2)n2c1CN(C(=O)c1ccccc1)CCC2)C(C)(C)C
ASD03330674	CNC(=O)[C@H](NC(=O)c1nc(-c2ccccc2)n2c1CN(C(C)=O)CCC2)C(C)(C)C
ASD03330675	CNC(=O)[C@H](NC(=O)c1nc(-c2ccccc2)n2c1CN(S(=O)(=O)c1ccc(F)cc1)CCC2)C(C)(C)C
ASD03330676	COC(=O)[C@H](NC(=O)c1nc(-c2ccccc2)n2c1CNCCC2)C(C)(C)C
ASD03330677	COC(=O)[C@@H](NC(=O)c1nc(-c2ccc(C)cc2F)n2c1CNCCC2)C(C)(C)C
ASD03330678	COC(=O)[C@H](NC(=O)c1nc(-c2ccccc2)n2c1CN(C)CCC2)C(C)(C)C
ASD03330679	COC(=O)[C@@H](NC(=O)c1nc(-c2ccccc2)n2c1CN(C(C)C)CCC2)C(C)(C)C
ASD03330680	COC(=O)[C@@H](NC(=O)c1nc(-c2ccc(C)cc2F)n2c1CN(C)CCC2)C(C)(C)C
ASD03330681	COC(=O)[C@@H](NC(=O)c1nc(-c2ccc(C)cc2F)n2c1CN(CC1CC1)CCC2)C(C)(C)C
ASD03330682	CN1CCCn2c(-c3ccccc3)nc(C(=O)N[C@@H](C(=O)O)C(C)(C)C)c2C1
ASD03330683	CC(C)NC(=O)[C@H](NC(=O)c1nc(-c2ccccc2)n2c1CN(C)CCC2)C(C)(C)C
ASD03330684	CCCNC(=O)[C@H](NC(=O)c1nc(-c2ccccc2)n2c1CN(C)CCC2)C(C)(C)C
ASD03330685	CC(C)CNC(=O)[C@H](NC(=O)c1nc(-c2ccccc2)n2c1CN(C)CCC2)C(C)(C)C
ASD03330686	COCCNC(=O)[C@H](NC(=O)c1nc(-c2ccccc2)n2c1CN(C)CCC2)C(C)(C)C
ASD03330687	CN1CCCn2c(-c3ccccc3)nc(C(=O)N[C@@H](C(=O)NCCF)C(C)(C)C)c2C1
ASD03330688	CN1CCCn2c(-c3ccccc3)nc(C(=O)N[C@@H](C(=O)NC3CC3)C(C)(C)C)c2C1
ASD03330689	CCNC(=O)[C@H](NC(=O)c1nc(-c2ccccc2)n2c1CN(C)CCC2)C(C)(C)C
ASD03330690	CN1CCCn2c(-c3ccccc3)nc(C(=O)N[C@@H](C(=O)NCC3CCOCC3)C(C)(C)C)c2C1
ASD03330691	CN1CCCn2c(-c3ccccc3)nc(C(=O)N[C@@H](C(=O)NC3CCC3)C(C)(C)C)c2C1
ASD03330692	CCNC(=O)[C@@H](NC(=O)c1nc(-c2ccccc2)n2c1C[N+](C)(C)CCC2)C(C)(C)C
ASD03330693	CNC(=O)[C@@H](NC(=O)c1nc(-c2ccc(Cl)cc2F)n2c1CN(c1ncccn1)CCC2)C(C)(C)C
ASD03330694	CNC(=O)[C@@H](NC(=O)c1nc(-c2ccccc2)n2c1CN(c1ncccn1)CCC2)C(C)(C)C
ASD03330695	CCCCCc1nc(C(=O)N[C@@H](C(=O)NC)C(C)(C)C)c2n1CCCN(C)C2
ASD03330696	CCCc1nc(C(=O)N[C@@H](C(=O)NC)C(C)(C)C)c2n1CCCN(C)C2
ASD03330697	CNC(=O)[C@@H](NC(=O)c1nc(CC(C)C)n2c1CN(C)CCC2)C(C)(C)C
ASD03330698	CNC(=O)[C@@H](NC(=O)c1nc(C2CCCCC2)n2c1CN(C)CCC2)C(C)(C)C
ASD03330699	CNC(=O)[C@H](NC(=O)c1nc(CCC(C)(C)C)n2c1CN(C)CCC2)C(C)(C)C
ASD03330700	CNC(=O)[C@H](NC(=O)c1nc(CCCOC)n2c1CN(C)CCC2)C(C)(C)C
ASD03330701	CNC(=O)[C@H](NC(=O)c1nc(CC2CC2)n2c1CN(C)CCC2)C(C)(C)C
ASD03330702	CCCCCCc1nc(C(=O)N[C@H](C(=O)NC)C(C)(C)C)c2n1CCCN(C)C2
ASD03330703	CCc1nc(C(=O)N[C@H](C(=O)NC)C(C)(C)C)c2n1CCCN(C)C2
ASD03330704	CNC(=O)[C@H](NC(=O)c1nc(CCC2CCCCC2)n2c1CN(C)CCC2)C(C)(C)C
ASD03330705	CNC(=O)[C@H](NC(=O)c1nc(CCCC2CCCC2)n2c1CN(C)CCC2)C(C)(C)C
ASD03330706	CNC(=O)[C@H](NC(=O)c1nc(CCc2ccsc2)n2c1CN(C)CCC2)C(C)(C)C
ASD03330707	CNC(=O)[C@H](NC(=O)c1nc(C(C)C)n2c1CN(C)CCC2)C(C)(C)C
ASD03330708	CNC(=O)[C@H](NC(=O)c1nc(C2CCCC2)n2c1CN(C)CCC2)C(C)(C)C
ASD03330709	CNC(=O)[C@H](NC(=O)c1nc(C2CCCCCC2)n2c1CN(C)CCC2)C(C)(C)C
ASD03330710	CNC(=O)[C@H](NC(=O)c1nc(C2CCC(C)CC2)n2c1CN(C)CCC2)C(C)(C)C
ASD03330711	CNC(=O)[C@H](NC(=O)c1nc(CCCN2CCOCC2)n2c1CN(C)CCC2)C(C)(C)C
ASD03330712	CNC(=O)[C@H](NC(=O)c1nc(CCCN2CCCCC2)n2c1CN(C)CCC2)C(C)(C)C
ASD03330713	CNC(=O)[C@H](NC(=O)c1nc(CCCN2CCCC2)n2c1CN(C)CCC2)C(C)(C)C
ASD03330714	CNC(=O)[C@@H](NC(=O)c1nc(C2CCNCC2)n2c1CN(C)CCC2)C(C)(C)C
ASD03330715	CNC(=O)[C@@H](NC(=O)c1nc(C2CCCCO2)n2c1CN(C)CCC2)C(C)(C)C
ASD03330716	CNC(=O)[C@@H](NC(=O)c1nc(C(C)C(C)(C)C)n2c1CN(C)CCC2)C(C)(C)C
ASD03330717	CNC(=O)[C@@H](NC(=O)c1nc(C(C)c2ccccc2)n2c1CN(C)CCC2)C(C)(C)C
ASD03330718	CNC(=O)[C@@H](NC(=O)c1nc(C(C)C(C)C)n2c1CN(C)CCC2)C(C)(C)C
ASD03330719	CNC(=O)[C@H](NC(=O)c1nc(CCCCO)n2c1CN(C)CCC2)C(C)(C)C
ASD03330720	CNC(=O)[C@H](NC(=O)c1nc(/C=C/CN2CCOCC2)n2c1CN(C)CCC2)C(C)(C)C
ASD03330721	CNC(=O)[C@H](NC(=O)c1nc(/C=C/CN2CCCCC2)n2c1CN(C)CCC2)C(C)(C)C
ASD03330722	CNC(=O)[C@H](NC(=O)c1nc(/C=C/CN2CCCC2)n2c1CN(C)CCC2)C(C)(C)C
ASD03330723	CCN(CC)C/C=C/c1nc(C(=O)N[C@H](C(=O)NC)C(C)(C)C)c2n1CCCN(C)C2
ASD03330724	CNC(=O)[C@H](NC(=O)c1nc(/C=C/CN(C)C)n2c1CN(C)CCC2)C(C)(C)C
ASD03330725	CNC(=O)[C@H](NC(=O)c1nc(/C=C/CCO)n2c1CN(C)CCC2)C(C)(C)C
ASD03330726	CC(C)(C)OC(=O)N1CCCn2c(-c3ccccc3)nc(C(=O)N[C@@H](C(=O)O)C(C)(C)C)c2C1
ASD03330727	Cc1ccc(-c2nc(C(=O)N[C@@H](C(=O)O)C(C)(C)C)c3n2CCCN(C(=O)OC(C)(C)C)C3)c(F)c1
ASD03330728	Cc1noc([C@@H](NC(=O)c2nc(-c3ccccc3)n3c2CN(C(=O)OC(C)(C)C)CCC3)C(C)(C)C)n1
ASD03330729	Cc1ccc(-c2nc(C(=O)N[C@H](c3nc(C)no3)C(C)(C)C)c3n2CCCN(C(=O)OC(C)(C)C)C3)c(F)c1
ASD03330730	Cc1noc([C@@H](NC(=O)c2nc(-c3ccccc3)n3c2CNCCC3)C(C)(C)C)n1
ASD03330731	Cc1ccc(-c2nc(C(=O)N[C@H](c3nc(C)no3)C(C)(C)C)c3n2CCCNC3)c(F)c1
ASD03330732	Cc1noc([C@@H](NC(=O)c2nc(-c3ccccc3)n3c2CN(C)CCC3)C(C)(C)C)n1
ASD03330733	Cc1ccc(-c2nc(C(=O)N[C@H](c3nc(C)no3)C(C)(C)C)c3n2CCCN(C)C3)c(F)c1
ASD03330734	Cc1ccc(-c2nc(C(=O)N[C@H](c3nc(C)no3)C(C)(C)C)c3n2CCCN(C(C)C)C3)c(F)c1
ASD03330735	CCN1CCCn2c(-c3ccccc3)nc(C(=O)N[C@H](c3nc(C)no3)C(C)(C)C)c2C1
ASD03330736	Cc1noc([C@@H](NC(=O)c2nc(-c3ccccc3)n3c2CN(C(C)C)CCC3)C(C)(C)C)n1
ASD03330737	CNC(=O)[C@H](NC(=O)c1nc(-c2ccc(Cl)cc2F)n2c1CN(C1CCNCC1)CCC2)C(C)(C)C
ASD03330738	CNC(=O)[C@H](NC(=O)c1nc(-c2ccc(Cl)cc2F)n2c1CN(C1CCN(C(C)=O)CC1)CCC2)C(C)(C)C
ASD03330739	CNC(=O)[C@H](NC(=O)c1nc(C2CCC(F)(F)CC2)n2c1CN(C)CCC2)C(C)(C)C
ASD03330740	CNC(=O)[C@@H](CC(C)C)NC(=O)c1nc(-c2ccc(Cl)cc2F)n2c1CN(C)CCC2
ASD03330741	CNC(=O)[C@@H](CC(C)C)NC(=O)c1nc(-c2ccc(F)cc2)n2c1CN(C)CCC2
ASD03330742	CNC(=O)[C@@H](CC(C)C)NC(=O)c1nc(-c2cccc(F)c2)n2c1CN(C)CCC2
ASD03330743	CNC(=O)[C@@H](CC(C)C)NC(=O)c1nc(-c2cc(F)ccc2F)n2c1CN(C)CCC2
ASD03330744	CNC(=O)[C@@H](CC(C)C)NC(=O)c1nc(-c2ccc(C(F)(F)F)cc2F)n2c1CN(C)CCC2
ASD03330745	CNC(=O)[C@@H](CC(C)C)NC(=O)c1nc(-c2ccc(F)cc2F)n2c1CN(C)CCC2
ASD03330746	CNC(=O)[C@@H](CC(C)C)NC(=O)c1nc(-c2ccc(F)c(F)c2)n2c1CN(C)CCC2
ASD03330747	CNC(=O)[C@@H](CC(C)C)NC(=O)c1nc(-c2cc(Cl)ccc2F)n2c1CN(C)CCC2
ASD03330748	CNC(=O)[C@@H](CC(C)C)NC(=O)c1nc(-c2ccc(F)c(Cl)c2)n2c1CN(C)CCC2
ASD03330749	CNC(=O)[C@@H](CC(C)C)NC(=O)c1nc(-c2cc(F)c(F)cc2F)n2c1CN(C)CCC2
ASD03330750	CNC(=O)[C@@H](CC(C)C)NC(=O)c1nc(-c2cc(Cl)c(F)cc2F)n2c1CN(C)CCC2
ASD03330751	CNC(=O)[C@@H](CC(C)C)NC(=O)c1nc(C2CCCCC2)n2c1CN(C)CCC2
ASD03330752	CNC(=O)[C@@H](NC(=O)c1nc(-c2cc(F)c(F)cc2F)n2c1CN(C)CCC2)C1CCCCC1
ASD03330753	CNC(=O)[C@@H](NC(=O)c1nc(-c2cc(Cl)c(F)cc2F)n2c1CN(C)CCC2)C1CCCCC1
ASD03330754	CNC(=O)[C@H](NC(=O)c1nc(-c2ccccc2)n2c1CN(C)CCC2)c1ccccc1
ASD03330755	CNC(=O)[C@@H](CC(C)(C)C)NC(=O)c1nc(-c2ccc(Cl)cc2F)n2c1CN(C)CCC2
ASD03330756	CNC(=O)[C@@H](CC(C)(C)C)NC(=O)c1nc(-c2cc(Cl)ccc2F)n2c1CN(C)CCC2
ASD03330757	CNC(=O)[C@@H](CC(C)(C)C)NC(=O)c1nc(-c2ccc(F)c(Cl)c2)n2c1CN(C)CCC2
ASD03330758	CNC(=O)[C@@H](CC(C)(C)C)NC(=O)c1nc(-c2ccc(F)cc2)n2c1CN(C)CCC2
ASD03330759	CNC(=O)[C@@H](CC(C)(C)C)NC(=O)c1nc(-c2cccc(F)c2)n2c1CN(C)CCC2
ASD03330760	CNC(=O)[C@@H](CC(C)(C)C)NC(=O)c1nc(-c2ccc(F)cc2F)n2c1CN(C)CCC2
ASD03330761	CNC(=O)[C@@H](CC(C)(C)C)NC(=O)c1nc(-c2ccc(C(F)(F)F)cc2F)n2c1CN(C)CCC2
ASD03330762	CNC(=O)[C@@H](CC(C)(C)C)NC(=O)c1nc(-c2ccc(F)c(F)c2)n2c1CN(C)CCC2
ASD03330763	CNC(=O)[C@@H](CC(C)(C)C)NC(=O)c1nc(-c2cc(F)ccc2F)n2c1CN(C)CCC2
ASD03330764	CNC(=O)[C@@H](CC(C)(C)C)NC(=O)c1nc(-c2cc(Cl)c(F)cc2F)n2c1CN(C)CCC2
ASD03330765	CNC(=O)[C@@H](CC(C)(C)C)NC(=O)c1nc(-c2cc(F)c(F)cc2F)n2c1CN(C)CCC2
ASD03330766	CN1CCCn2c(-c3ccc(Cl)cc3F)nc(C(=O)N[C@H](CC(C)(C)C)C(=O)N(C)C)c2C1
ASD03330767	CN1CCCn2c(-c3ccccc3)nc(C(=O)N[C@H](CC(C)(C)C)C(=O)N(C)C)c2C1
ASD03330768	CN1CCCn2c(-c3ccc(F)c(Cl)c3)nc(C(=O)N[C@H](CC(C)(C)C)C(=O)N(C)C)c2C1
ASD03330769	CN1CCCn2c(-c3cc(Cl)ccc3F)nc(C(=O)N[C@H](CC(C)(C)C)C(=O)N(C)C)c2C1
ASD03330770	CN1CCCn2c(-c3ccc(Cl)c(F)c3)nc(C(=O)N[C@H](CC(C)(C)C)C(=O)N(C)C)c2C1
ASD03330771	CN1CCCn2c(-c3ccc(F)c(F)c3)nc(C(=O)N[C@H](CC(C)(C)C)C(=O)N(C)C)c2C1
ASD03330772	CN1CCCn2c(-c3cc(F)ccc3F)nc(C(=O)N[C@H](CC(C)(C)C)C(=O)N(C)C)c2C1
ASD03330773	CN1CCCn2c(-c3ccc(F)cc3F)nc(C(=O)N[C@H](CC(C)(C)C)C(=O)N(C)C)c2C1
ASD03330774	CC(C)C[C@@H](NC(=O)c1nc(-c2ccc(Cl)cc2F)n2c1CN(C)CCC2)C(N)=O
ASD03330775	CC(C)C[C@@H](NC(=O)c1nc(-c2ccc(F)cc2)n2c1CN(C)CCC2)C(N)=O
ASD03330776	CC(C)C[C@@H](NC(=O)c1nc(-c2cccc(F)c2)n2c1CN(C)CCC2)C(N)=O
ASD03330777	CC(C)C[C@@H](NC(=O)c1nc(-c2cc(F)ccc2F)n2c1CN(C)CCC2)C(N)=O
ASD03330778	CC(C)C[C@@H](NC(=O)c1nc(-c2ccc(F)cc2F)n2c1CN(C)CCC2)C(N)=O
ASD03330779	CC(C)C[C@@H](NC(=O)c1nc(-c2cc(Cl)ccc2F)n2c1CN(C)CCC2)C(N)=O
ASD03330780	CC(C)C[C@@H](NC(=O)c1nc(C2CCCCC2)n2c1CN(C)CCC2)C(N)=O
ASD03330781	CC(C)C[C@@H](NC(=O)c1nc(-c2cc(Cl)c(F)cc2F)n2c1CN(C)CCC2)C(N)=O
ASD03330782	CC(C)C[C@@H](NC(=O)c1nc(-c2cc(F)c(F)cc2F)n2c1CN(C)CCC2)C(N)=O
ASD03330783	CN1CCCn2c(-c3ccc(Cl)cc3F)nc(C(=O)N[C@@H](C(N)=O)C(C)(C)C)c2C1
ASD03330784	CN1CCCn2c(-c3cc(Cl)ccc3F)nc(C(=O)N[C@@H](C(N)=O)C(C)(C)C)c2C1
ASD03330785	CN1CCCn2c(-c3cc(F)ccc3F)nc(C(=O)N[C@@H](C(N)=O)C(C)(C)C)c2C1
ASD03330786	CN1CCCn2c(-c3ccc(F)c(Cl)c3)nc(C(=O)N[C@@H](C(N)=O)C(C)(C)C)c2C1
ASD03330787	CN1CCCn2c(-c3ccc(Cl)c(F)c3)nc(C(=O)N[C@@H](C(N)=O)C(C)(C)C)c2C1
ASD03330788	CN1CCCn2c(-c3ccc(F)cc3F)nc(C(=O)N[C@@H](C(N)=O)C(C)(C)C)c2C1
ASD03330789	CN1CCCn2c(-c3cc(F)c(F)cc3F)nc(C(=O)N[C@@H](C(N)=O)C(C)(C)C)c2C1
ASD03330790	CN1CCCn2c(-c3cc(Cl)c(F)cc3F)nc(C(=O)N[C@@H](C(N)=O)C(C)(C)C)c2C1
ASD03330791	CN1CCCn2c(-c3ccc(F)c(F)c3)nc(C(=O)N[C@@H](C(N)=O)C(C)(C)C)c2C1
ASD03330792	CN1CCCn2c(-c3ccccc3)nc(C(=O)N[C@@H](C(N)=O)C(C)(C)C)c2C1
ASD03330793	CN1CCCn2c(-c3cc(F)ccc3F)nc(C(=O)N[C@H](CC(C)(C)C)C(N)=O)c2C1
ASD03330794	CN1CCCn2c(-c3ccc(Cl)cc3F)nc(C(=O)N[C@H](CC(C)(C)C)C(N)=O)c2C1
ASD03330795	CN1CCCn2c(-c3cc(Cl)ccc3F)nc(C(=O)N[C@H](CC(C)(C)C)C(N)=O)c2C1
ASD03330796	CN1CCCn2c(-c3ccc(F)c(F)c3)nc(C(=O)N[C@H](CC(C)(C)C)C(N)=O)c2C1
ASD03330797	CN1CCCn2c(-c3ccc(F)c(Cl)c3)nc(C(=O)N[C@H](CC(C)(C)C)C(N)=O)c2C1
ASD03330798	CN1CCCn2c(-c3ccc(Cl)c(F)c3)nc(C(=O)N[C@@H](CC(C)(C)C)C(N)=O)c2C1
ASD03330799	CN1CCCn2c(-c3ccc(F)cc3F)nc(C(=O)N[C@H](CC(C)(C)C)C(N)=O)c2C1
ASD03330800	CN1CCCn2c(-c3cc(F)c(F)cc3F)nc(C(=O)N[C@H](CC(C)(C)C)C(N)=O)c2C1
ASD03330801	CN1CCCn2c(-c3cc(Cl)c(F)cc3F)nc(C(=O)N[C@H](CC(C)(C)C)C(N)=O)c2C1
ASD03330802	CNC(=O)[C@@H](Cc1cscn1)NC(=O)c1nc(-c2cc(F)c(F)cc2F)n2c1CN(C)CCC2
ASD03330803	CNC(=O)[C@H](Cc1cscn1)NC(=O)c1nc(-c2cc(Cl)c(F)cc2F)n2c1CN(C)CCC2
ASD03330804	CNC(=O)[C@@H](NC(=O)c1nc(C2=CCOCC2)n2c1CN(C)CCC2)C(C)(C)C
ASD03330805	CN1CCCn2c(-c3ccccc3)nc(C(=O)Nc3cc(C(C)(C)C)on3)c2C1
ASD03330806	CN1CCCn2c(-c3ccccc3)nc(C(=O)Nc3nc(C(C)(C)C)cs3)c2C1
ASD03330807	CNC(=O)[C@@H](NC(=O)c1nc(Cl)n2c1CNCCC2)C(C)(C)C
ASD03330808	CNC(=O)[C@@H](NC(=O)c1nc(Cl)n2c1CN(C)CCC2)C(C)(C)C
ASD03330809	CNC(=O)[C@H](NC(=O)c1nc(-c2cc(C(F)(F)F)cc(C(F)(F)F)c2)n2c1CN(C)CCC2)C(C)(C)C
ASD03330810	CNC(=O)[C@H](NC(=O)c1nc(-c2ccc(Br)cc2F)n2c1CN(C)CCC2)C(C)(C)C
ASD03330811	CNC(=O)[C@H](NC(=O)c1nc(-c2c(F)cccc2F)n2c1CN(C)CCC2)C(C)(C)C
ASD03330812	CNC(=O)[C@@H]1CCCN1C(=O)c1nc(-c2ccccc2)n2c1CN(C)CCC2
ASD03330813	CNC(=O)[C@H]1CCCN1C(=O)c1nc(-c2ccccc2)n2c1CN(C)CCC2
ASD03330814	CNC(=O)C(NC(=O)c1nc(-c2ccccc2)n2c1CNCCC2)C(C)(C)F
ASD03330815	CNC(=O)C(NC(=O)c1nc(-c2ccccc2)n2c1CN(C)CCC2)C(C)(C)F
ASD03330816	CNC(=O)[C@H](NC(=O)c1nc(-c2ccccc2)n2c1CNCCC2)C(C)(C)O
ASD03330817	CNC(=O)[C@H](NC(=O)c1nc(-c2ccccc2)n2c1CN(C)CCC2)C(C)(C)O
ASD03330818	CN1CCCn2c(-c3ccccc3)nc(C(=O)NC3CCC(C(C)(C)C)CC3)c2C1
ASD03330819	CNC(=O)[C@@H](NC(=O)c1nc(-c2cc(F)cc(F)c2F)n2c1CN(C)CCC2)C(C)(C)C
ASD03330820	CNC(=O)[C@H](NC(=O)c1nc(-c2ccc(C(F)(F)F)c(F)c2)n2c1CN(C)CCC2)C(C)(C)C
ASD03330821	CNC(=O)[C@H](NC(=O)c1nc(-c2ccc(F)c(C(F)(F)F)c2)n2c1CN(C)CCC2)C(C)(C)C
ASD03330822	CNC(=O)[C@H](NC(=O)c1nc(-c2cc(F)cc(C(F)(F)F)c2)n2c1CN(C)CCC2)C(C)(C)C
ASD03330823	CNC(=O)[C@H](NC(=O)c1nc(-c2cc(F)cc(Cl)c2)n2c1CN(C)CCC2)C(C)(C)C
ASD03330824	CNC(=O)[C@H](NC(=O)c1nc(-c2ccc(C(F)(F)F)c(Cl)c2)n2c1CN(C)CCC2)C(C)(C)C
ASD03330825	CNC(=O)[C@H](NC(=O)c1nc(-c2cc(Cl)ccc2Cl)n2c1CN(C)CCC2)C(C)(C)C
ASD03330826	CNC(=O)[C@H](NC(=O)c1nc(-c2ccc(F)c(F)c2F)n2c1CN(C)CCC2)C(C)(C)C
ASD03330827	CNC(=O)[C@H](NC(=O)c1nc(-c2ccc(C(F)(F)F)cc2C(F)(F)F)n2c1CN(C)CCC2)C(C)(C)C
ASD03330828	CNC(=O)[C@H](NC(=O)c1nc(-c2ccc(C(F)(F)F)cc2Cl)n2c1CN(C)CCC2)C(C)(C)C
ASD03330829	CNC(=O)[C@H](NC(=O)c1nc(-c2cc(C(F)(F)F)ccc2Cl)n2c1CN(C)CCC2)C(C)(C)C
ASD03330830	CNC(=O)[C@H](NC(=O)c1nc(-c2cc(Cl)cc(Cl)c2Cl)n2c1CN(C)CCC2)C(C)(C)C
ASD03330831	CNC(=O)[C@@H](NC(=O)c1nc(-c2cc(F)c(F)cc2F)n2c1CN(C)CCC2)C(C)(C)C
ASD03330832	CNC(=O)C(NC(=O)c1nc(-c2cc(Cl)c(F)cc2F)n2c1CN(C)CCC2)C(C)(C)C
ASD03330833	CC1CCCn2c(-c3ccccc3)nc(C(=O)Nc3cc(C(C)(C)C)no3)c2C1
ASD03330834	CNC(=O)[C@@H](NC(=O)c1nc(-c2ccnc(Cl)c2)n2c1CN(C)CCC2)C(C)(C)C
ASD03330835	CNC(=O)[C@@H](NC(=O)c1nc(-c2cccc(-c3ccnc(Cl)c3)c2)n2c1CN(C)CCC2)C(C)(C)C
ASD03330836	CNC(=O)[C@@H](NC(=O)c1nc(-c2cnccc2Cl)n2c1CN(C)CCC2)C(C)(C)C
ASD03330837	Cc1noc([C@@H](NC(=O)c2nc(-c3ccc(F)c(F)c3)n3c2CCCC3)C(C)(C)C)n1
ASD03330838	CNC(=O)[C@@H](NC(=O)c1nc(-c2cccnc2Cl)n2c1CN(C)CCC2)C(C)(C)C
ASD03330839	CNC(=O)[C@@H](NC(=O)c1nc(-c2cccnc2F)n2c1CN(C)CCC2)C(C)(C)C
ASD03330840	CNC(=O)[C@H](NC(=O)c1nc(-c2cc(Cl)cc(C)c2F)n2c1CN(C)CCC2)C(C)(C)C
ASD03330841	CNC(=O)[C@H](NC(=O)c1nc(-c2ccc(F)cc2C)n2c1CN(C)CCC2)C(C)(C)C
ASD03330842	CNC(=O)[C@@H](NC(=O)c1nc(-c2ccc(C(F)(F)F)cc2C)n2c1CN(C)CCC2)C(C)(C)C
ASD03330843	CNC(=O)[C@H](NC(=O)c1nc(-c2cc(F)ccc2Cl)n2c1CN(C)CCC2)C(C)(C)C
ASD03330844	CNC(=O)[C@H](NC(=O)c1nc(-c2cccc(C(F)(F)F)c2O)n2c1CN(C)CCC2)C(C)(C)C
ASD03330845	CNC(=O)[C@H](NC(=O)c1nc(-c2cc(C#N)ccc2Cl)n2c1CN(C)CCC2)C(C)(C)C
ASD03330846	CNC(=O)[C@@H](NC(=O)c1nc(-c2cc(C#N)ccc2F)n2c1CN(C)CCC2)C(C)(C)C
ASD03330847	CNC(=O)[C@@H](NC(=O)c1nc(-c2ccnc(C)c2)n2c1CN(C)CCC2)C(C)(C)C
ASD03330848	CNC(=O)[C@@H](NC(=O)c1nc(-c2cnccc2C)n2c1CN(C)CCC2)C(C)(C)C
ASD03330849	CNC(=O)[C@@H](NC(=O)c1nc(-c2cccnc2C)n2c1CN(C)CCC2)C(C)(C)C
ASD03330850	CNC(=O)[C@@H](NC(=O)c1nc(-c2cccnc2OC(C)C)n2c1CN(C)CCC2)C(C)(C)C
ASD03330851	CNC(=O)[C@@H](NC(=O)c1nc(-c2ccccc2O)n2c1CN(C)CCC2)C(C)(C)C
ASD03330852	CNC(=O)[C@@H](NC(=O)c1nc(-c2ccccc2Cl)n2c1CN(C)CCC2)C(C)(C)C
ASD03330853	CNC(=O)[C@@H](NC(=O)c1nc(-c2ccnc(F)c2)n2c1CN(C)CCC2)C(C)(C)C
ASD03330854	CNC(=O)[C@@H](NC(=O)c1nc(-c2ccc(=O)[nH]c2)n2c1CN(C)CCC2)C(C)(C)C
ASD03330855	CNC(=O)[C@@H](NC(=O)c1nc(-c2ccccc2N)n2c1CN(C)CCC2)C(C)(C)C
ASD03330856	CNC(=O)[C@@H](NC(=O)c1nc(-c2ccccc2C)n2c1CN(C)CCC2)C(C)(C)C
ASD03330857	CNC(=O)[C@@H](NC(=O)c1nc(-c2ccc(OC(F)F)cc2)n2c1CN(C)CCC2)C(C)(C)C
ASD03330858	CNC(=O)[C@@H](NC(=O)c1nc(-c2ccc(OC(C)C)cc2)n2c1CN(C)CCC2)C(C)(C)C
ASD03330859	CNC(=O)[C@@H](NC(=O)c1nc(-c2cc(F)c(F)cc2OC)n2c1CN(C)CCC2)C(C)(C)C
ASD03330860	CNC(=O)[C@@H](NC(=O)c1nc(-c2cc(F)c(F)cc2OC(C)C)n2c1CN(C)CCC2)C(C)(C)C
ASD03330861	CNC(=O)[C@@H](NC(=O)c1nc(-c2cc(F)ccc2O)n2c1CN(C)CCC2)C(C)(C)C
ASD03330862	CNC(=O)[C@@H](NC(=O)c1nc(-c2cc(Cl)ccc2O)n2c1CN(C)CCC2)C(C)(C)C
ASD03330863	CNC(=O)[C@@H](NC(=O)c1nc(-c2ccc(F)cc2O)n2c1CN(C)CCC2)C(C)(C)C
ASD03330864	CNC(=O)[C@@H](NC(=O)c1nc(-c2cccc(F)c2C)n2c1CN(C)CCC2)C(C)(C)C
ASD03330865	CNC(=O)[C@@H](NC(=O)c1nc(-c2cccc(F)c2Cl)n2c1CN(C)CCC2)C(C)(C)C
ASD03330866	CNC(=O)[C@@H](NC(=O)c1nc(-c2cccc(F)c2OC)n2c1CN(C)CCC2)C(C)(C)C
ASD03330867	CNC(=O)[C@@H](NC(=O)c1nc(-c2ccc(C(F)(F)F)cc2F)n2c1CN(C)CC2)C(C)(C)C
ASD03330868	CNC(=O)[C@@H](NC(=O)c1nc(-c2ccc(F)c(F)c2)n2c1CN(C)CC2)C(C)(C)C
ASD03330869	CNC(=O)[C@@H](NC(=O)c1nc(-c2cc(Cl)c(C)cc2F)n2c1CN(C)CC2)C(C)(C)C
ASD03330870	CNC(=O)[C@@H](NC(=O)c1nc(-c2cc(Cl)cc(C)c2F)n2c1CN(C)CC2)C(C)(C)C
ASD03330871	CNC(=O)[C@@H](NC(=O)c1nc(-c2cc(F)c(F)cc2Br)n2c1CN(C)CCC2)C(C)(C)C
ASD03330872	CNC(=O)[C@@H](NC(=O)c1nc(-c2cc(Br)ccc2F)n2c1CN(C)CCC2)C(C)(C)C
ASD03330873	CNC(=O)[C@@H](NC(=O)c1nc(-c2cc(F)ccc2Cl)n2c1CN(C)CC2)C(C)(C)C
ASD03330874	CNC(=O)[C@H](NC(=O)c1nc(-c2cc(C(F)(F)F)ccc2Cl)n2c1CN(C)CC2)C(C)(C)C
ASD03330875	CNC(=O)[C@@H](NC(=O)c1nc(-c2cc(Cl)ccc2Cl)n2c1CN(C)CC2)C(C)(C)C
ASD03330876	CN1CCCn2c(-c3cc(F)c(F)cc3F)nc(C(=O)N[C@H](C(=O)N3CCOCC3)C(C)(C)C)c2C1
ASD03330877	CNC(=O)[C@@H](NC(=O)c1nc(-c2ccc(F)c(F)c2)n2c1CCCC2)C(C)C
ASD03330878	CN1CCCn2c(-c3cc(F)c(F)cc3F)nc(C(=O)N[C@H](C(=O)N3CCCCC3)C(C)(C)C)c2C1
ASD03330879	CN1CCCn2c(-c3cc(F)c(F)cc3F)nc(C(=O)N[C@H](C(=O)N3CCCC3)C(C)(C)C)c2C1
ASD03330880	CON(C)C(=O)[C@@H](NC(=O)c1nc(-c2cc(F)c(F)cc2F)n2c1CN(C)CCC2)C(C)(C)C
ASD03330881	CN1CCN(C(=O)[C@@H](NC(=O)c2nc(-c3cc(F)c(F)cc3F)n3c2CN(C)CCC3)C(C)(C)C)CC1
ASD03330882	CN1CCCn2c(-c3cc(F)c(F)cc3F)nc(C(=O)N[C@H](C(=O)N3CCC3)C(C)(C)C)c2C1
ASD03330883	CNC(=O)[C@@H](NC(=O)c1nc(-c2cc(F)c(C)cc2F)n2c1CN(C)CCC2)C(C)(C)C
ASD03330884	CN1CCCn2c(-c3cc(F)c(F)cc3F)nc(C(=O)N[C@H](C(=O)NCCF)C(C)(C)C)c2C1
ASD03330885	CCNC(=O)[C@@H](NC(=O)c1nc(-c2cc(F)c(F)cc2F)n2c1CN(C)CCC2)C(C)(C)C
ASD03330886	CC(C)NC(=O)[C@@H](NC(=O)c1nc(-c2cc(F)c(F)cc2F)n2c1CN(C)CCC2)C(C)(C)C
ASD03330887	CN1CCCn2c(-c3cc(F)c(F)cc3F)nc(C(=O)N[C@H](C(=O)N3COCC3(C)C)C(C)(C)C)c2C1
ASD03330888	CNC(=O)[C@@H](NC(=O)c1nc(-c2cc(C)c(F)cc2F)n2c1CN(C)CCC2)C(C)(C)C
ASD03330889	CNC(=O)[C@@H](NC(=O)c1nc(-c2cc(OC(F)(F)F)ccc2Cl)n2c1CN(C)CCC2)C(C)(C)C
ASD03330890	CNC(=O)[C@@H](NC(=O)c1nc(-c2ccsc2Cl)n2c1CN(C)CCC2)C(C)(C)C
ASD03330891	CNC(=O)[C@@H](NC(=O)c1nc(-c2cccc3c2OC(F)(F)O3)n2c1CN(C)CCC2)C(C)(C)C
ASD03330892	CNC(=O)[C@@H](NC(=O)c1nc(-c2ccc3c(c2)OC(F)(F)O3)n2c1CN(C)CCC2)C(C)(C)C
ASD03330893	CNC(=O)[C@@H](NC(=O)c1nc(-c2ccc(Cl)cc2)n2c1CN(C)CCC2)C(C)(C)C
ASD03330894	CNC(=O)[C@@H](NC(=O)c1nc(Cc2ccc(F)cc2F)n2c1CN(C)CCC2)C(C)(C)C
ASD03330895	CNC(=O)[C@@H](NC(=O)c1nc(-c2cc(F)c(F)cc2F)n2c1CN(c1cncc(Cl)n1)CC2)C(C)(C)C
ASD03330896	CNC(=O)[C@H](CC(C)C)NC(=O)c1nc(-c2ccc(F)c(F)c2)n2c1CCCC2
ASD03330897	CNC(=O)[C@@H](NC(=O)c1nc(-c2cc(F)c(F)cc2F)n2c1CN(c1ncccn1)CC2)C(C)(C)C
ASD03330898	CNC(=O)[C@@H](NC(=O)c1nc(-c2cc(F)c(F)cc2F)n2c1CN(CC1CC1)CC2)C(C)(C)C
ASD03330899	CNC(=O)[C@@H](NC(=O)c1nc(-c2cc(F)c(F)cc2F)n2c1CN(Cc1ccco1)CC2)C(C)(C)C
ASD03330900	CNC(=O)[C@@H](NC(=O)c1nc(-c2cncc(F)c2)n2c1CN(C)CCC2)C(C)(C)C
ASD03330901	CNC(=O)[C@@H](NC(=O)c1nc(-c2cc(F)c(F)cc2F)n2c1CN(Cc1cncnc1)CC2)C(C)(C)C
ASD03330902	CNC(=O)[C@@H](NC(=O)c1nc(-c2cncc(Cl)c2)n2c1CN(C)CCC2)C(C)(C)C
ASD03330903	CNC(=O)[C@@H](NC(=O)c1nc(-c2ccc(F)nc2)n2c1CN(C)CCC2)C(C)(C)C
ASD03330904	CNC(=O)[C@@H](NC(=O)c1nc(-c2ccnc(Cl)c2F)n2c1CN(C)CCC2)C(C)(C)C
ASD03330905	CNC(=O)[C@@H](NC(=O)c1nc(-c2cc(Cl)cnc2F)n2c1CN(C)CCC2)C(C)(C)C
ASD03330906	Cc1nnc([C@H](NC(=O)c2nc(-c3cc(F)c(F)cc3F)n3c2CN(CC(C)C)CC3)C(C)(C)C)o1
ASD03330907	CNC(=O)[C@@H](NC(=O)c1nc(-c2cc(F)c(F)cc2F)n2c1CNCC2)C(C)(C)C
ASD03330908	CNC(=O)[C@@H](NC(=O)c1nc(-c2cc(F)c(F)cc2F)n2c1CN(CC(=O)O)CC2)C(C)(C)C
ASD03330909	CNC(=O)[C@@H](NC(=O)c1nc(-c2sccc2Cl)n2c1CN(C)CCC2)C(C)(C)C
ASD03330910	CNC(=O)[C@@H](NC(=O)c1nc(-c2ccc(Cl)s2)n2c1CN(C)CCC2)C(C)(C)C
ASD03330911	CNC(=O)[C@@H](NC(=O)c1nc(-c2cc(C)cs2)n2c1CN(C)CCC2)C(C)(C)C
ASD03330912	Cc1nnc([C@@H](NC(=O)c2nc(-c3cc(Cl)ccc3F)n3c2CN(CC(C)C)CC3)C(C)(C)C)o1
ASD03330913	CC(C)(C)NC(=O)c1nc(-c2ccc(F)c(F)c2)n2c1CCCC2
ASD03330914	Cc1nnc([C@@H](NC(=O)c2nc(-c3cc(F)c(F)cc3F)n3c2CN(Cc2cnn(C)c2)CC3)C(C)(C)C)o1
ASD03330915	Cc1nnc([C@@H](NC(=O)c2nc(-c3cc(F)c(F)cc3F)n3c2CN(Cc2ccco2)CC3)C(C)(C)C)o1
ASD03330916	CNC(=O)[C@@H](NC(=O)c1nc(-c2ccc(=O)n(C)c2)n2c1CN(C)CCC2)C(C)(C)C
ASD03330917	CNC(=O)[C@@H](NC(=O)c1nc(-c2cnn(CC(C)C)c2)n2c1CN(C)CCC2)C(C)(C)C
ASD03330918	CC(C)(C)c1nnc(-c2nc(-c3ccc(F)c(F)c3)n3c2CCCC3)o1
ASD03330919	CNC(=O)[C@@H](NC(=O)c1nc(-c2cc(F)nc(F)c2)n2c1CN(C)CCC2)C(C)(C)C
ASD03330920	CNC(=O)[C@@H](NC(=O)c1nc(-c2cc(F)c(F)cc2F)n2c1CN(Cc1ccccc1)CCC2)C(C)(C)C
ASD03330921	CNC(=O)[C@@H](NC(=O)c1nc(-c2cc(F)c(F)cc2F)n2c1CN(CC1CC1)CCC2)C(C)(C)C
ASD03330922	CNC(=O)[C@@H](NC(=O)c1nc(-c2cc(F)c(F)cc2F)n2c1CN(Cc1cncnc1)CCC2)C(C)(C)C
ASD03330923	CNC(=O)[C@@H](NC(=O)c1nc(-c2cc(F)c(F)cc2F)n2c1CN(Cc1cnn(C)c1)CCC2)C(C)(C)C
ASD03330924	CNC(=O)[C@@H](NC(=O)c1nc(-c2cc(F)c(F)cc2F)n2c1CN(c1ncccn1)CCC2)C(C)(C)C
ASD03330925	CNC(=O)[C@@H](NC(=O)c1nc(-c2cc(F)c(F)cc2F)n2c1CN(c1cccc(Cl)n1)CCC2)C(C)(C)C
ASD03330926	CNC(=O)[C@@H](NC(=O)c1nc(-c2cc(F)c(F)cc2F)n2c1CN(c1cncc(Cl)n1)CCC2)C(C)(C)C
ASD03330927	CNC(=O)C1(NC(=O)c2nc(-c3cc(F)c(F)cc3F)n3c2CN(C)CCC3)CCCC1
ASD03330928	CN1CCCn2c(-c3cc(Cl)ccc3F)nc(C(=O)NC(CN3CCCC3)C(C)(C)C)c2C1
ASD03330929	CN1CCCn2c(-c3cc(Cl)ccc3F)nc(C(=O)N[C@H](C(=O)NCCF)C(C)(C)C)c2C1
ASD03330930	CN1CCCn2c(-c3cc(Cl)ccc3F)nc(C(=O)N[C@H](C(=O)N3CC(F)(F)C3)C(C)(C)C)c2C1
ASD03330931	CN1CCCn2c(-c3cc(Cl)ccc3F)nc(C(=O)N[C@H](C(=O)N3CCC(F)(F)C3)C(C)(C)C)c2C1
ASD03330932	CN1CCCn2c(-c3cc(Cl)ccc3F)nc(C(=O)N[C@H](C(=O)N3CCOCC3)C(C)(C)C)c2C1
ASD03330933	Cc1nnc([C@H](NC(=O)c2nc(-c3cc(F)c(F)cc3F)n3c2CN(C)CC3)C(C)(C)C)o1
ASD03330934	CNC(=O)[C@@H](NC(=O)c1nc(C2CCN(C(=O)c3ccccc3)CC2)n2c1CN(C)CCC2)C(C)(C)C
ASD03330935	CNC(=O)[C@@H](NC(=O)c1nc(C2CCN(S(=O)(=O)c3ccccc3)CC2)n2c1CN(C)CCC2)C(C)(C)C
ASD03330936	CNC(=O)[C@@H](NC(=O)c1nc(C2CCN(C(=O)C(C)C)CC2)n2c1CN(C)CCC2)C(C)(C)C
ASD03330937	CN1CCCn2c(-c3cc(F)c(F)cc3F)nc(C(=O)N[C@H](C(=O)N3CC(F)(F)C3)C(C)(C)C)c2C1
ASD03330938	CN1CCCn2c(-c3cc(F)c(F)cc3F)nc(C(=O)N[C@H](C(=O)N3CCC(F)(F)C3)C(C)(C)C)c2C1
ASD03330939	CC(C)(C)[C@H](NC(=O)c1nc(-c2ccccc2)n2c1CNCC2)C(=O)NCCF
ASD03330940	CN1CCn2c(-c3ccccc3)nc(C(=O)N[C@H](C(=O)NCCF)C(C)(C)C)c2C1
ASD03330941	CC(C)(C)[C@H](NC(=O)c1nc(-c2ccccc2)n2c1CNCC2)C(=O)N1CCOCC1
ASD03330942	CN1CCn2c(-c3ccccc3)nc(C(=O)N[C@H](C(=O)N3CCOCC3)C(C)(C)C)c2C1
ASD03330943	CN1CCCn2c(-c3cc(Cl)ccc3F)nc(C(=O)N[C@H](C(=O)N3CC(O)C3)C(C)(C)C)c2C1
ASD03330944	CN1CCCn2c(-c3cc(Cl)ccc3F)nc(C(=O)N[C@H](C(=O)N3CC[C@H](F)C3)C(C)(C)C)c2C1
ASD03330945	CN1CCCn2c(-c3cc(Cl)ccc3F)nc(C(=O)N[C@H](C(=O)N[C@]34C[C@@H]5C[C@@H](C[C@@](O)(C5)C3)C4)C(C)(C)C)c2C1
ASD03330946	CN1CCCn2c(-c3cc(Cl)ccc3F)nc(C(=O)N[C@H](C(=O)N3CCNC(=O)C3)C(C)(C)C)c2C1
ASD03330947	CN1CCCn2c(-c3cc(Cl)ccc3F)nc(C(=O)N[C@H](C(=O)N[C@H]3CC[C@H](O)CC3)C(C)(C)C)c2C1
ASD03330948	CN1CCCn2c(-c3cc(Cl)ccc3F)nc(C(=O)N[C@H](C(=O)N3CCN(S(C)(=O)=O)CC3)C(C)(C)C)c2C1
ASD03330949	CN1CCCn2c(-c3cc(Cl)ccc3F)nc(C(=O)N[C@H](C(=O)N3CCN(C(=O)OC(C)(C)C)CC3)C(C)(C)C)c2C1
ASD03330950	CN1CCCn2c(-c3cc(Cl)ccc3F)nc(C(=O)N[C@H](C(=O)N[C@@H]3CCCC[C@H]3O)C(C)(C)C)c2C1
ASD03330951	CN1CCCn2c(-c3cc(Cl)ccc3F)nc(C(=O)N[C@H](C(=O)N3CC[C@@H](F)C3)C(C)(C)C)c2C1
ASD03330952	CN1CCCn2c(-c3cc(Cl)ccc3F)nc(C(=O)N[C@H](C(=O)N[C@H]3CN4CCC3CC4)C(C)(C)C)c2C1
ASD03330953	CN1CCCn2c(-c3cc(Cl)ccc3F)nc(C(=O)N[C@H](C(=O)N3CCC4(CCN(C)C4=O)CC3)C(C)(C)C)c2C1
ASD03330954	O=C(O)c1nc(-c2ccc(F)c(F)c2)n2c1COCCC2
ASD03330955	CN1CCCn2c(-c3cc(Cl)ccc3F)nc(C(=O)N[C@H](C(=O)NCCC#N)C(C)(C)C)c2C1
ASD03330956	CN1CCCn2c(-c3cc(Cl)ccc3F)nc(C(=O)N[C@H](C(=O)N(C)C3OCCO3)C(C)(C)C)c2C1
ASD03330957	CN1CCCn2c(-c3cc(Cl)ccc3F)nc(C(=O)N[C@H](C(=O)N3CCCC3)C(C)(C)C)c2C1
ASD03330958	CC(CCN(C)C)NC(=O)[C@@H](NC(=O)c1nc(-c2cc(Cl)ccc2F)n2c1CN(C)CCC2)C(C)(C)C
ASD03330959	Cc1cnc(N(C)C(=O)[C@@H](NC(=O)c2nc(-c3cc(Cl)ccc3F)n3c2CN(C)CCC3)C(C)(C)C)cn1
ASD03330960	CC(=O)N1CCC(NC(=O)[C@@H](NC(=O)c2nc(-c3cc(Cl)ccc3F)n3c2CN(C)CCC3)C(C)(C)C)CC1
ASD03330961	CN1CCCn2c(-c3cc(Cl)ccc3F)nc(C(=O)N[C@H](C(=O)N(C)C3CCCO3)C(C)(C)C)c2C1
ASD03330962	CN1CCCn2c(-c3cc(Cl)ccc3F)nc(C(=O)N[C@H](C(=O)NC3CCCC3)C(C)(C)C)c2C1
ASD03330963	CN(C)CCNC(=O)[C@@H](NC(=O)c1nc(-c2cc(Cl)ccc2F)n2c1CN(C)CCC2)C(C)(C)C
ASD03330964	COCCN(C)C(=O)[C@@H](NC(=O)c1nc(-c2cc(Cl)ccc2F)n2c1CN(C)CCC2)C(C)(C)C
ASD03330965	CN1CCCn2c(-c3cc(Cl)ccc3F)nc(C(=O)N[C@H](C(=O)NCCC(F)(F)F)C(C)(C)C)c2C1
ASD03330966	CNC(=O)[C@@H]1CCN(C(=O)c2nc(-c3cc(F)c(F)cc3F)n3c2CN(C)CCC3)C1
ASD03330967	CN1CCCn2c(-c3cc(F)c(F)cc3F)nc(C(=O)NC(C)(C)C)c2C1
ASD03330968	CN1CCCn2c(-c3cc(F)c(F)cc3F)nc(C(=O)NCC(C)(C)CO)c2C1
ASD03330969	CN1CCCn2c(-c3cc(F)c(F)cc3F)nc(C(=O)N[C@H](CO)C(C)(C)C)c2C1
ASD03330970	CN1CCCn2c(-c3cc(F)c(F)cc3F)nc(C(=O)NC3(CO)CCCC3)c2C1
ASD03330971	CN1CCCn2c(-c3cc(F)c(F)cc3F)nc(C(=O)NC(C)(C)CN3CCOCC3)c2C1
ASD03330972	CN1CCCn2c(-c3cc(F)c(F)cc3F)nc(C(=O)NCC3CCOCC3)c2C1
ASD03330973	CN1CCCn2c(-c3cc(F)c(F)cc3F)nc(C(=O)NC(C)(C)CO)c2C1
ASD03330974	CN1CCCn2c(-c3cc(F)c(F)cc3F)nc(C(=O)N(C)CC(C)(C)CO)c2C1
ASD03330975	CNC(=O)[C@@H](NC(=O)c1nc(-c2cc(Cl)c(F)cc2F)n2c1CNCCC2)C(C)(C)C
ASD03330976	CN1CCCn2c(-c3cc(Cl)ccc3F)nc(C(=O)N[C@H](CN)C(C)(C)C)c2C1
ASD03330977	CN1CCCn2c(-c3cc(Cl)ccc3F)nc(C(=O)N[C@H](CN3CCCC3=O)C(C)(C)C)c2C1
ASD03330978	CC(=O)NC[C@@H](NC(=O)c1nc(-c2cc(Cl)ccc2F)n2c1CN(C)CCC2)C(C)(C)C
ASD03330979	CN1CCCn2c(-c3cc(Cl)ccc3F)nc(C(=O)N[C@H](C(=O)N3CCC(O)C3)C(C)(C)C)c2C1
ASD03330980	CN1CCCn2c(-c3cc(Cl)ccc3F)nc(C(=O)N[C@H](CNS(C)(=O)=O)C(C)(C)C)c2C1
ASD03330981	CNC(=O)[C@@H](NC(=O)c1nc(CCC(C)(C)O)n2c1CCCC2)C(C)(C)C
ASD03330982	CN1CCCn2c(-c3cc(Cl)ccc3F)nc(C(=O)N[C@H](C(=O)NC(C)(C)CO)C(C)(C)C)c2C1
ASD03330983	CNC(=O)[C@@H](NC(=O)c1nc(C2CCN(S(=O)(=O)C(C)C)CC2)n2c1CN(C)CCC2)C(C)(C)C
ASD03330984	CNC(=O)[C@@H](NC(=O)c1nc(-c2cnn(S(=O)(=O)c3ccccc3)c2)n2c1CN(C)CCC2)C(C)(C)C
ASD03330985	CCC(C)(C)NC(=O)c1nc(-c2cc(F)c(F)cc2F)n2c1CN(C)CCC2
ASD03330986	CN1CCCn2c(-c3cc(Cl)ccc3F)nc(C(=O)N[C@H](C(=O)N3CCC3)C(C)(C)C)c2C1
ASD03330987	CNC(=O)[C@@H](NC(=O)c1nc(-c2cc(F)ccc2F)n2c1COCC2)C(C)(C)C
ASD03330988	CN1CCCn2c(-c3ccc(F)c(F)c3)nc(C(=O)N[C@H](C(=O)N3CCC(F)(F)C3)C(C)(C)C)c2C1
ASD03330989	CN1CCCn2c(-c3ccc(F)cc3F)nc(C(=O)N[C@H](C(=O)N3CCC(F)(F)C3)C(C)(C)C)c2C1
ASD03330990	CN1CCCn2c(-c3cc(F)ccc3F)nc(C(=O)N[C@H](C(=O)N3CCC(F)(F)C3)C(C)(C)C)c2C1
ASD03330991	CCNC(=O)[C@@H](NC(=O)c1nc(-c2ccc(Cl)cc2F)n2c1CN(C)CCC2)C(C)(C)C
ASD03330992	Cc1cc(F)c(-c2nc(C(=O)N[C@H](C(=O)N3CCOCC3)C(C)(C)C)c3n2CCCN(C)C3)cc1Cl
ASD03330993	CN1CCCn2c(-c3cc(Cl)c(F)cc3F)nc(C(=O)N[C@H](C(=O)N3CCOCC3)C(C)(C)C)c2C1
ASD03330994	CN1CCCn2c(-c3ccc(F)c(F)c3)nc(C(=O)N[C@H](C(=O)N3CCOCC3)C(C)(C)C)c2C1
ASD03330995	CN1CCCn2c(-c3cc(F)c(F)cc3F)nc(C(=O)N3CCC4(CCNC4=O)CC3)c2C1
ASD03330996	CN1CCCn2c(-c3cc(F)c(F)cc3F)nc(C(=O)N3CCC4(CCN(C)C4=O)CC3)c2C1
ASD03330997	CN1CCCn2c(-c3cc(F)c(F)cc3F)nc(C(=O)N3CCCCC3CN3CCOCC3)c2C1
ASD03330998	CCNC(=O)[C@@H](NC(=O)c1nc(-c2cc(F)ccc2F)n2c1CN(C)CCC2)C(C)(C)C
ASD03330999	CCNC(=O)[C@@H](NC(=O)c1nc(-c2ccc(F)cc2F)n2c1CN(C)CCC2)C(C)(C)C
ASD03331000	CCNC(=O)[C@@H](NC(=O)c1nc(-c2ccc(F)c(F)c2)n2c1CN(C)CCC2)C(C)(C)C
ASD03331001	CCNC(=O)[C@@H](NC(=O)c1nc(-c2cc(Cl)c(F)cc2F)n2c1CN(C)CCC2)C(C)(C)C
ASD03331002	CN1CCCn2c(-c3ccc(Cl)cc3F)nc(C(=O)N[C@H](C(=O)N3CC(F)(F)C3)C(C)(C)C)c2C1
ASD03331003	CN1CCCn2c(-c3cc(C(F)(F)F)ccc3F)nc(C(=O)N[C@H](C(=O)N3CC(F)(F)C3)C(C)(C)C)c2C1
ASD03331004	CN1CCCn2c(-c3cc(F)ccc3F)nc(C(=O)N[C@H](C(=O)N3CC(F)(F)C3)C(C)(C)C)c2C1
ASD03331005	CN1CCCn2c(-c3ccc(F)cc3F)nc(C(=O)N[C@H](C(=O)N3CC(F)(F)C3)C(C)(C)C)c2C1
ASD03331006	CN1CCCn2c(-c3ccc(F)c(F)c3)nc(C(=O)N[C@H](C(=O)N3CC(F)(F)C3)C(C)(C)C)c2C1
ASD03331007	CN1CCCn2c(-c3cc(Cl)c(F)cc3F)nc(C(=O)N[C@H](C(=O)N3CC(F)(F)C3)C(C)(C)C)c2C1
ASD03331008	Cc1cc(F)c(-c2nc(C(=O)N[C@H](C(=O)N3CC(F)(F)C3)C(C)(C)C)c3n2CCCN(C)C3)cc1Cl
ASD03331009	CN1CCCn2c(-c3ccc(Cl)cc3F)nc(C(=O)N[C@H](C(=O)N3CCOCC3)C(C)(C)C)c2C1
ASD03331010	CN1CCCn2c(-c3cc(C(F)(F)F)ccc3F)nc(C(=O)N[C@H](C(=O)N3CCOCC3)C(C)(C)C)c2C1
ASD03331011	CN1CCCn2c(-c3cc(F)ccc3F)nc(C(=O)N[C@H](C(=O)N3CCOCC3)C(C)(C)C)c2C1
ASD03331012	CN1CCCn2c(-c3ccc(F)cc3F)nc(C(=O)N[C@H](C(=O)N3CCOCC3)C(C)(C)C)c2C1
ASD03331013	CN1CCCn2c(-c3ccc(F)c(F)c3)nc(C(=O)N[C@@H](CO)C(C)(C)C)c2C1
ASD03331014	CNC(=O)[C@@H]1CCN(C(=O)c2nc(-c3cc(Cl)c(F)cc3F)n3c2CN(C)CCC3)C1
ASD03331015	CNC(=O)[C@H]1CCN(C(=O)c2nc(-c3cc(Cl)c(F)cc3F)n3c2CN(C)CCC3)C1
ASD03331016	CN1CCCn2c(-c3cc(C(F)(F)F)ccc3F)nc(C(=O)N[C@H](C(=O)NCCF)C(C)(C)C)c2C1
ASD03331017	CN1CCCn2c(-c3cc(F)ccc3F)nc(C(=O)N[C@H](C(=O)NCCF)C(C)(C)C)c2C1
ASD03331018	CN1CCCn2c(-c3ccc(F)cc3F)nc(C(=O)N[C@H](C(=O)NCCF)C(C)(C)C)c2C1
ASD03331019	CN1CCCn2c(-c3ccc(F)c(F)c3)nc(C(=O)N[C@H](C(=O)NCCF)C(C)(C)C)c2C1
ASD03331020	CN1CCCn2c(-c3ccc(Cl)cc3F)nc(C(=O)N[C@H](C(=O)N3CCC(F)(F)C3)C(C)(C)C)c2C1
ASD03331021	CN1CCCn2c(-c3cc(C(F)(F)F)ccc3F)nc(C(=O)N[C@H](C(=O)N3CCC(F)(F)C3)C(C)(C)C)c2C1
ASD03331022	Cc1cc(F)c(-c2nc(C(=O)N[C@H](C(=O)N3CCC(F)(F)C3)C(C)(C)C)c3n2CCCN(C)C3)cc1Cl
ASD03331023	CNC(=O)[C@@H](NC(=O)c1nc(-c2cc(F)c(F)cc2F)n2c1CN(S(C)(=O)=O)CCC2)C(C)(C)C
ASD03331024	CNC(=O)[C@H](NC(=O)c1nc(-c2cc(F)c(F)cc2F)n2c1CN(C(C)=O)CCC2)C(C)(C)C
ASD03331025	CCN1CCCn2c(-c3cc(F)c(F)cc3F)nc(C(=O)N[C@@H](C(=O)NC)C(C)(C)C)c2C1
ASD03331026	CN1CCCn2c(-c3cc(Cl)c(F)cc3F)nc(C(=O)N3CCCC3C(C)(C)C)c2C1
ASD03331027	CCC(C)(C)NC(=O)c1nc(-c2cc(Cl)c(F)cc2F)n2c1CN(C)CCC2
ASD03331028	CN1CCCn2c(-c3cc(Cl)c(F)cc3F)nc(C(=O)NC(C)(C)CC(C)(C)C)c2C1
ASD03331029	CN1CCCn2c(-c3cc(Cl)c(F)cc3F)nc(C(=O)N3CC(F)(F)C3)c2C1
ASD03331030	CN1CCCn2c(-c3cc(Cl)c(F)cc3F)nc(C(=O)N[C@@H]3CCCC[C@H]3O)c2C1
ASD03331031	CNC(=O)[C@@H](NC(=O)c1nc(-c2ccccc2)n2c1COCC2)C(C)(C)C
ASD03331032	COC(=O)C1CN(C(=O)c2nc(-c3cc(Cl)c(F)cc3F)n3c2CN(C)CCC3)CCC1=O
ASD03331033	CI.COC[C@@H](NC(=O)c1nc(-c2cc(F)c(F)cc2F)n2c1CN(C)CCC2)C(C)(C)C
ASD03331034	CN1CCCn2c(-c3cc(Cl)c(F)cc3F)nc(C(=O)N[C@H](CO)C(C)(C)C)c2C1
ASD03331035	COC[C@@H](NC(=O)c1nc(-c2ccc(F)c(F)c2)n2c1CN(C)CCC2)C(C)(C)C
ASD03331036	CN1CCCn2c(-c3ccc(F)c(F)c3)nc(C(=O)N[C@H](CO)C(C)(C)C)c2C1
ASD03331037	CN1CCCn2c(-c3ccc(F)cc3)nc(C(=O)N[C@H](C(=O)N3CC(F)(F)C3)C(C)(C)C)c2C1
ASD03331038	CN1CCCn2c(-c3cc(Cl)ccc3F)nc(C(=O)N[C@H](C(=O)N3CCC[C@@H]3CO)C(C)(C)C)c2C1
ASD03331039	CNC(=O)[C@@H](NC(=O)c1nc(-c2ccc(F)c(F)c2)n2c1COCC2)C(C)(C)C
ASD03331040	CN1CCCn2c(-c3cc(Cl)ccc3F)nc(C(=O)N[C@H](C(=O)N3CCC[C@H]3C#N)C(C)(C)C)c2C1
ASD03331041	CN1CCCn2c(-c3cc(Cl)ccc3F)nc(C(=O)N[C@H](C(=O)N3CCC[C@@H]3C#N)C(C)(C)C)c2C1
ASD03331042	CCOC(=O)N1CCN(C(=O)[C@@H](NC(=O)c2nc(-c3cc(Cl)ccc3F)n3c2CN(C)CCC3)C(C)(C)C)CC1
ASD03331043	CN1CCCn2c(-c3cc(Cl)ccc3F)nc(C(=O)N[C@H](C(=O)N3CCn4c(nnc4C(F)(F)F)C3)C(C)(C)C)c2C1
ASD03331044	CN1CCCn2c(-c3cc(Cl)ccc3F)nc(C(=O)N[C@H](C(=O)N3Cc4ccccc4C3)C(C)(C)C)c2C1
ASD03331045	CN1CCCn2c(-c3cc(Cl)ccc3F)nc(C(=O)N[C@H](C(=O)N3CCC[C@@H](O)C3)C(C)(C)C)c2C1
ASD03331046	CN1CCCn2c(-c3cc(Cl)ccc3F)nc(C(=O)N[C@H](C(=O)N[C@H]3CCC[C@H]3O)C(C)(C)C)c2C1
ASD03331047	CN1CCCn2c(-c3cc(Cl)ccc3F)nc(C(=O)N[C@H](C(=O)N3CC(F)C3)C(C)(C)C)c2C1
ASD03331048	CNC(=O)[C@@H](NC(=O)c1nc(-c2cc(F)c(F)cc2F)n2c1COCC2)C(C)(C)C
ASD03331049	CN1CCCn2c(-c3cc(Cl)ccc3F)nc(C(=O)N[C@H](C(=O)NCC(C)(C)O)C(C)(C)C)c2C1
ASD03331050	CN1CCCn2c(-c3cc(Cl)ccc3F)nc(C(=O)N[C@H](C(=O)N3CCC[C@H](O)C3)C(C)(C)C)c2C1
ASD03331051	CN1CCCn2c(-c3cc(Cl)ccc3F)nc(C(=O)N[C@H](C(=O)N3CCC(O)CC3)C(C)(C)C)c2C1
ASD03331052	CN1CCCn2c(-c3cc(Cl)ccc3F)nc(C(=O)N[C@H](C(=O)N3CCc4ccccc4C3)C(C)(C)C)c2C1
ASD03331053	CCN(CCO)C(=O)[C@@H](NC(=O)c1nc(-c2cc(Cl)ccc2F)n2c1CN(C)CCC2)C(C)(C)C
ASD03331054	CN1CCCn2c(-c3cc(Cl)ccc3F)nc(C(=O)N[C@H](C(=O)N3CC[C@H](O)C3)C(C)(C)C)c2C1
ASD03331055	CN1CCCn2c(-c3cc(Cl)ccc3F)nc(C(=O)N[C@H](C(=O)N[C@@H]3CCC[C@H]3O)C(C)(C)C)c2C1
ASD03331056	CN1CCCn2c(-c3cc(Cl)ccc3F)nc(C(=O)N[C@H](C(=O)NCCO)C(C)(C)C)c2C1
ASD03331057	CN1CCCn2c(-c3cc(Cl)ccc3F)nc(C(=O)N[C@H](C(=O)NC3(CO)CCCC3)C(C)(C)C)c2C1
ASD03331058	CN1CCCn2c(-c3cc(Cl)ccc3F)nc(C(=O)N[C@H](C(=O)N3CCCCC3CO)C(C)(C)C)c2C1
ASD03331059	CCN(CC)C(=O)[C@@H](NC(=O)c1nc(-c2cc(Cl)ccc2F)n2c1CN(C)CCC2)C(C)(C)C
ASD03331060	CC1CN(C(=O)c2nc(-c3cc(F)c(F)cc3F)n3c2CN(C)CCC3)CC(C)O1
ASD03331061	CN1CCCn2c(-c3cc(F)c(F)cc3F)nc(C(=O)N3CCCC3C(C)(C)C)c2C1
ASD03331062	CN1CCCn2c(-c3cc(F)c(F)cc3F)nc(C(=O)N3CC(O)C3)c2C1
ASD03331063	CN1CCCn2c(-c3cc(F)c(F)cc3F)nc(C(=O)N3CCC(O)C3)c2C1
ASD03331064	CN1CCCn2c(-c3cc(F)c(F)cc3F)nc(C(=O)N[C@@H](CO)C(C)(C)C)c2C1
ASD03331065	CN1CCCn2c(-c3cc(F)c(F)cc3F)nc(C(=O)N3CCOCC3)c2C1
ASD03331066	CN1CCCn2c(-c3cc(F)c(F)cc3F)nc(C(=O)N[C@H](C(=O)N3CC(F)C3)C(C)(C)C)c2C1
ASD03331067	CN1CCCn2c(-c3cc(F)ccc3F)nc(C(=O)N[C@H](C(=O)N3CC(F)C3)C(C)(C)C)c2C1
ASD03331068	CCNC(=O)[C@@H](NC(=O)c1nc(-c2cc(Cl)ccc2F)n2c1CN(C)CCC2)C(C)(C)C
ASD03331069	CN1CCCn2c(-c3cc(F)c(F)cc3F)nc(C(=O)N[C@H](C(=O)Nc3nccs3)C(C)(C)C)c2C1
ASD03331070	Cc1noc([C@@H](NC(=O)c2nc(-c3cc(F)c(F)cc3F)n3c2CNCCC3)C(C)(C)C)n1
ASD03331071	CC(C)(C)[C@H](NC(=O)c1nc(-c2cc(F)c(F)cc2F)n2c1CNCCC2)C(C)(C)O
ASD03331072	Cc1noc([C@@H](NC(=O)c2nc(-c3cc(F)c(F)cc3F)n3c2CN(C)CCC3)C(C)(C)C)n1
ASD03331073	CN1CCCn2c(-c3cc(Cl)ccc3F)nc(C(=O)N[C@H](C(=O)NCC(F)F)C(C)(C)C)c2C1
ASD03331074	CN1CCCn2c(-c3cc(Cl)c(F)cc3F)nc(C(=O)N[C@H](C(=O)N3CCC3)C(C)(C)C)c2C1
ASD03331075	CN1C=C2C(C(=O)NC(C(=O)N3CCC3)C(C)(C)C)=N[C@@H](c3cc(F)ccc3F)N2CCC1
ASD03331076	CN1CCCn2c(-c3cc(Cl)ccc3F)nc(C(=O)N[C@H](C(=O)N3CCn4cnnc4C3)C(C)(C)C)c2C1
ASD03331077	COC(=O)C(C)(C)NC(=O)c1nc(-c2cc(Cl)c(F)cc2F)n2c1CN(C)CCC2
ASD03331078	CNC(=O)C(C)(C)NC(=O)c1nc(-c2cc(Cl)c(F)cc2F)n2c1CN(C)CCC2
ASD03331079	CN1CCCn2c(-c3cc(Cl)c(F)cc3F)nc(C(=O)NC3(C(=O)N4CC(F)(F)C4)CC3)c2C1
ASD03331080	CN1CCCn2c(-c3cc(Cl)c(F)cc3F)nc(C(=O)NC(C)(C)CN3CCOCC3)c2C1
ASD03331081	CN(C)C(=O)[C@@H](NC(=O)c1nc(-c2ccc(F)c(F)c2)n2c1COCC2)C(C)(C)C
ASD03331082	CC(O)CC(C)(C)NC(=O)c1nc(-c2cc(Cl)c(F)cc2F)n2c1CN(C)CCC2
ASD03331083	CN1CCCn2c(-c3cc(Cl)c(F)cc3F)nc(C(=O)NC(C)(C)Cc3ccc(F)cc3)c2C1
ASD03331084	CN1CCCn2c(-c3cc(Cl)c(F)cc3F)nc(C(=O)NC(C)(C)C3CC3)c2C1
ASD03331085	CN1CCN(CC(C)(C)NC(=O)c2nc(-c3cc(Cl)c(F)cc3F)n3c2CN(C)CCC3)CC1
ASD03331086	CC1CCN(CC(C)(C)NC(=O)c2nc(-c3cc(Cl)c(F)cc3F)n3c2CN(C)CCC3)CC1
ASD03331087	COc1ccc(C(C)(C)NC(=O)c2nc(-c3cc(Cl)c(F)cc3F)n3c2CN(C)CCC3)cc1
ASD03331088	CN1CCCn2c(-c3cc(Cl)c(F)cc3F)nc(C(=O)N[C@H](C(=O)N3CC[C@H](O)C3)C(C)(C)C)c2C1
ASD03331089	CN1CCCn2c(-c3cc(F)c(F)cc3F)nc(C(=O)N[C@H](C(=O)N3Cc4ccccc4C3)C(C)(C)C)c2C1
ASD03331090	CN1CCCn2c(-c3cc(F)c(F)cc3F)nc(C(=O)N[C@H](C(=O)NCCO)C(C)(C)C)c2C1
ASD03331091	CC(C)(C)[C@H](NC(=O)c1nc(-c2cc(F)c(F)cc2F)n2c1CNCCC2)C(=O)N1CC(F)C1
ASD03331092	CC(C)(C)[C@H](NC(=O)c1nc(-c2cc(Cl)c(F)cc2F)n2c1CNCCC2)C(=O)NCCO
ASD03331093	CC(C)(C)[C@H](NC(=O)c1nc(-c2cc(F)c(F)cc2F)n2c1CNCCC2)C(=O)N1CC(F)(F)C1
ASD03331094	CC(C)(C)[C@H](NC(=O)c1nc(-c2cc(F)c(F)cc2F)n2c1CNCCC2)C(=O)N1Cc2ccccc2C1
ASD03331095	Cc1nnc([C@@H](NC(=O)c2nc(-c3cc(Cl)c(F)cc3F)n3c2CN(C)CCC3)C(C)(C)C)o1
ASD03331096	CCNC(=O)[C@@H](NC(=O)c1nc(-c2cc(Cl)c(F)cc2F)n2c1CN(CC)CCC2)C(C)(C)C
ASD03331097	CCN1CCCn2c(-c3cc(Cl)c(F)cc3F)nc(C(=O)N[C@H](C(=O)NC)C(C)(C)C)c2C1
ASD03331098	CCNC(=O)[C@@H](NC(=O)c1nc(-c2cc(Cl)c(F)cc2F)n2c1CNCCC2)C(C)(C)C
ASD03331099	CC(C)c1nnc([C@@H](NC(=O)c2nc(-c3cc(Cl)c(F)cc3F)n3c2CN(C)CCC3)C(C)(C)C)o1
ASD03331100	CN1CCCn2c(-c3cc(Cl)c(F)cc3F)nc(C(=O)N[C@H](c3nnc(C(C)(C)C)o3)C(C)(C)C)c2C1
ASD03331101	CN1CCCn2c(-c3cc(F)c(F)cc3F)nc(C(=O)N[C@H](C(=O)N3CCC[C@@H]3CO)C(C)(C)C)c2C1
ASD03331102	COC1CN(C(=O)[C@@H](NC(=O)c2nc(-c3cc(F)c(F)cc3F)n3c2CN(C)CCC3)C(C)(C)C)C1
ASD03331103	COC1CCN(C(=O)[C@@H](NC(=O)c2nc(-c3cc(F)c(F)cc3F)n3c2CN(C)CCC3)C(C)(C)C)C1
ASD03331104	CNC(=O)[C@@H](NC(=O)C1=NC(c2nccs2)N2CC=CN(C)C=C12)C(C)(C)C
ASD03331105	CN1CCCn2c(-c3cc(F)c(F)cc3F)nc(C(=O)N[C@H](C(=O)N3CC[C@H](O)C3)C(C)(C)C)c2C1
ASD03331106	CC(C)(C)[C@H](NC(=O)c1nc(-c2ccc(F)cc2F)n2c1CNCCC2)C(=O)N1CC(F)(F)C1
ASD03331107	CCN1CCCn2c(-c3ccc(F)cc3F)nc(C(=O)N[C@H](C(=O)N3CC(F)(F)C3)C(C)(C)C)c2C1
ASD03331108	CNC(=O)[C@@H](NC(=O)c1nc(-c2cc(F)c(F)cc2F)n2c1CN(C1CC1)CCC2)C(C)(C)C
ASD03331109	CCOC(=O)C1(NC(=O)c2nc(-c3cc(Cl)c(F)cc3F)n3c2CN(C)CCC3)CC1
ASD03331110	CNC(=O)[C@@H](NC(=O)c1nc(-c2cc(F)ccc2F)n2c1CNCCC2)C(C)(C)C
ASD03331111	CNC(=O)C1(NC(=O)c2nc(-c3cc(Cl)c(F)cc3F)n3c2CN(C)CCC3)CC1
ASD03331112	CN1CCCn2c(-c3cc(Cl)ccc3F)nc(C(=O)N[C@H](C(=O)N3CC[C@@H](O)C3)C(C)(C)C)c2C1
ASD03331113	CCN1CCCn2c(-c3cc(F)ccc3F)nc(C(=O)N[C@H](C(=O)NC)C(C)(C)C)c2C1
ASD03331114	CCN1CCCn2c(-c3ccc(F)c(F)c3)nc(C(=O)N[C@H](C(=O)NC)C(C)(C)C)c2C1
ASD03331115	CN1CCCn2c(-c3cccc(F)c3)nc(C(=O)N[C@H](C(=O)N3CC(F)(F)C3)C(C)(C)C)c2C1
ASD03331116	CN1CCCn2c(-c3cc(Cl)c(F)cc3F)nc(C(=O)N3CC[C@H](O)C3)c2C1
ASD03331117	Cc1noc([C@@H](NC(=O)c2nc(-c3cc(F)ccc3F)n3c2CN(C)CCC3)C(C)(C)C)n1
ASD03331118	CC(C)(C)[C@@H](CO)NC(=O)c1nc(-c2ccc(F)c(F)c2)n2c1COCC2
ASD03331119	Cc1noc([C@@H](NC(=O)c2nc(-c3ccc(F)c(F)c3)n3c2CNCCC3)C(C)(C)C)n1
ASD03331120	Cc1noc([C@@H](NC(=O)c2nc(-c3ccc(F)c(F)c3)n3c2CN(C)CCC3)C(C)(C)C)n1
ASD03331121	CNC(=O)[C@@H](NC(=O)c1nc(-c2cc(F)c(F)cc2F)n2c1CNCCC2)C(C)(C)C
ASD03331122	CCNC(=O)[C@@H](NC(=O)c1nc(-c2cc(C(F)(F)F)ccc2F)n2c1CN(C)CCC2)C(C)(C)C
ASD03331123	CCNC(=O)[C@@H](NC(=O)c1nc(-c2cc(Cl)c(C)cc2F)n2c1CN(C)CCC2)C(C)(C)C
ASD03331124	Cc1nc(-c2ccccc2)c(-c2ccccc2)n1CCCCCCNC(=O)Oc1ccccc1F
ASD03331125	NC(=O)c1cccc(-c2cccc(OC(=O)NC3CCCCC3)c2)c1
ASD03331126	CCCCCCCCCCCCCCCCS(=O)(=O)F
ASD03331127	O=C(CCCCCCc1ccccc1)c1ncc(-c2ccccn2)o1
ASD03331128	CC(C)(C)OC(=O)N1CCN(C(=O)Nc2ccccc2)CC1
ASD03331129	O=C(Nc1ccccc1)N1CCNCC1
ASD03331130	CC(C)(C)OC(=O)N1CCN(C(=O)Nc2ccc(F)cc2)CC1
ASD03331131	O=C(Nc1ccc(F)cc1)N1CCNCC1
ASD03331132	CC(C)(C)OC(=O)N1CCN(Cc2ccc(Br)c(Br)c2)CC1
ASD03331133	Brc1ccc(CN2CCNCC2)cc1Br
ASD03331134	CC(C)(C)OC(=O)N1CCN(Cc2cnc3ccccc3c2)CC1
ASD03331135	O=C(Nc1ccccc1)N1CCN(Cc2cccc(O)c2)CC1
ASD03331136	O=C(Nc1ccccc1)N1CCN(Cc2ccc(O)cc2)CC1
ASD03331137	Cn1ccc2ccc(C=O)cc21
ASD03331138	O=C(Nc1ccccn1)Oc1ccccc1
ASD03331139	O=C(Nc1cccnc1)Oc1ccccc1
ASD03331140	O=C(Nc1ccncc1)Oc1ccccc1
ASD03331141	O=C(Nc1ccccc1)N1CCN(Cc2ccc3ccccc3c2)CC1
ASD03331142	O=C(Nc1ccccc1)N1CCN(Cc2ccc3ccccc3n2)CC1
ASD03331143	O=C(O)N1CCN(Cc2cc3ccccc3s2)CC1
ASD03331144	O=C(Nc1ccccc1)N1CCN(Cc2cc3ccccc3s2)CC1
ASD03331145	O=C(Nc1ccccc1)N1CCN(Cc2ccc(Br)c(Br)c2)CC1
ASD03331146	CC(c1cc2ccccc2[nH]1)N1CCN(C(=O)Nc2ccccc2)CC1
ASD03331147	O=C(Nc1ccccc1)N1CCN(Cc2cnc3ccccc3c2)CC1
ASD03331148	O=C(Nc1ccccc1)N1CCN(Cc2ccc(I)cc2)CC1
ASD03331149	O=C(Nc1ccccc1)N1CCN(Cc2cccc(OCc3ccccc3)c2)CC1
ASD03331150	COc1cc(Br)cc(CN2CCN(C(=O)Nc3ccccc3)CC2)c1O
ASD03331151	O=C(Nc1ccccc1)N1CCN(Cc2cccc(Oc3ccccc3)c2)CC1
ASD03331152	O=C(Nc1ccccc1)N1CCN(Cc2ccc(F)c(Br)c2)CC1
ASD03331153	CC(C)(C)[C@H](NC(=O)c1nc(-c2ccc(F)c(F)c2)n2c1COCC2)C(=O)NCCF
ASD03331154	O=C(Nc1ccccc1)N1CCN(Cc2ccc3c(c2)CCC3)CC1
ASD03331155	O=C(Nc1ccccc1)N1CCN(Cc2csc3ccccc23)CC1
ASD03331156	CC(C)c1ccc(CN2CCN(C(=O)Nc3ccccc3)CC2)cc1
ASD03331157	CCc1ccc(CN2CCN(C(=O)Nc3ccccc3)CC2)cc1
ASD03331158	O=C(Nc1ccccc1)N1CCN(Cc2cc(Br)ccc2O)CC1
ASD03331159	O=C(Nc1ccccc1)N1CCN(Cc2ccc3c(c2)OCCO3)CC1
ASD03331160	COc1ccc(CN2CCN(C(=O)Nc3ccccc3)CC2)cc1
ASD03331161	C=Cc1cccc(CN2CCN(C(=O)Nc3ccccc3)CC2)c1
ASD03331162	O=C(Nc1ccccc1)N1CCN(Cc2ccc3c(c2)CCO3)CC1
ASD03331163	COc1cccc(CN2CCN(C(=O)Nc3ccccc3)CC2)c1
ASD03331164	O=C(Nc1ccccc1)N1CCN(Cc2cccc3ccccc23)CC1
ASD03331165	O=C(Nc1ccccc1)N1CCN(Cc2ccccc2O)CC1
ASD03331166	Cc1cccc(CN2CCN(C(=O)Nc3ccccc3)CC2)c1
ASD03331167	O=C(Nc1ccccc1)N1CCN(Cc2ccc3[nH]ccc3c2)CC1
ASD03331168	COc1ccc(CN2CCN(C(=O)Nc3ccccc3)CC2)cc1OC
ASD03331169	O=C(Nc1ccccc1)N1CCN(Cc2ccncc2)CC1
ASD03331170	O=C(Nc1ccccc1)N1CCN(Cc2ccccn2)CC1
ASD03331171	O=C(Nc1ccccc1)N1CCN(Cc2cccnc2)CC1
ASD03331172	CC(C)Oc1ccc(CN2CCN(C(=O)Nc3ccccc3)CC2)cc1
ASD03331173	O=C(Nc1ccccc1)N1CCN(Cc2ccc(-c3ccccc3)cc2)CC1
ASD03331174	O=C(Nc1ccccc1)N1CCN(Cc2ccnc3ccccc23)CC1
ASD03331175	O=C(Nc1ccccc1)N1CCN(Cc2cccc3c2OCO3)CC1
ASD03331176	O=C(Nc1ccccc1)N1CCN(Cc2ccc3c(c2)OC(F)(F)O3)CC1
ASD03331177	CC1C=Cc2cc(CN3CCN(C(=O)Nc4ccccc4)CC3)ccc21
ASD03331178	O=C(Nc1ccccc1)N1CCN(Cc2ccc3cc(Cl)ccc3n2)CC1
ASD03331179	O=C(Nc1ccccc1)N1CCN(Cc2ccc3cccc(Cl)c3n2)CC1
ASD03331180	O=C(Nc1ccccc1)N1CCN(Cc2cc3ccccc3nc2Cl)CC1
ASD03331181	O=C(Nc1ccc(F)cc1)N1CCN(Cc2ccc3ccccc3c2)CC1
ASD03331182	O=C(Nc1ccc(F)cc1)N1CCN(Cc2ccc3ccccc3n2)CC1
ASD03331183	O=C(Nc1ccccc1)N1CCN(Cc2ccc3ccccc3c2O)CC1
ASD03331184	O=C(Nc1ccccc1)N1CCN(Cc2cccc(Oc3ccc(Cl)cc3)c2)CC1
ASD03331185	O=C(Nc1ccccc1)N1CCN(Cc2cccc(Oc3ccc(Cl)c(Cl)c3)c2)CC1
ASD03331186	Cc1ccc(Oc2cccc(CN3CCN(C(=O)Nc4ccccc4)CC3)c2)cc1
ASD03331187	CC(C)(C)c1ccc(Oc2cccc(CN3CCN(C(=O)Nc4ccccc4)CC3)c2)cc1
ASD03331188	O=C(Nc1ccccc1)N1CCN(Cc2cccc(Oc3cccc(C(F)(F)F)c3)c2)CC1
ASD03331189	COc1ccc(Oc2cccc(CN3CCN(C(=O)Nc4ccccc4)CC3)c2)cc1
ASD03331190	COc1ccc2cc(CN3CCN(C(=O)Nc4ccccc4)CC3)ccc2c1
ASD03331191	O=C(Nc1ccccc1)N1CCN(Cc2cc3ccccc3c3ccccc23)CC1
ASD03331192	O=C(Nc1ccccc1)N1CCN(Cc2ccc3ccc4cccc5ccc2c3c45)CC1
ASD03331193	O=C(Nc1ccccc1)N1CCN(Cc2cnc3ccc(Cl)cc3c2)CC1
ASD03331194	O=C(Nc1ccccc1)N1CCN(Cc2cccc(-c3ccccc3)c2)CC1
ASD03331195	O=C(Nc1ccccc1)N1CCN(Cc2cccc(Br)n2)CC1
ASD03331196	O=C(Nc1ccccc1)N1CCN(Cc2cccc(S(=O)(=O)c3ccc(Cl)cc3)c2)CC1
ASD03331197	O=C(Nc1ccccc1)N1CCN(Cc2ccc3cc[nH]c3c2)CC1
ASD03331198	O=C(Nc1ccccc1)N1CCN(Cc2ccc(Oc3ccccc3)cc2)CC1
ASD03331199	Cc1cccc2cc(CN3CCN(C(=O)Nc4ccccc4)CC3)c(Cl)nc12
ASD03331200	Cn1ccc2ccc(CN3CCN(C(=O)Nc4ccccc4)CC3)cc21
ASD03331201	O=C(Nc1ccccc1)N1CCN(Cc2ccc(OCc3ccccc3)cc2)CC1
ASD03331202	O=C(Nc1ccccc1)N1CCN(Cc2cccc(Oc3cc(Cl)cc(Cl)c3)c2)CC1
ASD03331203	O=C(Nc1ccccc1)N1CCN(Cc2ccc3c(c2)Cc2ccccc2-3)CC1
ASD03331204	CCn1c2ccccc2c2cc(CN3CCN(C(=O)Nc4ccccc4)CC3)ccc21
ASD03331205	O=C(Nc1ccccc1)N1CCN(Cc2ccc(/C=C/c3ccccc3)cc2)CC1
ASD03331206	O=C(Nc1ccccc1)N1CCN(Cc2ccc(Cl)c(C(F)(F)F)c2)CC1
ASD03331207	CC1=CC(CN2CCN(C(=O)Nc3ccccc3)CC2)=C(C)C1c1cccc(C(F)(F)F)c1
ASD03331208	O=C(Nc1ccccc1)N1CCN(Cc2ccccc2Br)CC1
ASD03331209	O=C(Nc1cccc(F)c1)N1CCN(Cc2ccc(Br)c(Br)c2)CC1
ASD03331210	O=C(Nc1ccc(F)cc1)N1CCN(Cc2ccc(Br)c(Br)c2)CC1
ASD03331211	COc1cccc(NC(=O)N2CCN(Cc3ccc(Br)c(Br)c3)CC2)c1
ASD03331212	Cc1cccc(NC(=O)N2CCN(Cc3ccc(Br)c(Br)c3)CC2)c1
ASD03331213	O=C(Nc1ccccc1F)N1CCN(Cc2ccc(Br)c(Br)c2)CC1
ASD03331214	COc1ccc(NC(=O)N2CCN(Cc3ccc(Br)c(Br)c3)CC2)cc1
ASD03331215	COc1ccccc1NC(=O)N1CCN(Cc2ccc(Br)c(Br)c2)CC1
ASD03331216	O=C(Nc1cccc(Cl)c1)N1CCN(Cc2ccc(Br)c(Br)c2)CC1
ASD03331217	O=C(Nc1ccccc1Cl)N1CCN(Cc2ccc(Br)c(Br)c2)CC1
ASD03331218	Cc1ccc(NC(=O)N2CCN(Cc3ccc(Br)c(Br)c3)CC2)cc1
ASD03331219	O=C(Nc1ccc(Cl)cc1)N1CCN(Cc2ccc(Br)c(Br)c2)CC1
ASD03331220	Cc1ccccc1NC(=O)N1CCN(Cc2ccc(Br)c(Br)c2)CC1
ASD03331221	O=C(Nc1cccc(F)c1)N1CCN(Cc2cnc3ccccc3c2)CC1
ASD03331222	O=C(Nc1ccc(F)cc1)N1CCN(Cc2cnc3ccccc3c2)CC1
ASD03331223	O=C(Nc1ccccc1Cl)N1CCN(Cc2cnc3ccccc3c2)CC1
ASD03331224	O=C(Nc1ccc(Cl)cc1)N1CCN(Cc2cnc3ccccc3c2)CC1
ASD03331225	O=C(Nc1cccc(Cl)c1)N1CCN(Cc2cnc3ccccc3c2)CC1
ASD03331226	COc1ccccc1NC(=O)N1CCN(Cc2cnc3ccccc3c2)CC1
ASD03331227	Cc1ccccc1NC(=O)N1CCN(Cc2cnc3ccccc3c2)CC1
ASD03331228	Cc1ccc(NC(=O)N2CCN(Cc3cnc4ccccc4c3)CC2)cc1
ASD03331229	COC(=O)c1ccccc1NC(=O)N1CCN(Cc2cnc3ccccc3c2)CC1
ASD03331230	COC(=O)c1cccc(NC(=O)N2CCN(Cc3cnc4ccccc4c3)CC2)c1
ASD03331231	COC(=O)c1ccc(NC(=O)N2CCN(Cc3cnc4ccccc4c3)CC2)cc1
ASD03331232	COc1ccc(NC(=O)N2CCN(Cc3cnc4ccccc4c3)CC2)cc1
ASD03331233	Cc1cccc(NC(=O)N2CCN(Cc3cnc4ccccc4c3)CC2)c1
ASD03331234	COc1cccc(NC(=O)N2CCN(Cc3cnc4ccccc4c3)CC2)c1
ASD03331235	O=C(Nc1ccc(F)cc1F)N1CCN(Cc2cnc3ccccc3c2)CC1
ASD03331236	O=C(Nc1ccccc1F)N1CCN(Cc2cnc3ccccc3c2)CC1
ASD03331237	Cc1ccc(NC(=O)N2CCC(Cc3ccccc3)CC2)cc1
ASD03331238	Cc1cccc(NC(=O)N2CCC(Cc3ccccc3)CC2)c1
ASD03331239	O=C(Nc1ccccc1Cl)N1CCC(Cc2ccccc2)CC1
ASD03331240	O=C(Nc1ccncc1)N1CCN(Cc2ccc(Br)c(Br)c2)CC1
ASD03331241	O=C(Nc1ccccn1)N1CCN(Cc2ccc(Br)c(Br)c2)CC1
ASD03331242	O=C(Nc1cccnc1)N1CCN(Cc2ccc(Br)c(Br)c2)CC1
ASD03331243	O=C(Nc1ccccc1)N1CCN(Cc2ccc(OC3CCCCC3)cc2)CC1
ASD03331244	CCCOc1cccc(CN2CCN(C(=O)Nc3ccccc3)CC2)c1
ASD03331245	CC(C)COc1cccc(CN2CCN(C(=O)Nc3ccccc3)CC2)c1
ASD03331246	CCOc1cccc(CN2CCN(C(=O)Nc3ccccc3)CC2)c1
ASD03331247	CCCOc1ccc(CN2CCN(C(=O)Nc3ccccc3)CC2)cc1
ASD03331248	CC(C)COc1ccc(CN2CCN(C(=O)Nc3ccccc3)CC2)cc1
ASD03331249	CN(C)CCOc1cccc(CN2CCN(C(=O)Nc3ccccc3)CC2)c1
ASD03331250	O=C(Nc1ccccc1)N1CCN(Cc2cccc(OCCN3CCCCC3)c2)CC1
ASD03331251	CN(C)CCCOc1cccc(CN2CCN(C(=O)Nc3ccccc3)CC2)c1
ASD03331252	O=C(Nc1ccccc1)N1CCN(Cc2cccc(OCCCN3CCCCC3)c2)CC1
ASD03331253	CCOc1ccc(CN2CCN(C(=O)Nc3ccccc3)CC2)cc1
ASD03331254	O=C(Nc1ccccc1)N1CCN(Cc2cccc(Oc3cccc(Cl)c3)c2)CC1
ASD03331255	O=C(Nc1ccccc1)N1CCN(Cc2cccc(Oc3ccc4ccccc4c3)c2)CC1
ASD03331256	O=C(Nc1ccccc1)N1CCN(Cc2cccc(Oc3cc4ccccc4c4ccccc34)c2)CC1
ASD03331257	COC(=O)c1ccc(Oc2cccc(CN3CCN(C(=O)Nc4ccccc4)CC3)c2)cc1
ASD03331258	CS(=O)(=O)c1ccc(Oc2cccc(CN3CCN(C(=O)Nc4ccccc4)CC3)c2)cc1
ASD03331259	COc1cccc(Oc2cccc(CN3CCN(C(=O)Nc4ccccc4)CC3)c2)c1
ASD03331260	O=C(Nc1ccccc1)N1CCN(Cc2cccc(Oc3ccc4c(c3)OCO4)c2)CC1
ASD03331261	CS(=O)(=O)Oc1cccc(Oc2cccc(CN3CCN(C(=O)Nc4ccccc4)CC3)c2)c1
ASD03331262	O=C(Nc1ccccc1)N1CCN(Cc2cccc(Oc3cccc(OS(=O)(=O)c4ccccc4)c3)c2)CC1
ASD03331263	O=C(Nc1ccccc1)N1CCN(Cc2cccc(OS(=O)(=O)c3ccc(Cl)cc3)c2)CC1
ASD03331264	O=C(O)c1ccccc1NC(=O)N1CCN(Cc2cnc3ccccc3c2)CC1
ASD03331265	O=C(O)c1cccc(NC(=O)N2CCN(Cc3cnc4ccccc4c3)CC2)c1
ASD03331266	O=C(Nc1cccnc1)N1CCN(Cc2cnc3ccccc3c2)CC1
ASD03331267	O=C(Nc1ccccn1)N1CCN(Cc2cnc3ccccc3c2)CC1
ASD03331268	O=C(Nc1ccncc1)N1CCN(Cc2cnc3ccccc3c2)CC1
ASD03331269	O=C(Nc1ncccn1)N1CCN(Cc2cnc3ccccc3c2)CC1
ASD03331270	O=C(Nc1cccnc1)N1CCN(Cc2ccc3c(c2)OCO3)CC1
ASD03331271	O=C(Nc1ccncc1)N1CCN(Cc2ccc3c(c2)OCO3)CC1
ASD03331272	O=C(Nc1ncccn1)N1CCN(Cc2ccc3c(c2)OCO3)CC1
ASD03331273	O=C(Nc1ccccn1)N1CCN(Cc2ccc3c(c2)OCO3)CC1
ASD03331274	O=C(Nc1ccncn1)N1CCN(Cc2ccc3c(c2)OC(F)(F)O3)CC1
ASD03331275	O=C(Nc1ccncn1)N1CCN(Cc2ccc(Br)c(Br)c2)CC1
ASD03331276	O=C(O)c1ccc(NC(=O)N2CCN(Cc3cnc4ccccc4c3)CC2)cc1
ASD03331277	O=C(Nc1ccccc1)N1CCN(Cc2cnc3ccccc3n2)CC1
ASD03331278	O=C(Nc1ccccc1)N1CCN(Cc2ccc(Cl)c(Cl)c2)CC1
ASD03331279	O=C(Nc1nccs1)N1CCN(Cc2cnc3ccccc3c2)CC1
ASD03331280	O=C(Nc1nccs1)N1CCN(Cc2ccc3c(c2)OCO3)CC1
ASD03331281	CN(C(=O)N1CCN(Cc2ccc(Br)c(Br)c2)CC1)c1ccccc1
ASD03331282	COc1cc(Br)cc(CN2CCN(C(=O)Nc3ccccc3)CC2)c1O.Cl
ASD03331283	Cl.O=C(Nc1ccccc1)N1CCN(Cc2ccc(Br)c(Br)c2)CC1
ASD03331284	Cl.Cl.O=C(Nc1ccccc1)N1CCN(Cc2ccc3ccccc3n2)CC1
ASD03331285	COc1ccccc1CN1CCN(C(=O)Nc2ccccc2)CC1
ASD03331286	O=C(Nc1ccc([N+](=O)[O-])cc1)N1CCN(Cc2ccc(Br)c(Br)c2)CC1
ASD03331287	O=C(Nc1ccc(C(F)(F)F)cc1)N1CCN(Cc2ccc(Br)c(Br)c2)CC1
ASD03331288	O=C(Nc1ccccc1)N1CCN(Cc2cccc(I)c2)CC1
ASD03331289	O=C(Nc1ccccc1)N1CCN(Cc2cccc(Br)c2)CC1
ASD03331290	Cc1ccc(CN2CCN(C(=O)Nc3ccccc3)CC2)cc1C
ASD03331291	Cc1ccc(CN2CCN(C(=O)Nc3ccccc3)CC2)cc1
ASD03331292	O=C(Nc1ccccc1)N1CCN(CCc2ccccc2)CC1
ASD03331293	O=C(Nc1ccc(F)cc1)N1CCN(Cc2ccc3c(c2)OCO3)CC1
ASD03331294	O=C(Nc1ccc(F)cc1)N1CCN(CCCc2ccccc2)CC1
ASD03331295	O=C(Nc1ccccc1)N1CCN(Cc2ccccc2OCc2ccccc2)CC1
ASD03331296	O=C(Nc1ccccc1)N1CCN(C2CCc3cc(Br)ccc3C2)CC1
ASD03331297	CNC(=O)[C@@H](NC(=O)n1nc(-c2ccc(F)c(F)c2)c2c1CCOC2)C(C)(C)C
ASD03331298	CNC(=O)[C@@H](NC(=O)n1nc(-c2cc(F)c(F)cc2F)c2c1CCOC2)C(C)(C)C
ASD03331299	CC(C)(C)[C@H](NC(=O)c1nc(-c2ccc(F)c(F)c2)n2c1COCC2)C(=O)N1CCC1
ASD03331300	CC(C)(C)[C@H](NC(=O)n1nc(-c2cc(F)c(F)cc2F)c2c1CCOC2)C(=O)N1CC[C@H](O)C1
ASD03331301	CC(C)(C)[C@@H](CO)NC(=O)n1nc(-c2cc(F)c(F)cc2F)c2c1CCOC2
ASD03331302	CNC(=O)[C@@H](NC(=O)c1nc(-c2ccc(Cl)cc2F)n2c1COCC2)C(C)(C)C
ASD03331303	CC(C)(C)[C@H](NC(=O)n1nc(-c2cc(F)c(F)cc2F)c2c1CCOC2)C(=O)NCCO
ASD03331304	O=C(O)c1nc(-c2ccc(Cl)cc2F)n2c1COCCC2
ASD03331305	CC(C)(C)[C@H](NC(=O)n1nc(-c2ccc(F)c(F)c2)c2c1CCOC2)C(=O)NCCO
ASD03331306	CNC(=O)[C@@H](NC(=O)n1nc(-c2cc(F)c(F)cc2F)c2c1CCN(C)C2)C(C)(C)C
ASD03331307	CNC(=O)[C@@H](NC(=O)n1nc(-c2cc(F)c(F)cc2F)c2c1CN(C)CC2)C(C)(C)C
ASD03331308	CNC(=O)[C@@H](NC(=O)n1nc(-c2cc(F)c(F)cc2F)c2c1CCCN2C)C(C)(C)C
ASD03331309	CN1CCc2c(c(-c3cc(F)c(F)cc3F)nn2C(=O)N[C@H](C(=O)NCCO)C(C)(C)C)C1
ASD03331310	CN1CCc2c(c(-c3cc(F)c(F)cc3F)nn2C(=O)N[C@H](C(N)=O)C(C)(C)C)C1
ASD03331311	CNC(=O)[C@@H](NC(=O)n1nc(-c2ccc(F)c(F)c2)c2c1CCN(C)C2)C(C)(C)C
ASD03331312	CNC(=O)[C@@H](NC(=O)n1nc(-c2ccc(C(F)(F)F)cc2F)c2c1CCN(C)C2)C(C)(C)C
ASD03331313	CNC(=O)[C@@H](NC(=O)n1nc(C(C)(C)C)c2c1CCN(C)C2)C(C)(C)C
ASD03331314	CN1CCc2c(c(-c3ccc(F)c(F)c3)nn2C(=O)N2CCC(O)CC2)C1
ASD03331315	CN1CCc2c(c(-c3ccc(F)c(F)c3)nn2C(=O)NC(C)(C)C)C1
ASD03331316	CN1CCc2c(c(-c3ccc(F)c(F)c3)nn2C(=O)N[C@H](C(=O)N2CC[C@H](O)C2)C(C)(C)C)C1
ASD03331317	CN1CCc2c(c(-c3ccc(F)c(F)c3)nn2C(=O)N[C@H](CO)C(C)(C)C)C1
ASD03331318	CC[C@H](C)[C@H](NC(=O)n1nc(-c2ccc(F)c(F)c2)c2c1CCN(C)C2)C(N)=O
ASD03331319	CNC(=O)[C@@H](NC(=O)c1nc(-c2ccncc2Cl)n2c1COCC2)C(C)(C)C
ASD03331320	CC(C)(C)[C@@H](CO)NC(=O)n1nc(-c2ccc(F)c(F)c2)c2c1CCCC2
ASD03331321	CNC(=O)[C@@H](NC(=O)n1nc(-c2ccc(F)c(F)c2)c2c1CCNC2)C(C)(C)C
ASD03331322	CNC(=O)[C@@H](NC(=O)n1nc(-c2ccc(F)cc2)c2c1CCNC2)C(C)(C)C
ASD03331323	CNC(=O)[C@@H](NC(=O)n1nc(-c2ccc(F)cc2)c2c1CCN(C)C2)C(C)(C)C
ASD03331324	CC(C)(C)c1csc(NC(=O)n2nc(-c3ccc(F)c(F)c3)c3c2CCOC3)n1
ASD03331325	Cc1cc([C@@H](NC(=O)c2nc(-c3ccc(F)c(F)c3)n3c2COCC3)C(C)(C)C)on1
ASD03331326	CC(C)(C)c1coc(NC(=O)n2nc(-c3ccc(F)c(F)c3)c3c2CCOC3)n1
ASD03331327	CNC(=O)[C@@H](NC(=O)n1nc(-c2cc(C(F)(F)F)ccc2F)c2c1CCNC2)C(C)(C)C
ASD03331328	CNC(=O)[C@@H](NC(=O)n1nc(-c2cc(C(F)(F)F)ccc2F)c2c1CCN(C)C2)C(C)(C)C
ASD03331329	CC(C)(C)[C@H](NC(=O)n1nc(-c2ccc(F)c(F)c2)c2c1CCOC2)C(=O)N1CC[C@H](O)C1
ASD03331330	CNC(=O)[C@@H](NC(=O)n1nc(-c2ccc(F)c(F)c2)c2c1CN(C)CC2)C(C)(C)C
ASD03331331	CNC(=O)[C@@H](NC(=O)n1nc(-c2ccc(F)c(F)c2)c2c1CCCN2C)C(C)(C)C
ASD03331332	CNC(=O)[C@@H](NC(=O)n1nc(-c2cc(F)ccc2F)c2c1CCN(C)C2)C(C)(C)C
ASD03331333	CNC(=O)[C@@H](NC(=O)n1nc(-c2ccc(F)c(F)c2)c2c1CCC1(C2)OCCO1)C(C)(C)C
ASD03331334	CCN1CCc2c(c(-c3cc(F)ccc3F)nn2C(=O)N[C@H](C(=O)NC)C(C)(C)C)C1
ASD03331335	CN1CCc2c(c(-c3cc(F)ccc3F)nn2C(=O)N[C@H](CO)C(C)(C)C)C1
ASD03331336	CNC(=O)[C@@H](NC(=O)n1nc(-c2ccc(F)c(F)c2)c2c1CCC(O)C2)C(C)(C)C
ASD03331337	CNC(=O)[C@@H](NC(=O)n1nc(-c2ccc(F)c(F)c2)c2c1CCC(NC)C2)C(C)(C)C
ASD03331338	CNC(=O)[C@@H](NC(=O)n1nc(-c2ccc(F)c(F)c2)c2c1CCCCN2C)C(C)(C)C
ASD03331339	CN1CCc2c(c(-c3cc(F)c(F)cc3F)nn2C(=O)N[C@@H](CO)c2ccccc2)C1
ASD03331340	CN1CCc2c(c(-c3cc(F)c(F)cc3F)nn2C(=O)N[C@H](C(=O)O)C(C)(C)C)C1
ASD03331341	CC(C)C[C@H](NC(=O)[C@@H](NC(=O)n1nc(-c2cc(F)c(F)cc2F)c2c1CCN(C)C2)C(C)(C)C)C(N)=O
ASD03331342	CN1CCc2c(c(-c3cc(F)c(F)cc3F)nn2C(=O)N[C@H](C(=O)NCCC(N)=O)C(C)(C)C)C1
ASD03331343	CN1CCc2c(c(-c3cc(F)c(F)cc3F)nn2C(=O)N[C@H](C(=O)N2CCC[C@H]2C(N)=O)C(C)(C)C)C1
ASD03331344	CN1CCc2c(c(-c3cc(F)c(F)cc3F)nn2C(=O)N[C@H](C(=O)N2CCC[C@@H]2C(N)=O)C(C)(C)C)C1
ASD03331345	CNC(=O)[C@@H]1CCCN1C(=O)[C@@H](NC(=O)n1nc(-c2cc(F)c(F)cc2F)c2c1CCN(C)C2)C(C)(C)C
ASD03331346	CCOC(=O)N1CCN(C(=O)[C@@H](NC(=O)n2nc(-c3cc(F)c(F)cc3F)c3c2CCN(C)C3)C(C)(C)C)CC1
ASD03331347	CN1CCc2c(c(-c3cc(F)c(F)cc3F)nn2C(=O)N[C@H](C(=O)N2CCC(C(N)=O)CC2)C(C)(C)C)C1
ASD03331348	CNC(=O)[C@@H](NC(=O)c1nc(-c2nccs2)n2c1COCC2)C(C)(C)C
ASD03331349	CN1CCc2c(c(-c3cc(F)c(F)cc3F)nn2C(=O)N[C@H](C(=O)NCCCO)C(C)(C)C)C1
ASD03331350	CN1CCc2c(c(-c3cc(F)ccc3F)nn2C(=O)N[C@H](C(=O)O)C(C)(C)C)C1
ASD03331351	CCN1CCc2c(c(-c3cc(F)ccc3F)nn2C(=O)N[C@H](C(=O)O)C(C)(C)C)C1
ASD03331352	CCOC(=O)CN1CCc2c(c(-c3cc(F)c(F)cc3F)nn2C(=O)N[C@H](C(=O)NC)C(C)(C)C)C1
ASD03331353	CNC(=O)[C@@H](NC(=O)n1nc(-c2cc(F)c(F)cc2F)c2c1CCNC2)C(C)(C)C
ASD03331354	CNC(=O)[C@@H](NC(=O)n1nc(-c2cc(F)c(F)cc2F)c2c1CCN(CCO)C2)C(C)(C)C
ASD03331355	CC(C)(C)[C@H](NC(=O)n1nc(-c2cc(Cl)ccc2F)c2c1CCOC2)C(=O)NCCO
ASD03331356	CC(C)(C)[C@H](NC(=O)n1nc(-c2cc(F)ccc2F)c2c1CCOC2)C(=O)NCCO
ASD03331357	CC(C)(C)OC(=O)N1CCCc2[nH]nc(-c3cc(F)c(F)cc3F)c21
ASD03331358	CCNC(=O)[C@@H](NC(=O)c1nc(-c2ccc(F)c(F)c2)n2c1COCC2)C(C)(C)C
ASD03331359	CC(C)(C)OC(=O)N1CCc2c(-c3cc(F)c(F)cc3F)n[nH]c2C1
ASD03331360	CC(C)(C)OC(=O)N1CCCc2[nH]nc(-c3ccc(F)c(F)c3)c21
ASD03331361	CC(C)(C)OC(=O)N1CCc2c(-c3ccc(F)c(F)c3)n[nH]c2C1
ASD03331362	CC(C)(C)OC(=O)N1CCCc2[nH]nc(-c3cc(F)ccc3F)c21
ASD03331363	CC(C)(C)OC(=O)N1CCc2c(-c3cc(F)ccc3F)n[nH]c2C1
ASD03331364	CC(C)(C)OC(=O)N1CCCc2[nH]nc(-c3cc(Cl)ccc3F)c21
ASD03331365	CN1CCc2c(-c3cc(F)c(F)cc3F)nn(C(=O)N[C@H](C(=O)NCCO)C(C)(C)C)c2C1
ASD03331366	CN1CCc2c(-c3ccc(F)c(F)c3)nn(C(=O)N[C@H](C(=O)NCCO)C(C)(C)C)c2C1
ASD03331367	CN1CCCc2c1c(-c1ccc(F)c(F)c1)nn2C(=O)N[C@H](C(=O)NCCO)C(C)(C)C
ASD03331368	CN1CCCc2c1c(-c1cc(F)ccc1F)nn2C(=O)N[C@H](C(=O)NCCO)C(C)(C)C
ASD03331369	CN1CCc2c(-c3cc(F)ccc3F)nn(C(=O)N[C@H](C(=O)NCCO)C(C)(C)C)c2C1
ASD03331370	CN1CCCc2c1c(-c1cc(Cl)ccc1F)nn2C(=O)N[C@H](C(=O)NCCO)C(C)(C)C
ASD03331371	Fc1ccc(-c2n[nH]c3c2CCOC3)cc1F
ASD03331372	Fc1ccc(Cl)cc1-c1n[nH]c2c1CCOC2
ASD03331373	Fc1cc(F)c(-c2n[nH]c3c2CCOC3)cc1F
ASD03331374	CC(C)(C)[C@H](NC(=O)n1nc(-c2ccc(F)c(F)c2)c2c1COCC2)C(=O)NCCO
ASD03331375	CC(C)(C)[C@H](NC(=O)n1nc(-c2cc(Cl)ccc2F)c2c1COCC2)C(=O)NCCO
ASD03331376	CC(C)(C)[C@H](NC(=O)n1nc(-c2cc(F)c(F)cc2F)c2c1COCC2)C(=O)NCCO
ASD03331377	CN1CCc2c(c(-c3ccc(F)c(F)c3)nn2C(=O)N[C@H](C(=O)NCCO)C(C)(C)C)C1
ASD03331378	CC(C)(C)[C@H](NC(=O)n1nc(-c2ccc(F)c(F)c2)c2c1CCOC2)C(N)=O
ASD03331379	CCOC(=O)CN1CCCc2c1c(-c1ccc(F)c(F)c1)nn2C(=O)N[C@H](C(=O)NC)C(C)(C)C
ASD03331380	CNC(=O)[C@@H](NC(=O)n1nc(-c2ccc(F)c(F)c2)c2c1CCCN2CCO)C(C)(C)C
ASD03331381	CC(C)(C)OC(=O)[C@@H](NC(=O)n1nc(-c2ccc(F)c(F)c2)c2c1CCOC2)C(C)(C)C
ASD03331382	CC(C)(C)[C@H](NC(=O)n1nc(-c2ccc(F)c(F)c2)c2c1CCOC2)C(=O)NCCC#N
ASD03331383	Cc1cc(NC(=O)[C@@H](NC(=O)n2nc(-c3ccc(F)c(F)c3)c3c2CCOC3)C(C)(C)C)n[nH]1
ASD03331384	Cc1cnc(N(C)C(=O)[C@@H](NC(=O)n2nc(-c3ccc(F)c(F)c3)c3c2CCOC3)C(C)(C)C)cn1
ASD03331385	CC(C)(C)[C@H](NC(=O)n1nc(-c2ccc(F)c(F)c2)c2c1CCOC2)C(=O)N1CCN(c2ncccn2)CC1
ASD03331386	CC(C)(C)[C@H](NC(=O)n1nc(-c2ccc(F)c(F)c2)c2c1CCOC2)C(=O)N1CCN(c2nccs2)CC1
ASD03331387	CC(C)(C)[C@H](NC(=O)n1nc(-c2ccc(F)c(F)c2)c2c1CCOC2)C(=O)N1CCC[C@H]1CO
ASD03331388	CC(C)(C)C(NC(=O)n1nc(-c2ccc(F)c(F)c2)c2c1CCOC2)C(=O)N1CCS(=O)(=O)CC1
ASD03331389	CC(C)(C)[C@H](NC(=O)n1nc(-c2ccc(F)c(F)c2)c2c1CCOC2)C(=O)N1CCNC(=O)C1
ASD03331390	CN(C)S(=O)(=O)N1CCN(C(=O)[C@@H](NC(=O)n2nc(-c3ccc(F)c(F)c3)c3c2CCOC3)C(C)(C)C)CC1
ASD03331391	Cc1nnc(N(C)C(=O)[C@@H](NC(=O)n2nc(-c3ccc(F)c(F)c3)c3c2CCOC3)C(C)(C)C)o1
ASD03331392	CNC(=O)[C@@H](NC(=O)c1nn(-c2ccc(F)c(F)c2)c2c1COCC2)C(C)(C)C
ASD03331393	Cc1nnc(CNC(=O)[C@@H](NC(=O)n2nc(-c3ccc(F)c(F)c3)c3c2CCOC3)C(C)(C)C)o1
ASD03331394	CNC(=O)[C@@H](NC(=O)c1nn(-c2ccc(F)c(F)c2)c2c1CCOC2)C(C)(C)C
ASD03331395	CC(C)(C)[C@H](NC(=O)c1nn(-c2ccc(F)c(F)c2)c2c1CCOC2)C(=O)NCCO
ASD03331396	CC(C)(C)[C@H](NC(=O)c1nn(-c2ccc(Cl)cc2F)c2c1CCOC2)C(=O)NCCO
ASD03331397	CC(C)(C)[C@H](NC(=O)c1nn(-c2ccc(Cl)cc2F)c2c1COCC2)C(=O)NCCO
ASD03331398	CC(C)(C)[C@H](NC(=O)c1nn(-c2ccc(F)c(F)c2)c2c1COCC2)C(=O)NCCO
ASD03331399	CC(C)(C)[C@H](NC(=O)c1nn(-c2cc(Cl)ccc2F)c2c1COCC2)C(=O)NCCO
ASD03331400	CC(C)(C)[C@H](NC(=O)c1nn(-c2cc(Cl)ccc2F)c2c1COCC2)C(=O)N1CCNC(=O)C1
ASD03331401	CC(C)(C)[C@H](NC(=O)c1nn(-c2cc(Cl)ccc2F)c2c1COCC2)C(=O)N1CCC[C@H]1CO
ASD03331402	Cc1nnc(CNC(=O)[C@@H](NC(=O)c2nn(-c3cc(Cl)ccc3F)c3c2COCC3)C(C)(C)C)o1
ASD03331403	NC(=O)C1(c2ccccc2)CCN(C(=O)c2cc(-c3ccc(Cl)cc3Cl)n(-c3ccc(Cl)cc3)c2CCCCO)CC1
ASD03331404	NC(=O)C1(c2ccccc2)CCN(C(=O)c2cc(-c3ccc(Cl)cc3Cl)n(-c3ccc(Cl)cc3)c2CCO)CC1
ASD03331405	NC(=O)C1(N2CCC(F)(F)CC2)CCN(C(=O)c2cc(-c3ccc(Cl)cc3Cl)n(-c3ccc(Cl)cc3)c2CCCCO)CC1
ASD03331406	NC(=O)C1(c2ccc(Cl)cc2)CCN(C(=O)c2cc(-c3ccc(Cl)cc3Cl)n(-c3ccc(Cl)cc3)c2CCCO)CC1
ASD03331407	NC(=O)C1(N2CCCCC2)CCN(C(=O)c2cc(-c3ccc(Cl)cc3Cl)n(-c3ccc(Cl)cc3)c2CCCO)CC1
ASD03331408	NC(=O)C1(c2ccccc2)CCN(C(=O)c2cc(-c3ccc(Cl)cc3Cl)n(-c3ccc(Cl)cc3)c2CCCO)CC1
ASD03331409	NC(=O)C1(c2ccccc2)CCN(C(=O)c2cc(-c3ccc(Cl)cc3Cl)n(-c3ccc(Cl)cc3)c2CCCN2CCCC2)CC1
ASD03331410	CS(=O)(=O)NCCCc1c(C(=O)N2CCC(C(N)=O)(c3ccccc3)CC2)cc(-c2ccc(Cl)cc2Cl)n1-c1ccc(Cl)cc1
ASD03331411	NC(=O)C1(N2CCCCC2)CCN(C(=O)c2cc(-c3ccc(Cl)cc3Cl)n(-c3ccc(Cl)cc3)c2CCCOCCO)CC1
ASD03331412	NC(=O)C1(N2CCCCC2)CCN(C(=O)c2cc(-c3ccc(Cl)cc3Cl)n(-c3ccc(Cl)cc3)c2CO)CC1
ASD03331413	NC(=O)C1(N2CCCCC2)CCN(C(=O)c2cc(-c3ccc(Cl)cc3Cl)n(-c3ccc(Cl)cc3)c2CCCCO)CC1
ASD03331414	NC(=O)C1(c2ccc(Cl)cc2)CCN(C(=O)c2cc(-c3ccc(Cl)cc3Cl)n(-c3ccc(Cl)cc3)c2CCCCO)CC1
ASD03331415	NC(=O)C1(c2ccc(Cl)cc2)CCN(C(=O)c2cc(-c3ccc(Cl)cc3Cl)n(-c3ccc(Cl)cc3)c2CCO)CC1
ASD03331416	NC(=O)C1(N2CCCCC2)CCN(C(=O)c2cc(-c3ccc(Cl)cc3Cl)n(-c3ccc(Cl)cc3)c2CCO)CC1
ASD03331417	CC(C)NC(=O)[C@@H](NC(=O)c1nc(-c2ccc(F)c(F)c2)n2c1COCC2)C(C)(C)C
ASD03331418	CC(C)(C)NC(=O)[C@@H](NC(=O)c1nc(-c2ccc(F)c(F)c2)n2c1COCC2)C(C)(C)C
ASD03331419	NC1(C(=O)NCCCC(F)(F)F)CCN(C(=O)c2cc(-c3ccc(Cl)cc3Cl)n(-c3ccc(Cl)cc3)c2CCCCO)CC1
ASD03331420	NC(=O)C1(NCCC(F)(F)F)CCN(C(=O)c2cc(-c3ccc(Cl)cc3Cl)n(-c3ccc(Cl)cc3)c2CCO)CC1
ASD03331421	CC(C)(C)[C@H](NC(=O)c1nc(-c2ccc(F)c(F)c2)n2c1COCC2)C(=O)NC1CC1
ASD03331422	NC(=O)C1(N2CCC(F)(F)CC2)CCN(C(=O)c2cc(-c3ccc(Cl)cc3Cl)n(-c3ccc(Cl)cc3)c2CCO)CC1
ASD03331423	NC(=O)C1(N2CCC(F)(F)C2)CCN(C(=O)c2cc(-c3ccc(Cl)cc3Cl)n(-c3ccc(Cl)cc3)c2CCCCO)CC1
ASD03331424	NC(=O)C1(N2CCC(F)(F)C2)CCN(C(=O)c2cc(-c3ccc(Cl)cc3Cl)n(-c3ccc(Cl)cc3)c2CCO)CC1
ASD03331425	CC1(C)CCN(C2(C(N)=O)CCN(C(=O)c3cc(-c4ccc(Cl)cc4Cl)n(-c4ccc(Cl)cc4)c3CCCCO)CC2)CC1
ASD03331426	NC(=O)C1(NCc2ccc(F)cc2)CCN(C(=O)c2cc(-c3ccc(Cl)cc3Cl)n(-c3ccc(Cl)cc3)c2CCO)CC1
ASD03331427	NC(=O)C1(NCc2ccc(F)cc2)CCN(C(=O)c2cc(-c3ccc(Cl)cc3Cl)n(-c3ccc(Cl)cc3)c2CCCCO)CC1
ASD03331428	CC1(C)CCN(C2(C(N)=O)CCN(C(=O)c3cc(-c4ccc(Cl)cc4Cl)n(-c4ccc(Cl)cc4)c3CCO)CC2)CC1
ASD03331429	NC(=O)C1(NCc2cccc(F)c2)CCN(C(=O)c2cc(-c3ccc(Cl)cc3Cl)n(-c3ccc(Cl)cc3)c2CCCCO)CC1
ASD03331430	NC(=O)C1(NCc2cccc(F)c2)CCN(C(=O)c2cc(-c3ccc(Cl)cc3Cl)n(-c3ccc(Cl)cc3)c2CCO)CC1
ASD03331431	CC1(C)CCN(C2(C(N)=O)CCN(C(=O)c3cc(-c4ccc(Cl)cc4Cl)n(-c4ccc(Cl)cc4)c3CCCNS(C)(=O)=O)CC2)CC1
ASD03331432	CC1(C)CCN(C2(C(N)=O)CCN(C(=O)c3cc(-c4ccc(Cl)cc4Cl)n(-c4ccc(Cl)cc4)c3CCCO)CC2)CC1
ASD03331433	CS(=O)(=O)NCCCc1c(C(=O)N2CCC(C(N)=O)(c3ccc(Cl)cc3)CC2)cc(-c2ccc(Cl)cc2Cl)n1-c1ccc(Cl)cc1
ASD03331434	CNC(=O)[C@@H](NC(=O)c1nc(-c2ccc(F)c(F)c2)n2c1COCC2)C(C)C
ASD03331435	NC(=O)C1(N2CCC(F)(F)CC2)CCN(C(=O)c2cc(-c3ccc(Cl)cc3Cl)n(-c3ccc(Cl)cc3)c2CCCO)CC1
ASD03331436	CS(=O)(=O)NCCCc1c(C(=O)N2CCC(C(N)=O)(N3CCC(F)(F)C3)CC2)cc(-c2ccc(Cl)cc2Cl)n1-c1ccc(Cl)cc1
ASD03331437	CS(=O)(=O)NCCCc1c(C(=O)N2CCC(C(N)=O)(N3CCC(F)(F)CC3)CC2)cc(-c2ccc(Cl)cc2Cl)n1-c1ccc(Cl)cc1
ASD03331438	NC(=O)C1(c2ccccc2)CCN(C(=O)c2cc(-c3ccc(F)cc3Cl)n(-c3ccc(Cl)cc3)c2CCCO)CC1
ASD03331439	NC(=O)C1(NCC2CC2)CCN(C(=O)c2cc(-c3ccc(F)cc3Cl)n(-c3ccc(Cl)cc3)c2CCCO)CC1
ASD03331440	NC(=O)CCCCc1c(C(=O)N2CCC(C(N)=O)(N3CCC(F)(F)C3)CC2)cc(-c2ccc(Cl)cc2Cl)n1-c1ccc(Cl)cc1
ASD03331441	NC(=O)CCc1c(C(=O)N2CCC(C(N)=O)(N3CCC(F)(F)C3)CC2)cc(-c2ccc(Cl)cc2Cl)n1-c1ccc(Cl)cc1
ASD03331442	NC(=O)CCc1c(C(=O)N2CCC(C(N)=O)(c3ccccc3)CC2)cc(-c2ccc(Cl)cc2Cl)n1-c1ccc(Cl)cc1
ASD03331443	NC(=O)CCCCc1c(C(=O)N2CCC(C(N)=O)(c3ccccc3)CC2)cc(-c2ccc(Cl)cc2Cl)n1-c1ccc(Cl)cc1
ASD03331444	NC(=O)C1(N2CCC(F)(F)C2)CCN(C(=O)c2cc(-c3ccc(F)cc3Cl)n(-c3ccc(Cl)cc3)c2CCCO)CC1
ASD03331445	NC(=O)CCCc1c(C(=O)N2CCC(C(N)=O)(c3ccc(F)cc3)CC2)cc(-c2ccccc2Cl)n1-c1ccc(Cl)cc1
ASD03331446	CS(=O)(=O)NCCCc1c(C(=O)N2CCC(NCC3CC3)(C(N)=O)CC2)cc(-c2ccc(Cl)cc2Cl)n1-c1ccc(Cl)cc1
ASD03331447	NC(=O)C1(NCC2CC2)CCN(C(=O)c2cc(-c3ccc(Cl)cc3Cl)n(-c3ccc(Cl)cc3)c2CCCO)CC1
ASD03331448	CS(=O)(=O)NCCCc1c(C(=O)N2CCC(CCCO)CC2)cc(-c2ccc(Cl)cc2Cl)n1-c1ccc(Cl)cc1
ASD03331449	CS(=O)(=O)NCCCc1c(C(=O)N2CCC(C(N)=O)(c3ccc(F)cc3)CC2)cc(-c2ccc(Cl)cc2Cl)n1-c1ccc(Cl)cc1
ASD03331450	NC(=O)C1(c2ccc(F)cc2)CCN(C(=O)c2cc(-c3ccc(Cl)cc3Cl)n(-c3ccc(Cl)cc3)c2CCCO)CC1
ASD03331451	NC(=O)CCCCc1c(C(=O)N2CCC(C(N)=O)(c3ccc(F)cc3)CC2)cc(-c2ccc(Cl)cc2Cl)n1-c1ccc(Cl)cc1
ASD03331452	NC(=O)C1(c2ccc(F)cc2)CCN(C(=O)c2cc(-c3ccc(F)cc3Cl)n(-c3ccc(Cl)cc3)c2CCCO)CC1
ASD03331453	CNC(=O)[C@H](CC(C)C)NC(=O)c1nc(-c2ccc(F)c(F)c2)n2c1COCC2
ASD03331454	CC(C)(C)NC(=O)c1nc(-c2ccc(F)c(F)c2)n2c1COCC2
ASD03331455	O=C(O)c1nc(-c2cc(F)ccc2F)n2c1COCCC2
ASD03331456	CC(C)(C)c1nnc(-c2nc(-c3ccc(F)c(F)c3)n3c2COCC3)o1
ASD03331457	CS(=O)(=O)NCCCc1c(C(=O)O)cc(-c2ccc(Cl)cc2)n1-c1ccc(Cl)cc1Cl
ASD03331458	O=C(O)c1cc(-c2ccc(Cl)cc2Cl)n(-c2ccc(Cl)cc2)c1CCCOCc1ccccc1
ASD03331459	O=C(O)c1cc(-c2ccc(Cl)cc2Cl)n(-c2ccc(Cl)cc2)c1CCCO
ASD03331460	CS(=O)(=O)OCCCc1c(C(=O)O)cc(-c2ccc(Cl)cc2Cl)n1-c1ccc(Cl)cc1
ASD03331461	CNC(=O)[C@@H](NC(=O)c1nc(-c2ccccc2)n2c1CN(C)C(C)C2)C(C)(C)C
ASD03331462	CNC(=O)[C@@H](NC(=O)c1nc(-c2ccc(F)c(F)c2)n2c1CN(C)C(C)C2)C(C)(C)C
ASD03331463	O=C(O)c1cc(-c2ccc(Cl)cc2Cl)n(-c2ccc(Cl)cc2)c1CO
ASD03331464	NC(=O)C1(N2CCCCC2)CCN(C(=O)c2cc(-c3ccc(Cl)cc3Cl)n(-c3ccc(Cl)cc3)c2CCCNS(=O)(=O)C(F)(F)F)CC1
ASD03331465	O=C(CC(C(=O)O)C(=O)COCc1ccccc1)c1ccc(Cl)cc1Cl
ASD03331466	O=C(O)c1cc(-c2ccc(Cl)cc2Cl)n(-c2ccc(Cl)cc2)c1COCc1ccccc1
ASD03331467	CNC(=O)[C@@H](NC(=O)c1nc(-c2ccc(Cl)cc2F)n2c1CN(C)C(C)C2)C(C)(C)C
ASD03331468	CNC(=O)[C@@H](NC(=O)c1nc(-c2cc(F)c(F)cc2F)n2c1CN(C)C(C)C2)C(C)(C)C
ASD03331469	CNC(=O)[C@@H](NC(=O)c1nc(-c2ccncc2Cl)n2c1CN(C)C(C)C2)C(C)(C)C
ASD03331470	CNC(=O)[C@@H](NC(=O)c1nc(-c2nccs2)n2c1CN(C)C(C)C2)C(C)(C)C
ASD03331471	NC(=O)C1(c2ccc(Cl)cc2)CCN(C(=O)c2cc(-c3ccc(Cl)cc3Cl)n(-c3ccc(Cl)cc3)c2C(=O)[C@H]2NCCC2O)CC1
ASD03331472	CC1Cn2c(-c3ccc(F)c(F)c3)nc(C(=O)N[C@H](CO)C(C)(C)C)c2CN1C
ASD03331473	CC1Cn2c(-c3ccc(F)c(F)c3)nc(C(=O)N[C@H](C(=O)N(C)C)C(C)(C)C)c2CN1C
ASD03331474	CC1Cn2c(-c3ccc(F)c(F)c3)nc(C(=O)N[C@H](C(=O)N3CCC3)C(C)(C)C)c2CN1C
ASD03331475	CS(=O)(=O)NCCCc1c(C(=O)N2CCC(C(N)=O)(N3CCCCC3)CC2)cc(-c2ccc(Cl)cc2Cl)n1-c1ccc(Cl)cc1
ASD03331476	CC1CCn2c(-c3ccc(F)c(F)c3)nc(C(=O)O)c2CN1C(=O)OC(C)(C)C
ASD03331477	CC1Cn2c(-c3ccc(F)c(F)c3)nc(C(=O)N[C@H](C(=O)NCCF)C(C)(C)C)c2CN1C
ASD03331478	NC(=O)C1(N2CCCCC2)CCN(C(=O)c2cc(-c3ccc(Cl)cc3Cl)n(-c3ccc(Cl)cc3)c2CCCN2CCCC2)CC1
ASD03331479	CC(C)NC(=O)[C@@H](NC(=O)c1nc(-c2ccc(F)c(F)c2)n2c1CN(C)C(C)C2)C(C)(C)C
ASD03331480	CC1Cn2c(-c3ccc(F)c(F)c3)nc(C(=O)N[C@H](C(=O)NC(C)(C)C)C(C)(C)C)c2CN1C
ASD03331481	CC1Cn2c(-c3ccc(F)c(F)c3)nc(C(=O)N[C@H](C(=O)NC3CC3)C(C)(C)C)c2CN1C
ASD03331482	Cc1noc([C@@H](NC(=O)c2nc(-c3ccc(F)c(F)c3)n3c2CN(C)C(C)C3)C(C)(C)C)n1
ASD03331483	CNC(=O)[C@@H](NC(=O)c1nc(-c2ccc(F)c(F)c2)n2c1CN(C)C(C)C2)C(C)C
ASD03331484	CNC(=O)[C@H](CC(C)C)NC(=O)c1nc(-c2ccc(F)c(F)c2)n2c1CN(C)C(C)C2
ASD03331485	NC(=O)C1(NCCC(F)(F)F)CCN(C(=O)c2cc(-c3ccc(Cl)cc3Cl)n(-c3ccc(Cl)cc3)c2CCCCO)CC1
ASD03331486	CC1Cn2c(-c3ccc(F)c(F)c3)nc(C(=O)NC(C)(C)C)c2CN1C
ASD03331487	CC1Cn2c(-c3ccc(F)c(F)c3)nc(-c3nnc(C(C)(C)C)o3)c2CN1C
ASD03331488	CNC(=O)[C@@H](NC(=O)c1nc(Cc2ccccc2)n2c1CN(C)C(C)C2)C(C)(C)C
ASD03331489	NC(=O)C1(N2CCC(F)(F)C2)CCN(C(=O)c2cc(-c3ccc(Cl)cc3Cl)n(-c3ccc(Cl)cc3)c2CCCO)CC1
ASD03331490	CC1CN(C(=O)OC(C)(C)C)Cc2c(C(=O)O)nc(-c3ccc(F)c(F)c3)n2C1
ASD03331491	CNC(=O)[C@H](NC(=O)c1nc(-c2cc(F)ccc2F)n2c1CCCCC2)C(C)(C)C
ASD03331492	CNC(=O)[C@H](NC(=O)c1nc(-c2ccc(F)c(F)c2)n2c1CCCCC2)C(C)(C)C
ASD03331493	CC(C)(C)[C@H](NC(=O)c1nc(-c2ccccc2)n2c1CCCCC2)C(=O)N1CCC1
ASD03331494	CC(C)(C)[C@H](NC(=O)c1nc(-c2cc(F)ccc2F)n2c1CCCCC2)C(=O)N1CCC1
ASD03331495	CNC(=O)[C@@H](NC(=O)c1nc(-c2ccc(F)c(F)c2)n2c1CCCC2)C(C)(C)C
ASD03331496	CNC(=O)[C@@H](NC(=O)c1nc(-c2ccccc2)n2c1CCOCC2)C(C)(C)C
ASD03331497	CNC(=O)[C@@H](NC(=O)c1nc(-c2ccc(F)c(F)c2)n2c1CCOCC2)C(C)(C)C
ASD03331498	CC(C)(C)[C@H](NC(=O)c1nc(-c2ccc(F)c(F)c2)n2c1COCCC2)C(=O)NCCO
ASD03331499	CC[C@H](C)[C@H](NC(=O)c1nc(-c2ccc(F)c(F)c2)n2c1CCCCC2)C(N)=O
ASD03331500	CC1(C)CCN(C2(C(N)=O)CCN(C(=O)c3cc(-c4ccc(Cl)cc4Cl)n(-c4ccc(Cl)cc4)c3CCCNS(C)(=O)=O)CC2)C1
ASD03331501	O=C(N[C@H]1c2ccccc2C[C@@H]1O)c1nc(-c2ccc(F)c(F)c2)n2c1CCCCC2
ASD03331502	O=C(NCCO)C1CCN(C(=O)c2cc(-c3ccc(Cl)cc3Cl)n(-c3ccc(Cl)cc3)c2CCCO)CC1
ASD03331503	CC1(C)CN(C(=O)OC(C)(C)C)Cc2c(C(=O)O)nc(-c3ccc(F)c(F)c3)n2C1
ASD03331504	O=C(N[C@@H]1c2ccccc2C[C@@H]1O)c1nc(-c2ccc(F)c(F)c2)n2c1CCCCC2
ASD03331505	O=C(N[C@@H]1c2ccccc2C[C@H]1O)c1nc(-c2ccc(F)c(F)c2)n2c1CCCCC2
ASD03331506	O=C(N[C@H]1c2ccccc2C[C@H]1O)c1nc(-c2ccc(F)c(F)c2)n2c1CCCCC2
ASD03331507	O=C(NC1CCc2ccccc21)c1nc(-c2ccc(F)c(F)c2)n2c1CCCCC2
ASD03331508	O=C(N[C@H]1CCCc2ccccc21)c1nc(-c2ccc(F)c(F)c2)n2c1CCCCC2
ASD03331509	O=C(N[C@@H]1CCCc2ccccc21)c1nc(-c2ccc(F)c(F)c2)n2c1CCCCC2
ASD03331510	COC(=O)[C@@H](NC(=O)c1nc(-c2ccc(F)c(F)c2)n2c1CCCCC2)C(C)(C)C
ASD03331511	COC(=O)[C@@H](NC(=O)c1nc(-c2ccccc2)n2c1CCCCC2)C(C)(C)C
ASD03331512	O=C(c1cc(-c2ccc(Cl)cc2Cl)n(-c2ccc(Cl)cc2)c1CCCO)N1CCC(CCCO)CC1
ASD03331513	O=C(NCCO)C1CCN(C(=O)c2cc(-c3ccc(F)cc3Cl)n(-c3ccc(Cl)cc3)c2CCCO)CC1
ASD03331514	CNC(=O)[C@@H](NC(=O)c1nc(-c2ccc(F)c(F)c2)n2c1CN(C)CC(C)(C)C2)C(C)(C)C
ASD03331515	CNC(=O)[C@@H](NC(=O)c1nc(-c2ccc(F)c(F)c2)n2c1CN(C)CC(C)C2)C(C)(C)C
ASD03331516	Cc1noc([C@@H](NC(=O)c2nc(-c3ccc(F)c(F)c3)n3c2CCCCC3)C(C)(C)C)n1
ASD03331517	CCN1Cc2c(C(=O)N[C@H](C(=O)NC)C(C)(C)C)nc(-c3ccc(F)c(F)c3)n2CC(C)C1
ASD03331518	CNC(=O)[C@@H](NC(=O)c1nc(-c2ccc(F)c(F)c2)n2c1CN(C)C(C)CC2)C(C)(C)C
ASD03331519	CNC(=O)[C@@H](NC(=O)c1nc(-c2ccccc2)n2c1CCN(C(=O)OC(C)(C)C)CC2)C(C)(C)C
ASD03331520	CNC(=O)[C@@H](NC(=O)c1nc(-c2ccccc2)n2c1CCNCC2)C(C)(C)C
ASD03331521	CNC(=O)[C@@H](NC(=O)c1nc(-c2ccccc2)n2c1CCN(C)CC2)C(C)(C)C
ASD03331522	CNC(=O)[C@@H](NC(=O)c1nc(-c2ccccc2)n2c1CCN(CC(C)C)CC2)C(C)(C)C
ASD03331523	CNC(=O)[C@@H](NC(=O)c1nc(-c2ccccc2)n2c1CCN(CC1CC1)CC2)C(C)(C)C
ASD03331524	CNC(=O)[C@@H](NC(=O)c1nc(-c2ccccc2)n2c1CCN(C(C)=O)CC2)C(C)(C)C
ASD03331525	CNC(=O)[C@@H](NC(=O)c1nc(-c2ccccc2)n2c1CCN(C(=O)c1ccccc1)CC2)C(C)(C)C
ASD03331526	C=S(=O)(c1ccc(F)cc1)N1CCc2c(C(=O)N[C@H](C(=O)NC)C(C)(C)C)nc(-c3ccccc3)n2CC1
ASD03331527	CC(C)(C)NC(=O)c1nc(-c2ccc(F)c(F)c2)n2c1CCCCC2
ASD03331528	O=C1CN=C(c2cc(F)ccc2F)O1
ASD03331529	CNC(=O)[C@H](CC(C)C)NC(=O)c1nc(-c2ccc(F)c(F)c2)n2c1CCCCC2
ASD03331530	CNC(=O)[C@@H](NC(=O)c1nc(-c2ccc(F)c(F)c2)n2c1CCCCC2)C(C)C
ASD03331531	CC(C)(C)[C@H](NC(=O)c1nc(-c2ccc(F)c(F)c2)n2c1CCCCC2)C(=O)N1CCC1
ASD03331532	CC(C)(C)[C@H](NC(=O)c1nc(-c2ccc(F)c(F)c2)n2c1CCCCC2)C(=O)NC1CC1
ASD03331533	CC(C)(C)NC(=O)[C@@H](NC(=O)c1nc(-c2ccc(F)c(F)c2)n2c1CCCCC2)C(C)(C)C
ASD03331534	CC(C)NC(=O)[C@@H](NC(=O)c1nc(-c2ccc(F)c(F)c2)n2c1CCCCC2)C(C)(C)C
ASD03331535	CCNC(=O)[C@@H](NC(=O)c1nc(-c2ccc(F)c(F)c2)n2c1CCCCC2)C(C)(C)C
ASD03331536	CC(C)(C)[C@H](NC(=O)c1nc(-c2ccc(F)c(F)c2)n2c1CCCCC2)C(=O)NCCF
ASD03331537	CNC(=O)[C@@H](NC(=O)c1nc(CCN2CCOCC2)n2c1CCCCC2)C(C)(C)C
ASD03331538	CNC(=O)[C@@H](NC(=O)c1nc(Cc2ccc(Cl)cc2)n2c1CCCCC2)C(C)(C)C
ASD03331539	O=C1CN=C(c2cc(Cl)ccc2F)O1
ASD03331540	CNC(=O)[C@@H](NC(=O)c1nc(C2CCC(F)(F)CC2)n2c1CCCCC2)C(C)(C)C
ASD03331541	CNC(=O)[C@@H](NC(=O)c1nc(C2CCOCC2)n2c1CCCCC2)C(C)(C)C
ASD03331542	CNC(=O)[C@@H](NC(=O)c1nc(C2=CCCC2)n2c1CCCCC2)C(C)(C)C
ASD03331543	Cc1ccc2c(C(C[N+](=O)[O-])c3cccs3)c(-c3ccccc3)[nH]c2c1
ASD03331544	CN(C)C(=O)[C@@H](NC(=O)c1nc(-c2ccc(F)c(F)c2)n2c1CCCCC2)C(C)(C)C
ASD03331545	CNC(=O)[C@@H](NC(=O)c1nc(-c2ccncc2Cl)n2c1CCCCC2)C(C)(C)C
ASD03331546	CNC(=O)[C@@H](NC(=O)c1nc(-c2ccc(Cl)cc2F)n2c1CCCCC2)C(C)(C)C
ASD03331547	CNC(=O)[C@@H](NC(=O)c1nc(-c2nccs2)n2c1CCCCC2)C(C)(C)C
ASD03331548	CNC(=O)[C@@H](NC(=O)c1nc(-c2ccccc2)n2c1CCC(C)(C)CC2)C(C)(C)C
ASD03331549	CNC(=O)[C@@H](NC(=O)c1nc(-c2cc(F)c(F)cc2F)n2c1CCCCC2)C(C)(C)C
ASD03331550	O=C(O)c1nc(-c2ccccc2)n2c1CCCCC2
ASD03331551	CNC(=O)[C@@H](NC(=O)c1nc(-c2ccc(F)c(F)c2)n2c1CCC(C)(C)CC2)C(C)(C)C
ASD03331552	CNC(=O)[C@@H](NC(=O)c1nc(-c2cc(F)c(F)cc2F)n2c1CCOCC2)C(C)(C)C
ASD03331554	CNC(=O)[C@H](CC(C)C)NC(=O)c1nc(-c2ccc(F)c(F)c2)n2c1CCOCC2
ASD03331555	CNC(=O)[C@@H](NC(=O)c1nc(-c2cc(F)ccc2F)n2c1CCOCC2)C(C)(C)C
ASD03331556	CC(C)(C)[C@H](NC(=O)c1nc(-c2ccc(F)c(F)c2)n2c1CCOCC2)C(=O)NCCF
ASD03331557	CC(C)(C)c1nnc(-c2nc(-c3ccc(F)c(F)c3)n3c2CCOCC3)o1
ASD03331558	CC(C)(C)[C@H](NC(=O)c1nc(-c2ccc(F)c(F)c2)n2c1CCOCC2)C(=O)NC1CC1
ASD03331559	CC(C)(C)NC(=O)[C@@H](NC(=O)c1nc(-c2ccc(F)c(F)c2)n2c1CCOCC2)C(C)(C)C
ASD03331560	CNC(=O)[C@@H](NC(=O)c1nc(-c2ccncc2Cl)n2c1CCOCC2)C(C)(C)C
ASD03331561	O=C(O)c1nc(-c2ccc(F)c(F)c2)n2c1CCCC2
ASD03331562	CNC(=O)[C@@H](NC(=O)c1nc(-c2nccs2)n2c1CCOCC2)C(C)(C)C
ASD03331563	CC(C)(C)[C@@H](CO)NC(=O)c1nc(-c2ccc(F)c(F)c2)n2c1CCOCC2
ASD03331564	CN(C)C(=O)[C@@H](NC(=O)c1nc(-c2ccc(F)c(F)c2)n2c1CCOCC2)C(C)(C)C
ASD03331565	CC(C)(C)[C@H](NC(=O)c1nc(-c2ccc(F)c(F)c2)n2c1CCOCC2)C(=O)N1CCC1
ASD03331566	CCNC(=O)[C@@H](NC(=O)c1nc(-c2ccc(F)c(F)c2)n2c1CN(C)C(C)C2)C(C)(C)C
ASD03331567	CCNC(=O)[C@@H](NC(=O)c1nc(-c2ccc(F)c(F)c2)n2c1CCOCC2)C(C)(C)C
ASD03331568	CC(C)NC(=O)[C@@H](NC(=O)c1nc(-c2cc(F)ccc2F)n2c1CCOCC2)C(C)(C)C
ASD03331569	CC(C)(C)NC(=O)c1nc(-c2ccc(F)c(F)c2)n2c1CCOCC2
ASD03331570	CNC(=O)[C@@H](NC(=O)c1nc(C2=CCCC2)n2c1CCOCC2)C(C)(C)C
ASD03331571	CNC(=O)[C@@H](NC(=O)c1nc(CCC(C)(C)O)n2c1CCOCC2)C(C)(C)C
ASD03331572	O=C(O)c1nc(-c2ccccc2)n2c1CCOCC2
ASD03331573	Cc1noc([C@@H](NC(=O)c2nc(-c3ccc(F)c(F)c3)n3c2CCOCC3)C(C)(C)C)n1
ASD03331574	CNC(=O)[C@@H](NC(=O)c1nc(-c2ccc(Cl)cc2F)n2c1CCOCC2)C(C)(C)C
ASD03331575	CNC(=O)[C@@H](NC(=O)c1nc(-c2ccccc2)n2c1COCCC2)C(C)(C)C
ASD03331576	CN(C)C(=O)[C@@H](NC(=O)c1nc(-c2ccc(F)c(F)c2)n2c1COCCC2)C(C)(C)C
ASD03331577	CNC(=O)[C@@H](NC(=O)c1nc(-c2ccc(Cl)cc2F)n2c1COCCC2)C(C)(C)C
ASD03331578	CC(C)(C)[C@H](NC(=O)c1nc(-c2ccc(F)c(F)c2)n2c1COCCC2)C(=O)NCCF
ASD03331579	CNC(=O)[C@@H](NC(=O)c1nc(-c2cc(F)c(F)cc2F)n2c1COCCC2)C(C)(C)C
ASD03331580	CC(C)(C)[C@@H](CO)NC(=O)c1nc(-c2ccc(F)c(F)c2)n2c1COCCC2
ASD03331581	CNC(=O)[C@@H](NC(=O)c1nc(-c2ccc(F)c(F)c2)n2c1COCCC2)C(C)(C)C
ASD03331582	CC(C)(C)[C@H](NC(=O)c1nc(-c2ccc(F)c(F)c2)n2c1COCCC2)C(=O)N1CCC1
ASD03331583	Cc1ccc([C@H]2C3C4CCC([C@H]2c2cc(-c5ccc(Cl)cc5)no2)N43)cc1
ASD03331584	CNC(=O)[C@@H](NC(=O)c1nc(-c2cc(F)ccc2F)n2c1COCCC2)C(C)(C)C
ASD03331585	CNC(=O)[C@@H](NC(=O)c1nc(-c2ccncc2Cl)n2c1COCCC2)C(C)(C)C
ASD03331586	CNC(=O)[C@@H](NC(=O)c1nc(-c2nccs2)n2c1COCCC2)C(C)(C)C
ASD03331587	CCNC(=O)[C@@H](NC(=O)c1nc(-c2ccc(F)c(F)c2)n2c1COCCC2)C(C)(C)C
ASD03331588	CC(C)NC(=O)[C@@H](NC(=O)c1nc(-c2ccc(F)c(F)c2)n2c1COCCC2)C(C)(C)C
ASD03331589	CC(C)(C)NC(=O)[C@@H](NC(=O)c1nc(-c2ccc(F)c(F)c2)n2c1COCCC2)C(C)(C)C
ASD03331590	CC(C)(C)[C@H](NC(=O)c1nc(-c2ccc(F)c(F)c2)n2c1COCCC2)C(=O)NC1CC1
ASD03331591	Cc1noc([C@@H](NC(=O)c2nc(-c3ccc(F)c(F)c3)n3c2COCCC3)C(C)(C)C)n1
ASD03331592	CNC(=O)[C@H](CC(C)C)NC(=O)c1nc(-c2ccc(F)c(F)c2)n2c1COCCC2
ASD03331593	CC(C)(C)NC(=O)c1nc(-c2ccc(F)c(F)c2)n2c1COCCC2
ASD03331594	CC(C)(C)[C@H](N)C(=O)N1CCC1
ASD03331595	CC(C)(C)c1nnc(-c2nc(-c3ccc(F)c(F)c3)n3c2COCCC3)o1
ASD03331596	CC(=O)[C@H]1CC[C@H]2[C@@H]3CC=C4C[C@@H](O)CC[C@]4(C)[C@H]3CC[C@]12C
ASD03331597	CNC(=O)[C@@H](NC(=O)c1nc(-c2ccccc2)n2c1CN(C)C(C)CC2)C(C)(C)C
ASD03331598	CC1CCn2c(-c3ccc(F)c(F)c3)nc(C(=O)N[C@H](C(=O)NCCF)C(C)(C)C)c2CN1C
ASD03331599	CNC(=O)[C@@H](NC(=O)c1nc(-c2ccc(Cl)cc2F)n2c1CN(C)C(C)CC2)C(C)(C)C
ASD03331600	CNC(=O)[C@@H](NC(=O)c1nc(-c2cc(F)ccc2F)n2c1CN(C)C(C)CC2)C(C)(C)C
ASD03331601	CNC(=O)[C@@H](NC(=O)c1nc(-c2cc(F)c(F)cc2F)n2c1CN(C)C(C)CC2)C(C)(C)C
ASD03331602	CNC(=O)[C@@H](NC(=O)c1nc(-c2ccncc2Cl)n2c1CN(C)C(C)CC2)C(C)(C)C
ASD03331603	CNC(=O)[C@@H](NC(=O)c1nc(-c2nccs2)n2c1CN(C)C(C)CC2)C(C)(C)C
ASD03331604	CC1CCn2c(-c3ccc(F)c(F)c3)nc(C(=O)N[C@H](CO)C(C)(C)C)c2CN1C
ASD03331605	O=C(O)c1nc(-c2ccc(F)c(F)c2)n2c1CCCCC2
ASD03331606	CC1CCn2c(-c3ccc(F)c(F)c3)nc(C(=O)N[C@H](C(=O)N(C)C)C(C)(C)C)c2CN1C
ASD03331607	CC1CCn2c(-c3ccc(F)c(F)c3)nc(C(=O)N[C@H](C(=O)N3CCC3)C(C)(C)C)c2CN1C
ASD03331608	CCNC(=O)[C@@H](NC(=O)c1nc(-c2ccc(F)c(F)c2)n2c1CN(C)C(C)CC2)C(C)(C)C
ASD03331609	Cc1noc([C@@H](NC(=O)c2nc(-c3ccc(F)c(F)c3)n3c2CN(C)C(C)CC3)C(C)(C)C)n1
ASD03331610	CC(C)NC(=O)[C@@H](NC(=O)c1nc(-c2ccc(F)c(F)c2)n2c1CN(C)C(C)CC2)C(C)(C)C
ASD03331611	CC1CCn2c(-c3ccc(F)c(F)c3)nc(C(=O)N[C@H](C(=O)NC(C)(C)C)C(C)(C)C)c2CN1C
ASD03331612	CC1CCn2c(-c3ccc(F)c(F)c3)nc(C(=O)N[C@H](C(=O)NC3CC3)C(C)(C)C)c2CN1C
ASD03331613	CNC(=O)[C@H](CC(C)C)NC(=O)c1nc(-c2ccc(F)c(F)c2)n2c1CN(C)C(C)CC2
ASD03331614	CNC(=O)[C@@H](NC(=O)c1nc(-c2ccc(F)c(F)c2)n2c1CN(C)C(C)CC2)C(C)C
ASD03331615	CC1CCn2c(-c3ccc(F)c(F)c3)nc(C(=O)NC(C)(C)C)c2CN1C
ASD03331616	CNC(=O)C(NC(=O)c1nc(-c2ccccc2)n2c1CN(C(=O)OC(C)(C)C)CC2)C(C)(C)C
ASD03331617	CNC(=O)C(NC(=O)c1nc(-c2ccccc2Cl)n2c1CNCC2)C(C)(C)C
ASD03331618	O=[N+]([O-])CC(c1ccccc1)c1c(-c2ccccc2)[nH]c2ccccc12
ASD03331619	CCc1c(C(=O)NC2CCN(Cc3ccccc3)C2)[nH]c2ccc(Cl)cc12
ASD03331620	C=C(C)[C@@H]1CCC(C)=C[C@H]1c1c(O)cc(CCCCC)cc1O
ASD03331621	O=[N+]([O-])C[C@H](c1ccccc1)c1c(-c2ccccc2)[nH]c2ccccc12
ASD03331622	Cc1ccc(C2CC3CCC(C2c2cc(-c4ccc(Cl)cc4)no2)N3C)cc1
ASD03331623	CCCCC[C@H](O)[C@H](O)/C=C/C=C/C=C\C=C\[C@@H](O)CCCC(=O)O
ASD03331624	O=[N+]([O-])C[C@@H](c1ccccc1)c1c(-c2ccccc2)[nH]c2ccccc12
ASD03331625	O=[N+]([O-])C[C@@H](c1ccccc1)c1c(-c2ccccc2)[nH]c2ccccc12
ASD03331626	O=[N+]([O-])CC(c1ccc(N2CCCCC2)cc1)c1c(-c2ccccc2)[nH]c2ccccc12
ASD03331627	CC(=O)[C@H]1CCC2C3CC=C4C[C@@H](O)CC[C@]4(C)C3CC[C@@]21C
ASD03331628	CNC(=O)C(NC(=O)c1nc(-c2ccsc2)n2c1CNCC2)C(C)(C)C
ASD03331629	CNC(=O)[C@@H](C)NC(=O)c1nc(-c2ccccc2)n2c1CN(S(=O)(=O)c1ccc(F)cc1)CC2
ASD03331630	O=[N+]([O-])CC(c1ccc(-c2ccccc2)cc1)c1c(-c2ccccc2)[nH]c2ccccc12
ASD03331631	O=[N+]([O-])CC(c1ccccc1)c1c(-c2ccc3ccccc3c2)[nH]c2ccccc12
ASD03331632	CCCc1c(C(=O)NCCc2ccc(N(C)C)cc2)[nH]c2ccc(Cl)cc12
ASD03331633	CCCCCCc1c(C(=O)NCCc2ccc(N(C)C)cc2)[nH]c2ccc(Cl)cc12
ASD03331634	O=[N+]([O-])CC(c1ccccc1)c1c(-c2ccccc2)[nH]c2ccc(Cl)cc12
ASD03331635	CCS(=O)(=O)N1CCn2c(-c3ccc(Cl)cc3)nc(C(=O)NCCC(C)C)c2C1
ASD03331636	O=C(NCCc1ccc(N2CCCCC2)cc1)c1[nH]c2ccc(Cl)cc2c1C1CCCCC1
ASD03331637	O=C(NCCc1ccc(N2CCCCC2)cc1)c1[nH]c2ccc(Cl)cc2c1C1CCCC1
ASD03331638	CCc1c(C(=O)NCc2ccc(N3CCCCC3)cc2)[nH]c2ccc(Cl)cc12
ASD03331639	CNC(=O)C(NC(=O)c1nc(-c2ccoc2)n2c1CNCC2)C(C)(C)C
ASD03331640	O=[N+]([O-])c1cccc(-c2c(-c3ccccc3)[nH]c3ccccc23)c1
ASD03331641	CCc1c(C(=O)Nc2ccc(-c3ccc(N4CCCCC4)cc3)cc2)[nH]c2ccc(Cl)cc12
ASD03331642	CCc1c(C(=O)NC2CCC(c3ccc(N4CCCCC4)cc3)CC2)[nH]c2ccc(Cl)cc12
ASD03331643	Cc1c(S(=O)(=O)NCCc2ccc(N3CCCCC3)cc2)[nH]c2ccccc12
ASD03331644	CCc1c(S(=O)(=O)NCCc2ccc(N3CCCCC3)cc2)[nH]c2ccccc12
ASD03331645	CCc1c(S(=O)(=O)NCCc2ccc(N(C)C)cc2)[nH]c2ccccc12
ASD03331646	Cc1c(S(=O)(=O)NCCc2ccc(N(C)C)cc2)[nH]c2ccccc12
ASD03331647	Cc1c(S(=O)(=O)NCCc2ccc(N(C)C)cc2)[nH]c2ccc(Cl)cc12
ASD03331648	CCc1c(S(=O)(=O)NCCc2ccc(N(C)C)cc2)[nH]c2ccc(Cl)cc12
ASD03331649	CCc1c(S(=O)(=O)NCCc2ccc(N3CCCCC3)cc2)[nH]c2ccc(Cl)cc12
ASD03331650	CNC(=O)C(NC(=O)c1nc(Cc2ccccc2)n2c1CNCC2)C(C)(C)C
ASD03331651	Cc1c(S(=O)(=O)NCCc2ccc(N3CCCCC3)cc2)[nH]c2ccc(Cl)cc12
ASD03331652	Cc1ccc(CNS(=O)(=O)c2cc3ccccc3[nH]2)cc1
ASD03331653	COc1ccc(CNS(=O)(=O)c2cc3ccccc3[nH]2)cc1
ASD03331654	O=S(=O)(NCc1ccc(Cl)cc1)c1cc2ccccc2[nH]1
ASD03331655	Cc1c(S(=O)(=O)NCc2ccc(Cl)cc2)[nH]c2ccccc12
ASD03331656	Cc1ccc(CNS(=O)(=O)c2[nH]c3ccccc3c2C)cc1
ASD03331657	COc1ccc(CNS(=O)(=O)c2[nH]c3ccccc3c2C)cc1
ASD03331658	COc1ccc(CNS(=O)(=O)c2[nH]c3ccc(C)cc3c2C)cc1
ASD03331659	O=C(NC1CCCCC1)c1nc(-c2ccccc2)n2c1CN(C(=O)c1ccoc1)CC2
ASD03331660	Cc1ccc(CNS(=O)(=O)c2[nH]c3ccc(C)cc3c2C)cc1
ASD03331661	CNC(=O)C(NC(=O)c1nc(-c2cccnc2)n2c1CNCC2)C(C)(C)C
ASD03331662	Cc1ccc2[nH]c(S(=O)(=O)NCc3ccc(Cl)cc3)c(C)c2c1
ASD03331663	Cc1ccc2[nH]c(S(=O)(=O)NCc3ccc(Cl)cc3)cc2c1
ASD03331664	CC(C)CN1CCn2c(-c3ccccc3)nc(C(=O)NC3C4(C)CCC(C4)C3(C)C)c2C1
ASD03331665	Cc1ccc(CNS(=O)(=O)c2cc3cc(C)ccc3[nH]2)cc1
ASD03331666	COc1ccc(CNS(=O)(=O)c2cc3cc(C)ccc3[nH]2)cc1
ASD03331667	COc1ccc(CNS(=O)(=O)c2cc3cc(OC)ccc3[nH]2)cc1
ASD03331668	COc1ccc2[nH]c(S(=O)(=O)NCc3ccc(C)cc3)cc2c1
ASD03331669	COc1ccc2[nH]c(S(=O)(=O)NCc3ccc(Cl)cc3)cc2c1
ASD03331670	COc1ccc2[nH]c(S(=O)(=O)NCc3ccc(Cl)cc3)c(C)c2c1
ASD03331671	COc1ccc2[nH]c(S(=O)(=O)NCc3ccc(C)cc3)c(C)c2c1
ASD03331672	CNC(=O)C(NC(=O)c1nc(-c2ccco2)n2c1CNCC2)C(C)(C)C
ASD03331673	COc1ccc(CNS(=O)(=O)c2[nH]c3ccc(OC)cc3c2C)cc1
ASD03331674	O=S(=O)(NCc1ccc(-c2ccccc2)cc1)c1cc2ccccc2[nH]1
ASD03331675	O=S(=O)(NCc1ccc(-c2ccc(S)cc2)cc1)c1cc2ccccc2[nH]1
ASD03331676	CNC(=O)C(NC(=O)c1nc(-c2ccccc2)n2c1CN(CCO)CC2)C(C)(C)C
ASD03331677	O=S(=O)(NCc1ccc(-c2cccnc2)cc1)c1cc2ccccc2[nH]1
ASD03331678	O=S(=O)(NCc1ccc(-c2ccccc2)nc1)c1cc2ccccc2[nH]1
ASD03331679	Cc1c(S(=O)(=O)NCc2ccc(-c3ccccc3)nc2)[nH]c2ccccc12
ASD03331680	Cc1c(S(=O)(=O)NCc2ccc(-c3cccnc3)cc2)[nH]c2ccccc12
ASD03331681	Cc1c(S(=O)(=O)NCc2ccc(-c3ccccc3)cc2)[nH]c2ccccc12
ASD03331682	Cc1c(S(=O)(=O)NCc2ccc(-c3ccc(S)cc3)cc2)[nH]c2ccccc12
ASD03331683	CNC(=O)C(NC(=O)c1nc(-c2cccs2)n2c1CNCC2)C(C)(C)C
ASD03331684	Cc1c(S(=O)(=O)NCc2ccc(-c3ccc(S)cc3)cc2)[nH]c2ccc(Cl)cc12
ASD03331685	Cc1c(S(=O)(=O)NCc2ccc(-c3ccccc3)cc2)[nH]c2ccc(Cl)cc12
ASD03331686	Cc1c(S(=O)(=O)NCc2ccc(-c3cccnc3)cc2)[nH]c2ccc(Cl)cc12
ASD03331687	Cc1c(S(=O)(=O)NCc2ccc(-c3ccccc3)nc2)[nH]c2ccc(Cl)cc12
ASD03331688	O=S(=O)(NCc1ccc(-c2ccccc2)nc1)c1cc2cc(Cl)ccc2[nH]1
ASD03331689	O=S(=O)(NCc1ccc(-c2cccnc2)cc1)c1cc2cc(Cl)ccc2[nH]1
ASD03331690	O=S(=O)(NCc1ccc(-c2ccccc2)cc1)c1cc2cc(Cl)ccc2[nH]1
ASD03331691	O=S(=O)(NCc1ccc(-c2ccc(S)cc2)cc1)c1cc2cc(Cl)ccc2[nH]1
ASD03331692	O=S(=O)(NCc1ccc(-c2ccc(S)cc2)cc1)c1cc2cc(Br)ccc2[nH]1
ASD03331693	O=S(=O)(NCc1ccc(-c2ccccc2)cc1)c1cc2cc(Br)ccc2[nH]1
ASD03331694	CNC(=O)C(NC(=O)c1nc(-c2cnn(C)c2)n2c1CNCC2)C(C)(C)C
ASD03331695	O=S(=O)(NCc1ccc(-c2cccnc2)cc1)c1cc2cc(Br)ccc2[nH]1
ASD03331696	O=S(=O)(NCc1ccc(-c2ccccc2)cn1)c1cc2cc(Br)ccc2[nH]1
ASD03331697	Cc1c(S(=O)(=O)NCc2ccc(-c3ccccc3)cn2)[nH]c2ccc(Br)cc12
ASD03331698	Cc1c(S(=O)(=O)NCc2ccc(-c3cccnc3)cc2)[nH]c2ccc(Br)cc12
ASD03331699	CNC(=O)[C@@H](NC(=O)c1nc(-c2ccccc2)n2c1CN(C(C)=O)CC2)C(C)(C)C
ASD03331700	Cc1c(S(=O)(=O)NCc2ccc(-c3ccccc3)cc2)[nH]c2ccc(Br)cc12
ASD03331701	Cc1c(S(=O)(=O)NCc2ccc(-c3ccc(S)cc3)cc2)[nH]c2ccc(Br)cc12
ASD03331702	O=[N+]([O-])CC(c1ccccc1)c1cn(-c2ccccc2)c2ccccc12
ASD03331703	O=[N+]([O-])CC(c1ccccn1)c1c(-c2ccccc2)[nH]c2ccccc12
ASD03331704	O=[N+]([O-])C[C@H](c1ccccn1)c1c(-c2ccccc2)[nH]c2ccccc12
ASD03331705	CNC(=O)C(NC(=O)c1nc(-c2cccc(Cl)c2)n2c1CNCC2)C(C)(C)C
ASD03331706	CCc1c(C(=O)NCCc2ccc(C(=O)c3ccccc3)cc2)[nH]c2ccc(Cl)cc12
ASD03331707	CC(=O)ONc1cccc(-c2cccc(NC(=O)Nc3ccc(Cl)cc3)c2)n1
ASD03331708	O=[N+]([O-])C[C@@H](c1ccccn1)c1c(-c2ccccc2)[nH]c2ccccc12
ASD03331709	CCCCCc1c(C(=O)NCCc2ccc(C(=O)c3ccccc3)cc2)[nH]c2ccc(Cl)cc12
ASD03331710	O=[N+]([O-])CC(c1ccccn1)c1c(-c2ccc(F)cc2)[nH]c2ccccc12
ASD03331711	O=C(Nc1cccc(-c2cccc(N3CCCC3)n2)c1)Nc1ccccc1Cl
ASD03331712	O=C(Nc1cccc(-c2cccc(N3CCCC3)n2)c1)Nc1ccccn1
ASD03331713	O=C(Nc1cccnc1)Nc1cccc(-c2cccc(N3CCCC3)n2)c1
ASD03331714	CCCCCc1c(C(=O)NCCc2ccc([N-][N+]#N)cc2)[nH]c2ccc(Cl)cc12
ASD03331715	CCCCCc1c(C(=O)NCCc2ccc(C3(C(F)(F)F)N=N3)cc2)[nH]c2ccc(Cl)cc12
ASD03331716	CNC(=O)C(NC(=O)c1nc(-c2cncnc2)n2c1CNCC2)C(C)(C)C
ASD03331717	O=C(Nc1ccc(C(F)(F)F)cc1)Nc1cccc(-c2cccc(N3CCCC3)n2)c1
ASD03331718	O=C(Nc1ccc(I)cc1)Nc1cccc(-c2cccc(N3CCCC3)n2)c1
ASD03331719	N#[N+][N-]Cc1c(C(=O)NCCc2ccc(N3CCCCC3)cc2)[nH]c2ccc(Cl)cc12
ASD03331720	O=C(Nc1ccc(Cl)cc1)Nc1cccc(-c2cccc(N3CCNCC3)n2)c1
ASD03331722	CCCNC(=S)N1CCn2c(-c3ccccc3)nc(C(=O)N[C@H](C(=O)NC)C(C)(C)C)c2C1
ASD03331723	O=[N+]([O-])CC(c1ccccc1)c1c(-c2ccc(Cl)cc2)[nH]c2ccccc12
ASD03331724	Cc1ccc(-c2cc(C3C(c4ccc(C)cc4)CC4CCC3N4C)on2)cc1
ASD03331725	CN(C)c1ccc(CCNC(=O)c2[nH]c3ccc(Cl)cc3c2C[N-][N+]#N)cc1
ASD03331726	CN1C2CCC1CC(OC(c1ccc(F)cc1)c1ccc(F)cc1)C2
ASD03331727	CCCCC[C@@H](O)/C=C/C=C\C=C\C=C\[C@@H](O)[C@@H](O)CCCC(=O)O
ASD03331728	CNC(=O)C(NC(=O)c1nc(-c2ccccc2)n2c1CNCC2)C(C)(C)C
ASD03331729	CNC(=O)C(NC(=O)c1nc(-c2csc3ccccc23)n2c1CNCC2)C(C)(C)C
ASD03331730	O=[N+]([O-])CC(c1ccccc1)c1c(-c2ccccc2)[nH]c2ccccc12
ASD03331731	CCOC(=O)C(c1ccccc1)c1c(-c2ccccc2)[nH]c2ccc(Cl)cc12
ASD03331732	O=[N+]([O-])C(c1ccccc1)c1c(Br)[nH]c2ccccc12
ASD03331733	COc1ccc2[nH]c(-c3ccccc3)c(C(c3ccccc3)[N+](=O)[O-])c2c1
ASD03331734	CNC(=O)[C@@H](NC(=O)c1nc(C#Cc2ccccc2)n2c1CN(C)CC2)C(C)(C)C
ASD03331735	CNC(=O)[C@@H](NC(=O)c1nc(C#Cc2cccnc2)n2c1CN(C)CC2)C(C)(C)C
ASD03331736	CNC(=O)[C@@H](NC(=O)c1nc(-c2ccccc2)n2c1CN(C)CC2)C(C)C
ASD03331737	CNC(=O)[C@@H](NC(=O)c1nc(-c2ccccc2)n2c1CN(C)CC2)c1ccccc1
ASD03331738	O=[N+]([O-])C(c1ccccc1)c1c(-c2ccccc2)[nH]c2ccc(Cl)cc12
ASD03331739	O=[N+]([O-])CC(c1ccccn1)c1c(-c2ccccc2)[nH]c2ccccc12
ASD03331740	CNC(=O)C(NC(=O)c1nc(-c2cscc2C)n2c1CNCC2)C(C)(C)C
ASD03331741	O=[N+]([O-])CC(c1ccccc1)c1c(-c2ccc(F)cc2)[nH]c2ccccc12
ASD03331742	O=[N+]([O-])CC(c1ccccc1)c1c(-c2ccc(Cl)cc2)[nH]c2ccccc12
ASD03331743	O=[N+]([O-])CC(c1ccccc1)c1c(-c2ccc(F)c(Cl)c2)[nH]c2ccccc12
ASD03331744	O=[N+]([O-])CC(c1ccc(N2CCCCC2)cc1)c1c(-c2ccccc2)[nH]c2ccccc12
ASD03331745	N#[N+][N-]Cc1c(C(=O)NCCc2ccc(C(=O)c3ccccc3)cc2)[nH]c2ccc(Cl)cc12
ASD03331746	O=C(CCCN1CCC(O)(c2ccc(Cl)cc2)CC1)c1ccc(F)cc1
ASD03331747	CCCc1c(C(=O)NCCc2ccc(N3CCCCC3)cc2)[nH]c2ccc(Cl)cc12
ASD03331748	CCCc1c(C(=O)NCCc2ccc(N3CCCCC3)cc2)[nH]c2ccc(N[N+]#N)cc12
ASD03331749	CCCc1c(C(=O)NCCc2ccc(N3CCCCC3)cc2)[nH]c2ccc(SC#N)cc12
ASD03331750	N#[N+]NCCCc1c(C(=O)NCCc2ccc(N3CCCCC3)cc2)[nH]c2ccc(Cl)cc12
ASD03331751	O=[N+]([O-])CC(c1ccccc1)c1c(-c2ccc(F)c(Cl)c2)[nH]c2ccccc12
ASD03331752	N#[N+]Nc1ccc(NC(=O)Nc2cccc(-c3cccc(N4CCCC4)n3)c2)cc1
ASD03331753	N#CSc1ccc(NC(=O)Nc2cccc(-c3cccc(N4CCCC4)n3)c2)cc1
ASD03331755	CCc1c(C(=O)NCCc2ccc(N3CCCCC3)cc2)[nH]c2ccc(SC#N)cc12
ASD03331757	CC(=O)C1(N2CCOCC2)CCN(C(=O)c2nc(-c3ccc(Cl)cc3F)n3c2CN(C)CC3)CC1
ASD03331759	Cc1ccc([C@H]2CC3CCC([C@H]2c2cc(-c4ccc(Cl)cc4)no2)N3C)cc1
ASD03331761	O=S(=O)(NCc1ccc(-c2ccc(F)cc2)cc1)c1cc2ccccc2[nH]1
ASD03331762	O=S(=O)(NCc1ccc(-c2ccccc2)cc1)c1cc2ccc(Cl)cc2[nH]1
ASD03331763	O=S(=O)(NCc1ccc(-c2ccc(F)cc2)cn1)c1cc2cc(Br)ccc2[nH]1
ASD03331765	CCOc1ccc(-c2ccc(CNS(=O)(=O)c3cc4ccccc4[nH]3)cc2)cn1
ASD03331768	C=C(C)C[C@@H](NC(=O)[C@H](NC(=O)[C@H](N)CCCNC(=N)N)C(C)C)C(=O)C1CCC[C@H]1C(=O)N[C@@H](C(=O)N[C@@H](CC(N)=O)C(=O)N[C@H](Cc1ccccc1)C(=O)N[C@@H](CCCCN)C(=C)N[C@H](CC(C)C)C(=O)N[C@@H](CC(C)C)C(=O)N[C@H](CO)C(=O)N[C@@H](Cc1ncc[nH]1)C(=O)O)C(C)C
ASD03331769	Cc1ccc2c(C(C[N+](=O)[O-])c3ccccc3)c(-c3ccccc3)[nH]c2c1
ASD03331770	O=C(Nc1ccc(Cl)cc1)Nc1cccc(-c2cccc(N3CCCC3)c2)c1
ASD03331772	O=C(Cc1ccc(Cl)cc1)Nc1cccc(-c2cccc(N3CCCC3)c2)c1
ASD03331774	O=C(Nc1ccc(Cl)cc1)Nc1cccc(Nc2cccc(N3CCCC3)c2)c1
ASD03331775	CNC(=O)[C@@H](NC(=O)c1nc(-c2ccc(Cl)cc2F)n2c1CN(C)CC2)C(C)(C)C
ASD03331777	O=C(Nc1ccc(Cl)cc1)Nc1cccc(Nc2cccc(N3CCCC3)n2)c1
ASD03331779	CNC(=O)[C@H](NC(=O)c1nc(-c2cc(C(F)(F)F)ccc2F)n2c1CN(C)CC2)C(C)(C)C
ASD03331780	CNC(=O)[C@H](NC(=O)c1nc(-c2cc(Cl)ccc2F)n2c1CN(C)CC2)C(C)(C)C
ASD03331782	O=[N+]([O-])C[C@H](c1ccccc1)c1c(-c2ccccc2)[nH]c2ccccc12
ASD03331783	O=c1c(Nc2ccc(Cl)cc2)c(Nc2cccc(-c3cccc(N4CCCC4)n3)c2)c1=O
ASD03331784	CCCCCCC(C)(C)c1ccc([C@@H]2C[C@H](O)CC[C@H]2CCCO)c(O)c1
ASD03331785	CCN(CC)c1ccc(CCNC(=O)c2cc3cc(Cl)ccc3[nH]2)cc1
ASD03331786	CC(C)=CCc1c2c(c3occ(-c4ccc(O)c(O)c4)c(=O)c3c1O)C=CC(C)(C)O2
ASD03331787	CCc1c(C(=O)NC[C@H](O)c2ccc(N3CCCCC3)cc2)[nH]c2ccc(Cl)cc12
ASD03331788	CCc1c(C(=O)NC[C@H](O)c2ccc(N3CCCCC3)cc2)[nH]c2ccc(Cl)cc12
ASD03331789	CCc1c(C(=O)NCCc2ccc(N3CCCCC3)cc2)[nH]c2ccc(N=C=S)cc12
ASD03331790	O=S(=O)(NCc1ccc(-c2ccc(F)cc2F)cn1)c1cc2cc(Cl)ccc2[nH]1
ASD03331791	O=S(=O)(NCc1ccc(-c2ccc(F)nc2F)cc1)c1cc2cc(Cl)ccc2[nH]1
ASD03331794	CCCCCCc1c(C(=O)NCCc2ccc(N=[N+]=[N-])cc2)[nH]c2ccc(Cl)cc12
ASD03331795	CN(C)c1ccc(CCNC(=O)c2[nH]c3ccc(Cl)cc3c2CN=[N+]=[N-])cc1
ASD03331798	O=C(Nc1ccc(Cl)cc1)Nc1cccc(-c2cccc(N(C(=O)O)C(=O)O)n2)c1
ASD03331799	CNC(=O)[C@@H](NC(=O)c1nc(/C=C/C(C)(C)C)n2c1CN(C)CC2)C(C)(C)C
ASD03331800	CNC(=O)[C@@H](NC(=O)c1nc(/C=C/COC)n2c1CN(C)CC2)C(C)(C)C
ASD03331801	CNC(=O)[C@@H](NC(=O)c1nc(-c2ccc(-c3ccccc3)cc2)n2c1CN(C)CC2)C(C)(C)C
ASD03331802	O=C(Nc1ccc(Cl)cc1)Nc1cccc(-c2ccncc2)c1
ASD03331803	C=C(C)c1nc(C(=O)N[C@H](C(=O)NC)C(C)(C)C)c2n1CCN(C)C2
ASD03331804	CCC/C=C/c1nc(C(=O)N[C@H](C(=O)NC)C(C)(C)C)c2n1CCN(C)C2
ASD03331805	CNC(=O)[C@@H](NC(=O)c1nc(C2CC2)n2c1CN(C)CC2)C(C)(C)C
ASD03331806	O=C(Nc1ccc(Cl)cc1)Nc1cccc(-c2ccc(F)cc2)c1
ASD03331807	CNC(=O)[C@@H](NC(=O)c1nc(C2=CCC(C)CC2)n2c1CN(C)CC2)C(C)(C)C
ASD03331808	CNC(=O)[C@@H](NC(=O)c1nc(C2=CCC(C(C)(C)C)CC2)n2c1CN(C)CC2)C(C)(C)C
ASD03331810	CNC(=O)[C@@H](NC(=O)c1nc(/C=C/C2CC2)n2c1CN(C)CC2)C(C)(C)C
ASD03331813	CNC(=O)[C@H](CC(C)C)NC(=O)c1nc(-c2ccc(Cl)cc2F)n2c1CN(C)CC2
ASD03331814	CNC(=O)[C@H](CC(C)C)NC(=O)c1nc(-c2ccc(Cl)c(F)c2)n2c1CN(C)CC2
ASD03331815	CNC(=O)[C@H](CC(C)C)NC(=O)c1nc(-c2ccc(F)c(F)c2)n2c1CN(C)CC2
ASD03331816	CNC(=O)[C@H](CC(C)C)NC(=O)c1nc(C2=CCCC2)n2c1CN(C)CC2
ASD03331817	CCOC(=O)CC(c1ccccc1)c1c(-c2ccccc2)[nH]c2ccc(Cl)cc12
ASD03331818	CNC(=O)[C@H](CC(C)C)NC(=O)c1nc(C2=CCCCO2)n2c1CN(C)CC2
ASD03331819	CN1CCn2c(-c3ccccc3)nc(C(=O)N[C@H](C(=O)O)C(C)(C)C)c2C1
ASD03331820	Cc1noc([C@H](NC(=O)c2nc(-c3ccccc3)n3c2CNCC3)C(C)(C)C)n1
ASD03331821	CN1CCn2c(-c3ccccc3)nc(C(=O)N[C@@H](c3nc(C(C)(C)C)no3)C(C)(C)C)c2C1
ASD03331822	CC(C)(C)c1noc([C@H](NC(=O)c2nc(-c3ccccc3)n3c2CN(C2CC2)CC3)C(C)(C)C)n1
ASD03331823	O=[N+]([O-])CC(c1ccccc1)c1c(Br)[nH]c2ccccc12
ASD03331824	CN1CCn2c(/C=C/CN3CCOCC3)nc(C(=O)N[C@@H](C(N)=O)C(C)(C)C)c2C1
ASD03331825	CN1CCn2c(/C=C/CN3CCCCC3)nc(C(=O)N[C@@H](C(N)=O)C(C)(C)C)c2C1
ASD03331826	CN1CCn2c(/C=C/CN3CCCC3)nc(C(=O)N[C@@H](C(N)=O)C(C)(C)C)c2C1
ASD03331827	COc1ccc2[nH]c(-c3ccccc3)c(C(C[N+](=O)[O-])c3ccccc3)c2c1
ASD03331828	O=[N+]([O-])CC(c1ccccc1)c1c(-c2ccccc2)[nH]c2ccc(Cl)cc12
ASD03331829	CNC(=O)[C@H](NC(=O)c1nc(C(=O)Nc2ccccc2)n2c1CN(C)CC2)C(C)(C)C
ASD03331832	O=[N+]([O-])C[C@@H](c1ccccn1)c1c(-c2ccccc2)[nH]c2ccccc12
ASD03331833	O=[N+]([O-])C[C@H](c1ccccn1)c1c(-c2ccccc2)[nH]c2ccccc12
ASD03331834	CNC(=O)C(NC(=O)c1nc(C(O)c2ccccc2)n2c1CN(C)CC2)C(C)(C)C
ASD03331835	CNC(=O)C(NC(=O)c1nc(C(O)C2CC2)n2c1CN(C)CC2)C(C)(C)C
ASD03331839	CNC(=O)C(NC(=O)c1nc(-c2cccc(C(F)(F)F)c2)n2c1CNCC2)C(C)(C)C
ASD03331840	CC(C)(C)OC(=O)N1CCn2c(-c3ccccc3)nc(C(=O)NC3C4(C)CCC(C4)C3(C)C)c2C1
ASD03331841	CNC(=O)C(NC(=O)c1nc(-c2ccccc2)n2c1CN(c1nccc(Cl)n1)CC2)C(C)(C)C
ASD03331842	O=C(Nc1ccc(Cl)cc1)Nc1cccc(-c2ccnc(N3CCCC3)n2)c1
ASD03331843	O=C(Nc1ccc(Br)cc1)Nc1cccc(-c2ccnc(N3CCCC3)n2)c1
ASD03331844	CNC(=O)[C@H](NC(=O)c1nc(C2CCCC2)n2c1CN(C)CC2)C(C)(C)C
ASD03331845	CCCc1nc(C(=O)N[C@@H](C(=O)NC)C(C)(C)C)c2n1CCN(C)C2
ASD03331846	O=C(Nc1ccc(F)cc1)Nc1cccc(-c2ccnc(N3CCCC3)n2)c1
ASD03331847	N#Cc1ccc(NC(=O)Nc2cccc(-c3ccnc(N4CCCC4)n3)c2)cc1
ASD03331848	CN(C)c1nccc(-c2cccc(NC(=O)Nc3ccc(F)cc3)c2)n1
ASD03331849	CN(C)c1nccc(-c2cccc(NC(=O)Nc3ccc(C#N)cc3)c2)n1
ASD03331850	CN(C)c1nccc(-c2cccc(NC(=O)Nc3ccc(I)cc3)c2)n1
ASD03331851	CN(C)c1nccc(-c2cccc(NC(=O)Nc3cccc(F)c3)c2)n1
ASD03331852	CCc1nc(C(=O)N[C@@H](C(=O)NC)C(C)(C)C)c2n1CCN(C)C2
ASD03331853	CNC(=O)[C@H](NC(=O)c1nc(-c2ccccc2)n2c1C[N+](C)(C)CC2)C(C)(C)C
ASD03331854	O=C(Nc1ccc(Cl)cc1)Nc1cccc(-c2nccc(N3CCCC3)n2)c1
ASD03331855	O=C(Nc1ccc(Br)cc1)Nc1cccc(-c2nccc(N3CCCC3)n2)c1
ASD03331856	O=C(Nc1ccc(F)cc1)Nc1cccc(-c2nccc(N3CCCC3)n2)c1
ASD03331857	N#Cc1ccc(NC(=O)Nc2cccc(-c3nccc(N4CCCC4)n3)c2)cc1
ASD03331858	CNC(=O)[C@H](NC(=O)c1nc(-c2ccc(C)cc2F)n2c1CNCCC2)C(C)(C)C
ASD03331859	CN(C)c1ccnc(-c2cccc(NC(=O)Nc3ccc(F)cc3)c2)n1
ASD03331860	CN(C)c1ccnc(-c2cccc(NC(=O)Nc3ccc(C#N)cc3)c2)n1
ASD03331861	CN(C)c1ccnc(-c2cccc(NC(=O)Nc3ccc(I)cc3)c2)n1
ASD03331862	CN(C)c1ccnc(-c2cccc(NC(=O)Nc3cccc(F)c3)c2)n1
ASD03331863	O=C(Nc1ccc(C(F)(F)F)cc1)Nc1cccc(-c2nccc(N3CCCC3)n2)c1
ASD03331864	CC(=O)c1ccc(NC(=O)Nc2cccc(-c3nccc(N4CCCC4)n3)c2)cc1
ASD03331865	CCOC(=O)c1ccc(NC(=O)Nc2cccc(-c3nccc(N4CCCC4)n3)c2)cc1
ASD03331866	CNC(=O)[C@H](NC(=O)c1nc(-c2ccc(C)cc2F)n2c1CN(CC1CC1)CCC2)C(C)(C)C
ASD03331867	O=C(Nc1ccc(C(=O)O)cc1)Nc1cccc(-c2nccc(N3CCCC3)n2)c1
ASD03331869	O=C(Nc1ccc(O)cc1)Nc1cccc(-c2nccc(N3CCCC3)n2)c1
ASD03331870	N#Cc1cccc(NC(=O)Nc2cccc(-c3nccc(N4CCCC4)n3)c2)c1
ASD03331871	N#Cc1ccc(NC(=O)Nc2cccc(-c3nccc(N4CCC4)n3)c2)cc1
ASD03331872	N#Cc1ccc(NC(=O)Nc2cccc(-c3nccc(N4CCCCC4)n3)c2)cc1
ASD03331873	CCN(CC)c1ccnc(-c2cccc(NC(=O)Nc3ccc(C#N)cc3)c2)n1
ASD03331874	CCN(C)c1ccnc(-c2cccc(NC(=O)Nc3ccc(C#N)cc3)c2)n1
ASD03331875	CNC(=O)[C@H](NC(=O)c1nc(-c2cc(F)cc(F)c2)n2c1CN(C)CCC2)C(C)(C)C
ASD03331876	CNC(=O)[C@H](NC(=O)c1nc(-c2ccc(C)cc2)n2c1CN(C)CCC2)C(C)(C)C
ASD03331877	N#Cc1ccc(NC(=O)Nc2cccc(-c3nccc(NC4CC4)n3)c2)cc1
ASD03331897	CNC(=O)[C@H](NC(=O)c1nc(-c2cc3ccccc3o2)n2c1CN(C)CCC2)C(C)(C)C
ASD03331901	CNC(=O)[C@H](NC(=O)c1nc(-c2ccc(F)cc2F)n2c1CN(C)CCC2)C(C)(C)C
ASD03331902	CNC(=O)[C@H](NC(=O)c1nc(-c2cccc(Cl)c2F)n2c1CN(C)CCC2)C(C)(C)C
ASD03331903	CNC(=O)[C@H](NC(=O)c1nc(-c2cc(Cl)c(C)cc2F)n2c1CN(C)CCC2)C(C)(C)C
ASD03331905	CNC(=O)[C@H](NC(=O)c1nc(-c2cc(F)ccc2F)n2c1CN(C)CCC2)C(C)(C)C
ASD03331907	CNC(=O)[C@H](NC(=O)c1nc(-c2ccc(C)c(F)c2)n2c1CN(C)CCC2)C(C)(C)C
ASD03331908	CNC(=O)[C@H](NC(=O)c1nc(-c2cc(Cl)ccc2F)n2c1CN(C)CCC2)C(C)(C)C
ASD03331909	CNC(=O)[C@H](NC(=O)c1nc(-c2cc(C)ccc2F)n2c1CN(C)CCC2)C(C)(C)C
ASD03331910	CNC(=O)[C@H](NC(=O)c1nc(-c2cc(C(F)(F)F)ccc2F)n2c1CN(C)CCC2)C(C)(C)C
ASD03331911	CNC(=O)[C@H](NC(=O)c1nc(-c2cccc(C(F)(F)F)c2F)n2c1CN(C)CCC2)C(C)(C)C
ASD03331912	CNC(=O)[C@H](NC(=O)c1nc(-c2c(F)cccc2OC)n2c1CN(C)CCC2)C(C)(C)C
ASD03331913	CNC(=O)[C@H](NC(=O)c1nc(-c2ccc(Cl)cc2F)n2c1CN(C)CCC2)C(C)(C)C
ASD03331914	CNC(=O)[C@H](NC(=O)c1nc(-c2ccc(C)cc2Cl)n2c1CN(C)CCC2)C(C)(C)C
ASD03331916	CNC(=O)[C@H](NC(=O)c1nc(-c2cccc(F)c2F)n2c1CN(C)CCC2)C(C)(C)C
ASD03331929	CNC(=O)[C@H](NC(=O)c1nc(-c2ccc3ccccc3c2)n2c1CN(C)CCC2)C(C)(C)C
ASD03331932	CNC(=O)[C@H](NC(=O)c1nc(-c2cccc(-c3ccccc3)c2)n2c1CN(C)CCC2)C(C)(C)C
ASD03331934	CNC(=O)[C@H](NC(=O)c1nc(-c2cccc(S(=O)(=O)N3CCCC3)c2)n2c1CN(C)CCC2)C(C)(C)C
ASD03331935	CNC(=O)[C@H](NC(=O)c1nc(-c2cccc(C(=O)N3CCOCC3)c2)n2c1CN(C)CCC2)C(C)(C)C
ASD03331937	CNC(=O)[C@H](NC(=O)c1nc(C2=CCN(C(=O)OC(C)(C)C)CC2)n2c1CN(C)CCC2)C(C)(C)C
ASD03331938	CNC(=O)[C@H](NC(=O)c1nc(-c2ccc(F)c(C(=O)N3CCOCC3)c2)n2c1CN(C)CCC2)C(C)(C)C
ASD03331941	CNC(=O)c1cccc(-c2nc(C(=O)N[C@@H](C(=O)NC)C(C)(C)C)c3n2CCCN(C)C3)c1
ASD03331942	CNC(=O)[C@H](NC(=O)c1nc(-c2ccc(C(=O)N3CCN(C)CC3)cc2)n2c1CN(C)CCC2)C(C)(C)C
ASD03331945	CNC(=O)[C@H](NC(=O)c1nc(-c2ccccn2)n2c1CN(C)CCC2)C(C)(C)C
ASD03331946	CNC(=O)[C@H](NC(=O)c1nc(C2=CCCCC2)n2c1CN(C)CCC2)C(C)(C)C
ASD03331950	CNC(=O)C(NC(=O)c1nc(-c2cccc(F)c2)n2c1CNCC2)C(C)(C)C
ASD03331952	CCCC/C=C/c1nc(C(=O)N[C@@H](C(=O)NC)C(C)(C)C)c2n1CCCN(C)C2
ASD03331974	CNC(=O)[C@H](NC(=O)c1nc(-c2ccc(NS(C)(=O)=O)c(F)c2)n2c1CN(C)CCC2)C(C)(C)C
ASD03331982	CNC(=O)[C@H](NC(=O)c1nc(-c2ccc(C3CC(=O)NN3)cc2)n2c1CN(C)CCC2)C(C)(C)C
ASD03331985	C=Cc1nc(C(=O)N[C@@H](C(=O)NC)C(C)(C)C)c2n1CCCN(C)C2
ASD03331986	CNC(=O)[C@H](NC(=O)c1nc(-c2ccccc2C(N)=O)n2c1CN(C)CCC2)C(C)(C)C
ASD03331987	CNC(=O)[C@H](NC(=O)c1nc(-c2cn[nH]c2)n2c1CN(C)CCC2)C(C)(C)C
ASD03331988	CNC(=O)[C@H](NC(=O)c1nc(-c2cccc(Cl)c2)n2c1CN(C)CCC2)C(C)(C)C
ASD03331993	CNC(=O)[C@H](NC(=O)c1nc(-c2cccc(C(F)(F)F)c2)n2c1CN(C)CCC2)C(C)(C)C
ASD03332002	CNC(=O)[C@H](NC(=O)c1nc(-c2cnn(C)c2)n2c1CN(C)CCC2)C(C)(C)C
ASD03332004	CNC(=O)[C@H](NC(=O)c1nc(C2=CCC(C)CC2)n2c1CN(C)CCC2)C(C)(C)C
ASD03332006	CNC(=O)[C@H](NC(=O)c1nc(C2=CCC(C(C)(C)C)CC2)n2c1CN(C)CCC2)C(C)(C)C
ASD03332008	CNC(=O)[C@H](NC(=O)c1nc(C2=CCCCO2)n2c1CN(C)CCC2)C(C)(C)C
ASD03332009	C=C(c1nc(C(=O)N[C@@H](C(=O)NC)C(C)(C)C)c2n1CCCN(C)C2)C(F)(F)F
ASD03332010	CNC(=O)[C@H](NC(=O)c1nc(C(C)=C(C)C)n2c1CN(C)CCC2)C(C)(C)C
ASD03332011	C=C(c1ccccc1)c1nc(C(=O)N[C@@H](C(=O)NC)C(C)(C)C)c2n1CCCN(C)C2
ASD03332015	CNC(=O)[C@H](NC(=O)c1nc(Cc2ccccc2)n2c1CN(C)CCC2)C(C)(C)C
ASD03332017	CNC(=O)[C@H](NC(=O)c1nc(C2=CCNCC2)n2c1CN(C)CCC2)C(C)(C)C
ASD03332023	COC(=O)[C@H](NC(=O)c1nc(-c2ccc(C)cc2F)n2c1CNCCC2)C(C)(C)C
ASD03332025	COC(=O)[C@H](NC(=O)c1nc(-c2ccccc2)n2c1CN(C(C)C)CCC2)C(C)(C)C
ASD03332026	COC(=O)[C@H](NC(=O)c1nc(-c2ccc(C)cc2F)n2c1CN(C)CCC2)C(C)(C)C
ASD03332028	COC(=O)[C@H](NC(=O)c1nc(-c2ccc(C)cc2F)n2c1CN(CC1CC1)CCC2)C(C)(C)C
ASD03332040	CNC(=O)[C@H](NC(=O)c1nc(-c2ccccc2)n2c1C[N+](C)(C)CCC2)C(C)(C)C
ASD03332041	CNC(=O)[C@H](NC(=O)c1nc(-c2ccc(Cl)cc2F)n2c1CN(c1ncccn1)CCC2)C(C)(C)C
ASD03332044	CNC(=O)[C@H](NC(=O)c1nc(CC(C)C)n2c1CN(C)CCC2)C(C)(C)C
ASD03332045	CNC(=O)[C@H](NC(=O)c1nc(C2CCCCC2)n2c1CN(C)CCC2)C(C)(C)C
ASD03332049	CNC(=O)[C@H](NC(=O)c1nc(CCC2CC2)n2c1CN(C)CCC2)C(C)(C)C
ASD03332050	CCCCCCc1nc(C(=O)N[C@@H](C(=O)NC)C(C)(C)C)c2n1CCCN(C)C2
ASD03332051	CCc1nc(C(=O)N[C@@H](C(=O)NC)C(C)(C)C)c2n1CCCN(C)C2
ASD03332058	CNC(=O)[C@H](NC(=O)c1nc(C2CCC(C)CC2)n2c1CN(C)CCC2)C(C)(C)C
ASD03332059	CNC(=O)C(NC(=O)c1nc(-c2ccc(C(F)(F)F)cc2)n2c1CNCC2)C(C)(C)C
ASD03332064	CNC(=O)[C@H](NC(=O)c1nc(C2CCNCC2)n2c1CN(C)CCC2)C(C)(C)C
ASD03332065	CNC(=O)[C@H](NC(=O)c1nc(C2CCCCO2)n2c1CN(C)CCC2)C(C)(C)C
ASD03332066	CNC(=O)[C@H](NC(=O)c1nc(C(C)C(F)(F)F)n2c1CN(C)CCC2)C(C)(C)C
ASD03332067	CNC(=O)[C@H](NC(=O)c1nc(C(C)c2ccccc2)n2c1CN(C)CCC2)C(C)(C)C
ASD03332068	CNC(=O)[C@H](NC(=O)c1nc(C(C)C(C)C)n2c1CN(C)CCC2)C(C)(C)C
ASD03332074	CCN(CC)C/C=C/c1nc(C(=O)N[C@@H](C(=O)NC)C(C)(C)C)c2n1CCCN(C)C2
ASD03332078	CNC(=O)[C@H](NC(=O)c1nc(-c2ccc(C)cc2F)n2c1CN(C(=O)OC(C)(C)C)CCC2)C(C)(C)C
ASD03332079	Cc1noc([C@H](NC(=O)c2nc(-c3ccccc3)n3c2CN(C(=O)OC(C)(C)C)CCC3)C(C)(C)C)n1
ASD03332080	Cc1ccc(-c2nc(C(=O)N[C@@H](c3nc(C)no3)C(C)(C)C)c3n2CCCN(C(=O)OC(C)(C)C)C3)c(F)c1
ASD03332081	Cc1noc([C@H](NC(=O)c2nc(-c3ccccc3)n3c2CNCCC3)C(C)(C)C)n1
ASD03332083	Cc1ccc(-c2nc(C(=O)N[C@@H](c3nc(C)no3)C(C)(C)C)c3n2CCCNC3)c(F)c1
ASD03332084	Cc1noc([C@H](NC(=O)c2nc(-c3ccccc3)n3c2CN(C)CCC3)C(C)(C)C)n1
ASD03332085	Cc1ccc(-c2nc(C(=O)N[C@@H](c3nc(C)no3)C(C)(C)C)c3n2CCCN(C)C3)c(F)c1
ASD03332086	Cc1ccc(-c2nc(C(=O)N[C@@H](c3nc(C)no3)C(C)(C)C)c3n2CCCN(C(C)C)C3)c(F)c1
ASD03332087	CCN1CCCn2c(-c3ccccc3)nc(C(=O)N[C@@H](c3nc(C)no3)C(C)(C)C)c2C1
ASD03332088	Cc1noc([C@H](NC(=O)c2nc(-c3ccccc3)n3c2CN(C(C)C)CCC3)C(C)(C)C)n1
ASD03332106	CNC(=O)[C@H](NC(=O)c1nc(-c2cc(F)c(F)cc2F)n2c1CN(C)CCC2)C1CCCCC1
ASD03332107	CNC(=O)[C@H](NC(=O)c1nc(-c2cc(Cl)c(F)cc2F)n2c1CN(C)CCC2)C1CCCCC1
ASD03332116	CNC(=O)[C@@H](CC(C)(C)C)NC(=O)c1nc(-c2ccc(Cl)c(F)c2)n2c1CN(C)CCC2
ASD03332162	CNC(=O)[C@@H](Cc1cscn1)NC(=O)c1nc(-c2cc(Cl)c(F)cc2F)n2c1CN(C)CCC2
ASD03332163	CNC(=O)[C@H](NC(=O)c1nc(C2=CCOCC2)n2c1CN(C)CCC2)C(C)(C)C
ASD03332168	CNC(=O)[C@@H](NC(=O)c1nc(-c2cc(C(F)(F)F)cc(C(F)(F)F)c2)n2c1CN(C)CCC2)C(C)(C)C
ASD03332169	CNC(=O)C(NC(=O)c1nc(-c2ccc(F)cc2)n2c1CNCC2)C(C)(C)C
ASD03332171	CNC(=O)[C@@H](NC(=O)c1nc(-c2ccc(Br)cc2F)n2c1CN(C)CCC2)C(C)(C)C
ASD03332172	CNC(=O)[C@@H](NC(=O)c1nc(-c2c(F)cccc2F)n2c1CN(C)CCC2)C(C)(C)C
ASD03332175	CNC(=O)C(NC(=O)c1nc(-c2ccccc2)n2c1CNCCC2)C(C)(C)F
ASD03332176	CNC(=O)C(NC(=O)c1nc(-c2ccccc2)n2c1CN(C)CCC2)C(C)(C)F
ASD03332177	CNC(=O)[C@@H](NC(=O)c1nc(-c2ccccc2)n2c1CNCCC2)C(C)(C)O
ASD03332178	CNC(=O)[C@@H](NC(=O)c1nc(-c2ccccc2)n2c1CN(C)CCC2)C(C)(C)O
ASD03332187	CN1CCn2c(-c3ccccc3)nc(C(=O)N3CCOCC3)c2C1
ASD03332188	CNC(=O)C(NC(=O)c1nc(-c2ccc(F)c(C)c2)n2c1CNCC2)C(C)(C)C
ASD03332199	CNC(=O)C(NC(=O)c1nc(-c2cccc(C)c2)n2c1CNCC2)C(C)(C)C
ASD03332205	CNC(=O)[C@@H](NC(=O)c1nc(-c2ccccc2)n2c1CN(C(C)C)CC2)C(C)(C)C
ASD03332208	Cc1noc([C@@H](NC(=O)c2nc(-c3ccccc3)n3c2CN(CC2CC2)CC3)C(C)(C)C)n1
ASD03332210	CNC(=O)C(NC(=O)c1nc(-c2ccc(Cl)cc2)n2c1CNCC2)C(C)(C)C
