# Supplementary material for: Integrated Multi-Class Classification and Prediction of GPCR Allosteric Modulators by Machine Learning Intelligence
Source: Biomolecules. 2021 Jun 11;11(6):870. doi: 10.3390/biom11060870 (PMC8230833; doi:10.3390/biom11060870)
Supplement: Supplementary file 1 [file biomolecules-11-00870-s001.zip › raw Data/ClassA/Free_fatty_acid_receptor_2.xlsx]

## Sheet: Sheet2
Column1	Column2
ASD01100001	CC(=O)O
ASD01100002	CCC(=O)O
ASD01100003	CC(C)C(C(=O)Nc1nccs1)c1ccc(Cl)cc1
ASD01100004	CC(C)[C@H](C(=O)Nc1nccs1)c1ccc(Cl)cc1
ASD01100005	CC(C)[C@@H](C(=O)Nc1nccs1)c1ccc(Cl)cc1
ASD01100006	CC(C)[C@H](C(=O)N(C)c1nccs1)c1ccc(Cl)cc1
ASD01100007	CC(C)[C@H](NC(=O)c1nccs1)c1ccc(Cl)cc1
ASD01100008	CO/C(=N\c1nccs1)[C@H](c1ccc(Cl)cc1)C(C)C
ASD01100009	CC(C)[C@H](CNc1nccs1)c1ccc(Cl)cc1
ASD01100010	CC(C)[C@H](C(=O)O)c1ccc(Cl)cc1
ASD01100011	CC(C)[C@@H](c1ccc(Cl)cc1)S(=O)(=O)Nc1nccs1
ASD01100012	CC(C)[C@H](NS(=O)(=O)c1nccs1)c1ccc(Cl)cc1
ASD01100013	CC(C)[C@H](C(N)=O)c1ccc(Cl)cc1
ASD01100014	CNC(=O)[C@H](c1ccc(Cl)cc1)C(C)C
ASD01100015	CC(C)[C@H](C(=O)NC(C)(C)C)c1ccc(Cl)cc1
ASD01100016	CC(C)[C@H](C(=O)NCc1ccccc1)c1ccc(Cl)cc1
ASD01100017	CC(C)[C@H](C(=O)Nc1ccccc1)c1ccc(Cl)cc1
ASD01100018	CC(C)[C@H](C(=O)Nc1ccncc1)c1ccc(Cl)cc1
ASD01100019	CC(C)[C@H](C(=O)Nc1cccnc1)c1ccc(Cl)cc1
ASD01100020	CC(C)[C@H](C(=O)Nc1ccccn1)c1ccc(Cl)cc1
ASD01100021	CC(C)[C@H](C(=O)Nc1cccc(F)n1)c1ccc(Cl)cc1
ASD01100022	CC(C)[C@H](C(=O)Nc1ccc(F)cn1)c1ccc(Cl)cc1
ASD01100023	CC(C)[C@H](C(=O)Nc1ncccn1)c1ccc(Cl)cc1
ASD01100024	CC(C)[C@H](C(=O)Nc1cnccn1)c1ccc(Cl)cc1
ASD01100025	CC(C)[C@H](C(=O)Nc1cccnn1)c1ccc(Cl)cc1
ASD01100026	CC(C)[C@H](C(=O)Nc1ncco1)c1ccc(Cl)cc1
ASD01100027	CC(C)[C@H](C(=O)Nc1nncs1)c1ccc(Cl)cc1
ASD01100028	CC(C)[C@H](C(=O)Nc1nnc(C(F)(F)F)s1)c1ccc(Cl)cc1
ASD01100029	CC(C)[C@H](C(=O)Nc1ncns1)c1ccc(Cl)cc1
ASD01100030	CC(C)[C@H](C(=O)Nc1ncc[nH]1)c1ccc(Cl)cc1
ASD01100031	CC(C)[C@H](C(=O)Nc1nnn[nH]1)c1ccc(Cl)cc1
ASD01100032	CC(C)[C@H](C(=O)Nc1cc[nH]n1)c1ccc(Cl)cc1
ASD01100033	CC(C)[C@H](C(=O)Nc1ccon1)c1ccc(Cl)cc1
ASD01100034	CC(C)[C@H](C(=O)Nc1cnns1)c1ccc(Cl)cc1
ASD01100035	CC(C)[C@H](C(=O)NC1=NCCS1)c1ccc(Cl)cc1
ASD01100036	CC(C)[C@H](C(=O)NC1=NC(=O)CS1)c1ccc(Cl)cc1
ASD01100037	CC(C)[C@H](C(=O)Nc1nc2ccccc2s1)c1ccc(Cl)cc1
ASD01100038	CC(C)[C@H](C(=O)Nc1nc2cc(Cl)ccc2o1)c1ccc(Cl)cc1
ASD01100039	CC(C)[C@H](C(=O)Nc1nc2ccccc2[nH]1)c1ccc(Cl)cc1
ASD01100040	Cc1csc(NC(=O)[C@H](c2ccc(Cl)cc2)C(C)C)n1
ASD01100041	CC(C)[C@H](C(=O)Nc1nc(C(F)(F)F)cs1)c1ccc(Cl)cc1
ASD01100042	CC(C)[C@H](C(=O)Nc1nc(C(C)(C)C)cs1)c1ccc(Cl)cc1
ASD01100043	CC(C)[C@H](C(=O)Nc1nc(CC(=O)C(=O)O)cs1)c1ccc(Cl)cc1
ASD01100044	Cc1nc(NC(=O)[C@H](c2ccc(Cl)cc2)C(C)C)sc1C
ASD01100045	Cc1cnc(NC(=O)[C@H](c2ccc(Cl)cc2)C(C)C)s1
ASD01100046	CC(C)[C@H](C(=O)Nc1ncc(F)s1)c1ccc(Cl)cc1
ASD01100047	CC(C)[C@H](C(=O)Nc1ncc(Cl)s1)c1ccc(Cl)cc1
ASD01100048	CC(C)[C@H](C(=O)Nc1ncc(C(F)(F)F)s1)c1ccc(Cl)cc1
ASD01100049	CC(C)[C@H](C(=O)Nc1ncc(C#N)s1)c1ccc(Cl)cc1
ASD01100050	COC(=O)c1cnc(NC(=O)[C@H](c2ccc(Cl)cc2)C(C)C)s1
ASD01100051	CC(C)[C@H](C(=O)Nc1ncc(C(=O)O)s1)c1ccc(Cl)cc1
ASD01100052	CC(C)[C@H](C(=O)Nc1ncc(C(N)=O)s1)c1ccc(Cl)cc1
ASD01100053	CC(C)(C)[C@H](C(=O)Nc1ncc(F)s1)c1ccc(Cl)cc1
ASD01100054	CC(C)(C)[C@H](C(=O)Nc1ncc(Cl)s1)c1ccc(Cl)cc1
ASD01100055	CC(C)(C)[C@H](C(=O)Nc1ncc(Br)s1)c1ccc(Cl)cc1
ASD01100056	CC(C)(C)[C@H](C(=O)Nc1ncc(C#N)s1)c1ccc(Cl)cc1
ASD01100057	CC(C)(C)[C@H](C(=O)Nc1ncc(C(F)(F)F)s1)c1ccc(Cl)cc1
ASD01100058	CSc1cnc(NC(=O)[C@H](c2ccc(Cl)cc2)C(C)(C)C)s1
ASD01100059	COS(=O)c1cnc(NC(=O)[C@H](c2ccc(Cl)cc2)C(C)(C)C)s1
ASD01100060	CC(C)(C)[C@H](C(=O)Nc1ncc(-c2ccccc2)s1)c1ccc(Cl)cc1
ASD01100061	CC(C)(C)[C@H](C(=O)Nc1ncc(Cc2ccc(Cl)cc2)s1)c1ccc(Cl)cc1
ASD01100062	CN(C)c1cnc(NC(=O)[C@H](c2ccc(Cl)cc2)C(C)(C)C)s1
ASD01100063	CC(C)(C)[C@H](C(=O)Nc1ncc(N2CCOCC2)s1)c1ccc(Cl)cc1
ASD01100064	CC(C)(C)[C@H](C(=O)Nc1ncc(N2CCNCC2)s1)c1ccc(Cl)cc1
ASD01100065	CC(C)(C)[C@H](C(=O)Nc1ncc(N2CCS(=O)(=O)CC2)s1)c1ccc(Cl)cc1
ASD01100066	CC(C)(C)[C@H](C(=O)Nc1ncc(C(O)(C(F)(F)F)C(F)(F)F)s1)c1ccc(Cl)cc1
ASD01100067	C[C@H](C(=O)Nc1nccs1)c1ccc(Cl)cc1
ASD01100068	O=C(Cc1ccc(Cl)cc1)Nc1nccs1
ASD01100069	CC[C@H](C(=O)Nc1nccs1)c1ccc(Cl)cc1
ASD01100070	CCC[C@H](C(=O)Nc1nccs1)c1ccc(Cl)cc1
ASD01100071	O=C(Nc1ncc(F)s1)[C@H](c1ccc(Cl)cc1)C1CC1
ASD01100072	CC(C)C[C@H](C(=O)Nc1nccs1)c1ccc(Cl)cc1
ASD01100073	O=C(Nc1nccs1)[C@@H](CC1CC1)c1ccc(Cl)cc1
ASD01100074	COCC[C@H](C(=O)Nc1nccs1)c1ccc(Cl)cc1
ASD01100075	C=CC[C@H](C(=O)Nc1nccs1)c1ccc(Cl)cc1
ASD01100076	O=C(Nc1nccs1)C(c1ccc(Cl)cc1)c1ccc(Cl)cc1
ASD01100077	CC(C)(C(=O)Nc1ncc(F)s1)c1ccc(Cl)cc1
ASD01100078	O=C(Nc1nccs1)C1(c2ccc(Cl)cc2)CC1
ASD01100079	O=C(Nc1ncc(F)s1)C1(c2ccc(Cl)cc2)CCC1
ASD01100080	O=C(Nc1nccs1)C1(c2ccc(Cl)cc2)CCCC1
ASD01100081	O=C(Nc1nccs1)C1(c2ccc(Cl)cc2)CCCCC1
ASD01100082	O=C(Nc1ncc(F)s1)[C@H](c1ccc(C(F)(F)F)cc1)C1CC1
ASD01100083	CS(=O)(=O)c1ccc([C@@H](C(=O)Nc2ncc(F)s2)C2CC2)cc1
ASD01100084	O=C(Nc1ncc(F)s1)[C@H](c1ccnc(Cl)c1)C1CC1
ASD01100085	O=C(Nc1ncc(F)s1)[C@H](c1ccccn1)C1CC1
ASD01100086	CC(C)C(C(=O)N(Cl)c1nccs1)c1ccccc1
ASD01100087	Cc1nc(NC(=N)N)sc1-c1cccc(NC(=O)c2ccc(F)cc2)c1
ASD01100088	Cc1nc(N=C(N)N)sc1-c1cccc(NC(=O)c2ccc(F)cc2)c1
ASD01100089	NC(=O)Cc1ccccc1
