# Supplementary material for: Integrated Multi-Class Classification and Prediction of GPCR Allosteric Modulators by Machine Learning Intelligence
Source: Biomolecules. 2021 Jun 11;11(6):870. doi: 10.3390/biom11060870 (PMC8230833; doi:10.3390/biom11060870)
Supplement: Supplementary file 1 [file biomolecules-11-00870-s001.zip › raw Data/ClassA/Muscarinic_acetylcholine_receptor_M1.xlsx]

## Sheet: Sheet2
Column1	Column2
ASD01810001	O=C1CCc2cc3c(c4c5ccccc5n1c24)CCNC3
ASD01810002	COc1cccc2c1c1c3c(cc4c1n2C(=O)CC4)CNCC3
ASD01810003	O=C1CCc2cc3c(c4c5c(O)cccc5n1c24)CCNC3
ASD01810004	O=C1CCc2cc3c(c4c5c(Cl)cccc5n1c24)CCNC3
ASD01810005	COC(=O)c1cccc2c1c1c3c(cc4c1n2C(=O)CC4)CNCC3
ASD01810006	Cc1ccc2c(c1)c1c3c(cc4c1n2C(=O)CC4)CNCC3
ASD01810007	COc1ccc2c(c1)c1c3c(cc4c1n2C(=O)CC4)CNCC3
ASD01810008	O=C1CCc2cc3c(c4c5cc(O)ccc5n1c24)CCNC3
ASD01810009	O=C1CCc2cc3c(c4c5cc(Cl)ccc5n1c24)CCNC3
ASD01810010	O=C(O)c1ccc2c(c1)c1c3c(cc4c1n2C(=O)CC4)CNCC3
ASD01810011	COC(=O)c1ccc2c(c1)c1c3c(cc4c1n2C(=O)CC4)CNCC3
ASD01810012	O=C(c1ccc2c(c1)c1c3c(cc4c1n2C(=O)CC4)CNCC3)N1CCOCC1
ASD01810013	O=C1CCc2cc3c(c4c5cc(CN6CCOCC6)ccc5n1c24)CCNC3
ASD01810014	COc1ccc2c3c4c(cc5c3n(c2c1)C(=O)CC5)CNCC4
ASD01810015	O=C1CCc2cc3c(c4c5ccc(O)cc5n1c24)CCNC3
ASD01810016	O=C1CCc2cc3c(c4c5ccc(Cl)cc5n1c24)CCNC3
ASD01810017	COC(=O)c1ccc2c3c4c(cc5c3n(c2c1)C(=O)CC5)CNCC4
ASD01810018	N#Cc1ccc2c3c4c(cc5c3n(c2c1)C(=O)CC5)CNCC4
ASD01810019	COc1cccc2c3c4c(cc5c3n(c12)C(=O)CC5)CNCC4
ASD01810020	O=C1CCc2cc3c(c4c5cccc(O)c5n1c24)CCNC3
ASD01810021	COc1cc2c3c4c(cc5c3n(c2cc1OC)C(=O)CC5)CNCC4
ASD01810022	O=C1CCc2cc3c(c4c5cc6c(cc5n1c24)OCO6)CCNC3
ASD01810023	COc1cc2c(c(OC)c1OC)c1c3c(cc4c1n2C(=O)CC4)CNCC3
ASD01810024	COC(=O)c1c2c(c3c4cc(OC)c(OC)cc4n4c3c1CCC4=O)CCNC2
ASD01810025	COc1cc2c3c4c(c(COC(C)=O)c5c3n(c2cc1OC)C(=O)CC5)CNCC4
ASD01810026	COc1cccc2c1c1c3c(cc4c1n2C(=O)CC4(C)C)CNCC3
ASD01810027	CC1(C)CC(=O)n2c3cccc(O)c3c3c4c(cc1c32)CNCC4
ASD01810028	O=C1CCc2cc3c(c4c5ccccc5n1c24)CNCC3
ASD01810029	COc1ccc2c(c1)c1c3c(cc4c1n2C(=O)CC4)CCNC3
ASD01810030	O=C1CCc2cc3c(c4c5cc(O)ccc5n1c24)CNCC3
ASD01810031	COC(=O)c1ccc2c(c1)c1c3c(cc4c1n2C(=O)CC4)CCNC3
ASD01810032	COc1ccc2c3c4c(cc5c3n(c2c1)C(=O)CC5)CCNC4
ASD01810033	O=C1CCc2cc3c(c4c5ccc(O)cc5n1c24)CNCC3
ASD01810034	COc1cc2c3c4c(cc5c3n(c2cc1OC)C(=O)CC5)CCNC4
ASD01810035	CC1(C)CC(=O)n2c3ccccc3c3c4c(cc1c32)CCNC4
ASD01810036	COc1cc2c3c4c(cc5c3n(c2cc1OC)C(=O)CC5(C)C)CCNC4
ASD01810037	C[N+](C)(CCCCCC[N+]1(CC#CCN2CCCC2=O)CCCC1)CCCN1C(=O)c2ccccc2C1=O
ASD01810038	C[N+](C)(CC#CCN1CCCC1=O)CCCCCC[N+](C)(C)CCCN1C(=O)c2ccccc2C1=O
ASD01810039	C[N+](C)(CC#CCN1OCCC1=O)CCCCCC[N+](C)(C)CCCN1C(=O)c2ccccc2C1=O
ASD01810040	C[N+](C)(CC#CCOc1ccon1)CCCCCC[N+](C)(C)CCCN1C(=O)c2ccccc2C1=O
ASD01810041	CC(C)(CN1C(=O)c2cccc3cccc(c23)C1=O)C[N+](C)(C)CCCCCC[N+](C)(C)CC#CCN1CCCC1=O
ASD01810042	CC(C)(CN1C(=O)c2cccc3cccc(c23)C1=O)C[N+](C)(C)CCCCCC[N+](C)(C)CC#CCN1OCCC1=O
ASD01810043	CC(C)(CN1C(=O)c2cccc3cccc(c23)C1=O)C[N+](C)(C)CCCCCC[N+](C)(C)CC#CCOc1ccon1
ASD01810044	COc1ccc(CN2CC(C(=O)O)C(=O)c3ccccc32)cc1
ASD01810045	COC(=O)C1(OC)CC[C@@H]2O[C@@]1(C)n1c3ccccc3c3c4c(c5c6ccccc6n2c5c31)C(=O)NC4
ASD01810046	CCCCCCOC(=O)C1(O)CC[C@@H]2O[C@@]1(C)n1c3ccccc3c3c4c(c5c6ccccc6n2c5c31)C(=O)NC4
ASD01810047	COC(=O)C1(O)CC[C@@H]2O[C@@]1(C)n1c3ccccc3c3c4c(c5c6ccccc6n2c5c31)C(=O)NC4
ASD01810048	COc1ccc2c(c1)c1c3c(c4c5ccccc5n(C)c4c1n2CC(O)CN(C)C)C(=O)NC3=O
ASD01810049	Cc1ccccc1CN1CCC(N2CCC(n3c(=O)[nH]c4ccccc43)CC2)CC1
ASD01810050	CCOC(=O)N1CCC(N2CCC(n3c(=O)[nH]c4ccccc43)CC2)CC1
ASD01810051	Cc1ccccc1CN1CCC(N2CCC(n3c(=O)[nH]c4cc(Cl)ccc43)CC2)CC1
ASD01810052	O=c1[nH]c2cc(Cl)ccc2n1C1CCN(C2CCN(Cc3ccccc3)CC2)CC1
ASD01810053	O=c1[nH]c2cc(Cl)ccc2n1C1CCN(C2CCN(Cc3ccccc3C(F)(F)F)CC2)CC1
ASD01810054	O=c1[nH]c2ccccc2n1C1CCN(C2CCN(Cc3ccccc3C(F)(F)F)CC2)CC1
ASD01810055	O=c1[nH]c2ccccc2n1C1CCN(C2CCN(Cc3ccccc3Cl)CC2)CC1
ASD01810056	O=c1[nH]c2cc(Cl)ccc2n1C1CCN(C2CCN(Cc3ccccc3Cl)CC2)CC1
ASD01810057	O=c1[nH]c2cc(Cl)ccc2n1C1CCN(C2CCN(Cc3ccccc3[N+](=O)[O-])CC2)CC1
ASD01810058	O=c1[nH]c2ccccc2n1C1CCN(C2CCN(Cc3ccccc3[N+](=O)[O-])CC2)CC1
ASD01810059	N#Cc1ccccc1CN1CCC(N2CCC(n3c(=O)[nH]c4ccccc43)CC2)CC1
ASD01810060	N#Cc1ccccc1CN1CCC(N2CCC(n3c(=O)[nH]c4cc(Cl)ccc43)CC2)CC1
ASD01810061	Cc1ccccc1CN1CCC(N2CCC(n3c(=O)[nH]c4cc(F)ccc43)CC2)CC1
ASD01810062	Cc1ccccc1CN1CCC(N2CCC(n3c(=O)[nH]c4ccc(F)cc43)CC2)CC1
ASD01810063	Cc1ccccc1CN1CCC(N2CCC(n3c(=O)[nH]c4c(F)cccc43)CC2)CC1
ASD01810064	O=c1[nH]c2c(F)cccc2n1C1CCN(C2CCN(Cc3ccccc3C(F)(F)F)CC2)CC1
ASD01810065	O=c1[nH]c2cc(F)ccc2n1C1CCN(C2CCN(Cc3ccccc3C(F)(F)F)CC2)CC1
ASD01810066	O=c1[nH]c2ccc(F)cc2n1C1CCN(C2CCN(Cc3ccccc3C(F)(F)F)CC2)CC1
ASD01810067	O=C1C(=O)N(Cc2ccc(Br)cc2)c2ccccc21
ASD01810068	COc1ccc(CN2C(=O)C(=O)c3cc(OC(F)(F)F)ccc32)cc1
ASD01810069	O=C1C(=O)N(Cc2ccc(Oc3ccccc3)cc2)c2ccc(OC(F)(F)F)cc21
ASD01810070	N#CC(c1ccccn1)C1CCN(Cc2cc(C(=O)O)c(=O)n3ccccc23)CC1
ASD01810071	CCOC(=O)N1CCC(NCCNC(=O)c2ccccc2C)CC1
ASD01810072	O=C1C(=O)N(Cc2ccccc2)c2ccccc21
ASD01810073	COc1ccc(CN2C(=O)C(=O)c3ccccc32)cc1
ASD01810074	O=C1C(=O)N(Cc2ccc(Oc3ccccc3)cc2)c2ccccc21
ASD01810075	O=C1C(=O)N(Cc2ccc(-c3ccccc3)cc2)c2ccccc21
ASD01810076	O=C1C(=O)N(Cc2ccc(F)cc2)c2ccccc21
ASD01810077	O=C1C(=O)N(Cc2ccc(Cl)c(Cl)c2)c2ccccc21
ASD01810078	O=C1C(=O)N(Cc2cc(F)ccc2F)c2ccccc21
ASD01810079	O=C1C(=O)N(Cc2ccc(C(F)(F)F)cc2)c2ccccc21
ASD01810080	O=C1C(=O)N(Cc2ccc(OC(F)(F)F)cc2)c2ccccc21
ASD01810081	O=C1C(=O)N(Cc2ccc(Cl)nc2)c2ccccc21
ASD01810082	O=C1C(=O)N(Cc2ccc(F)nc2)c2ccccc21
ASD01810083	Cn1cc(-c2ccc(CN3C(=O)C(=O)c4ccccc43)cc2)cn1
ASD01810084	Cn1cc(-c2ccc(CN3C(=O)C(=O)c4ccccc43)c(F)c2)cn1
ASD01810085	Cn1cc(-c2cc(F)c(CN3C(=O)C(=O)c4ccccc43)c(F)c2)cn1
ASD01810086	Cn1cc(-c2ccc(CN3C(=O)C(=O)c4cccc(F)c43)c(F)c2)cn1
ASD01810087	Cn1cc(-c2cc(F)c(CN3C(=O)C(=O)c4cccc(F)c43)c(F)c2)cn1
ASD01810088	Cn1cc(-c2ccc(CN3C(=O)C(=O)c4c(F)ccc(F)c43)c(F)c2)cn1
ASD01810089	Cc1ccccc1C(=O)N1CCC(N2CCC(n3c(=O)[nH]c4ccccc43)CC2)CC1
ASD01810090	Cc1ccccc1C(=O)N1CCC(N2CCC(n3c(=O)[nH]c4cc(Cl)ccc43)CC2)CC1
ASD01810091	Cc1cccc(C(=O)N2CCC(N3CCC(n4c(=O)[nH]c5ccccc54)CC3)CC2)c1
ASD01810092	Cc1cccc(C(=O)N2CCC(N3CCC(n4c(=O)[nH]c5cc(Cl)ccc54)CC3)CC2)c1
ASD01810093	O=C(c1ccccc1C(F)(F)F)N1CCC(N2CCC(n3c(=O)[nH]c4ccccc43)CC2)CC1
ASD01810094	O=C(c1ccccc1C(F)(F)F)N1CCC(N2CCC(n3c(=O)[nH]c4cc(Cl)ccc43)CC2)CC1
ASD01810095	O=C(c1cccc(Cl)c1)N1CCC(N2CCC(n3c(=O)[nH]c4ccccc43)CC2)CC1
ASD01810096	O=C(c1cccc(Cl)c1)N1CCC(N2CCC(n3c(=O)[nH]c4cc(Cl)ccc43)CC2)CC1
ASD01810097	O=c1[nH]c2ccccc2n1C1CCN(C2CCN(S(=O)(=O)c3ccccc3)CC2)CC1
ASD01810098	O=C(Nc1cccc(SC(F)(F)F)c1)N1CCC(N2CCC(n3c(=O)[nH]c4ccccc43)CC2)CC1
ASD01810099	O=c1[nH]c2c(F)cccc2n1C1CCN(C2CCN(S(=O)(=O)c3ccccc3)CC2)CC1
ASD01810100	O=c1[nH]c2cc(F)ccc2n1C1CCN(C2CCN(S(=O)(=O)c3ccccc3)CC2)CC1
ASD01810101	O=c1[nH]c2ccc(F)cc2n1C1CCN(C2CCN(S(=O)(=O)c3ccccc3)CC2)CC1
ASD01810102	O=c1[nH]c2cc(Cl)ccc2n1C1CCN(C2CCN(S(=O)(=O)c3ccccc3)CC2)CC1
ASD01810103	O=c1[nH]c2cc(Br)ccc2n1C1CCN(C2CCN(S(=O)(=O)c3ccccc3)CC2)CC1
ASD01810104	O=C(Nc1cccc(SC(F)(F)F)c1)N1CCC(N2CCC(n3c(=O)[nH]c4c(F)cccc43)CC2)CC1
ASD01810105	O=C(Nc1cccc(SC(F)(F)F)c1)N1CCC(N2CCC(n3c(=O)[nH]c4ccc(F)cc43)CC2)CC1
ASD01810106	O=C(Nc1cccc(SC(F)(F)F)c1)N1CCC(N2CCC(n3c(=O)[nH]c4cc(Cl)ccc43)CC2)CC1
ASD01810107	O=C(O)c1cn(Cc2ccc(-n3cccc3)cc2)c2cccc(F)c2c1=O
ASD01810108	O=C(O)c1cn(Cc2ccc(-n3cccn3)cc2)c2cccc(F)c2c1=O
ASD01810109	Cc1ccn(-c2ccc(Cn3cc(C(=O)O)c(=O)c4c(F)cccc43)cc2)n1
ASD01810110	Cc1ccnn1-c1ccc(Cn2cc(C(=O)O)c(=O)c3c(F)cccc32)cc1
ASD01810111	O=C(O)c1cn(Cc2ccc(-n3ccc(C(F)(F)F)n3)cc2)c2cccc(F)c2c1=O
ASD01810112	O=C(O)c1cn(Cc2ccc(-n3ccnc3)cc2)c2cccc(F)c2c1=O
ASD01810113	Cc1cn(-c2ccc(Cn3cc(C(=O)O)c(=O)c4c(F)cccc43)cc2)cn1
ASD01810114	Cc1nccn1-c1ccc(Cn2cc(C(=O)O)c(=O)c3c(F)cccc32)cc1
ASD01810115	O=C(O)c1cn(Cc2ccc(-n3cnc(-c4ccccc4)c3)cc2)c2cccc(F)c2c1=O
ASD01810116	O=C(O)c1cn(Cc2ccc(-n3ccc4ccccc43)cc2)c2cccc(F)c2c1=O
ASD01810117	Cc1nn(-c2ccc(Cn3cc(C(=O)O)c(=O)c4c(F)cccc43)cc2)c2ccccc12
ASD01810118	O=C(O)c1cn(Cc2ccc(-n3cnc4ccccc43)cc2)c2cccc(F)c2c1=O
ASD01810119	O=C(O)c1cn(Cc2ccc(-n3nnc4ccccc43)cc2)c2cccc(F)c2c1=O
ASD01810120	O=C(O)c1cn(Cc2ccc(-n3ccc4cccnc43)cc2)c2cccc(F)c2c1=O
ASD01810121	O=C(O)c1cn(Cc2ccc(-n3ccc4cnccc43)cc2)c2cccc(F)c2c1=O
ASD01810122	O=C(O)c1cn(Cc2ccc(-n3ccc4ncccc43)cc2)c2cccc(F)c2c1=O
ASD01810123	O=C(O)c1cn(Cc2ccc(N3CCCC3=O)cc2)c2cccc(F)c2c1=O
ASD01810124	O=C(O)c1cn(Cc2ccc(N3CCOC3=O)cc2)c2cccc(F)c2c1=O
ASD01810125	O=C(O)c1cn(Cc2ccc(-n3cccn3)cc2)c2c(F)ccc(F)c2c1=O
ASD01810126	O=C(O)c1cn(Cc2ccc(-n3cccn3)cc2)c2c(F)cccc2c1=O
ASD01810127	O=C(O)c1cn(Cc2ccc(-n3cccn3)cn2)c2c(F)cccc2c1=O
ASD01810128	O=C(O)c1cn(Cc2ccc(-n3cccn3)nc2)c2c(F)cccc2c1=O
ASD01810129	O=C(O)c1cn(Cc2ccc(-n3cccn3)nn2)c2c(F)cccc2c1=O
ASD01810130	O=C(O)c1cn(Cc2ccccc2)c2ccccc2c1=O
ASD01810131	O=C(O)c1cn(Cc2ccccc2)c2cccc(F)c2c1=O
ASD01810132	O=C(O)c1cn(Cc2ccccc2)c2c(F)ccc(F)c2c1=O
ASD01810133	O=C(O)c1cn(Cc2ccccc2)c2c(F)cccc2c1=O
ASD01810134	O=C(O)c1cn(CCc2ccccc2)c2c(F)cccc2c1=O
ASD01810135	O=C(O)c1cn(CCc2ccccc2)c2c(F)ccc(F)c2c1=O
ASD01810136	O=C(O)c1cn(CCc2ccccc2)c2cccc(F)c2c1=O
ASD01810137	O=C(O)c1cn(CCc2ccccc2)c2ccccc2c1=O
ASD01810138	O=C(O)c1cn(C2(c3ccccc3)CC2)c2ccccc2c1=O
ASD01810139	O=C(O)c1cn(C2(c3ccccc3)CC2)c2cccc(F)c2c1=O
ASD01810140	O=C(O)c1cn(C2(c3ccccc3)CC2)c2c(F)ccc(F)c2c1=O
ASD01810141	O=C(O)c1cn(C2(c3ccccc3)CC2)c2c(F)cccc2c1=O
ASD01810142	O=C(O)c1cn(Cc2ccc(Br)cc2F)c2c(F)cccc2c1=O
ASD01810143	O=C(O)c1cn(Cc2ccc(Br)cc2F)c2c(F)ccc(F)c2c1=O
ASD01810144	O=C(O)c1cn(Cc2ccc(Br)cc2F)c2cccc(F)c2c1=O
ASD01810145	O=C(O)c1cn(Cc2ccc(Br)cc2F)c2ccccc2c1=O
ASD01810146	O=C(O)c1cn(Cc2c(F)cccc2F)c2ccccc2c1=O
ASD01810147	O=C(O)c1cn(Cc2c(F)cccc2F)c2cccc(F)c2c1=O
ASD01810148	O=C(O)c1cn(Cc2c(F)cccc2F)c2c(F)ccc(F)c2c1=O
ASD01810149	O=C(O)c1cn(Cc2c(F)cccc2F)c2c(F)cccc2c1=O
ASD01810150	O=C(O)c1cn(Cc2ccc(C3CC3)cc2)c2c(F)cccc2c1=O
ASD01810151	O=C(O)c1cn(Cc2ccc(C3CC3)cc2)c2c(F)ccc(F)c2c1=O
ASD01810152	O=C(O)c1cn(Cc2ccc(C3CC3)cc2)c2cccc(F)c2c1=O
ASD01810153	O=C(O)c1cn(Cc2ccc(C3CC3)cc2)c2ccccc2c1=O
ASD01810154	CS(=O)(=O)c1ccc(Cn2cc(C(=O)O)c(=O)c3ccccc32)cc1
ASD01810155	CS(=O)(=O)c1ccc(Cn2cc(C(=O)O)c(=O)c3c(F)cccc32)cc1
ASD01810156	CS(=O)(=O)c1ccc(Cn2cc(C(=O)O)c(=O)c3c(F)ccc(F)c32)cc1
ASD01810157	CS(=O)(=O)c1ccc(Cn2cc(C(=O)O)c(=O)c3cccc(F)c32)cc1
ASD01810158	NC(=O)c1cccc(Cn2cc(C(=O)O)c(=O)c3cccc(F)c32)c1
ASD01810159	NC(=O)c1cccc(Cn2cc(C(=O)O)c(=O)c3c(F)ccc(F)c32)c1
ASD01810160	NC(=O)c1cccc(Cn2cc(C(=O)O)c(=O)c3c(F)cccc32)c1
ASD01810161	NC(=O)c1cccc(Cn2cc(C(=O)O)c(=O)c3ccccc32)c1
ASD01810162	COc1ccc(Cn2cc(C(=O)O)c(=O)c3ccccc32)cc1
ASD01810163	COc1ccc(Cn2cc(C(=O)O)c(=O)c3c(F)cccc32)cc1
ASD01810164	COc1ccc(Cn2cc(C(=O)O)c(=O)c3c(F)ccc(F)c32)cc1
ASD01810165	COc1ccc(Cn2cc(C(=O)O)c(=O)c3cccc(F)c32)cc1
ASD01810166	COc1cccc(Cn2cc(C(=O)O)c(=O)c3cccc(F)c32)c1
ASD01810167	COc1cccc(Cn2cc(C(=O)O)c(=O)c3c(F)ccc(F)c32)c1
ASD01810168	COc1cccc(Cn2cc(C(=O)O)c(=O)c3c(F)cccc32)c1
ASD01810169	COc1cccc(Cn2cc(C(=O)O)c(=O)c3ccccc32)c1
ASD01810170	O=C(O)c1cn(Cc2ccc(C(F)(F)F)cc2)c2ccccc2c1=O
ASD01810171	O=C(O)c1cn(Cc2ccc(C(F)(F)F)cc2)c2cccc(F)c2c1=O
ASD01810172	O=C(O)c1cn(Cc2ccc(C(F)(F)F)cc2)c2c(F)ccc(F)c2c1=O
ASD01810173	O=C(O)c1cn(Cc2ccc(C(F)(F)F)cc2)c2c(F)cccc2c1=O
ASD01810174	O=C(O)c1cn(Cc2cccc(C(F)(F)F)c2)c2c(F)cccc2c1=O
ASD01810175	O=C(O)c1cn(Cc2cccc(C(F)(F)F)c2)c2c(F)ccc(F)c2c1=O
ASD01810176	O=C(O)c1cn(Cc2cccc(C(F)(F)F)c2)c2cccc(F)c2c1=O
ASD01810177	O=C(O)c1cn(Cc2cccc(C(F)(F)F)c2)c2ccccc2c1=O
ASD01810178	O=C(O)c1cn(Cc2ccccc2C(F)(F)F)c2ccccc2c1=O
ASD01810179	O=C(O)c1cn(Cc2ccccc2C(F)(F)F)c2cccc(F)c2c1=O
ASD01810180	O=C(O)c1cn(Cc2ccccc2C(F)(F)F)c2c(F)ccc(F)c2c1=O
ASD01810181	O=C(O)c1cn(Cc2ccccc2C(F)(F)F)c2c(F)cccc2c1=O
ASD01810182	O=C(O)c1cn(Cc2ccc(OC(F)(F)F)cc2)c2c(F)cccc2c1=O
ASD01810183	O=C(O)c1cn(Cc2ccc(OC(F)(F)F)cc2)c2c(F)ccc(F)c2c1=O
ASD01810184	O=C(O)c1cn(Cc2ccc(OC(F)(F)F)cc2)c2cccc(F)c2c1=O
ASD01810185	O=C(O)c1cn(Cc2ccc(OC(F)(F)F)cc2)c2ccccc2c1=O
ASD01810186	O=C(O)c1cn(Cc2cccc(OC(F)(F)F)c2)c2ccccc2c1=O
ASD01810187	O=C(O)c1cn(Cc2cccc(OC(F)(F)F)c2)c2cccc(F)c2c1=O
ASD01810188	O=C(O)c1cn(Cc2cccc(OC(F)(F)F)c2)c2c(F)ccc(F)c2c1=O
ASD01810189	O=C(O)c1cn(Cc2cccc(OC(F)(F)F)c2)c2c(F)cccc2c1=O
ASD01810190	O=C(O)c1cn(Cc2ccc(-c3ccccc3)cc2)c2c(F)cccc2c1=O
ASD01810191	O=C(O)c1cn(Cc2ccc(-c3ccccc3)cc2)c2c(F)ccc(F)c2c1=O
ASD01810192	O=C(O)c1cn(Cc2ccc(-c3ccccc3)cc2)c2cccc(F)c2c1=O
ASD01810193	O=C(O)c1cn(Cc2ccc(-c3ccccc3)cc2)c2ccccc2c1=O
ASD01810194	O=C(O)c1cn(Cc2ccc(-c3ccccc3)cc2F)c2ccccc2c1=O
ASD01810195	O=C(O)c1cn(Cc2ccc(-c3ccccc3)cc2Cl)c2ccccc2c1=O
ASD01810196	N#Cc1ccccc1-c1ccc(Cn2cc(C(=O)O)c(=O)c3cccc(F)c32)cc1
ASD01810197	N#Cc1ccccc1-c1ccc(Cn2cc(C(=O)O)c(=O)c3c(F)cccc32)cc1
ASD01810198	O=C(NCCO)c1cccc(-c2ccc(Cn3cc(C(=O)O)c(=O)c4cccc(F)c43)cc2)c1
ASD01810199	O=C(NC1CC1)c1ccc(-c2ccc(Cn3cc(C(=O)O)c(=O)c4cccc(F)c43)cc2)cc1
ASD01810200	O=C(O)c1cn(Cc2ccc(-c3cccc4[nH]ccc34)cc2)c2c(F)cccc2c1=O
ASD01810201	O=C(O)c1cn(Cc2ccc(-c3cccc4cccnc34)cc2)c2c(F)cccc2c1=O
ASD01810202	Nc1cccc(-c2ccc(Cn3cc(C(=O)O)c(=O)c4cccc(F)c43)cc2)c1
ASD01810203	CN(C)c1cccc(-c2ccc(Cn3cc(C(=O)O)c(=O)c4cccc(F)c43)cc2)c1
ASD01810204	CN(C)Cc1cccc(-c2ccc(Cn3cc(C(=O)O)c(=O)c4cccc(F)c43)cc2)c1
ASD01810205	O=C(O)c1cn(Cc2ccc(-c3cccc(CO)n3)cc2)c2c(F)cccc2c1=O
ASD01810206	O=C(O)c1cn(Cc2ccc(-c3cccnc3)cc2)c2cccc(F)c2c1=O
ASD01810207	Nc1ccc(-c2ccc(Cn3cc(C(=O)O)c(=O)c4cccc(F)c43)cc2)cn1
ASD01810208	CNc1ccc(-c2ccc(Cn3cc(C(=O)O)c(=O)c4cccc(F)c43)cc2)cn1
ASD01810209	CN1CCN(c2ccc(-c3ccc(Cn4cc(C(=O)O)c(=O)c5cccc(F)c54)cc3)cn2)CC1
ASD01810210	COc1ccc(-c2ccc(Cn3cc(C(=O)O)c(=O)c4cccc(F)c43)cc2)cn1
ASD01810211	O=C(O)c1cn(Cc2ccc(-c3ccncc3)cc2)c2c(F)cccc2c1=O
ASD01810212	CN(C)c1cc(-c2ccc(Cn3cc(C(=O)O)c(=O)c4cccc(F)c43)cc2)ccn1
ASD01810213	O=C(O)c1cn(Cc2ccc(-c3cncnc3)cc2)c2c(F)cccc2c1=O
ASD01810214	COc1ncc(-c2ccc(Cn3cc(C(=O)O)c(=O)c4ccccc43)c(F)c2)cn1
ASD01810215	O=C(O)c1cn(Cc2ccc(-c3cn[nH]c3)cc2F)c2ccccc2c1=O
ASD01810216	O=C(O)c1cn(Cc2ccc(-c3cn[nH]c3)cc2F)c2cccc(F)c2c1=O
ASD01810217	Cn1cc(-c2ccc(Cn3cc(C(=O)O)c(=O)c4ccccc43)c(F)c2)cn1
ASD01810218	N#CC(c1ccccn1)C1CCN(Cc2cc(C(=O)NC3CCCC[C@H]3O)c(=O)n3ccccc23)CC1
ASD01810219	O=C(O)c1cn(Cc2ccc(-c3ccccc3)cn2)c2c(F)cccc2c1=O
ASD01810220	O=C(O)c1cn(Cc2cnc(-c3ccccc3)cn2)c2c(F)cccc2c1=O
ASD01810221	O=C(O)c1cn(Cc2ccc(-c3ccccc3)nn2)c2c(F)cccc2c1=O
ASD01810222	O=C(O)c1cn(Cc2ccc(-c3ccccc3)nc2)c2c(F)cccc2c1=O
ASD01810223	O=C(O)c1cn(Cc2cnc(-c3ccccc3)nc2)c2c(F)cccc2c1=O
ASD01810224	O=C(O)c1cn(Cc2ncc(-c3ccccc3)cn2)c2c(F)cccc2c1=O
ASD01810225	O=C(O)c1cn(Cc2ccc(-c3ccc(F)cc3)cn2)c2c(F)cccc2c1=O
ASD01810226	COc1cccc(-c2ccc(Cn3cc(C(=O)O)c(=O)c4cccc(F)c43)nc2)c1
ASD01810227	O=C(O)c1cn(Cc2ccc(-c3cccs3)cn2)c2c(F)cccc2c1=O
ASD01810228	CS(=O)(=O)c1ccccc1-c1ccc(Cn2cc(C(=O)O)c(=O)c3cccc(F)c32)nc1
ASD01810229	CS(=O)(=O)c1cccc(-c2ccc(Cn3cc(C(=O)O)c(=O)c4cccc(F)c43)nc2)c1
ASD01810230	CS(=O)(=O)c1ccc(-c2ccc(Cn3cc(C(=O)O)c(=O)c4cccc(F)c43)nc2)cc1
ASD01810231	Nc1cccc(-c2ccc(Cn3cc(C(=O)O)c(=O)c4cccc(F)c43)nc2)c1
ASD01810232	CN(C)c1cccc(-c2ccc(Cn3cc(C(=O)O)c(=O)c4cccc(F)c43)nc2)c1
ASD01810233	CC(=O)Nc1cccc(-c2ccc(Cn3cc(C(=O)O)c(=O)c4cccc(F)c43)nc2)c1
ASD01810234	O=C(O)c1cn(Cc2ccc(-c3cccnc3)cn2)c2c(F)cccc2c1=O
ASD01810235	Nc1ccc(-c2ccc(Cn3cc(C(=O)O)c(=O)c4cccc(F)c43)nc2)cn1
ASD01810236	CN(C)c1ccc(-c2ccc(Cn3cc(C(=O)O)c(=O)c4cccc(F)c43)nc2)cn1
ASD01810237	O=C(O)c1cn(Cc2ccc(-c3ccc(F)nc3)cn2)c2c(F)cccc2c1=O
ASD01810238	O=C(O)c1cn(Cc2ccc(-c3ccnc(Cl)c3)cn2)c2c(F)cccc2c1=O
ASD01810239	O=C(O)c1cn(Cc2ccc(-c3cncc(F)c3)cn2)c2c(F)cccc2c1=O
ASD01810240	Cn1cc(-c2ccc(Cn3cc(C(=O)O)c(=O)c4cccc(F)c43)nc2)cn1
ASD01810241	O=C(O)c1cn(Cc2ccc(-c3ccc4[nH]ccc4c3)cn2)c2c(F)cccc2c1=O
ASD01810242	O=C(O)c1cn(Cc2ccc(-c3ccc4[nH]ccc4c3)nn2)c2c(F)cccc2c1=O
ASD01810243	O=C(O)c1cn(Cc2ccc(-c3ccc4[nH]ccc4c3)nc2)c2c(F)cccc2c1=O
ASD01810244	O=C(O)c1cn(Cc2ccc(-c3cccnc3)nc2)c2c(F)cccc2c1=O
ASD01810245	O=C(O)c1cn(Cc2ccc(-c3cccnc3)nn2)c2c(F)cccc2c1=O
ASD01810246	O=C(O)c1cn(Cc2ccc(-c3ccc(F)cc3)nc2)c2c(F)cccc2c1=O
ASD01810247	O=C(O)c1cn(Cc2ccc(-c3ccc(F)cc3)nn2)c2c(F)cccc2c1=O
ASD01810248	CS(=O)(=O)c1cccc(-c2ccc(Cn3cc(C(=O)O)c(=O)c4cccc(F)c43)cn2)c1
ASD01810249	CS(=O)(=O)c1cccc(-c2ccc(Cn3cc(C(=O)O)c(=O)c4cccc(F)c43)nn2)c1
ASD01810250	Nc1cccc(-c2ccc(Cn3cc(C(=O)O)c(=O)c4cccc(F)c43)cn2)c1
ASD01810251	CN(C)c1cccc(-c2ccc(Cn3cc(C(=O)O)c(=O)c4cccc(F)c43)cn2)c1
ASD01810252	O=C(O)c1cn(Cc2ccc(-c3ccc(Cl)nc3)nc2)c2c(F)cccc2c1=O
ASD01810253	O=C(O)c1cn(Cc2ccc(-c3ccc(F)nc3)nc2)c2c(F)cccc2c1=O
ASD01810254	Cn1cc(-c2ccc(Cn3cc(C(=O)O)c(=O)c4c(F)cccc43)nc2)cn1
ASD01810255	Cn1cc(-c2ccc(Cn3cc(C(=O)O)c(=O)c4c(F)ccc(F)c43)nc2)cn1
ASD01810256	CCCCC1CCN(CCCN2C(=O)COc3cc(F)ccc32)CC1
ASD01810257	O=C(O)c1cn(Cc2ccc(-c3ccc(Cl)nc3)cc2F)c2c(F)ccc(F)c2c1=O
ASD01810258	CCCn1cc(-c2ccc(Cn3cc(C(=O)O)c(=O)c4c(F)cccc43)c(F)c2)cn1
ASD01810259	N#CC1(c2ccccn2)CCN(Cc2cc3c(c4ccccc24)CN(c2ccccc2F)C3=O)CC1
ASD01810260	CN(C)c1ccc(-c2ccc(Cn3cc(C(=O)O)c(=O)c4cccc(F)c43)cc2)cn1
ASD01810261	N#CC1(c2ccccn2)CCN(Cc2cc3c(c4ccccc24)CN(C2CCCOC2)C3=O)CC1
ASD01810262	N#CC1(c2ccccn2)CCN(Cc2cc3c(c4ccccc24)CN(C2CCOCC2)C3=O)CC1
ASD01810263	N#CC1(c2ccccn2)CCN(Cc2cc3c(c4ccccc24)CN(C2CCCC[C@@H]2O)C3=O)CC1
ASD01810264	O=C(O)c1cn(Cc2ccc(-c3ccccc3F)cc2)c2c(F)ccc(F)c2c1=O
ASD01810265	O=C(O)c1cn(Cc2ccc(-c3cccc(F)c3)cc2)c2c(F)ccc(F)c2c1=O
ASD01810266	COc1ccc(-c2ccc(Cn3cc(C(=O)O)c(=O)c4c(F)ccc(F)c43)cc2)cc1
ASD01810267	O=C(O)c1cn(Cc2ccc(-c3ccc(C(F)(F)F)cc3)cc2)c2c(F)ccc(F)c2c1=O
ASD01810268	O=C(O)c1cn(Cc2ccc(-c3ccc(F)cn3)cc2)c2ccccc2c1=O
ASD01810269	N#CC1(c2ccccn2)CCN(Cc2cc3c(c4ccccc24)CN(C2CCCC[C@H]2O)C3=O)CC1
ASD01810270	N#CC1(c2ccccn2)CCN(Cc2cc3c(c4ccccc24)CN([C@H]2CCCC[C@H]2O)C3=O)CC1
ASD01810271	N#Cc1ccccc1-c1ccc(Cn2cc(C(=O)O)c(=O)c3ccccc32)cc1
ASD01810272	O=C(O)c1cn(Cc2ccc(-c3ccccc3)cc2F)c2c(F)ccc(F)c2c1=O
ASD01810273	O=C(O)c1cn(Cc2ccc(-c3ccccc3)cc2F)c2c(F)cccc2c1=O
ASD01810274	COc1ccc(-c2ccc(Cn3cc(C(=O)O)c(=O)c4c(F)ccc(F)c43)c(F)c2)cn1
ASD01810275	Cc1nc(-c2ccc(Cn3cc(C(=O)O)c(=O)c4ccccc43)c(F)c2)ccc1F
ASD01810276	Cn1cc(-c2ccc(CN3C(=O)C(C4CCCC4)c4ccccc43)c(F)c2)cn1
ASD01810277	Cc1n[nH]c(C)c1-c1ccc(Cn2cc(C(=O)O)c(=O)c3ccccc32)c(F)c1
ASD01810278	Cn1cc(-c2ccc(CN3C(=O)C4(OCCO4)c4ccccc43)c(F)c2)cn1
ASD01810279	O=C(O)c1cn(Cc2ccc(-c3ccnc(F)c3)cc2F)c2ccccc2c1=O
ASD01810280	O=C(O)c1cn(Cc2ccc(-c3ccncc3F)cc2F)c2ccccc2c1=O
ASD01810281	CN1CCC2(C1)C(=O)N(Cc1ccc(-c3cnn(C)c3)cc1F)c1ccccc12
ASD01810282	O=C(O)c1cn(Cc2ccc(-c3ccc4c(c3)OCCO4)cc2F)c2c(F)ccc(F)c2c1=O
ASD01810283	O=C(O)c1cn(Cc2ccc(-c3cc4ccccc4o3)cc2F)c2c(F)ccc(F)c2c1=O
ASD01810284	O=C(O)c1cn(Cc2ccc(-c3cccc4[nH]ccc34)cc2F)c2c(F)ccc(F)c2c1=O
ASD01810285	CN(C)c1ccc(-c2ccc(Cn3cc(C(=O)O)c(=O)c4c(F)ccc(F)c43)c(F)c2)cn1
ASD01810286	O=C(O)c1cn(Cc2ccc(-c3ccncc3F)cc2F)c2c(F)ccc(F)c2c1=O
ASD01810287	O=C(O)c1cn(Cc2ccc(-c3ccc(F)nc3)cc2F)c2c(F)ccc(F)c2c1=O
ASD01810288	O=C(O)c1cn(Cc2ccc(-c3cncnc3)cc2F)c2c(F)ccc(F)c2c1=O
ASD01810289	O=C(O)c1cn(Cc2ccc(-c3ccnc(F)c3)cc2F)c2c(F)ccc(F)c2c1=O
ASD01810290	COc1cncc(-c2ccc(Cn3cc(C(=O)O)c(=O)c4c(F)ccc(F)c43)c(F)c2)c1
ASD01810291	O=C(O)c1cn(Cc2ccc(-c3cccnc3)cc2F)c2c(F)ccc(F)c2c1=O
ASD01810292	COc1ccc(-c2ccc(Cn3cc(C(=O)O)c(=O)c4ccccc43)cc2)cc1
ASD01810293	COc1ccc(-c2ccc(Cn3cc(C(=O)O)c(=O)c4c(F)cccc43)cc2)cc1
ASD01810294	CC(C)Cn1cc(-c2ccc(Cn3cc(C(=O)O)c(=O)c4c(F)cccc43)c(F)c2)cn1
ASD01810295	CCOC(=O)C(=CNc1ccccc1)C(=O)OCC
ASD01810296	CCOC(=O)c1c[nH]c2ccccc2c1=O
ASD01810297	Cn1cc(-c2ccc(Cn3cc(C(=O)O)c(=O)c4c(F)cccc43)c(F)c2)cn1
ASD01810298	COc1ccc(-c2ccc(Cn3cc(C(=O)O)c(=O)c4cccc(F)c43)cc2)cc1
ASD01810299	O=C(O)c1cn(Cc2ccc(-c3csnn3)cc2)c2c(F)ccc(F)c2c1=O
ASD01810300	O=C(O)c1cn(Cc2ccc(-c3csnn3)cc2)c2ccccc2c1=O
ASD01810301	O=C(O)c1cn(Cc2ccc(-c3csnn3)cc2)c2c(F)cccc2c1=O
ASD01810302	O=C(O)c1cn(Cc2ccc(-c3csnn3)cc2)c2cccc(F)c2c1=O
ASD01810303	CC(C)Cn1cc(-c2ccc(Cn3cc(C(=O)O)c(=O)c4cccc(F)c43)cc2)cn1
ASD01810304	O=C(O)c1c[nH]c2ccccc2c1=O
ASD01810305	COc1ccc(Cn2cc(C#N)c(=O)c3ccccc32)cc1
ASD01810306	O=C(O)c1cn(Cc2ccc(S(=O)(=O)F)cc2)c2ccccc2c1=O
ASD01810307	CCCn1cc(-c2ccc(Cn3cc(C(=O)O)c(=O)c4cccc(F)c43)c(F)c2)cn1
ASD01810308	COc1ccc(-c2ccc(Cn3cc(C(=O)O)c(=O)c4cccc(F)c43)c(F)c2)cn1
ASD01810309	O=C(O)c1cn(Cc2ccc(-c3ccc(NCCO)nc3)cc2)c2c(F)cccc2c1=O
ASD01810310	Cn1cc(-c2ccc(Cn3cc(C(=O)O)c(=O)c4cccc(F)c43)cc2)cn1
ASD01810311	O=C(O)c1cn(Cc2ccc(-c3cccnc3)cc2)c2c(F)cccc2c1=O
ASD01810312	O=C(O)c1cn(Cc2ccc(-c3ccc(N4CCOCC4)nc3)cc2)c2c(F)cccc2c1=O
ASD01810313	O=C(O)c1cn(Cc2ccc(-c3cn[nH]c3)cc2F)c2c(F)cccc2c1=O
ASD01810314	O=C(O)c1cn(Cc2ccc(-c3cnn(Cc4ccccc4)c3)cc2F)c2c(F)cccc2c1=O
ASD01810315	O=C(O)c1cn(Cc2ccc(-c3ccc(F)nc3)cc2)c2c(F)cccc2c1=O
ASD01810316	O=C(O)c1cn(Cc2ccc(-c3ccc(Cl)nc3)cc2)c2c(F)cccc2c1=O
ASD01810317	O=C(O)c1cn(Cc2ccc(N3C(=O)C=CC3=O)cc2)c2ccccc2c1=O
ASD01810318	O=C(O)c1cn(Cc2ccc(-c3ccc(N4CCC4)nc3)cc2)c2c(F)cccc2c1=O
ASD01810319	O=C(O)c1cn(Cc2ccc(-c3ccc(Cl)nc3)cc2)c2cccc(F)c2c1=O
ASD01810320	CC(C)CCn1cc(-c2ccc(Cn3cc(C(=O)O)c(=O)c4cccc(F)c43)c(F)c2)cn1
ASD01810321	O=C(O)c1cn(Cc2ccc(-c3ccc(F)nc3)cc2)c2cccc(F)c2c1=O
ASD01810322	O=C(O)c1cn(Cc2ccc(-c3ccc(N4CCCC4)nc3)cc2)c2c(F)cccc2c1=O
ASD01810323	Cn1nccc1-c1ccc(Cn2cc(C(=O)O)c(=O)c3cccc(F)c32)c(F)c1
ASD01810324	O=C(O)c1cn(Cc2ccc(-c3ccc(N4CCNCC4)nc3)cc2)c2cccc(N3CCNCC3)c2c1=O
ASD01810325	O=C(O)c1cn(Cc2ccc(-c3ccc(N4CCOCC4)nc3)cc2)c2cccc(N3CCOCC3)c2c1=O
ASD01810326	CNc1ccc(-c2ccc(Cn3cc(C(=O)O)c(=O)c4c(NC)cccc43)cc2)cn1
ASD01810327	CNc1ccc(-c2ccc(Cn3cc(C(=O)O)c(=O)c4c(F)cccc43)cc2)cn1
ASD01810328	O=C(O)c1cn(Cc2ccc(-c3ccc(NCCO)nc3)cc2)c2cccc(F)c2c1=O
ASD01810329	CCCCC1CCN(CCCC(=O)c2ccccc2C)CC1
ASD01810330	CCCCC1CCN(CCCN2C(=O)CCc3ccccc32)CC1
ASD01810331	COc1cc2c(cc1OC)[C@@]13CCN4CC5=CCO[C@H]6CC(=O)N2[C@H]1[C@H]6[C@H]5C[C@H]43
ASD01810332	Clc1ccc2c(c1)N=C(N1CCNCC1)c1ccccc1N2
ASD01810333	CCOC(=O)c1cn(Cc2ccc([N+](=O)[O-])cc2)c2ccccc2c1=O
ASD01810334	Cc1ccc(N2C(=O)C=CC2=O)cc1
ASD01810335	CC(C)(C)OOC(=O)c1ccccc1
ASD01810336	CCOC(=O)N1CCC(NCCNC(=O)c2ccccc2C)CC1.Cl
ASD01810337	O=S(=O)=C1C=CC(C(F)Br)=CC1
ASD01810338	CCCCCCOc1nsnc1C1=CCCN(C)C1
ASD01810339	COc1ccc(Cn2cc(-c3nnn[nH]3)c(=O)c3ccccc32)cc1
ASD01810340	COc1ccc(CNC(=O)c2c(C)nc3scc(N)c3c2C)cc1
ASD01810341	O=C1C=CC(=O)N1c1ccc(CBr)cc1
ASD01810342	CCCCC/C=C\C/C=C\C/C=C\C/C=C\CCCC(=O)Nc1ccc(O)cc1
ASD01810343	CCOC(=O)c1cn(Cc2ccc(N)cc2)c2ccccc2c1=O
ASD01810344	Nc1ccc(Cn2cc(C(=O)O)c(=O)c3ccccc32)cc1
ASD01810345	O=C(CBr)Nc1ccc(Cn2cc(C(=O)O)c(=O)c3ccccc32)cc1
ASD01810346	O=C(O)c1cn(Cc2ccc(N=C=S)cc2)c2ccccc2c1=O
ASD01810347	*C(O)c1cn(Cc2ccc(OC)cc2)c2ccccc2c1=O
ASD01810348	*C(=O)c1cn(Cc2ccc(OC)cc2)c2ccccc2c1=O
ASD01810349	*Oc1cn(Cc2ccc(OC)cc2)c2ccccc2c1=O
ASD01810350	CN1CCC=C(c2nsnc2OCCOCCOCCOCCOc2nsnc2C2=CCCN(C)C2)C1
ASD01810351	COc1nsnc1OCCOCCOCCOCCOc1nsnc1C1=CCCN(C)C1
ASD01810352	*OC(=O)c1cn(Cc2ccc(OC)cc2)c2ccccc2c1=O
ASD01810353	COc1ccc(Cn2cc(C(N)=O)c(=O)c3ccccc32)cc1
ASD01810354	*S(=O)(=O)NC(=O)c1cn(Cc2ccc(OC)cc2)c2ccccc2c1=O
ASD01810355	COc1ccc(CN2C=C(C(=O)O)C(OC)c3ccccc32)cc1
ASD01810356	C=Cc1cc(C(=O)O)c(OC)c2ccccc12
ASD01810357	COc1c(C(=O)N[C@H]2CCCC[C@@H]2O)cc(C=O)c2ccccc12
ASD01810358	COC(=O)c1ccc2ccccc2c1OC
ASD01810359	COC(=O)c1cc(Br)c2ccccc2c1OC
ASD01810360	COc1c(C(=O)O)cc(Cc2ccc(Cl)nc2)c2ccccc12
ASD01810361	COc1c(C(=O)N[C@H]2CCCC[C@@H]2O)cc(CN2CCN(c3cc4ccccc4cn3)CC2)c2ccccc12
ASD01810362	COc1c(C(=O)N[C@H]2CCCC[C@@H]2O)cc(CN2CCN(c3cnn(C)c3)CC2)c2ccccc12
ASD01810363	*NC(*)c1cn(Cc2ccc(OC)cc2)c2ccccc2c1=O
ASD01810364	N#Cc1ccc(C2CCN(C(=O)c3ccc(C4CCC4)c(NC(=O)O[C@@H]4CCOC4)c3)CC2)cc1
ASD01810365	CCOc1c(C(=O)N[C@H]2CCCC[C@@H]2O)cc(Cc2ccc(Cl)nc2)c2ccccc12
ASD01810366	COCc1cnc(-c2cc(C(=O)N3CCC(c4ccc(C#N)cc4)CC3)c(C)cc2C2CCC2)[nH]1
ASD01810367	CC(=O)Oc1c(C(=O)N[C@H]2CCCC[C@@H]2O)cc(Cc2ccc(Cl)nc2)c2ccccc12
ASD01810368	CCc1c(C(=O)N[C@H]2CCCC[C@@H]2O)cc(Cc2ccc(Cl)nc2)c2ccccc12
ASD01810369	CC(C)(C)c1cccnc1C(C)(C)C
ASD01810370	CC(C)(C)c1ccncc1C(C)(C)C
ASD01810371	O=C(O)c1cn(Cc2ccc(-c3ccc(N4CCNCC4)nc3)cc2)c2ccccc2c1=O
ASD01810372	CC(C)(C)C1=C(C(C)(C)C)CCCC1
ASD01810373	CS(=O)(=O)c1cccc(-c2ccc(Cn3cc(C(=O)O)c(=O)c4ccccc43)nn2)c1
ASD01810374	CC(C)(C)c1nccnc1C(C)(C)C
ASD01810375	CC(C)(C)C1=C(C(C)(C)C)CCC1
ASD01810376	CC(C)(C)C1=S(C(C)(C)C)CC=C1
ASD01810377	CS(=O)(=O)c1cccc(-c2ccc(Cn3cc(C(=O)O)c(=O)c4ccccc43)nc2)c1
ASD01810378	O=C(O)c1cn(Cc2ccc(-c3ccc4[nH]ccc4c3)nn2)c2ccccc2c1=O
ASD01810379	O=C(O)c1cn(Cc2ccc(-c3ccc4[nH]ccc4c3)cn2)c2ccccc2c1=O
ASD01810380	Nc1cnc(N2CCCC2)cc1N
ASD01810381	CC(C)(C)OC(=O)N1CCC(O)(c2ccc(Br)cn2)CC1
ASD01810382	CC(C)(C)OC(=O)N1CCC(O)(c2ccc(C#N)cn2)CC1
ASD01810383	C=CCOC1CCCC2C1C1=NN(c3ccccc3F)C(=O)C1=CN2Cc1ccc(-n2cccn2)cc1
ASD01810384	O=C(O)c1cn(CC2CCN(c3ccccc3)CC2)c2c(F)cccc2c1=O
ASD01810385	N#Cc1ccc(N2CCC(Cn3cc(C(=O)O)c(=O)c4cccc(F)c43)CC2)cc1
ASD01810386	CC(C)(C)OC(=O)N1CCC(F)(c2ccc(C#N)cn2)CC1
ASD01810387	O=C(O)c1cn(CC2CCN(c3ccc(C(F)(F)F)cc3)CC2)c2c(F)cccc2c1=O
ASD01810388	O=C(O)c1cn(CC2CCN(c3ccccn3)CC2)c2c(F)cccc2c1=O
ASD01810389	N#Cc1ccc(N2CCC(O)(Cn3cc(C(=O)O)c(=O)c4cccc(F)c43)CC2)cc1
ASD01810390	N#Cc1ccc(C2(F)CCNCC2)nc1.O=C(O)C(F)(F)F
ASD01810391	Cc1ccn(-c2ccc(Cn3cc(C(=O)O)c(=O)c4cccc(F)c43)cc2)n1
ASD01810392	COC(=O)C1CCOC1
ASD01810393	CCOC(=O)c1c[nH]c2cccnc2c1=O
ASD01810394	O=C([O-])c1cn(Cc2ccc(-n3cccn3)cc2)c2cccnc2c1=O
ASD01810395	O=c1[nH]nc2c3ncccc3n(Cc3ccc(-n4cccn4)cc3)cc1-2
ASD01810396	O=C(O)c1cn(CC#Cc2ccccc2)c2c(F)cccc2c1=O
ASD01810397	CCOC(=O)c1cn(Cc2ccc(-n3cccn3)cc2)c2cnccc2c1=O
ASD01810398	O=C(O)c1cn(C/C=C/c2ccccc2)c2c(F)cccc2c1=O
ASD01810399	CCOC(=O)c1cn(Cc2ccc(-c3ccccc3)cc2)c2c(c1=S)CCC2
ASD01810400	NNC(=O)C1CCOC1
ASD01810401	CCOC(=O)c1cn(Cc2ccc(-n3cccn3)cc2)c2c(c1=O)CCC2
ASD01810402	COC(=O)c1ccc(C)c(C(N)=S)c1
ASD01810403	CCOC(=O)c1cn(Cc2ccc(-n3cccn3)cc2)c2c(c1=O)C(O)CCC2
ASD01810404	COC(=O)c1ccc(C)c(C(=N)SC)c1
ASD01810405	Cn1ncc2cc(COS(C)(=O)=O)ccc21
ASD01810406	Cn1ncc2cc(CC3N=C4C(=O)C(c5ccccc5F)SC4=C4C=NN=C43)ccc21
ASD01810407	C=C(C)c1cnn(-c2ccc(CN)cc2)c1
ASD01810408	COC(=O)c1ccc(C)c(-c2nnc(C3CCOC3)[nH]2)c1
ASD01810409	Cc1cc(C2CCC2)c(-c2nc3c([nH]2)CCN(C)CC3)cc1C(=O)N1CCC(c2ccc(C#N)cc2)CC1
ASD01810410	Cc1ccc(C(=O)O)cc1-c1nnc(C2CCOC2)[nH]1
ASD01810411	Cc1ccc(C(=O)O)cc1C=O
ASD01810412	Cc1ccc(C(=O)N2CCC(c3ccc(C#N)cc3)CC2)cc1C=O
ASD01810413	Cc1ccc(C(=O)N2CCC(c3ccc(C#N)cc3)CC2)cc1C(=O)O
ASD01810414	NCc1ccc(-n2cc(CS)cn2)cc1
ASD01810415	*N(C)c1ccc(Cn2cc(C(=O)O)c(=O)c3c(F)cccc32)cc1
ASD01810416	O=C(O)c1cn(Cc2ccc(-c3ccccc3)cc2)c2c(F)cc(F)c(F)c2c1=O
ASD01810417	CSc1ccc2c(=O)c(C(=O)O)cn(Cc3ccc(-c4ccccc4)cc3)c2c1F
ASD01810418	CS(=O)c1ccc2c(=O)c(C(=O)O)cn(Cc3ccc(-c4ccccc4)cc3)c2c1F
ASD01810419	CS(=O)c1ccc(F)c2c1c(=O)c(C(=O)O)cn2Cc1ccc(-c2ccccc2)cc1
ASD01810420	CS(=O)(=O)c1ccc(F)c2c1c(=O)c(C(=O)O)cn2Cc1ccc(-c2ccccc2)cc1
ASD01810421	O=C(O)c1cn(Cc2ccc(-c3ccccc3)cc2)c2c(F)ccc(Br)c2c1=O
ASD01810422	COC(=O)c1cc(C(=O)N2CCC(c3ccc(C#N)cc3)CC2)ccc1C
ASD01810423	O=C(O)c1cn(Cc2ccc(-c3ccccc3)cc2)c2cccnc2c1=O
ASD01810424	O=C(O)c1cn(Cc2ccc(-c3ccccc3)cc2)c2ccncc2c1=O
ASD01810425	O=C(O)c1cn(Cc2ccc(-c3ccccc3)cc2)c2cnccc2c1=O
ASD01810426	O=C(O)c1cn(Cc2ccc(-c3ccccc3)cc2)c2ncccc2c1=O
ASD01810427	O=C(O)c1cn(Cc2ccc(-c3ccccc3)cc2)c2nccnc2c1=O
ASD01810428	O=C(O)c1cn(Cc2ccc(-c3ccccc3)cc2)c2ncncc2c1=O
ASD01810429	O=C(O)c1cn(Cc2ccc(-c3ccccc3)cc2)c2nnccc2c1=O
ASD01810430	O=C(O)c1cn(Cc2ccc(-c3ccccc3)cc2)c2ccsc2c1=O
ASD01810431	O=C(O)c1cn(Cc2ccc(-c3ccccc3)cc2)c2sccc2c1=O
ASD01810432	O=C(O)c1cn(Cc2ccc(-c3ccccc3)cc2)c2nsnc2c1=O
ASD01810433	O=C(O)c1cn(Cc2ccc(-c3ccccc3)cc2)c2csnc2c1=O
ASD01810434	O=C(O)c1cn(Cc2ccc(-c3ccccc3)cc2)cc(-c2ccccc2)c1=O
ASD01810435	Cc1cn(Cc2ccc(-c3ccccc3)cc2)cc(C(=O)O)c1=O
ASD01810436	O=C(O)c1cn(Cc2ccc(-c3ccccc3)cc2)cc(Br)c1=O
ASD01810437	O=C(O)c1cn(Cc2ccc(-c3ccccc3)cc2)c(-c2ccccc2)cc1=O
ASD01810438	O=C(O)c1cn(Cc2ccc(-c3ccccc3)cc2)ccc1=O
ASD01810439	Cc1ccc(C(=O)N2CCC(c3ccc(C#N)cc3)CC2)cc1C(=O)NN
ASD01810440	Cc1ccc(C(=O)N2CCC(c3ccc(C#N)cc3)CC2)cc1-c1nnc(N)o1
ASD01810441	CC(C)(C)OC(=O)N1CCCC(O)(c2ccc(C#N)cc2)CC1
ASD01810442	CC(C)(C)OC(=O)N1CCC=C(c2ccc(C#N)cc2)CC1
ASD01810443	CC(C)(C)OC(=O)N1CC=C(c2ccc(C#N)cc2)CCC1
ASD01810444	Cc1cc(C2CCC2)c(-c2nc3c([nH]2)CN(C)CC3)cc1C(=O)N1CCC(c2ccc(C#N)cc2)CC1
ASD01810445	CC(C)(C)OC(=O)N1CCCC(c2ccc(C#N)cc2)CC1
ASD01810446	N#Cc1ccc(C2CCCNCC2)cc1
ASD01810447	Cc1ccc(C(=O)N2CCCC(c3ccc(C#N)cc3)CC2)cc1N
ASD01810448	Cc1ccc(C(=O)N2CCCC(c3ccc(C#N)cc3)CC2)cc1NC(=O)c1ccc(F)nc1
ASD01810449	Cc1ccc(C(=O)N2CCCC(c3ccc(C#N)cc3)CC2)cc1NC(=O)c1ccc(NC(C)C)nc1
ASD01810450	O=[N+]([O-])c1ccc(N2CCCC2)nc1
ASD01810451	Nc1ccc(N2CCCC2)nc1
ASD01810452	Cc1ccc(C(=O)N2CCC(c3ccc(C#N)cc3)CC2)cc1C(=O)Nc1ccc(N2CCCC2)nc1
ASD01810453	Cc1cc(C)c(C(=O)O)cc1N
ASD01810454	O=C(O)c1nn(Cc2ccc(-c3ccccc3)cc2)c2ccccc2c1=O
ASD01810455	Cc1c(C(=O)O)c(=O)c2ccccc2n1Cc1ccc(-c2ccccc2)cc1
ASD01810456	Cc1cc(C)c(C(=O)N2CCC(F)(c3ccc(C#N)cc3)CC2)cc1N
ASD01810457	O=C(O)c1nn(Cc2ccc3ccccc3c2)c2cccc(F)c2c1=O
ASD01810458	O=C(O)c1cn(Cc2ccc(-n3cccn3)cc2)c2ccccc2c1=O
ASD01810459	O=C(O)C1CN(Cc2ccc(-n3cccn3)cc2)c2ccccc2S1
ASD01810460	O=C(O)C1CN(Cc2ccc(-n3cccn3)cc2)c2ccccc2S1=O
ASD01810461	O=C(O)C1CN(Cc2ccc(-n3cccn3)cc2)c2ccccc2S1(=O)=O
ASD01810462	O=C(O)C1CN(Cc2ccc(-n3cccn3)cc2)c2ccccc2O1
ASD01810463	CN1CCc2nc(-c3cc(C(=O)N4CCC(c5ccc(C#N)cc5)CC4)ccc3C3CCC3)[nH]c2CC1
ASD01810464	COc1ccc(Cc2cc(C(=O)O)nc3ccccc23)cc1
ASD01810466	Cc1cc(C)c(C(=O)N2CCC(F)(c3ccc(C#N)cc3)CC2)cc1NC(=O)c1ccc(Cl)nc1
ASD01810467	COc1c(C(=O)O)cc(CN2CCN(c3ccc(F)cc3)CC2)c2ccccc12
ASD01810468	CN(C)Cc1cccc(-c2ccc(CC3C=C(C(=O)O)C(=O)c4ccccc43)cc2)c1
ASD01810469	*N1CCN(Cc2cc(C(=O)O)c(=O)n3ccccc23)CC1
ASD01810470	*C1CCN(Cc2cc(C(=O)O)c(=O)n3ccccc23)CC1
ASD01810471	Cc1cc(C)c(C(=O)N2CCC(F)(c3ccc(C#N)cc3)CC2)cc1NC(=O)c1ccc(NC(C)C)nc1
ASD01810472	Cc1cc(C)c(C(=O)N2CCC(F)(c3ccc(C#N)cc3)CC2)cc1NC(=O)c1ccc(N2CCOCC2)nc1
ASD01810473	COCCN(C)c1ccc(C(=O)Nc2cc(C(=O)N3CCC(F)(c4ccc(C#N)cc4)CC3)c(C)cc2C)cn1
ASD01810474	Cc1cc(C)c(C(=O)N2CCC(F)(c3ccc(C#N)cc3)CC2)cc1NC(=O)c1ccc(N2CCN(C)CC2)nc1
ASD01810475	Cc1cc(C)c(C(=O)N2CCC(F)(c3ccc(C#N)cc3)CC2)cc1NC(=O)c1ccc(N2CCC2)nc1
ASD01810476	CCc1cc(C)c(C(=O)N2CCC(F)(c3ccc(C#N)cn3)CC2)cc1N
ASD01810477	CCc1cc(C)c(C(=O)N2CCC(F)(c3ccc(C#N)cn3)CC2)cc1NC(=O)c1ccc(Cl)nc1
ASD01810478	CCc1cc(C)c(C(=O)N2CCC(F)(c3ccc(C#N)cn3)CC2)cc1NC(=O)c1ccc(N2CCC2)nc1
ASD01810479	CCc1cc(C)ccc1C(=O)OC
ASD01810480	CCNC(=O)c1cc(C(=O)N2CCC(c3ccc(C#N)cc3)CC2)c(C)cc1C1CCC1
ASD01810481	CCc1cc(C)ccc1C(=O)O
ASD01810482	CCc1cc(C)c([N+](=O)[O-])cc1C(=O)O
ASD01810483	CCc1cc(C)c(N)cc1C(=O)O
ASD01810484	CCc1cc(C)c(N)cc1C(=O)N1CCC(F)(c2ccc(C#N)cc2)CC1
ASD01810485	CCc1cc(C)c(NC(=O)c2ccc(Cl)nc2)cc1C(=O)N1CCC(F)(c2ccc(C#N)cc2)CC1
ASD01810486	CCc1cc(C)c(NC(=O)c2ccc(NC(C)C)nc2)cc1C(=O)N1CCC(F)(c2ccc(C#N)cc2)CC1
ASD01810487	Cc1ccc(C(=O)N2CCC(F)(c3ccc(C#N)cc3)CC2)cc1NC(=O)c1ccc(NC(C)C)nc1
ASD01810488	CC(C)(C)OC(=O)N1CC=C(c2ccc(C#N)cn2)CC1
ASD01810489	CCc1cnn(-c2ccc(Cn3cc(C(=O)O)c(=O)c4c(F)cccc43)cc2)c1
ASD01810490	CC(C)(C)OC(=O)N1CCC(c2ccc(C#N)cn2)CC1
ASD01810491	Cl.N#Cc1ccc(C2CCNCC2)nc1
ASD01810492	CNC(=O)c1cc(C(=O)N2CCC(c3ccc(C#N)cc3)CC2)c(C)cc1C1CCC1
ASD01810493	Cc1ccc(C(=O)N2CCC(c3ccc(C#N)cn3)CC2)cc1NC(=O)c1ccc(NC(C)C)nc1
ASD01810494	CC(C)(C)OC(=O)N1CCC(O)(c2ccc(Br)nc2)CC1
ASD01810495	CC(C)(C)OC(=O)N1CCC(O)(c2ccc(C#N)nc2)CC1
ASD01810496	O=C(c1ccccc1)c1ccc(Cn2cc(C(=O)O)c(=O)c3ccccc32)cc1
ASD01810497	CC(C)(C)OC(=O)N1CC=C(c2ccc(C#N)nc2)CC1
ASD01810498	CC(C)(C)OC(=O)N1CCC(c2ccc(C#N)nc2)CC1
ASD01810499	Cl.N#Cc1ccc(C2CCNCC2)cn1
ASD01810500	*c1ccc(Cn2cc(C(=O)O)c(=O)c3ccccc32)cc1
ASD01810501	Cc1ccccc1CN1CC[C](N2CCC(n3c(=O)[nH]c4ccccc43)CC2)CC1
ASD01810502	C[N+](C)(CC#CCOC1=NOCC1)CCCCNC(=O)C1CN(Cc2ccccc2)c2c(F)cccc2C1=O.[Br-]
ASD01810503	C[N+](C)(CC#CCOC1=NOCC1)CCCCNC(=O)C1CN(Cc2ccccc2)c2c(ccc(Br)c2F)C1=O.[Br-]
ASD01810504	C[N+](C)(CC#CCOC1=NOCC1)CCCCNC(=O)C1CN(Cc2ccccc2)c2c(cc(F)c(Cl)c2F)C1=O.[Br-]
ASD01810505	C[N+](C)(CC#CCOC1=NOCC1)CCCCCCNC(=O)C1CN(Cc2ccccc2)c2c(F)cccc2C1=O.[Br-]
ASD01810506	C[N+](C)(CC#CCOC1=NOCC1)CCCCCCNC(=O)C1CN(Cc2ccccc2)c2cc(Br)ccc2C1=O.[Br-]
ASD01810507	C[N+](C)(CC#CCOC1=NOCC1)CCCCCCNC(=O)C1CN(Cc2ccccc2)c2cc(Cl)ccc2C1=O.[Br-]
ASD01810508	C[N+](C)(CC#CCOC1=NOCC1)CCCCCCNC(=O)C1CN(Cc2ccccc2)c2ccc(F)cc2C1=O.[Br-]
ASD01810509	CC[C@@H]1SC2(CCNCC2)N(CCCOc2ccc3cc(Cn4cc(C(=O)O)c(=O)c5cccc(F)c54)ccc3c2)C1=O
ASD01810510	CC[C@@H]1SC2(CCNCC2)N(CCCCCCCCOc2ccc3cc(Cn4cc(C(=O)O)c(=O)c5cccc(F)c54)ccc3c2)C1=O
ASD01810511	CC[C@@H]1SC2(CCNCC2)N(CCCN2CCC(n3c(=O)[nH]c4ccccc43)CC2)C1=O
ASD01810512	CC[C@@H]1SC2(CCNCC2)N(CCCCCCCCN2CCC(n3c(=O)[nH]c4ccccc43)CC2)C1=O
ASD01810513	CC[C@@H]1SC2(CCNCC2)N(CCCCCCCCCCCCN2CCC(n3c(=O)[nH]c4ccccc43)CC2)C1=O
ASD01810514	Cc1ccc(Cc2cc3c(=O)n(C4CCCC[C@@H]4O)cnc3c3ccccc23)cn1
ASD01810515	C[N+](C)(CC#CCOC1=NOCC1)CCCCNC(=O)C1CN(Cc2ccccc2)c2cc(Br)ccc2C1=O.[Br-]
ASD01810516	C[N+](C)(CC#CCOC1=NOCC1)CCCCNC(=O)C1CN(Cc2ccccc2)c2cc(Cl)c(F)cc2C1=O.[Br-]
ASD01810517	C[N+](C)(CC#CCOC1=NOCC1)CCCCNC(=O)C1CN(Cc2ccccc2)c2ccc(F)cc2C1=O.[Br-]
ASD01810518	CCOc1ccc(NCC(=O)NN/C=C2\C(=O)C=Cc3ccccc32)cc1
ASD01810519	C[N+](C)(CC#CCOC1=NOCC1)CCCCCCNC(=O)C1CN(Cc2ccccc2)c2cc(Cl)c(F)cc2C1=O.[Br-]
ASD01810520	CC1=C(C(=O)OC2CCCC2)C(c2cc3c(cc2[N+](=O)[O-])OCO3)NC(=O)N1C
ASD01810521	CN1CCN(CC(=O)N2c3ccccc3C(=O)Nc3cccnc32)CC1
ASD01810522	CCOC(=O)c1cn(Cc2ccc3cc(OCCCCCN4C(=O)[C@H](CC)SC45CCN(C(=O)OC(C)(C)C)CC5)ccc3c2)c2c(F)cccc2c1=O
ASD01810523	CCOC(=O)c1cn(Cc2ccc3cc(OCCCCCCCCCCN4C(=O)[C@H](CC)SC45CCN(C(=O)OC(C)(C)C)CC5)ccc3c2)c2c(F)cccc2c1=O
ASD01810524	CC[C@@H]1SC2(CCN(CC)CC2)N(CCCCCCCCCCOc2ccc3cc(Cn4cc(C(=O)O)c(=O)c5cccc(F)c54)ccc3c2)C1=O
ASD01810525	CC[C@@H]1SC2(CCN(CC)CC2)N(CCCCCOc2ccc3cc(Cn4cc(C(=O)O)c(=O)c5cccc(F)c54)ccc3c2)C1=O
ASD01810526	CC[C@@H]1SC2(CCNCC2)N(CCCCCOc2ccc3cc(Cn4cc(C(=O)O)c(=O)c5cccc(F)c54)ccc3c2)C1=O
ASD01810527	CC[C@@H]1SC2(CCNCC2)N(CCCCCCCCCCOc2ccc3cc(Cn4cc(C(=O)O)c(=O)c5cccc(F)c54)ccc3c2)C1=O
ASD01810528	CCCCCCCCOc1ccc2cc(Cn3cc(C(=O)O)c(=O)c4cccc(F)c43)ccc2c1
ASD01810529	CCOc1ccc2cc(Cn3cc(C(=O)O)c(=O)c4cccc(F)c43)ccc2c1
ASD01810530	CC[C@@H]1SC2(CCNCC2)N(CCCCCCCCCN2CCC(n3c(=O)[nH]c4ccccc43)CC2)C1=O
ASD01810531	CC[C@@H]1SC2(CCNCC2)N(CCCCN2CCC(n3c(=O)[nH]c4ccccc43)CC2)C1=O
ASD01810532	CC[C@@H]1SC2(CCNCC2)N(CCCCCCCCCCCCCN2CCC(n3c(=O)[nH]c4ccccc43)CC2)C1=O
ASD01810533	CC[C@@H]1SC2(CCN(C(=O)OC(C)(C)C)CC2)N(CCCCCCCCCCCCCN2CCC(n3c(=O)[nH]c4ccccc43)CC2)C1=O
ASD01810534	CC[C@@H]1SC2(CCN(C(=O)OC(C)(C)C)CC2)N(CCCCCCCCCN2CCC(n3c(=O)[nH]c4ccccc43)CC2)C1=O
ASD01810535	CC[C@@H]1SC2(CCN(C(=O)OC(C)(C)C)CC2)N(CCCCN2CCC(n3c(=O)[nH]c4ccccc43)CC2)C1=O
ASD01810536	CN1CCC(n2c(=O)[nH]c3ccccc32)CC1
ASD01810537	CCCCCCCCN1CCC(n2c(=O)[nH]c3ccccc32)CC1
ASD01810538	Cc1ccc(C(=O)N2CCC(c3ccc(C#N)nc3)CC2)cc1NC(=O)c1ccc(NC(C)C)nc1
ASD01810539	CC(C)Nc1ccc(C(=O)Nc2cc(C(=O)N3CCC(c4ccc(C#N)cc4)CC3)cnn2)cn1
ASD01810540	COc1nn(-c2ccc(Cn3cc(C(=O)O)c(=O)c4c(F)ccc(F)c43)c(F)c2)c2ccccc12
ASD01810541	Cc1ccc(C(=O)N2CCC(c3ccc(C#N)cn3)CC2)cc1NC(=O)c1cnc(N2CCC2)nc1
ASD01810542	Cc1ccc(C)c(CN2CC3=CN(Cc4ccccc4)c4ccccc4C3=N2)c1
ASD01810543	Cc1ccc(C)c(Cn2nc3c4ccccc4n(Cc4ccccc4)cc-3c2=O)c1
ASD01810544	[CH]n1nc2c3ccccc3n(Cc3ccccc3)cc-2c1=O
ASD01810545	O=c1c2cn(Cc3ccccc3)c3ccccc3c-2nn1Cc1ccccc1
ASD01810546	O=c1c2cn(Cc3ccccc3)c3ccccc3c-2nn1Cc1ccccc1F
ASD01810547	O=c1c2cn(Cc3ccccc3)c3ccccc3c-2nn1Cc1cccc(F)c1
ASD01810548	O=c1c2cn(Cc3ccccc3)c3ccccc3c-2nn1Cc1ccc(F)cc1
ASD01810549	Cc1ccccc1Cn1nc2c3ccccc3n(Cc3ccccc3)cc-2c1=O
ASD01810550	Cc1cccc(Cn2nc3c4ccccc4n(Cc4ccccc4)cc-3c2=O)c1
ASD01810551	Cc1ccc(Cn2nc3c4ccccc4n(Cc4ccccc4)cc-3c2=O)cc1
ASD01810552	O=c1c2cn(Cc3ccccc3)c3ccccc3c-2nn1Cc1ccccn1
ASD01810553	O=c1c2cn(Cc3ccccc3)c3ccccc3c-2nn1Cc1cccnc1
ASD01810554	O=c1c2cn(Cc3ccccc3)c3ccccc3c-2nn1Cc1ccncc1
ASD01810555	Cc1ccc(Cn2nc3c4ccccc4n(Cc4ccccc4)cc-3c2=O)c(C)c1
ASD01810556	CC(=O)c1nn(-c2cccc(Cn3cc(C(=O)O)c(=O)c4c(F)ccc(F)c43)c2)c2ccccc12
ASD01810557	[CH]n1cc2c(=O)n(Cc3ccc(C)cc3C)nc-2c2ccccc21
ASD01810558	Cc1ccc(Cn2nc3c4ccccc4n(Cc4ccccc4F)cc-3c2=O)c(C)c1
ASD01810559	Cc1ccc(Cn2nc3c4ccccc4n(Cc4cccc(F)c4)cc-3c2=O)c(C)c1
ASD01810560	Cc1ccc(Cn2nc3c4ccccc4n(Cc4ccc(F)cc4)cc-3c2=O)c(C)c1
ASD01810561	Cc1ccc(Cn2nc3c4ccccc4n(Cc4ccccc4C)cc-3c2=O)c(C)c1
ASD01810562	Cc1cccc(Cn2cc3c(=O)n(Cc4ccc(C)cc4C)nc-3c3ccccc32)c1
ASD01810563	O=c1c2nn(Cc3ccc(-n4cccn4)cc3)c3cccc(F)c3c-2nn1-c1ccccc1F
ASD01810564	O=c1c2nn(Cc3ccc(-n4ccnc4)cc3)c3cccc(F)c3c-2nn1-c1ccccc1F
ASD01810565	Cc1ccc(Cn2cc3c(=O)n(Cc4ccc(C)cc4C)nc-3c3ccccc32)cc1
ASD01810566	Cc1ccc(Cn2nc3c4ccccc4n(Cc4ccccn4)cc-3c2=O)c(C)c1
ASD01810567	Cc1ccc(Cn2nc3c4ccccc4n(Cc4cccnc4)cc-3c2=O)c(C)c1
ASD01810568	Cc1ccc(Cn2nc3c4ccccc4n(Cc4ccncc4)cc-3c2=O)c(C)c1
ASD01810569	COc1ccc(Cn2cc3c(=O)n(Cc4ccc(C)cc4C)nc-3c3ccccc32)cc1
ASD01810570	COc1ccc(Cn2cc3c(=O)n(Cc4ccc(C)cc4C)nc-3c3ccccc32)c(F)c1
ASD01810571	Cc1ccccc1-n1nc2c3ccccc3n(Cc3ccc(-c4cnn(C)c4)nc3)nc-2c1=O
ASD01810572	Cc1ccc(Cn2nc3c4ccccc4n(Cc4ccc(-c5cnn(C)c5)cc4F)cc-3c2=O)c(C)c1
ASD01810573	Cc1ccc(Cn2nc3c4ccccc4n(Cc4ccc(-n5cccn5)cc4)cc-3c2=O)c(C)c1
ASD01810574	O=c1c2c[nH]c3ccccc3c-2nn1Cc1ccc(-n2cccn2)cc1
ASD01810575	O=c1c2cn(Cc3ccccc3)c3ccccc3c-2nn1Cc1ccc(-n2cccn2)cc1
ASD01810576	Cn1cc(-c2ccc(Cn3nc4c5ccccc5[nH]cc-4c3=O)cc2)cn1
ASD01810577	O=c1c2c[nH]c3ccccc3c-2nn1[C@@H]1CCCC[C@H]1O
ASD01810578	Cc1ccc(C(=O)N2CCC(F)(c3ccc(C#N)cn3)CC2)cc1NC(=O)c1cnc(N2CCC2)nc1
ASD01810579	Cc1ccc(C(=O)N2CCC3(CC2)COc2cc(C#N)ccc23)cc1NC(=O)c1ccc(N2CCCC2)nc1
ASD01810580	O=c1c2nn(Cc3ccc(N4NC=CN4)cc3)c3ccccc3c-2nn1C1CCCOC1
ASD01810581	O=c1c2cn(Cc3ccc(-n4cccn4)cc3)c3ccccc3c-2nn1Cc1ccccc1
ASD01810582	COCC(Cn1nc2c3ccccc3n(Cc3ccc(-n4cccn4)cc3)nc-2c1=O)OC
ASD01810583	Cn1cc(-c2ccc(Cn3cc4c(=O)[nH]nc-4c4ccccc43)c(F)c2)cn1
ASD01810584	CCc1ccc(C(=O)N2CCC(F)(c3ccc(C#N)cc3)CC2)cc1NC(=O)c1ccc(N2CCC2)nc1
ASD01810585	Cc1ccc(C)c(CN2C(=O)C(=O)c3ccccc32)c1
ASD01810586	O=c1c2nn(Cc3ccc(-n4cccn4)cc3)c3c(Cl)cccc3c-2nn1[C@@H]1CCOC[C@@H]1O
ASD01810587	O=C1C(=O)N(Cc2cccc(-n3cccn3)c2)c2ccccc21
ASD01810588	COc1ccc(C2(F)CCN(C(=O)c3ccc(C)c(NC(=O)c4ccc(N5CCC5)nc4)c3)CC2)nc1
ASD01810589	N#Cc1ccc(C2(F)CCN(C(=O)c3ccc(Cl)c(NC(=O)c4ccc(N5CCC5)nc4)c3)CC2)cc1
ASD01810590	Cc1ccc(-c2ccc(Cn3nc4c(=O)n([C@@H]5CCCC[C@H]5O)nc-4c4cccc(Cl)c43)cn2)cn1
ASD01810591	Cc1ccc(Cn2nc3c(=O)n([C@@H]4CCCC[C@H]4O)nc-3c3cccc(Cl)c32)cn1
ASD01810592	CCc1cc(C)c(C(=O)N2CCC(F)(c3ccc(C#N)cc3)CC2)cc1NC(=O)c1ccc(N2CCOCC2)nc1
ASD01810593	CCc1cc(C)c(C(=O)N2CCC(F)(c3ccc(C#N)cc3)CC2)cc1NC(=O)c1ccc(N(C)CCOC)nc1
ASD01810594	Cc1cc(C)c(C(=O)N2CCC(F)(c3ccc(C#N)cn3)CC2)cc1NC(=O)c1cnc(N2CCOCC2)nc1
ASD01810595	CCc1cc(C)c(C(=O)N2CCC(F)(c3ccc(C#N)cn3)CC2)cc1NC(=O)c1cnc(N2CCOCC2)nc1
ASD01810596	CCc1cc(C)c(C(=O)N2CCC(F)(c3ccc(C#N)cn3)CC2)cc1NC(=O)c1ccc(N2CCOCC2)nc1
ASD01810597	C[C@@H]1OCCC[C@@H]1n1nc2c3ccccc3n(Cc3ccc(-n4cccn4)cc3)nc-2c1=O
ASD01810598	Cc1cc(C)c(C(=O)N2CCC(F)(c3ccc(C#N)cc3)CC2)cc1NC(=O)NC[C@H]1CCCO1
ASD01810599	Cc1ccccc1-n1nc2c3ccccc3n(Cc3ccc(N4CCOCC4)nc3)nc-2c1=O
ASD01810600	Cc1cc(C)c(C(=O)N2CCC(F)(c3ccc(C#N)cc3)CC2)cc1NC(=O)NC1CCCOC1
ASD01810601	CC(C)Nc1ccc(C(=O)Nc2cc(C(=O)N3CCC(c4ccc(C#N)cc4)CC3)n(C)n2)cn1
ASD01810602	Cc1nc(F)ccc1-n1nc2c3ccccc3n(Cc3ccc(-c4cnn(C)c4)nc3)nc-2c1=O
ASD01810603	O=c1c2nn(Cc3ccc(-c4cscn4)nc3)c3ccccc3c-2nn1[C@@H]1CCCC[C@H]1O
ASD01810604	Cc1cc(C)c(C(=O)N2CCC(F)(c3ccc(C#N)cc3)CC2)cc1NC(=O)N[C@@H]1CCOC1
ASD01810605	CCc1cc(C)c(NC(=O)NC[C@H]2CCCO2)cc1C(=O)N1CCC(F)(c2ccc(C#N)cc2)CC1
ASD01810606	CCc1cc(C)c(NC(=O)NC2CCCOC2)cc1C(=O)N1CCC(F)(c2ccc(C#N)cc2)CC1
ASD01810607	CCOC(=O)c1nn(Cc2ccc(-n3cccn3)cc2)c2ccccc2c1=O
ASD01810608	CCOC(=O)c1nn(Cc2ccc(-n3cccn3)cc2)c2ccccc2c1=S
ASD01810609	Cc1ccc(C(=O)N2CCC(F)(c3ccc(C#N)cc3)CC2)cc1NC(=O)NC1CCOCC1
ASD01810610	Cc1ccc(C(=O)N2CCC(F)(c3ccc(C#N)cc3)CC2)cc1NC(=O)NC1CCCOC1
ASD01810611	Cc1ccc(C(=O)N2CCC(F)(c3ccc(C#N)cc3)CC2)cc1NC(=O)NC1CCCC1
ASD01810612	Cl.NNc1c(F)cccc1Br
ASD01810613	Cc1ccc(C(=O)N2CCC(F)(c3ccc(C#N)cn3)CC2)cc1NC(=O)N[C@@H]1CCOC1
ASD01810614	Cc1ccc(C(=O)N2CCC(F)(c3ccc(C#N)cc3)CC2)cc1NC(=O)N[C@@H]1CCOC1
ASD01810615	COc1ccc(C(=O)N2CCC(F)(c3ccc(C#N)cc3)CC2)cc1NC(=O)NC1CCOC1
ASD01810616	CCOC(=O)CC(=O)c1c(F)cccc1F
ASD01810617	CCOC(=O)C(=[N+]=[N-])C(=O)c1c(F)cccc1F
ASD01810618	CCOC(=O)c1n[nH]c2cccc(F)c2c1=O
ASD01810619	N#Cc1ccc(C2(F)CCN(C(=O)c3ccc(F)c(NC(=O)NC4CCOC4)c3)CC2)cc1
ASD01810620	CC(C)Nc1ccc(C(=O)Nc2cc(C(=O)N3CCC(c4ccc(C#N)cc4)CC3)n[nH]2)cn1
ASD01810621	O=C1CC(c2ccccc2F)=NN1c1ccccc1F
ASD01810622	[N-]=[N+]=C1C(=O)N(c2ccccc2F)N=C1c1ccccc1F
ASD01810623	CCc1ccc(C(=O)N2CCC(F)(c3ccc(C#N)cc3)CC2)cc1NC(=O)NC1CCOC1
ASD01810624	N#Cc1ccc(C2(F)CCN(C(=O)c3ccc(C(F)(F)F)c(NC(=O)NC4CCOC4)c3)CC2)cc1
ASD01810625	Cc1ccc(C(=O)N2CCC(F)(c3ccc(C#N)cc3)CC2)cc1NC(=O)NC[C@H]1CCCO1
ASD01810626	O=C1/C(=N/NCc2ccc(I)cc2)C(c2ccccc2F)=NN1c1ccccc1F
ASD01810627	COCCNC(=O)Nc1cc(C(=O)N2CCC(F)(c3ccc(C#N)cc3)CC2)ccc1C
ASD01810628	O=C(O[C@@H]1CCOC1)n1ccnc1
ASD01810629	Cc1cc(C)c(C(=O)N2CCC(F)(c3ccc(C#N)cc3)CC2)cc1NC(=O)O[C@@H]1CCOC1
ASD01810630	CC(=O)N1CCC(OC(=O)Nc2cc(C(=O)N3CCC(F)(c4ccc(C#N)cc4)CC3)c(C)cc2C)C1
ASD01810631	Cc1ccc(C(=O)N2CCC(F)(c3ccc(C#N)cc3)CC2)cc1NC(=O)O[C@@H]1CCOC1
ASD01810632	Cc1cc(C)c(-c2nc3c([nH]2)CN(C(=O)N(C)C)CC3)cc1C(=O)N1CCC(c2ccc(C#N)cc2)CC1
ASD01810633	Cc1cc(C)c(-c2nc3c([nH]2)COCC3)cc1C(=O)N1CCC(c2ccc(C(=O)N(C)C)cc2)CC1
ASD01810634	Cc1cc(C)c(-c2nc3c([nH]2)COCC3)cc1C(=O)N1CCC(c2ccc(S(C)(=O)=O)cc2)CC1
ASD01810635	O=c1[nH]nc2c3ccccc3n(Cc3ccc(-n4cccn4)cc3)nc1-2
ASD01810636	CC(C)Nc1ccc(C(=O)Nc2cc(C(=O)N3CCC(c4ccc(C#N)cc4)CC3)nn2C)cn1
ASD01810637	Cc1cc(C)c(-c2nc3c([nH]2)COCC3)cc1C(=O)N1CCC(c2ccc(F)cc2)CC1
ASD01810638	CCOC(=O)C(=[N+]=[N-])C(=O)c1ccccc1F
ASD01810639	CCOC(=O)/C(=N\N)C(=O)c1ccccc1F
ASD01810640	COc1ccc(C2CCN(C(=O)c3cc(-c4nc5c([nH]4)COCC5)c(C)cc3C)CC2)cc1
ASD01810641	CC(=O)N1CCc2nc(-c3cc(C(=O)N4CCC(c5ccc(C(F)(F)F)cc5)CC4)c(C)cc3C)[nH]c2C1
ASD01810642	CC(C)(C)OC(=O)NNC1CCCOC1
ASD01810643	Cl.NNC1CCCOC1
ASD01810644	Cc1cc(C)c(-c2nc3c([nH]2)CN(C(=O)C2CC2)CC3)cc1C(=O)N1CCC(c2ccc(C#N)cc2)CC1
ASD01810645	CC(=O)N1CCc2nc(-c3cc(C(=O)N4CCC(c5ccc(F)cc5)CC4)c(C)cc3C)[nH]c2C1
ASD01810646	COc1cc(C)c(C(=O)N2CCC(c3ccc(C#N)cc3)CC2)cc1-c1nc2c([nH]1)COCC2
ASD01810647	Cc1cc(C)c(-c2nc3c([nH]2)CN(S(=O)(=O)C(C)C)CC3)cc1C(=O)N1CCC(c2ccc(F)cc2)CC1
ASD01810648	Cc1cc(C)c(-c2nc3c([nH]2)CN(C(=O)C(C)C)CC3)cc1C(=O)N1CCC(c2ccc(F)cc2)CC1
ASD01810649	Cc1cc(C)c(-c2nc3c([nH]2)COCC3)cc1C(=O)N1CCC(c2ccccc2)CC1
ASD01810650	N#Cc1ccc(C2CCN(C(=O)c3ccc(C4CCC4)c(NC(=O)O[C@H]4CCOC4)c3)CC2)cc1
ASD01810651	COc1ccc(C2[C@@H]3CN(C(=O)c4ccc(C)c(NC(=O)c5ccc(NC(C)C)nc5)c4)C[C@H]23)cc1
ASD01810652	COC(=O)N1CCc2nc(-c3cc(C(=O)N4CCC(c5ccc(C#N)cc5)CC4)c(C)cc3C)[nH]c2C1
ASD01810653	CCC(=O)N1CCc2nc(-c3cc(C(=O)N4CCC(c5ccc(C#N)cc5)CC4)c(C)cc3C)[nH]c2C1
ASD01810654	Cc1cc(C)c(-c2nc3c([nH]2)CN(C(=O)C(C)C)CC3)cc1C(=O)N1CCC(c2ccc(C#N)cc2)CC1
ASD01810655	Cc1cc(C)c(-c2nc3c([nH]2)CCCC3)cc1C(=O)N1CCC(c2ccc(C#N)cc2)CC1
ASD01810656	CCOC(=O)C(=[N+]=[N-])C(=O)c1cccc(Cl)c1F
ASD01810657	CCOC(=O)/C(=N\N)C(=O)c1cccc(Cl)c1F
ASD01810658	CCOC(=O)c1nn(Cc2ccc(-n3cccn3)cc2)c2c(Cl)cccc2c1=O
ASD01810659	CCOC(=O)c1nn(Cc2ccc(-n3cccn3)cc2)c2c(Cl)cccc2c1=S
ASD01810660	Cc1ccc(C2CCN(C(=O)c3cc(-c4nc5c([nH]4)COCC5)c(C)cc3C)CC2)cc1
ASD01810661	Cc1cc(-c2nc3c([nH]2)COCC3)cc(C(=O)N2CCC(c3ccc(C#N)cc3)CC2)c1C
ASD01810662	NN[C@H]1COCC[C@@H]1O
ASD01810663	N#Cc1ccc(C2CCN(C(=O)c3cccc(-c4nc5c([nH]4)COCC5)c3Cl)CC2)cc1
ASD01810664	Cc1ccc(C(=O)N2CCC(c3ccc(C#N)cc3)CC2)cc1-c1nc2c([nH]1)CN(C(C)C)CC2
ASD01810665	COC(=O)N1CCc2nc(-c3cc(C(=O)N4CCC(c5ccc(C#N)cc5)CC4)ccc3C)[nH]c2C1
ASD01810666	Cc1cc(C)c(-c2nc3c([nH]2)CN(C)CC3)cc1C(=O)N1CCC(c2ccc(C(F)(F)F)cc2)CC1
ASD01810667	Cn1cc(-c2ccc(CN3Cc4ncccc4C3=O)c(F)c2)cn1
ASD01810668	CCOC(=O)c1nn(Cc2ccc(I)cc2)c2c(Cl)cccc2c1=O
ASD01810669	CCOC(=O)c1nn(Cc2ccc(I)cc2)c2c(Cl)cccc2c1=S
ASD01810670	Cc1cc(C)c(-c2nc3cc(N4CCCC4)ncc3[nH]2)cc1C(=O)N1CCC(F)(c2ccc(C#N)cc2)CC1
ASD01810671	Cc1cc(F)c(-c2nc3cc(N4CCC4)ncc3[nH]2)cc1C(=O)N1CCC(c2ccc(C#N)cc2)CC1
ASD01810672	Cc1cc(C)c(-c2nc3cc(C(=O)O)ccc3[nH]2)cc1C(=O)N1CCC(c2ccc(C#N)cc2)CC1
ASD01810673	Cc1cc(C)c(-c2nc3ccncc3[nH]2)cc1C(=O)N1CCC(c2ccc(C#N)cc2)CC1
ASD01810674	Cc1cc(C)c(-c2nc3cc(C(=O)N(C)C)ccc3[nH]2)cc1C(=O)N1CCC(c2ccc(C#N)cc2)CC1
ASD01810675	CC1CCOCC1n1nc2c3ccccc3n(Cc3ccc(-n4cccn4)cc3)nc-2c1=O
ASD01810676	Cc1cc(C)c(-c2nc3cc(C(N)=O)ccc3[nH]2)cc1C(=O)N1CCC(c2ccc(C#N)cc2)CC1
ASD01810677	Cc1cc(C)c(-c2nc3cc(C#N)ccc3[nH]2)cc1C(=O)N1CCC(c2ccc(C#N)cc2)CC1
ASD01810678	Cc1cc(C)c(-c2nc3ccnc(C4COC4)c3[nH]2)cc1C(=O)N1CCC(c2ccc(C#N)cc2)CC1
ASD01810679	COc1nccc2nc(-c3cc(C(=O)N4CCC(c5ccc(C#N)cc5)CC4)c(C)cc3C)[nH]c12
ASD01810680	Cc1cc(C)c(-c2nc3cc[nH]c(=O)c3[nH]2)cc1C(=O)N1CCC(c2ccc(C#N)cc2)CC1
ASD01810681	Cc1ccc(C(=O)N2CCC(c3ccc(C#N)cc3)CC2)cc1NC(=O)c1ccc(N2CCCC2)nc1
ASD01810682	Cc1cc(C)c(-c2nc3ccnc(N4CCC4)c3[nH]2)cc1C(=O)N1CCC(c2ccc(C#N)cc2)CC1
ASD01810683	Cc1cc(C)c(-c2nc3cc(OC4COC4)ncc3[nH]2)cc1C(=O)N1CCC(c2ccc(C#N)cc2)CC1
ASD01810684	Cc1cc(C)c(-c2nc3cccc(N4CCCC4)c3[nH]2)cc1C(=O)N1CCC(c2ccc(C#N)cc2)CC1
ASD01810685	Cc1ccccc1-n1nc2c3ccccc3n(Cc3ccc(N4CCCCC4)nc3)nc-2c1=O
ASD01810686	COC(=O)C(C(=O)OC)C(c1ccc(OC)cc1)C(C(=O)OC)C(=O)OC
ASD01810687	COc1ccc(C(CC(=O)O)CC(=O)O)cc1
ASD01810688	O=C(O)CC(CC(=O)O)c1ccc(O)cc1
ASD01810689	Cc1ccc(-c2ccc(Cn3nc4c(=O)n(-c5cccc(C)c5C)nc-4c4ccccc43)cn2)cc1
ASD01810690	COC(=O)CC(CC(=O)OC)c1ccc(OC)cc1
ASD01810691	COC(=O)C1C(C(=O)OC)C1c1ccc(OC)cc1
ASD01810692	CCOC(=O)c1nn(Cc2ccc(Br)nc2)c2c(Cl)cccc2c1=O
ASD01810693	CCOC(=O)c1nn(Cc2ccc(-c3ccc(C)nc3)nc2)c2c(Cl)cccc2c1=O
ASD01810694	COc1ccc(C2C(C(=O)O)C2C(=O)O)cc1
ASD01810695	COc1ccc(C2C3C(=O)OC(=O)C32)cc1
ASD01810696	CCOC(=O)c1nn(Cc2ccc(C)nc2)c2c(Cl)cccc2c1=O
ASD01810697	Cc1ccc(C(=O)N2CCC(c3ccc(C#N)cc3)CC2)cc1-c1nc2cc(N3CCCC3)ncc2[nH]1
ASD01810698	COc1ccc(CN2C(=O)C3C(C2=O)C3c2ccc(OC)cc2)cc1
ASD01810699	CC1(O)CCOCC1
ASD01810700	CC1=CCOCC1
ASD01810701	C[C@@H]1CCOC[C@@H]1O
ASD01810702	COc1ccc(CN2CC3C(C2)C3c2ccc(OC)cc2)cc1
ASD01810703	CC1CCOCC1=O
ASD01810704	C[C@H]1CCOC[C@@H]1NN(C(=O)[O-])C(C)(C)C
ASD01810705	C[C@@H]1CCOC[C@@H]1NN.Cl
ASD01810706	COc1ccc(C2C3CNCC32)cc1
ASD01810707	COc1ccc(C2C3CN(C(=O)c4ccc(C)c(N)c4)CC32)cc1
ASD01810708	COc1ccc(C2C3CN(C(=O)c4ccc(C)c(NC(=O)c5ccc(Cl)nc5)c4)CC32)cc1
ASD01810709	COc1ccc(C2C3CN(C(=O)c4ccc(C)c(NC(=O)c5ccc(NC(C)C)nc5)c4)CC32)cc1
ASD01810710	C=CCOC(C)C(=O)N(C)OC
ASD01810711	C=CCOC(C)C(=O)C=C
ASD01810712	CC1OCC=CC1=O
ASD01810713	CC1OCCC/C1=N/NC(=O)OC(C)(C)C
ASD01810714	C[C@@H]1OCCC[C@@H]1NNC(=O)OC(C)(C)C
ASD01810715	C[C@@H]1OCCC[C@H]1NN
ASD01810716	C[C@@H]1OCCC[C@@H]1c1cccc2c1c1n[nH]c(=O)c-1nn2Cc1ccc(-n2cccn2)cc1
ASD01810717	CCOC(=O)c1nn(Cc2ccc(Br)nc2)c2ccccc2c1=O
ASD01810718	CCOC(=O)c1nn(Cc2ccc(-c3cscn3)nc2)c2ccccc2c1=O
ASD01810719	CCOC(=O)c1nn(Cc2ccc(-c3cscn3)nc2)c2ccccc2c1=S
ASD01810720	O=c1[nH]nc2c3ccccc3n(Cc3ccc(-c4cscn4)nc3)nc1-2
ASD01810721	CCNc1ccc(C(=O)Nc2cc(C(=O)N3CC4C(C3)C4c3ccc(OC)cc3)ccc2C)cn1
ASD01810722	COc1ccc(C2C3CN(C(=O)c4ccc(C)c(NC(=O)NC5CCOC5)c4)CC32)cc1
ASD01810723	CCOC(=O)c1nn(Cc2ccc(-c3cnn(C)c3)nc2)c2ccccc2c1=O
ASD01810724	Cc1ccc(C(=O)N2CCC(c3ccc(C#N)cc3)CC2)cc1N
ASD01810725	Cc1cccc(-n2nc3c4ccccc4n(Cc4ccc(Br)nc4)nc-3c2=O)c1C
ASD01810726	Cn1cc(-c2ccc(Cn3cc(C(=O)N[C@H]4CCCC[C@@H]4O)c4c(F)cc(F)cc43)cn2)cn1
ASD01810727	Cc1ccc(C(=O)N2CCC(c3ccc(C#N)cc3)CC2)cc1Nc1ccc(C(=O)NC(C)C)cn1
ASD01810728	Cc1ccc(C(=O)N2CCC(c3ccc(C#N)cc3)CC2)cc1Nc1ccc(C(=O)N2CCN(C)CC2)cn1
ASD01810729	N#Cc1ccc(C2CCN(C(=O)c3ccnc(NC(=O)c4ccc(N5CCCC5)nc4)c3)CC2)cc1
ASD01810730	CC(C)CNC(=O)Nc1cc(C(=O)N2CCC(c3ccc(C#N)cc3)CC2)ccn1
ASD01810731	COc1ccnc(C2(C#N)CCN(Cc3cc4c(=O)n(-c5ccccc5F)nc-4n4ccccc34)CC2)c1
ASD01810732	N#CC1(c2ccccc2)CCN(Cc2cc3c(=O)n(-c4ccccc4F)nc-3n3ccccc23)CC1
ASD01810733	N#Cc1ccc(N2CCN(Cc3cc4c(=O)n(-c5ccccc5F)nc-4n4ccccc34)CC2)cc1
ASD01810734	Cn1cc(N2CCN(Cc3cc4c(=O)n(-c5ccccc5F)nc-4n4ccccc34)CC2)cn1
ASD01810735	O=c1c2cc(CN3CCC(F)(F)CC3)c3ccccn3c-2nn1-c1ccccc1F
ASD01810736	N#CC1(F)CCN(Cc2cc3c(=O)n(-c4ccccc4F)nc-3n3ccccc23)CC1
ASD01810737	Cc1ccnc(C2(C#N)CCNCC2)c1
ASD01810738	N#Cc1ccc(C2CCN(C(=O)c3ccnc(NC(=O)N4CCCC4)c3)CC2)cc1
ASD01810739	Cc1ccc(NC(=O)c2ccc(NC(C)C)nc2)c(C)c1C(=O)N1CCC(F)(c2ccc(C#N)cc2)CC1
ASD01810740	CCOc1nnc(-c2cc(C(=O)N3CCC(c4ccc(C#N)cc4)CC3)c(CC)cc2C)[nH]1
ASD01810741	CCOC1=NN(c2ccccc2F)C(=O)/C1=C/N(C)C
ASD01810742	CCOC1=NN(c2ccccc2F)C(=O)/C1=C/C(C#N)c1ccccn1
ASD01810743	COCc1nnc(-c2cc(C(=O)N3CCC(c4ccc(C#N)cc4)CC3)ccc2C)[nH]1
ASD01810744	COCc1nnc(-c2cccc(C(=O)N3CCC(c4ccc(C#N)cc4)CC3)c2)[nH]1
ASD01810745	N#CC1(c2ccccn2)CCN(Cc2cc3c(=O)n(-c4ccccc4F)nc-3n3ccccc23)CC1
ASD01810746	Cn1cc(N2CCN(C(=O)[O-])CC2=O)cn1
ASD01810747	Cn1cc(N2CCNCC2=O)cn1
ASD01810748	COC(=O)c1cc(C(N)=S)c(C)cc1C
ASD01810749	Cc1ncc(C(=O)N2CCC(c3ccc(C#N)cc3)CC2)cc1NC(=O)c1ccc(N2CCCC2)nc1
ASD01810750	COC(=O)c1cc(C(=N)SC)c(C)cc1C
ASD01810751	O=c1c2cc(CN3CCC(c4ccc(C(F)(F)F)cc4)CC3)c3ccccn3c-2nn1-c1ccccc1F
ASD01810752	COC(=O)CC1CCOC1
ASD01810753	NNC(=O)CC1CCOC1
ASD01810754	COC(=O)c1cc(-c2nnc(CC3CCOC3)[nH]2)c(C)cc1C
ASD01810755	Cc1cc(C)c(-c2nnc(CC3CCOC3)[nH]2)cc1C(=O)O
ASD01810756	Cc1cc(C)c(-c2nnc(CC3CCOC3)[nH]2)cc1C(=O)N1CCC(c2ccc(C#N)cc2)CC1
ASD01810757	COCCc1nnc(-c2cc(C(=O)N3CCC(c4ccc(C#N)cc4)CC3)c(C)cc2C)[nH]1
ASD01810758	Cc1ccc(Cc2cc3c(=O)n([C@@H]4CCCC[C@H]4O)cnc3c3ccccc23)cn1
ASD01810759	COCc1nnc(-c2cc(C(=O)N3CCC(c4ccc(C#N)cc4)CC3)c(C)cc2C)[nH]1
ASD01810760	NNC(=O)[C@H]1CCCO1
ASD01810761	Cc1cc(C)c(-c2nnc([C@H]3CCCO3)[nH]2)cc1C(=O)N1CCC(c2ccc(C#N)cc2)CC1
ASD01810762	Cc1cnc(C(=O)N2CCC(c3ccc(C#N)cc3)CC2)cc1NC(=O)c1ccc(NC(C)C)nc1
ASD01810763	CCOC(=O)C(=O)NN
ASD01810764	CNC(=O)C(=O)NN
ASD01810765	CNC(=O)c1nnc(-c2cc(C(=O)N3CCC(c4ccc(C#N)cc4)CC3)c(C)cc2C)[nH]1
ASD01810766	CN(C)C(=O)C(=O)NN
ASD01810767	Cc1cc(C)c(-c2nnc(C(=O)N(C)C)[nH]2)cc1C(=O)N1CCC(c2ccc(C#N)cc2)CC1
ASD01810768	NNC(=O)[C@@H]1CCCO1
ASD01810769	Cc1cc(C)c(-c2nnc([C@@H]3CCCO3)[nH]2)cc1C(=O)N1CCC(c2ccc(C#N)cc2)CC1
ASD01810770	COC(=O)C1CCOCC1
ASD01810771	NNC(=O)C1CCOCC1
ASD01810772	Cc1cc(C)c(-c2nnc(C3CCOCC3)[nH]2)cc1C(=O)N1CCC(c2ccc(C#N)cc2)CC1
ASD01810773	O=C1c2cccnc2CN1Cc1ccc(-c2cc[nH+]nc2)cc1F
ASD01810774	NNC(=O)CC1CCCO1
ASD01810775	Cc1cc(C)c(-c2nnc(CC3CCCO3)[nH]2)cc1C(=O)N1CCC(c2ccc(C#N)cc2)CC1
ASD01810776	Cc1nc2c(cc(Cc3ccc(-c4ccccc4F)cc3)c3ccccc32)c(=O)n1[C@H]1CCCC[C@@H]1O
ASD01810777	N#CCC(=O)NN
ASD01810778	Cc1cc(C)c(-c2nnc(CC#N)[nH]2)cc1C(=O)N1CCC(c2ccc(C#N)cc2)CC1
ASD01810779	N#CCCC(=O)NN
ASD01810780	Cc1cc(C)c(-c2nnc(CCC#N)[nH]2)cc1C(=O)N1CCC(c2ccc(C#N)cc2)CC1
ASD01810781	COc1ccc(Cc2cc3c(=O)n(C4CCCC[C@@H]4O)cnc3c3ccccc23)cc1
ASD01810782	Cc1cc(C)c(-c2nnc(CC3COC3)[nH]2)cc1C(=O)N1CCC(c2ccc(C#N)cc2)CC1
ASD01810783	COC(=O)c1ccc(C2CC2)cc1C
ASD01810784	COC(=O)c1cc(I)c(C2CC2)cc1C
ASD01810785	COC(=O)c1cc(C#N)c(C2CC2)cc1C
ASD01810786	N#Cc1ccc(C2CCN(C(=O)c3cnnc(NC(=O)c4ccc(N5CCCC5)nc4)c3)CC2)cc1
ASD01810787	COC(=O)c1cc(C(N)=S)c(C2CC2)cc1C
ASD01810788	COC(=O)c1cc(C(=N)SC)c(C2CC2)cc1C
ASD01810789	COC(=O)CCN(C)C.Cl
ASD01810790	CN(C)CCC(=O)NN
ASD01810791	COC(=O)c1cc(-c2nnc(CCN(C)C)[nH]2)c(C2CC2)cc1C
ASD01810792	Cc1cc(C2CC2)c(-c2nnc(CCN(C)C)[nH]2)cc1C(=O)O
ASD01810793	Cc1cc(C2CC2)c(-c2nnc(CCN(C)C)[nH]2)cc1C(=O)N1CCC(c2ccc(C#N)cc2)CC1
ASD01810794	COCCC(=O)NN
ASD01810795	COCCc1nnc(-c2cc(C(=O)N3CCC(c4ccc(C#N)cc4)CC3)c(C)cc2C2CC2)[nH]1
ASD01810796	Cc1cc(C2CC2)c(-c2nnc(CN(C)C)[nH]2)cc1C(=O)N1CCC(c2ccc(C#N)cc2)CC1
ASD01810797	Cc1ccc(C(=O)N2CCC(c3ccc(C#N)cc3)CC2)nc1NC(=O)NC1CCOC1
ASD01810798	Cc1cc(C2CC2)c(-c2nnc(CN3CCC3)[nH]2)cc1C(=O)N1CCC(c2ccc(C#N)cc2)CC1
ASD01810799	Cc1cc(C2CC2)c(-c2nnc(CC(=O)N(C)C)[nH]2)cc1C(=O)N1CCC(c2ccc(C#N)cc2)CC1
ASD01810800	CCc1ccc(C(=O)OC)c(C)c1
ASD01810801	CCc1cc(C)c(C(=O)O)cc1-c1nnc(CCOC)[nH]1
ASD01810802	CCc1cc(C)c(C(=O)N2CCC(c3ccc(C#N)cc3)CC2)cc1-c1nnc(CCOC)[nH]1
ASD01810803	CCc1cc(C)c(C(=O)N2CCC(F)(c3ccc(C#N)cc3)CC2)cc1-c1nnc(CCOC)[nH]1
ASD01810804	CCOCc1nnc(-c2cc(C(=O)N3CCC(F)(c4ccc(C#N)cc4)CC3)c(C)cc2CC)[nH]1
ASD01810805	CCc1cc(C)c(C(=O)N2CCC(c3ccc(C#N)cc3)CC2)cc1-c1nnc(C2CCOC2)[nH]1
ASD01810806	CCc1cc(C)c(C(=O)N2CCC(F)(c3ccc(C#N)cc3)CC2)cc1-c1nnc(COC(C)C)[nH]1
ASD01810807	COC(=O)c1ccc(Br)cc1C
ASD01810808	N#Cc1ccc(C2(F)CCN(C(=O)c3ccc(C4CCC4)c(NC(=O)O[C@@H]4CCOC4)c3)CC2)cc1
ASD01810809	Cc1ccc(C(=O)N2CCC(c3ccc(C#N)cc3)CC2)cc1Nc1nnc(-c2ccncc2)o1
ASD01810810	COC(=O)c1ccc(C2CCC2)cc1C
ASD01810811	COC(=O)c1cc(I)c(C2CCC2)cc1C
ASD01810812	COC(=O)c1cc(C#N)c(C2CCC2)cc1C
ASD01810813	COC(=O)c1cc(C(N)=S)c(C2CCC2)cc1C
ASD01810814	COC(=O)c1cc(C(=N)SC)c(C2CCC2)cc1C
ASD01810815	COC(=O)c1cc(-c2nnc(C)[nH]2)c(C2CCC2)cc1C
ASD01810816	Cc1nnc(-c2cc(C(=O)O)c(C)cc2C2CCC2)[nH]1
ASD01810817	Cc1nnc(-c2cc(C(=O)N3CCC(c4ccc(C#N)cc4)CC3)c(C)cc2C2CCC2)[nH]1
ASD01810818	COCCc1nnc(-c2cc(C(=O)N3CCC(c4ccc(C#N)cc4)CC3)c(C)cc2C2CCC2)[nH]1
ASD01810819	COCc1nnc(-c2cc(C(=O)N3CCC(c4ccc(C#N)cc4)CC3)c(C)cc2C2CCC2)[nH]1
ASD01810820	Cn1cc(-c2ccc(CN3C(=O)C4(CCN(C5CCCC5)C4)c4ccccc43)cc2)cn1
ASD01810821	Cc1cc(C2CCC2)c(-c2nnc(CO)[nH]2)cc1C(=O)N1CCC(c2ccc(C#N)cc2)CC1
ASD01810822	COCCc1nnc(-c2cc(C(=O)N3CCC(F)(c4ccc(C#N)cc4)CC3)c(C)cc2C2CCC2)[nH]1
ASD01810823	COCCc1nnc(-c2cc(C(=O)N3CCC(c4ccc(C(F)(F)F)cc4)CC3)c(C)cc2C2CCC2)[nH]1
ASD01810824	Cc1nnc(-c2cc(C(=O)N3CCC(F)(c4ccc(C#N)cc4)CC3)c(C)cc2C2CCC2)[nH]1
ASD01810825	O=c1c2cc(Cc3ccc(-c4cccnc4)nc3)c3ccccc3c2ncn1[C@H]1CCCC[C@@H]1O
ASD01810826	O=c1c2cc(Cc3ccc(Cl)nc3)c3ccccc3c2ncn1[C@H]1CCCC[C@@H]1O
ASD01810827	C[C@]1(O)CCCC[C@@H]1n1cnc2c(cc(Cc3ccc(Cl)nc3)c3ccccc32)c1=O
ASD01810828	Cc1nnc(-c2cc(C(=O)N3CCC(c4ccc(C(F)(F)F)cc4)CC3)c(C)cc2C2CCC2)[nH]1
ASD01810829	O=c1c2cc(Cc3ccc(-n4ccnc4)nc3)c3ccccc3c2ncn1[C@H]1CCCC[C@@H]1O
ASD01810830	CN(C)c1ccc(Cc2cc3c(=O)n([C@H]4CCCC[C@@H]4O)cnc3c3ccccc23)cn1
ASD01810831	CCc1nnc(-c2cc(C(=O)N3CCC(c4ccc(C#N)cc4)CC3)c(C)cc2C2CCC2)[nH]1
ASD01810832	Cc1ccc(Cc2cc3c(=O)n([C@H]4CCCC[C@]4(C)O)cnc3c3ccccc23)cn1
ASD01810833	CCc1nnc(-c2cc(C(=O)N3CCC(F)(c4ccc(C#N)cc4)CC3)c(C)cc2C2CCC2)[nH]1
ASD01810834	CC(C)Cn1cc(-c2ccc(Cc3cc4c(=O)n([C@H]5CCCC[C@@H]5O)cnc4c4ccccc34)cn2)cn1
ASD01810835	O=c1c2cc(Cc3ccc(-c4cn[nH]c4)nc3)c3ccccc3c2ncn1[C@H]1CCCC[C@@H]1O
ASD01810836	O=c1c2cc(Cc3ccc(-c4ccc(F)nc4)nc3)c3ccccc3c2ncn1[C@H]1CCCC[C@@H]1O
ASD01810837	COc1ccc(-c2ccc(Cc3cc4c(=O)n([C@H]5CCCC[C@@H]5O)cnc4c4ccccc34)cn2)cn1
ASD01810838	Cc1ccc(-c2ccc(Cc3cc4c(=O)n([C@H]5CCCC[C@@H]5O)cnc4c4ccccc34)cn2)cn1
ASD01810839	O=c1c2cc(Cc3ccc(-c4ccc(N5CCOCC5)nc4)nc3)c3ccccc3c2ncn1[C@H]1CCCC[C@@H]1O
ASD01810840	Cc1cc(C2CCC2)c(-c2nnc(C(C)C)[nH]2)cc1C(=O)N1CCC(c2ccc(C#N)cc2)CC1
ASD01810841	O=c1c2cc(Cc3ccc(-c4cncc(F)c4)nc3)c3ccccc3c2ncn1[C@H]1CCCC[C@@H]1O
ASD01810842	Cc1cncc(-c2ccc(Cc3cc4c(=O)n([C@H]5CCCC[C@@H]5O)cnc4c4ccccc34)cn2)c1
ASD01810843	O=c1c2cc(Cc3ccc(-c4cncnc4)nc3)c3ccccc3c2ncn1[C@H]1CCCC[C@@H]1O
ASD01810844	O=c1c2cc(Cc3ccc(-c4cncc(Cl)c4)nc3)c3ccccc3c2ncn1[C@H]1CCCC[C@@H]1O
ASD01810845	COc1cncc(-c2ccc(Cc3cc4c(=O)n([C@H]5CCCC[C@@H]5O)cnc4c4ccccc34)cn2)c1
ASD01810846	Cc1cc(C2CCC2)c(-c2nnc(C(C)C)[nH]2)cc1C(=O)N1CCC(F)(c2ccc(C#N)cc2)CC1
ASD01810847	O=c1c2cc(Cc3ccc(N4CCCCC4)nc3)c3ccccc3c2ncn1[C@H]1CCCC[C@@H]1O
ASD01810848	O=c1c2cc(Cc3ccc(N4CCSCC4)nc3)c3ccccc3c2ncn1[C@H]1CCCC[C@@H]1O
ASD01810849	Cn1cc(-c2ccc(CN3C(=O)C4(CCN(C5CCCCC5)C4)c4ccccc43)c(F)c2)cn1
ASD01810850	CN1CCN(c2ccc(Cc3cc4c(=O)n([C@H]5CCCC[C@@H]5O)cnc4c4ccccc34)cn2)CC1
ASD01810851	CC(=O)N1CCN(c2ccc(Cc3cc4c(=O)n([C@H]5CCCC[C@@H]5O)cnc4c4ccccc34)cn2)CC1
ASD01810852	CSc1ccc(Cc2cc3c(=O)n([C@H]4CCCC[C@@H]4O)cnc3c3ccccc23)cn1
ASD01810853	Cc1ccc(C(=O)N2CCC(c3ccc(C#N)cc3)CC2)cc1Nc1nc2cc(NC(C)C)ccc2[nH]1
ASD01810854	C=Cc1ccc(Cc2cc3c(=O)n([C@H]4CCCC[C@@H]4O)cnc3c3ccccc23)cn1
ASD01810855	CCc1ccc(Cc2cc3c(=O)n([C@H]4CCCC[C@@H]4O)cnc3c3ccccc23)cn1
ASD01810856	CCC1NC(c2cc(C(=O)OC)c(C)cc2C2CCC2)=NN1C
ASD01810857	C=C(C)c1ccc(Cc2cc3c(=O)n([C@H]4CCCC[C@@H]4O)cnc3c3ccccc23)cn1
ASD01810858	CCC1NC(c2cc(C(=O)N3CCC(c4ccc(C#N)cc4)CC3)c(C)cc2C2CCC2)=NN1C
ASD01810859	CC(=O)c1ccc(Cc2cc3c(=O)n([C@H]4CCCC[C@@H]4O)cnc3c3ccccc23)cn1
ASD01810860	Cc1cc(C2CCC2)c(-c2nnc(C(F)(F)F)[nH]2)cc1C(=O)N1CCC(c2ccc(C#N)cc2)CC1
ASD01810861	O=Cc1ccc(Cc2cc3c(=O)n([C@H]4CCCC[C@@H]4O)cnc3c3ccccc23)cn1
ASD01810862	Cc1cc(C2CCC2)c(-c2nnc(C(F)F)[nH]2)cc1C(=O)N1CCC(c2ccc(C#N)cc2)CC1
ASD01810863	Cc1cc(C2CCC2)c(-c2nnc(C(F)F)[nH]2)cc1C(=O)N1CCC(F)(c2ccc(C#N)cc2)CC1
ASD01810864	CO[C@H]1CCCC[C@@H]1n1cnc2c(cc(Cc3ccc(Cl)nc3)c3ccccc32)c1=O
ASD01810865	COC(=O)c1ccc(C2CCC2)cc1
ASD01810866	CO[C@H]1CCCC[C@@H]1n1cnc2c(cc(Cc3ccc(C)nc3)c3ccccc32)c1=O
ASD01810867	O=C1CCCCC1n1cnc2c(cc(Cc3ccc(Cl)nc3)c3ccccc32)c1=O
ASD01810868	CC(C)(C)OC(=O)N[C@H]1CCCC[C@@H]1n1cnc2c(cc(Cc3ccc(Cl)nc3)c3ccccc32)c1=O
ASD01810869	N[C@H]1CCCC[C@@H]1n1cnc2c(cc(Cc3ccc(Cl)nc3)c3ccccc32)c1=O
ASD01810870	COC(=O)c1ccc(C2CCC2)c(I)c1
ASD01810871	CS(=O)(=O)N[C@H]1CCCC[C@@H]1n1cnc2c(cc(Cc3ccc(Cl)nc3)c3ccccc32)c1=O
ASD01810872	CN[C@H]1CCCC[C@@H]1n1cnc2c(cc(Cc3ccc(Cl)nc3)c3ccccc32)c1=O
ASD01810873	CN(C)[C@H]1CCCC[C@@H]1n1cnc2c(cc(Cc3ccc(Cl)nc3)c3ccccc32)c1=O
ASD01810874	Cn1cc(-c2ccc(Cc3cc4c(=O)n([C@H]5CCCC[C@@H]5O)cnc4c4ccccc34)cn2)ccc1=O
ASD01810875	Cc1ccc(-c2ccc(Cc3cc4c(=O)n(C5CCCC[C@@H]5O)cnc4c4ccccc34)cn2)c[n+]1[O-]
ASD01810876	COC(=O)c1ccc(C2CCC2)c(C#N)c1
ASD01810877	CCc1nnc(-c2cc(C(=O)N3CCC(F)(c4ccc(C#N)cc4)CC3)ccc2C2CCC2)[nH]1
ASD01810878	CCc1nnc(-c2cc(C(=O)N3CCC(c4ccc(C#N)cc4)CC3)ccc2C2CCC2)[nH]1
ASD01810879	Cc1ccc(-c2nnc3n2CCC(c2ccc(C#N)cc2)C3)cc1NC(=O)c1ccc(NC(C)C)nc1
ASD01810880	Cc1nnc(-c2cc(C(=O)N3CCC(F)(c4ccc(C#N)cc4)CC3)ccc2C2CCC2)[nH]1
ASD01810881	COCCc1nnc(-c2cc(C(=O)N3CCC(F)(c4ccc(C#N)cc4)CC3)ccc2C2CCC2)[nH]1
ASD01810882	Cn1cc(-c2ccc(Cc3cc4c(=O)n([C@H]5CCCC[C@@H]5O)cnc4c4ccccc34)cn2)cn1
ASD01810883	Cc1cc(C2CCC2)c(-c2nnc([C@@H]3CCCO3)[nH]2)cc1C(=O)N1CCC(c2ccc(C#N)cc2)CC1
ASD01810884	Cc1cc(C2CCC2)c(-c2nnc([C@@H]3CCCO3)[nH]2)cc1C(=O)N1CCC(F)(c2ccc(C#N)cc2)CC1
ASD01810885	CSc1ccc(Cc2cc3c(=O)n([C@H]4CCCC[C@@H]4O)ccc3c3ncccc23)cn1
ASD01810886	O=c1c2cc(Cc3ccnc(OC(F)F)c3)c3cccnc3c2ccn1[C@H]1CCCC[C@@H]1O
ASD01810887	O=c1c2cc(Cc3cccnc3)c3cccnc3c2ccn1[C@H]1CCCC[C@@H]1O
ASD01810888	O=c1c2cc(Cc3ccc(Cl)nc3)c3cccnc3c2ccn1[C@H]1CCCC[C@@H]1O
ASD01810889	Cn1cc(-c2cc(F)c(CN3C(=O)C4(CCN(C5CCCC5)C4)c4ccccc43)c(F)c2)cn1
ASD01810890	Cc1cc(C2CCC2)c(-c2nnc([C@H]3CCCO3)[nH]2)cc1C(=O)N1CCC(c2ccc(C#N)cc2)CC1
ASD01810891	COc1ccc(Cc2cc3c(=O)n([C@H]4CCOC[C@@H]4O)ccc3c3ncccc23)cn1
ASD01810892	CSc1ccc(Cc2cc3c(=O)n([C@H]4CCOC[C@@H]4O)ccc3c3ncccc23)cn1
ASD01810893	Cn1cc(-c2ccc(Cc3cc4c(=O)n([C@H]5CCCC[C@@H]5O)ccc4c4ncccc34)cn2)cn1
ASD01810894	O=c1c2cc(Cc3cccnc3)c3cccnc3c2ccn1[C@H]1CCCC[C@@H]1O
ASD01810895	COc1ccc(Cc2cc3c(=O)n([C@H]4CCCC[C@@H]4O)ccc3c3ncccc23)cc1
ASD01810896	COc1ccc(Cc2cc3c(=O)n([C@H]4CCOC[C@@H]4O)ccc3c3ncccc23)cc1
ASD01810897	COc1ccc(Cc2cc3c(=O)n([C@H]4CCCC[C@@H]4O)ccc3c3ncccc23)cn1
ASD01810898	COc1cc(Cc2cc3c(=O)n([C@H]4CCCC[C@@H]4O)ccc3c3ncccc23)ccn1
ASD01810899	O=c1c2cc(Cc3ccnc(Cl)c3)c3cccnc3c2ccn1[C@H]1CCCC[C@@H]1O
ASD01810900	Cc1cc(Cc2cc3c(=O)n([C@H]4CCCC[C@@H]4O)ccc3c3ncccc23)ccn1
ASD01810901	O=c1c2cc(Cc3ccc(OC(F)F)nc3)c3cccnc3c2ccn1[C@H]1CCCC[C@@H]1O
ASD01810902	Cc1cc(Cc2cc3c(=O)n([C@H]4CCOC[C@@H]4O)ccc3c3ncccc23)ccn1
ASD01810903	Cc1nnc(-c2cc(C(=O)O)c(C)cc2C2CCCC2)[nH]1
ASD01810904	Cc1nnc(-c2cc(C(=O)N3CCC(c4ccc(C#N)cc4)CC3)c(C)cc2C2CCCC2)[nH]1
ASD01810905	CC1CC(O)(c2ccc(Br)cc2)CCN1C(=O)OC(C)(C)C
ASD01810906	Cn1cc2c(-c3cc(F)c(-n4cnc5ccccc5c4=O)c(F)c3)cccc2n1
ASD01810907	CC1CC(c2ccc(C#N)cc2)CCN1C(=O)OC(C)(C)C
ASD01810908	CC1CC(c2ccc(C#N)cc2)CCN1
ASD01810909	Cn1cc2c(-c3cc(F)c(-n4cnc5cnccc5c4=O)c(F)c3)cccc2n1
ASD01810910	CCc1nnc(-c2cc(C(=O)N3CCC(c4ccc(C#N)cc4)CC3C)c(C)cc2C2CCC2)[nH]1
ASD01810911	Cc1cc(Cl)c(I)cc1C(=O)O
ASD01810912	COC(=O)c1cc(I)c(Cl)cc1C
ASD01810913	COCCc1nnc(-c2cc(C(=O)O)c(C)cc2Cl)[nH]1
ASD01810914	COCCc1nnc(-c2cc(C(=O)N3CCC(c4ccc(C#N)cc4)CC3)c(C)cc2Cl)[nH]1
ASD01810915	CCc1cc(Cl)ccc1C(=O)OC
ASD01810916	CCc1cc(Cl)c(-c2nnc(CCOC)[nH]2)cc1C(=O)O
ASD01810917	Cn1cc(-c2ccc(CN3C(=O)C4(CCN(c5ncccn5)C4)c4ccccc43)c(F)c2)cn1
ASD01810918	CCc1cc(Cl)c(-c2nnc(CCOC)[nH]2)cc1C(=O)N1CCC(c2ccc(C#N)cc2)CC1
ASD01810919	CCc1cc(Cl)c(-c2nnc(C3CCOC3)[nH]2)cc1C(=O)N1CCC(c2ccc(C#N)cc2)CC1
ASD01810920	COC(=O)c1ccc(Br)cc1F
ASD01810921	CCc1ccc(C(=O)OC)c(F)c1
ASD01810922	CCc1cc(F)c(C(=O)O)cc1-c1nnc(CCOC)[nH]1
ASD01810923	CCc1cc(F)c(C(=O)N2CCC(c3ccc(C#N)cc3)CC2)cc1-c1nnc(CCOC)[nH]1
ASD01810924	CCc1cc(Br)ccc1C(=O)O
ASD01810925	CCc1cc(C2CCC2)c(I)cc1C(=O)OC
ASD01810926	CCc1cc(C2CCC2)c(C#N)cc1C(=O)OC
ASD01810927	CCc1cc(C2CCC2)c(C(N)=S)cc1C(=O)OC
ASD01810928	Cc1ccc(C(=O)N2CCC(c3ccncc3)CC2)cc1NC(=O)c1ccc(N2CCC2)nc1
ASD01810929	CCc1nnc(-c2cc(C(=O)OC)c(CC)cc2C2CCC2)[nH]1
ASD01810930	CCc1nnc(-c2cc(C(=O)O)c(CC)cc2C2CCC2)[nH]1
ASD01810931	CCc1nnc(-c2cc(C(=O)N3CCC(c4ccc(C#N)cc4)CC3)c(CC)cc2C2CCC2)[nH]1
ASD01810932	CCc1cc(C2CC2)c(-c2nnc(CCOC)[nH]2)cc1C(=O)N1CCC(c2ccc(C#N)cc2)CC1
ASD01810933	CCc1cc(C2CC2)c(-c2nnc(COC)[nH]2)cc1C(=O)N1CCC(c2ccc(C#N)cc2)CC1
ASD01810934	CCc1cc(C2CCC2)c(-c2nnc(COC)[nH]2)cc1C(=O)N1CCC(F)(c2ccc(C#N)cc2)CC1
ASD01810935	CCc1cc(C2CCC2)c(-c2nnc(COC)[nH]2)cc1C(=O)N1CCC(c2ccc(C#N)cc2)CC1
ASD01810936	CCc1nnc(-c2cc(C(=O)N3CCC(F)(c4ccc(C#N)cc4)CC3)c(CC)cc2C2CCC2)[nH]1
ASD01810937	CCc1cc(C2CCC2)c(-c2nnc(CCOC)[nH]2)cc1C(=O)N1CCC(F)(c2ccc(C#N)cc2)CC1
ASD01810938	CCc1cc(C2CCC2)c(-c2nnc(CCOC)[nH]2)cc1C(=O)N1CCC(c2ccc(C#N)cc2)CC1
ASD01810939	Cc1ccc(C(=O)N2CCC(c3ccc(C#N)cc3)CC2)cc1-c1nc2c([nH]1)COCC2
ASD01810940	COC(=O)c1ccc(CC2CCC2)cc1C
ASD01810941	COC(=O)c1cc(I)c(CC2CCC2)cc1C
ASD01810942	COC(=O)c1cc(C#N)c(CC2CCC2)cc1C
ASD01810943	COC(=O)c1cc(C(N)=S)c(CC2CCC2)cc1C
ASD01810944	COC(=O)c1cc(C(=N)SC)c(CC2CCC2)cc1C
ASD01810945	CCc1nnc(-c2cc(C(=O)OC)c(C)cc2CC2CCC2)[nH]1
ASD01810946	CCc1nnc(-c2cc(C(=O)O)c(C)cc2CC2CCC2)[nH]1
ASD01810947	CCc1nnc(-c2cc(C(=O)N3CCC(c4ccc(C#N)cc4)CC3)c(C)cc2CC2CCC2)[nH]1
ASD01810948	COC(=O)c1cc(I)c(C)cc1Br
ASD01810949	COC(=O)c1cc(C#N)c(C)cc1Br
ASD01810950	Cc1cc(C)c(-c2nc3c([nH]2)COCC3)cc1C(=O)N1CCC(c2ccc(C#N)cc2)CC1
ASD01810951	COC(=O)c1cc(C#N)c(C)cc1C1CC1
ASD01810952	COC(=O)c1cc(C(N)=S)c(C)cc1C1CC1
ASD01810953	COC(=O)c1cc(C(=N)SC)c(C)cc1C1CC1
ASD01810954	COCC(=O)NN
ASD01810955	COCc1nnc(-c2cc(C(=O)OC)c(C3CC3)cc2C)[nH]1
ASD01810956	COCc1nnc(-c2cc(C(=O)O)c(C3CC3)cc2C)[nH]1
ASD01810957	COCc1nnc(-c2cc(C(=O)N3CCC(c4ccc(C#N)cc4)CC3)c(C3CC3)cc2C)[nH]1
ASD01810958	CCc1cc(C)c(-c2nnc(CCOC)[nH]2)cc1C(=O)O
ASD01810959	CCc1cc(C)c(-c2nnc(CCOC)[nH]2)cc1C(=O)N1CCC(c2ccc(C#N)cc2)CC1
ASD01810960	CCc1cc(C)c(-c2nnc(C3CCOC3)[nH]2)cc1C(=O)N1CCC(c2ccc(C#N)cc2)CC1
ASD01810961	CC(=O)N1CCc2nc(-c3cc(C(=O)N4CCC(c5ccc(C#N)cc5)CC4)ccc3C)[nH]c2C1
ASD01810962	CCc1cc(C)c(-c2nnc(C(C)COC)[nH]2)cc1C(=O)N1CCC(c2ccc(C#N)cc2)CC1
ASD01810963	CCc1cc(C)c(-c2nnc(COC)[nH]2)cc1C(=O)N1CCC(c2ccc(C#N)cc2)CC1
ASD01810964	COCc1nnc(-c2cc(C(=O)N3CCC(c4ccc(C#N)cc4)CC3)c(C3CCC3)cc2C)[nH]1
ASD01810965	COC(=O)c1cc(C(=N)SC)c(C)cc1C(C)C
ASD01810966	COCc1nnc(-c2cc(C(=O)OC)c(C(C)C)cc2C)[nH]1
ASD01810967	N/N=C1/C(=O)N(c2ccccc2F)N=C1c1ccccc1F
ASD01810968	COCc1nnc(-c2cc(C(=O)O)c(C(C)C)cc2C)[nH]1
ASD01810969	COCc1nnc(-c2cc(C(=O)N3CCC(c4ccc(C#N)cc4)CC3)c(C(C)C)cc2C)[nH]1
ASD01810970	CCCc1cc(C)c(-c2nnc(COC)[nH]2)cc1C(=O)N1CCC(c2ccc(C#N)cc2)CC1
ASD01810971	CCSC(=N)c1cc(C(=O)OC)c(C)cc1C(C)C
ASD01810972	COCCc1nnc(-c2cc(C(=O)OC)c(C)cc2C(C)C)[nH]1
ASD01810973	N#Cc1ccc(C2(F)CCN(C(=O)c3ccc(C4CCC4)c(NC(=O)O[C@H]4CCOC4)c3)CC2)cc1
ASD01810974	Cc1ccc(C(=O)N2CCC(c3ccc(C#N)cc3)CC2)cc1-c1nc2c([nH]1)CN(S(C)(=O)=O)CC2
ASD01810975	COCCc1nnc(-c2cc(C(=O)O)c(C)cc2C(C)C)[nH]1
ASD01810976	COCCc1nnc(-c2cc(C(=O)N3CCC(c4ccc(C#N)cc4)CC3)c(C)cc2C(C)C)[nH]1
ASD01810977	COCc1nnc(-c2cc(C(=O)N3CCC(c4ccc(C#N)cc4)CC3)c(C)cc2C(C)C)[nH]1
ASD01810978	COCCc1nnc(-c2cc(C(=O)N3CCC(c4ccc(C#N)cc4)CC3)ccc2C(C)C)[nH]1
ASD01810979	COCc1nnc(-c2cc(C(=O)N3CCC(c4ccc(C#N)cc4)CC3)ccc2C(C)C)[nH]1
ASD01810980	COC(=O)c1cc(C(N)=O)c(C2CCC2)cc1C
ASD01810981	COC(=O)c1cc(-c2nnc[nH]2)c(C2CCC2)cc1C
ASD01810982	Cc1cc(C2CCC2)c(-c2nnc[nH]2)cc1C(=O)O
ASD01810983	Cc1cc(C2CCC2)c(-c2nnc[nH]2)cc1C(=O)N1CCC(c2ccc(C#N)cc2)CC1
ASD01810984	Cc1cc(C2CCC2)c(-c2nnc[nH]2)cc1C(=O)N1CCC(F)(c2ccc(C#N)cc2)CC1
ASD01810985	N#Cc1ccc(C2CCN(C(=O)c3cccc(-c4nc5cc(N6CCCC6)ncc5[nH]4)c3)CC2)cc1
ASD01810986	CCc1cc(CC)c(C(=O)OC)cc1C(=O)O
ASD01810987	CCc1cc(CC)c(C(=O)N2CCC(c3ccc(C#N)cc3)CC2)cc1C(=O)OC
ASD01810988	CCOc1nnc(-c2cc(C(=O)N3CCC(c4ccc(C(N)=O)cc4)CC3)c(CC)cc2CC)[nH]1
ASD01810989	CCc1cc(CC)c(C(=O)N2CCC(c3ccc(C#N)cc3)CC2)cc1C(=O)NN
ASD01810990	CCc1cc(CC)c(-c2nnc(N)o2)cc1C(=O)N1CCC(c2ccc(C#N)cc2)CC1
ASD01810991	CCOc1nnc(-c2cc(C(=O)N3CCC(c4ccc(C#N)cc4)CC3)c(CC)cc2CC)[nH]1
ASD01810992	CCOc1nnc(-c2cc(C(=O)N3CCC(c4ccc(C#N)cc4)CC3)c(C)cc2C)[nH]1
ASD01810993	COCCOc1nnc(-c2cc(C(=O)N3CCC(c4ccc(C#N)cc4)CC3)c(C)cc2C)[nH]1
ASD01810994	Cc1cc(C)c(-c2nnc(OC3CCOC3)[nH]2)cc1C(=O)N1CCC(c2ccc(C#N)cc2)CC1
ASD01810995	CCc1cc(CC)c(-c2nnc(OC)[nH]2)cc1C(=O)N1CCC(c2ccc(C#N)cc2)CC1
ASD01810996	Cn1cc(-c2ccc(CN3C(=O)C4(CCN(C5CCCC5)C4)c4ccccc43)cc2F)cn1
ASD01810997	C=CCOC(C)C(=O)OC
ASD01810998	CCc1cc(CC)c(-c2nnc(CCOC)[nH]2)cc1C(=O)O
ASD01810999	CCc1cc(CC)c(-c2nnc(CCOC)[nH]2)cc1C(=O)N1CCC(c2ccc(C#N)cc2)CC1
ASD01811000	CC1OCCC/C1=N\N(C(=O)[O-])C(C)(C)C
ASD01811001	COc1ccc(CC(=O)NC2CCN(CCCN3C(=O)CCc4cc(F)c(F)cc43)CC2)cc1OC
ASD01811002	COc1ccc(CC(=O)NC2CCN(CCCN3C(=O)COc4ccccc43)CC2)cc1
ASD01811003	O=C(Cc1ccccc1)NC1CCN(CCCN2C(=O)CCc3cc(F)c(F)cc32)CC1
ASD01811004	O=C(Cc1ccccc1)NC1CCN(CCCN2C(=O)CCc3c(F)cccc32)CC1
ASD01811005	O=C(Cc1ccccc1)NC1CCN(CCCN2C(=O)CCc3cc(F)ccc32)CC1
ASD01811006	O=C(Cc1ccccc1)NC1CCN(CCCN2C(=O)CCc3ccc(F)cc32)CC1
ASD01811007	O=C(Cc1ccccc1)NC1CCN(CCCN2C(=O)CCc3cccc(F)c32)CC1
ASD01811008	CCc1cc(CC)c(-c2nnc(C3CCOC3)[nH]2)cc1CN1CCC(c2ccc(C#N)cc2)CC1
ASD01811009	CCc1cc(C)c(C=O)cc1C(=O)N1CCC(c2ccc(C#N)cc2)CC1
ASD01811010	O=C(Cc1ccccc1)NC1CCN(CCCN2C(=O)CSc3ccccc32)CC1
ASD01811011	O=C(NC1CCN(CCCN2C(=O)COc3ccccc32)CC1)c1ccccc1
ASD01811012	CCc1cc(C)c(C(=O)O)cc1C(=O)N1CCC(c2ccc(C#N)cc2)CC1
ASD01811013	O=C(Cc1ccccc1)NC1CCN(CCCn2c(=O)oc3ccccc32)CC1
ASD01811014	CN(C(=O)Cc1ccccc1)C1CCN(CCCN2C(=O)COc3ccccc32)CC1
ASD01811015	O=C(NC(=S)N1CCOCC1)c1ccccc1
ASD01811016	O=C(CCc1ccccc1)NC1CCN(CCCN2C(=O)COc3ccccc32)CC1
ASD01811017	CCC(=O)NC1CCN(CCCN2C(=O)COc3ccccc32)CC1
ASD01811018	C=CC(=O)NC1CCN(CCCN2C(=O)COc3ccccc32)CC1
ASD01811019	CC(C)CC(=O)NC1CCN(CCCN2C(=O)COc3ccccc32)CC1
ASD01811020	CC(C)CCC(=O)NC1CCN(CCCN2C(=O)COc3ccccc32)CC1
ASD01811021	O=C(NC1CCN(CCCN2C(=O)COc3ccccc32)CC1)C1CC1
ASD01811022	O=C(NC1CCN(CCCN2C(=O)COc3ccccc32)CC1)C1CCC1
ASD01811023	O=C(NC1CCN(CCCN2C(=O)COc3ccccc32)CC1)C1CCCC1
ASD01811024	CCc1cc(C)c(C(=O)OC)cc1C(=O)N1CCC(c2ccc(C#N)cc2)CC1
ASD01811025	C=CC(=O)NC1CCN(CCCN2C(=O)CCc3c(F)cccc32)CC1
ASD01811026	C=CC(=O)NC1CCN(CCCN2C(=O)CCc3cc(F)ccc32)CC1
ASD01811027	C=CC(=O)NC1CCN(CCCN2C(=O)CCc3ccc(F)cc32)CC1
ASD01811028	C=CC(=O)NC1CCN(CCCN2C(=O)CCc3cccc(F)c32)CC1
ASD01811029	C=CC(=O)NC1CCN(CCCN2C(=O)CCc3cc(F)c(F)cc32)CC1
ASD01811030	CCC(=O)NC1CCN(CCCN2C(=O)CCc3cc(F)c(F)cc32)CC1
ASD01811031	C=CC(=O)NC1CCN(CCCN2C(=O)COc3cc(F)c(F)cc32)CC1
ASD01811032	N#CC1(c2ccccc2)CCN(Cc2cc(C(=O)O)c(=O)n3ccccc23)CC1
ASD01811033	CC1(C#N)CCN(Cc2cc(C(=O)O)c(=O)n3ccccc23)CC1
ASD01811034	N#CC1(c2ccccc2F)CCN(Cc2cc(C(=O)O)c(=O)n3ccccc23)CC1
ASD01811035	N#CC1(c2cccc(F)c2)CCN(Cc2cc(C(=O)O)c(=O)n3ccccc23)CC1
ASD01811036	N#CC1(c2ccc(F)cc2)CCN(Cc2cc(C(=O)O)c(=O)n3ccccc23)CC1
ASD01811037	Cc1ccccc1C1(C#N)CCN(Cc2cc(C(=O)O)c(=O)n3ccccc23)CC1
ASD01811038	Cc1cccc(C2(C#N)CCN(Cc3cc(C(=O)O)c(=O)n4ccccc34)CC2)c1
ASD01811039	COc1ccccc1C1(C#N)CCN(Cc2cc(C(=O)O)c(=O)n3ccccc23)CC1
ASD01811040	N#CC1(c2ccccn2)CCN(Cc2cc(C(=O)O)c(=O)n3ccccc23)CC1
ASD01811041	N#CC1(c2cccnc2)CCN(Cc2cc(C(=O)O)c(=O)n3ccccc23)CC1
ASD01811042	N#CC1(c2ccncc2)CCN(Cc2cc(C(=O)O)c(=O)n3ccccc23)CC1
ASD01811043	Cc1cccnc1C1(C#N)CCN(Cc2cc(C(=O)O)c(=O)n3ccccc23)CC1
ASD01811044	Cc1ccnc(C2(C#N)CCN(Cc3cc(C(=O)O)c(=O)n4ccccc34)CC2)c1
ASD01811045	Cc1ccc(C2(C#N)CCN(Cc3cc(C(=O)O)c(=O)n4ccccc34)CC2)nc1
ASD01811046	Cc1cccc(C2(C#N)CCN(Cc3cc(C(=O)O)c(=O)n4ccccc34)CC2)n1
ASD01811047	CSc1cccc(C2(C#N)CCN(Cc3cc(C(=O)O)c(=O)n4ccccc34)CC2)n1
ASD01811048	N#CC1(c2cccc(Cl)n2)CCN(Cc2cc(C(=O)O)c(=O)n3ccccc23)CC1
ASD01811049	CCc1ccnc(C2(C#N)CCN(Cc3cc(C(=O)O)c(=O)n4ccccc34)CC2)c1
ASD01811050	N#CC1(c2cc(-c3ccccc3)ccn2)CCN(Cc2cc(C(=O)O)c(=O)n3ccccc23)CC1
ASD01811051	N#CC1(c2cc(C(F)(F)F)ccn2)CCN(Cc2cc(C(=O)O)c(=O)n3ccccc23)CC1
ASD01811052	N#CC1(c2cc(F)ccn2)CCN(Cc2cc(C(=O)O)c(=O)n3ccccc23)CC1
ASD01811053	COc1ccnc(C2(C#N)CCN(Cc3cc(C(=O)O)c(=O)n4ccccc34)CC2)c1
ASD01811054	CCN(CC)c1ccc2c(-c3ccc(S(=O)(=O)NCCCCCC4CCN(CCCC(=O)c5ccccc5C)CC4)cc3S(=O)(=O)[O-])c3ccc(=[N+](CC)CC)cc-3oc2c1
ASD01811055	O=C(O)C1=CC(Cc2ccc(-c3ccccc3)cc2)c2ccccc2C1=O
ASD01811056	O=C(O)C1=CC(Cc2ccc(-c3ccccc3)cc2)c2cccnc2C1=O
ASD01811057	O=C(O)C1=CC(Cc2ccc(-c3ccccc3)cc2)c2ccncc2C1=O
ASD01811058	O=C(O)C1=CC(Cc2ccc(-c3ccccc3)cc2)c2cnccc2C1=O
ASD01811059	O=C(O)C1=CC(Cc2ccc(-c3ccccc3)cc2)c2ncccc2C1=O
ASD01811060	O=C(O)C1=CC(Cc2ccc(-c3ccccc3)cc2)c2nccnc2C1=O
ASD01811061	O=C(O)C1=CC(Cc2ccc(-c3ccccc3)cc2)c2ncncc2C1=O
ASD01811062	O=C(O)C1=CC(Cc2ccc(-c3ccccc3)cc2)c2nnccc2C1=O
ASD01811063	O=C(O)C1=CC(Cc2ccc(-c3ccccc3)cc2)c2ccsc2C1=O
ASD01811064	O=C(O)C1=CC(Cc2ccc(-c3ccccc3)cc2)c2sccc2C1=O
ASD01811065	O=C(O)C1=CC(Cc2ccc(-c3ccccc3)cc2)c2nsnc2C1=O
ASD01811066	O=C(O)C1=CC(Cc2ccc(-c3ccccc3)cc2)c2csnc2C1=O
ASD01811067	O=C(O)C1=CC(Cc2ccc(-n3cccn3)cc2)c2cnccc2C1=O
ASD01811068	Cc1ccn(-c2ccc(CC3C=C(C(=O)O)C(=O)c4ccncc43)cc2)n1
ASD01811069	Cc1ccnn1-c1ccc(CC2C=C(C(=O)O)C(=O)c3ccncc32)cc1
ASD01811070	Cc1cn(-c2ccc(CC3C=C(C(=O)O)C(=O)c4ccncc43)cc2)cn1
ASD01811071	O=C(O)c1cn(Cc2ccc(-n3cccn3)cc2)c2ncccc2c1=O
ASD01811072	Cc1ccn(-c2ccc(Cn3cc(C(=O)O)c(=O)c4cccnc43)cc2)n1
ASD01811073	Cc1ccnn1-c1ccc(Cn2cc(C(=O)O)c(=O)c3cccnc32)cc1
ASD01811074	Cc1cn(-c2ccc(Cn3cc(C(=O)O)c(=O)c4cccnc43)cc2)cn1
ASD01811075	O=C(O)c1cn(Cc2ccc(-c3cccnc3)cc2)c2ccsc2c1=O
ASD01811076	O=C(O)c1cn(Cc2ccc(-c3ccncc3)cc2)c2ccsc2c1=O
ASD01811077	O=C(O)c1cn(Cc2ccc(-n3cccn3)cc2)c2ccsc2c1=O
ASD01811078	O=C(O)c1cn(Cc2ccc(-n3ccnc3)cc2)c2ccsc2c1=O
ASD01811079	Cc1ccn(-c2ccc(Cn3cc(C(=O)O)c(=O)c4sccc43)cc2)n1
ASD01811080	Cn1cc(-c2ccc(Cn3cc(C(=O)O)c(=O)c4sccc43)cc2)cn1
ASD01811081	Nc1cccc(-c2ccc(Cn3cc(C(=O)O)c(=O)c4sccc43)nc2)c1
ASD01811082	O=C(O)c1cn(Cc2ccc(-c3cccnc3)cn2)c2ccsc2c1=O
ASD01811083	COc1ccc(-c2ccc(Cn3cc(C(=O)O)c(=O)c4sccc43)nc2)cn1
ASD01811084	CN(C)c1ccc(-c2ccc(Cn3cc(C(=O)O)c(=O)c4sccc43)nc2)cn1
ASD01811085	O=C(O)c1cn(Cc2ccc(-c3ccnc(Cl)c3)cn2)c2ccsc2c1=O
ASD01811086	O=C(O)c1cn(Cc2ccc(-c3ccsc3)cn2)c2ccsc2c1=O
ASD01811087	Cn1cc(-c2ccc(Cn3cc(C(=O)O)c(=O)c4sccc43)nc2)cn1
ASD01811088	CCc1cc(C)c(C(=O)NN)cc1C(=O)N1CCC(c2ccc(C#N)cc2)CC1
ASD01811089	O=C(O)c1cn(Cc2ccc(-c3ccccc3)cc2)c2c(c1=O)C(=O)CCC2
ASD01811090	O=C(O)c1cn(Cc2ccc(-c3ccccc3)cc2)c2c(c1=O)CCCC2=O
ASD01811091	NC(=S)N1CCOCC1
ASD01811092	O=C(O)c1cn(Cc2ccc(-c3ccccc3)cc2)c2c(c1=O)CCC2
ASD01811093	O=C(O)c1cn(Cc2ccc(-c3ccccc3)cc2)c2c(c1=O)C(O)CCC2
ASD01811094	O=C(O)c1cn(Cc2ccc(-c3ccccc3)cc2)c2c(c1=O)CCCC2O
ASD01811095	COC1CCCc2c1c(=O)c(C(=O)O)cn2Cc1ccc(-c2ccccc2)cc1
ASD01811096	O=C(O)c1cn(Cc2ccc(-c3ccc(F)cc3)cn2)c2c(c1=O)C(O)CCC2
ASD01811097	Nc1cccc(-c2ccc(Cn3cc(C(=O)O)c(=O)c4c3CCCC4O)nc2)c1
ASD01811098	COc1ccccc1-c1ccc(Cn2cc(C(=O)O)c(=O)c3c2CCCC3O)cc1
ASD01811099	COc1cccc(-c2ccc(Cn3cc(C(=O)O)c(=O)c4c3CCCC4O)cc2)c1
ASD01811100	COc1ccc(-c2ccc(Cn3cc(C(=O)O)c(=O)c4c3CCCC4O)cc2)cc1
ASD01811101	O=C(O)c1cn(Cc2ccc(-c3ccccc3Cl)cc2)c2c(c1=O)C(O)CCC2
ASD01811102	O=C(O)c1cn(Cc2ccc(-c3cccc(Cl)c3)cc2)c2c(c1=O)C(O)CCC2
ASD01811103	O=C(O)c1cn(Cc2ccc(-c3ccc(Cl)cc3)cc2)c2c(c1=O)C(O)CCC2
ASD01811104	O=C(O)c1cn(Cc2ccc(-c3ccsc3)cc2)c2c(c1=O)C(O)CCC2
ASD01811105	O=C(O)c1cn(Cc2ccc(-c3ccoc3)cc2)c2c(c1=O)C(O)CCC2
ASD01811106	O=C(O)c1cn(Cc2ccc(-n3cccn3)cc2)c2c(c1=O)C(O)CCC2
ASD01811107	O=C(O)c1cn(Cc2ccc(-n3ccnc3)cc2)c2c(c1=O)C(O)CCC2
ASD01811108	O=C(O)c1cn(Cc2ccc(-c3ccc(F)nc3)cc2)c2c(c1=O)C(O)CCC2
ASD01811109	COc1ccc(-c2ccc(Cn3cc(C(=O)O)c(=O)c4c3CCCC4O)cc2)cn1
ASD01811110	Nc1ccc(-c2ccc(Cn3cc(C(=O)O)c(=O)c4c3CCCC4O)cc2)cn1
ASD01811111	CN(C)c1ccc(-c2ccc(Cn3cc(C(=O)O)c(=O)c4c3CCCC4O)cc2)cn1
ASD01811112	Cn1cc(-c2ccc(Cn3cc(C(=O)O)c(=O)c4c3CCCC4O)cc2)cn1
ASD01811113	CC(C)Cn1cc(-c2ccc(Cn3cc(C(=O)O)c(=O)c4c3CCCC4O)cc2)cn1
ASD01811114	O=C(O)c1cc(CN2CCc3ncccc3C2)c2ccccn2c1=O
ASD01811115	COc1ccc2c(c1)CCN(Cc1cc(C(=O)O)c(=O)n3ccccc13)C2
ASD01811116	CSc1ccc2c(c1)CCN(Cc1cc(C(=O)O)c(=O)n3ccccc13)C2
ASD01811117	Cc1ccc2c(c1)CCN(Cc1cc(C(=O)O)c(=O)n3ccccc13)C2
ASD01811118	O=C(O)c1cc(CN2CCc3cc(F)ccc3C2)c2ccccn2c1=O
ASD01811119	O=C(O)c1cc(CN2CCc3cc(Br)ccc3C2)c2ccccn2c1=O
ASD01811120	N#Cc1ccc2c(c1)CCN(Cc1cc(C(=O)O)c(=O)n3ccccc13)C2
ASD01811121	O=C(O)c1cc(CN2CCc3cc(-c4ccccc4)ccc3C2)c2ccccn2c1=O
ASD01811122	O=C(O)c1cc(CN2CCc3cc(-c4ccncc4)ccc3C2)c2ccccn2c1=O
ASD01811123	CSC(=N)N1CCOCC1
ASD01811124	CCOC(=O)C1Cc2ccccc2CN1Cc1cc(C(=O)O)c(=O)n2ccccc12
ASD01811125	CCOC(=O)C1CN(Cc2cc(C(=O)O)c(=O)n3ccccc23)Cc2ccccc21
ASD01811126	CCOC(=O)C1c2ccccc2CCN1Cc1cc(C(=O)O)c(=O)n2ccccc12
ASD01811127	COC(=O)C1c2ccccc2CCN1Cc1cc(C(=O)O)c(=O)n2ccccc12
ASD01811128	O=C(O)c1cc(CN2CCc3ccccc3C2C2CCCCC2)c2ccccn2c1=O
ASD01811129	O=C(O)c1cc(CN2CCc3ccccc3C2c2ccccc2)c2ccccn2c1=O
ASD01811130	O=C(O)c1cc(CN2CCc3ccccc3C2c2ccccc2F)c2ccccn2c1=O
ASD01811131	O=C(O)c1cc(CN2CCc3ccccc3C2c2ccncc2)c2ccccn2c1=O
ASD01811132	O=C(O)c1cc(CN2CCc3ccccc3C2c2cccs2)c2ccccn2c1=O
ASD01811133	O=C(O)c1cc(Cc2ccc(C(F)(F)F)cc2)c2ccccn2c1=O
ASD01811134	O=C(O)c1cc(Cc2nc3ccccc3[nH]2)c2ccccn2c1=O
ASD01811135	O=C(O)c1cc(Cn2cnc3ccccc32)c2ccccn2c1=O
ASD01811136	Cc1ccc(-c2nc3cc(N4CCCC4)ncc3[nH]2)cc1C(=O)N1CCC(c2ccc(C#N)cc2)CC1
ASD01811137	O=C(O)c1cc(CN2CCc3cc(Cl)ccc3C2c2ccncc2)c2ccccn2c1=O
ASD01811138	CC(=O)O[C@H]1CC[C@](C)(N2CCC(n3c(=O)[nH]c4cc(F)c(C)cc43)CC2)CC1
ASD01811139	CCCO[C@H]1CC[C@](C)(N2CCC(n3c(=O)[nH]c4cc(F)c(C)cc43)CC2)CC1
ASD01811140	CCCO[C@H]1CC[C@](C)(N2CCC(N3C(=O)Cc4ccc(C)cc43)CC2)CC1
ASD01811141	CCO[C@H]1CC[C@](C)(N2CCC(N3C(=O)Cc4ccc(C)cc43)CC2)CC1
ASD01811142	CO[C@H]1CC[C@](C)(N2CCC(N3C(=O)Cc4ccc(C)cc43)CC2)CC1
ASD01811143	CO[C@H]1CC[C@](C)(N2CCC(n3c(=O)oc4ccc(C)cc43)CC2)CC1
ASD01811144	CCO[C@H]1CC[C@](C)(N2CCC(n3c(=O)oc4ccccc43)CC2)CC1
ASD01811145	CCO[C@H]1CC[C@](C)(N2CCC(n3c(=O)oc4cc(F)c(C)cc43)CC2)CC1
ASD01811146	CCO[C@H]1CC[C@](C)(N2CCC(n3c(=O)oc4c(F)cc(C)cc43)CC2)CC1
ASD01811147	CCO[C@H]1CC[C@](C)(N2CCC(n3c(=O)oc4ccc(OC)cc43)CC2)CC1
ASD01811148	CCO[C@H]1CC[C@](C)(N2CCC(n3c(=O)oc4ccc(C#N)cc43)CC2)CC1
ASD01811149	CCO[C@H]1CC[C@](C)(N2CCC(n3c(=O)oc4ccc(S(C)(=O)=O)cc43)CC2)CC1
ASD01811150	CCO[C@H]1CC[C@](C)(N2CCC(n3c(=O)oc4ccc(S(=O)(=O)CC)cc43)CC2)CC1
ASD01811151	CCCO[C@H]1CC[C@](C)(N2CCC(n3c(=O)oc4ccc(S(C)(=O)=O)cc43)CC2)CC1
ASD01811152	COCCO[C@H]1CC[C@](C)(N2CCC(n3c(=O)oc4ccc(C)cc43)CC2)CC1
ASD01811153	COCCO[C@H]1CC[C@](C)(N2CCC(n3c(=O)oc4ccc(C#N)cc43)CC2)CC1
ASD01811154	CCc1cc(C)c(-c2nnc(N3CCOCC3)[nH]2)cc1C(=O)N1CCC(c2ccc(C#N)cc2)CC1
ASD01811155	COCCN(C)c1nnc(-c2cc(C(=O)N3CCC(c4ccc(C#N)cc4)CC3)c(C)cc2C)[nH]1
ASD01811156	Cc1cc(C)c(-c2nnc(N3CCOCC3)[nH]2)cc1C(=O)N1CCC(c2ccc(C#N)cc2)CC1
ASD01811157	Cc1cc(C)c(-c2nnc(N3CCCC3)[nH]2)cc1C(=O)N1CCC(c2ccc(C#N)cc2)CC1
ASD01811158	CCc1cc(C2CCC2)c(I)cc1C(=O)O
ASD01811159	CCc1cc(C2CCC2)c(C(=O)OC)cc1C(=O)O
ASD01811160	CCc1cc(C2CCC2)c(C(=O)OC)cc1C(=O)N1CCC(c2ccc(C#N)cc2)CC1
ASD01811161	CCc1cc(C2CCC2)c(C(=O)NN)cc1C(=O)N1CCC(c2ccc(C#N)cc2)CC1
ASD01811162	CCc1cc(C2CCC2)c(-c2nnc(N)o2)cc1C(=O)N1CCC(c2ccc(C#N)cc2)CC1
ASD01811163	CCOc1nnc(-c2cc(C(=O)N3CCC(c4ccc(C(N)=O)cc4)CC3)c(CC)cc2C2CCC2)[nH]1
ASD01811164	Cc1cc(C)c(-c2nc3cc(N4CCCC4)ncc3[nH]2)cc1C(=O)N1CCC(c2ccc(C#N)cc2)CC1
ASD01811165	CCOc1nnc(-c2cc(C(=O)N3CCC(c4ccc(C#N)cc4)CC3)c(CC)cc2C2CCC2)[nH]1
ASD01811166	CCc1cc(C2CCC2)c(-c2nnc(OC)[nH]2)cc1C(=O)N1CCC(c2ccc(C#N)cc2)CC1
ASD01811167	CCc1cc(C2CCC2)c(C(=O)OC)cc1C(=O)N1CCC(F)(c2ccc(C#N)cc2)CC1
ASD01811168	CCc1cc(C2CCC2)c(C(=O)NN)cc1C(=O)N1CCC(F)(c2ccc(C#N)cc2)CC1
ASD01811169	CCc1cc(C2CCC2)c(-c2nnc(N)o2)cc1C(=O)N1CCC(F)(c2ccc(C#N)cc2)CC1
ASD01811170	CCc1cc(C2CCC2)c(-c2nnc(OC)[nH]2)cc1C(=O)N1CCC(F)(c2ccc(C#N)cc2)CC1
ASD01811171	CCOc1nnc(-c2cc(C(=O)N3CCC(F)(c4ccc(C#N)cc4)CC3)c(CC)cc2C2CCC2)[nH]1
ASD01811172	COC(=O)c1cc(I)c(C)cc1C1CCC1
ASD01811173	COC(=O)c1cc(C#N)c(C)cc1C1CCC1
ASD01811174	Cc1cc(C2CCC2)c(C(=O)NN)cc1C#N
ASD01811175	Cn1cc(-c2ccc(CN3C(=O)C4(CCN(C5CCCCC5F)CC4)c4ccccc43)c(F)c2)cn1
ASD01811176	Cc1cc(C2CCC2)c(-c2nnc(N)o2)cc1C#N
ASD01811177	CCOc1nnc(-c2cc(C#N)c(C)cc2C2CCC2)[nH]1
ASD01811178	CCOc1nnc(-c2cc(C(N)=O)c(C)cc2C2CCC2)[nH]1
ASD01811179	CCOc1nnc(-c2cc(C(=O)O)c(C)cc2C2CCC2)[nH]1
ASD01811180	CCOc1nnc(-c2cc(C(=O)N3CCC(c4ccc(C#N)cc4)CC3)c(C)cc2C2CCC2)[nH]1
ASD01811181	CCOc1nnc(-c2cc(C(=O)N3CCC(F)(c4ccc(C#N)cc4)CC3)c(C)cc2C2CCC2)[nH]1
ASD01811182	CCOc1nnc(-c2cc(C(=O)N3CCC(F)(c4ccc(C(F)(F)F)cc4)CC3)c(C)cc2C2CCC2)[nH]1
ASD01811183	COc1nnc(-c2cc(C#N)c(C)cc2C2CCC2)[nH]1
ASD01811184	COc1nnc(-c2cc(C(N)=O)c(C)cc2C2CCC2)[nH]1
ASD01811185	COc1nnc(-c2cc(C(=O)O)c(C)cc2C2CCC2)[nH]1
ASD01811186	Cn1cc(-c2ccc(CN3C(=O)C4(CCN(C5CCOCC5)C4)c4ccccc43)c(F)c2)cn1
ASD01811187	COc1nnc(-c2cc(C(=O)N3CCC(c4ccc(C#N)cc4)CC3)c(C)cc2C2CCC2)[nH]1
ASD01811188	COc1nnc(-c2cc(C(=O)N3CCC(F)(c4ccc(C#N)cc4)CC3)c(C)cc2C2CCC2)[nH]1
ASD01811189	COc1nnc(-c2cc(C(=O)N3CCC(c4ccc(C(F)(F)F)cc4)CC3)c(C)cc2C2CCC2)[nH]1
ASD01811190	COc1nnc(-c2cc(C(=O)N3CCC(F)(c4ccc(C(F)(F)F)cc4)CC3)c(C)cc2C2CCC2)[nH]1
ASD01811191	CCc1cc(C2CC2)ccc1C(=O)OC
ASD01811192	CCc1cc(C2CC2)c(I)cc1C(=O)OC
ASD01811193	CCc1cc(C2CC2)c(I)cc1C(=O)O
ASD01811194	CCc1cc(C2CC2)c(C(=O)OC)cc1C(=O)N1CCC(F)(c2ccc(C#N)cc2)CC1
ASD01811195	CCc1cc(C2CC2)c(C(=O)NN)cc1C(=O)N1CCC(F)(c2ccc(C#N)cc2)CC1
ASD01811196	CCc1cc(C2CC2)c(-c2nnc(N)o2)cc1C(=O)N1CCC(F)(c2ccc(C#N)cc2)CC1
ASD01811197	Cn1cc(-c2ccc(CN3C(=O)C4(CCN(CC5CC5)C4)c4ccccc43)c(F)c2)cn1
ASD01811198	CCc1cc(C2CC2)c(-c2nnc(OC)[nH]2)cc1C(=O)N1CCC(F)(c2ccc(C#N)cc2)CC1
ASD01811199	CCOc1nnc(-c2cc(C(=O)N3CCC(F)(c4ccc(C#N)cc4)CC3)c(CC)cc2C2CC2)[nH]1
ASD01811200	CCc1cc(C2CC2)c(C(=O)OC)cc1C(=O)N1CCC(c2ccc(C#N)cc2)CC1
ASD01811201	CCc1cc(C2CC2)c(C(=O)NN)cc1C(=O)N1CCC(c2ccc(C#N)cc2)CC1
ASD01811202	CCc1cc(C2CC2)c(-c2nnc(N)o2)cc1C(=O)N1CCC(c2ccc(C#N)cc2)CC1
ASD01811203	CCOc1nnc(-c2cc(C(=O)N3CCC(c4ccc(C(N)=O)cc4)CC3)c(CC)cc2C2CC2)[nH]1
ASD01811204	CCOc1nnc(-c2cc(C(=O)N3CCC(c4ccc(C#N)cc4)CC3)c(CC)cc2C2CC2)[nH]1
ASD01811205	CCc1cc(C2CC2)c(-c2nnc(OC)[nH]2)cc1C(=O)N1CCC(c2ccc(C#N)cc2)CC1
ASD01811206	COC(=O)c1cc(C(=O)N2CCC(c3ccc(C#N)cc3)CC2)c(C)cc1C1CCC1
ASD01811207	Cc1cc(C2CCC2)c(C(=O)NN)cc1C(=O)N1CCC(c2ccc(C#N)cc2)CC1
ASD01811208	Cn1cc(-c2ccc(CN3C(=O)C4(CCN(C5CCCC5)C4)c4ccccc43)c(F)c2F)cn1
ASD01811209	CCc1nnc(-c2cc(C(=O)N3CCC(c4ccc(C#N)cc4)CC3)c(C)cc2C2CCC2)o1
ASD01811210	COC(=O)c1ccc(C2CC(=O)C2)cc1C
ASD01811211	COC(=O)c1ccc(C2CC(F)(F)C2)cc1C
ASD01811212	COC(=O)c1cc(I)c(C2CC(F)(F)C2)cc1C
ASD01811213	CCc1nnc(-c2cc(C(=O)O)c(C)cc2C2CC(F)(F)C2)[nH]1
ASD01811214	CCc1nnc(-c2cc(C(=O)N3CCC(c4ccc(C#N)cc4)CC3)c(C)cc2C2CC(F)(F)C2)[nH]1
ASD01811215	COC(=O)c1cc(-c2ncc(C(=O)N(C)C)[nH]2)c(C)cc1C
ASD01811216	Cc1cc(C)c(-c2ncc(C(=O)N(C)C)[nH]2)cc1C(=O)N1CCC(c2ccc(C#N)cc2)CC1
ASD01811217	Cc1cc(C)c(-c2ncc(C(=O)N3CCOCC3)[nH]2)cc1C(=O)N1CCC(c2ccc(C#N)cc2)CC1
ASD01811218	Cc1cc(C2CCC2)c(C(=O)O)cc1C(=O)N1CCC(c2ccc(C#N)cc2)CC1
ASD01811219	CC(=O)N1CCC(OC(=O)Nc2ccc(C)c(C(=O)N3CCC(F)(c4ccc(C#N)cc4)CC3)c2)C1
ASD01811220	Cc1cc(C2CCC2)c(C(=O)Cl)cc1C(=O)N1CCC(c2ccc(C#N)cc2)CC1
ASD01811221	Cc1cc(C2CCC2)c(C(=O)CBr)cc1C(=O)N1CCC(c2ccc(C#N)cc2)CC1
ASD01811222	CCc1ncc(-c2cc(C(=O)N3CCC(c4ccc(C#N)cc4)CC3)c(C)cc2C2CCC2)[nH]1
ASD01811223	Cc1cc(C2CCC2)c(C(=O)CBr)cc1C(=O)N1CCC(F)(c2ccc(C#N)cc2)CC1
ASD01811224	Cc1ncc(-c2cc(C(=O)N3CCC(F)(c4ccc(C#N)cc4)CC3)c(C)cc2C2CCC2)[nH]1
ASD01811225	COCC/C(N)=N/O
ASD01811226	COCCC(=N)N.Cl
ASD01811227	COCCc1ncc(-c2cc(C(=O)N3CCC(F)(c4ccc(C#N)cc4)CC3)c(C)cc2C2CCC2)[nH]1
ASD01811228	COC(=O)c1cc(C(C)=O)c(C2CCC2)cc1C
ASD01811229	COC(=O)c1cc(C(=O)CBr)c(C2CCC2)cc1C
ASD01811230	N#Cc1ccc(C2CCN(C(=O)c3ccc(C4CCC4)c(NC(=O)NC[C@@H]4CCCO4)c3)CC2)cc1
ASD01811231	Cc1ccc(NC(=O)O[C@@H]2CCOC2)cc1C(=O)N1CCC(F)(c2ccc(C#N)cc2)CC1
ASD01811232	COC(=O)c1cc(C(=O)C(Br)Br)c(C2CCC2)cc1C
ASD01811233	COCCc1ncc(-c2cc(C(=O)OC)c(C)cc2C2CCC2)[nH]1
ASD01811234	COCCc1ncc(-c2cc(C(=O)O)c(C)cc2C2CCC2)[nH]1
ASD01811235	COCCc1ncc(-c2cc(C(=O)N3CCC(c4ccc(C#N)cc4)CC3)c(C)cc2C2CCC2)[nH]1
ASD01811236	COC(=O)c1cc(C(=N)N)c(C2CCC2)cc1C.Cl
ASD01811237	CCc1cnc(-c2cc(C(=O)OC)c(C)cc2C2CCC2)[nH]1
ASD01811238	CCc1cnc(-c2cc(C(=O)O)c(C)cc2C2CCC2)[nH]1
ASD01811239	CCc1cnc(-c2cc(C(=O)N3CCC(c4ccc(C#N)cc4)CC3)c(C)cc2C2CCC2)[nH]1
ASD01811240	COCC(=O)CBr
ASD01811241	COCc1cnc(-c2cc(C(=O)OC)c(C)cc2C2CCC2)[nH]1
ASD01811242	CCc1cc(C)c(C(=O)N2CCC(F)(c3ccc(C#N)cc3)CC2)cc1NC(=O)NC[C@H]1CCCO1
ASD01811243	COCc1cnc(-c2cc(C(=O)O)c(C)cc2C2CCC2)[nH]1
ASD01811244	Cn1cc(-c2cc(F)c(CN3C(=O)C4(CCN(C5CCCC5)C4)c4ccccc43)cc2F)cn1
ASD01811245	COCc1cnc(-c2cc(C(=O)N3CCC(F)(c4ccc(C#N)cc4)CC3)c(C)cc2C2CCC2)[nH]1
ASD01811246	COCc1[nH]c(-c2cc(C(=O)N3CCC(F)(c4ccc(C#N)cc4)CC3)c(C)cc2C2CCC2)nc1C
ASD01811247	Cc1cc(C2CCC2)c(-c2nc(C)c(C)[nH]2)cc1C(=O)N1CCC(c2ccc(C#N)cc2)CC1
ASD01811248	Cc1cnc(-c2cc(C(=O)N3CCC(c4ccc(C#N)cc4)CC3)c(C)cc2C2CCC2)[nH]1
ASD01811249	Cc1cc(C2CCC2)c(-c2ncc(C(F)(F)F)[nH]2)cc1C(=O)N1CCC(c2ccc(C#N)cc2)CC1
ASD01811250	Cc1cc(C2CCC2)c(-c2ncc(Cl)[nH]2)cc1C(=O)N1CCC(c2ccc(C#N)cc2)CC1
ASD01811251	Cc1cc(C2CCC2)c(-c2ncc(C#N)[nH]2)cc1C(=O)N1CCC(c2ccc(C#N)cc2)CC1
ASD01811252	Cn1cc(-c2ccc(CN3C(=O)C4(CCN(C5CCC5)C4)c4ccccc43)c(F)c2)cn1
ASD01811253	Cn1cc(-c2ccc(CN3C(=O)C4(CCN(C5CCSCC5)C4)c4ccccc43)c(F)c2)cn1
ASD01811254	COCCNC(=O)c1cc(C(=O)N2CCC(c3ccc(C#N)cc3)CC2)c(C)cc1C1CCC1
ASD01811255	Cn1cc2c(-c3cc(F)c(-n4c(=O)cnc5ccccc54)c(F)c3)cccc2n1
ASD01811256	O=C(Cl)[C@@H]1CCCO1
ASD01811257	O=C(CBr)[C@@H]1CCCO1
ASD01811258	Cc1cc(C)c(-c2ncc([C@@H]3CCCO3)[nH]2)cc1C(=O)O
ASD01811259	Cc1cc(C)c(-c2ncc([C@@H]3CCCO3)[nH]2)cc1C(=O)N1CCC(c2ccc(C#N)cc2)CC1
ASD01811260	CCc1nnc(-c2cc(C(=O)O)c(C)cc2F)[nH]1
ASD01811261	CCc1nnc(-c2cc(C(=O)N3CCC(c4ccc(C#N)cc4)CC3)c(C)cc2F)[nH]1
ASD01811262	CCc1nnc(-c2cc(C(=O)N3CCC(c4ccc(C#N)cc4)CC3)c(C)cc2N2CCC2)[nH]1
ASD01811263	CCc1nnc(-c2cc(C(=O)N3CCC(c4ccc(C#N)cc4)CC3)c(C)cc2SC)[nH]1
ASD01811264	Cc1ccc(C(=O)N2CCC(F)(c3ccc(C#N)cn3)CC2)cc1NC(=O)c1ccc(N2CCC2)nc1
ASD01811265	COc1ccc(C2CCN(C(=O)c3ccc(C)c(C(=O)Nc4ccc(N5CCCC5)nc4)c3)CC2)cc1
ASD01811266	Cc1ccc(C(=O)N2CCC(c3ccc(C#N)cc3)CC2)cc1C(=O)NCC1CCCO1
ASD01811267	Cc1ccc(C(=O)N2CCC(c3ccc(C#N)cc3)CC2)cc1C(=O)NC1CCOC1
ASD01811268	N#Cc1ccc(C2CCN(C(=O)c3cccc(C(=O)Nc4ccc(N5CCCC5)nc4)c3)CC2)cc1
ASD01811269	Cc1ccc(C(=O)N2CCC(c3ccc(C#N)cc3)CC2)cc1C(=O)NCC1CCNCC1
ASD01811270	Cc1ccc(C(=O)N2CCC(c3ccc(C#N)cc3)CC2)cc1C(=O)NCC1CCN(C)CC1
ASD01811271	Cc1ccc(C(=O)N2CCC(c3ccc(C#N)cc3)CC2)cc1C(=O)NCC1CCOC1
ASD01811272	Cc1ccc(C(=O)N2CCC(c3ccncc3)CC2)cc1C(=O)Nc1ccc(N2CCCC2)nc1
ASD01811273	Cc1ccc(C(=O)N2CCC(c3ccc(C#N)cc3)CC2)cc1C(=O)Nc1ccc(N(C)CCO)nc1
ASD01811274	Cc1ccc(C(=O)N2CCC(c3ccc(C#N)cc3)CC2)cc1C(=O)Nc1ccc(N2CC(O)C2)nc1
ASD01811275	CCn1cc(-c2ccc(CN3C(=O)C4(CCN(C5CCCC5)C4)c4ccccc43)c(F)c2)cn1
ASD01811276	Cc1ccc(C(=O)N2CCC(c3ccc(C#N)cc3)CC2)cc1C(=O)Nc1ccc(N2CCN(C)CC2)nc1
ASD01811277	Cc1ccc(C(=O)N2CCC(c3ccc(C#N)cc3)CC2)cc1-c1nc2cc(N3CCN(C)CC3)ncc2[nH]1
ASD01811278	Cc1ccc(C(=O)N2CCC(c3ccc(C#N)cc3)CC2)cc1-c1nc2cc(N3CC(O)C3)ncc2[nH]1
ASD01811279	Cc1ccc(C(=O)N2CCC(c3ccc(C#N)cc3)CC2)cc1-c1nc2cc(N(C)CCO)ncc2[nH]1
ASD01811280	Cc1ccc(C(=O)N2CCC(c3ccc(C#N)cc3)CC2)cc1-c1nnc(C(C)C)[nH]1
ASD01811281	CCc1nnc(-c2cc(C(=O)N3CCC(c4ccc(C#N)cc4)CC3)ccc2C)[nH]1
ASD01811282	Cc1ccc(C(=O)N2CCC(c3ccc(C#N)cc3)CC2)cc1-c1nnc(N[C@H]2CCOC2)[nH]1
ASD01811283	Cc1ccc(C(=O)N2CCC(c3ccc(C#N)cc3)CC2)cc1-c1nnc(N[C@@H]2CCOC2)[nH]1
ASD01811284	Cc1ccc(C(=O)N2CCC(F)(c3ccc(C#N)cc3)CC2)cc1-c1nnc(N[C@@H]2CCOC2)[nH]1
ASD01811285	Cc1cc(C)c(-c2nnc(NC3CCOC3)[nH]2)cc1C(=O)N1CCC(c2ccc(C#N)cc2)CC1
ASD01811286	Cn1cc2c(-c3cc(F)c(N4CCc5ncccc5C4=O)c(F)c3)cccc2n1
ASD01811287	Cc1ccc(C(=O)N2CCC(c3ccc(C#N)cc3)CC2)cc1NC(=O)NNC(=O)c1ccncc1
ASD01811288	Cc1ccc(C(=O)N2CCC(c3ccc(C#N)cc3)CC2)cc1-c1nnc(-c2ccncc2)o1
ASD01811289	Cc1ccc(C(=O)N2CCC(c3ccc(C#N)cc3)CC2)cc1NC(=S)n1ccnc1
ASD01811290	Cc1ccc(C(=O)N2CCC(c3ccc(C#N)cc3)CC2)cc1NC(=S)Nc1cnccc1N
ASD01811291	Cc1ccc(C(=O)N2CCC(c3ccc(C#N)cc3)CC2)cc1Nc1nc2cnccc2[nH]1
ASD01811292	Cc1ccc(C(=O)N2CCC(c3ccc(C#N)cc3)CC2)cc1NC(=S)NC(=O)C(C)C
ASD01811293	Cc1ccc(C(=O)N2CCC(c3ccc(C#N)cc3)CC2)cc1Nc1ncc(C(C)C)[nH]1
ASD01811294	Cc1ccc(C(=O)N2CCC(c3ccc(C#N)cc3)CC2)cc1Nc1nnc(-c2cccnc2)o1
ASD01811295	CCc1nnc(Nc2cc(C(=O)N3CCC(c4ccc(C#N)cc4)CC3)ccc2C)o1
ASD01811296	Cc1ccc(C(=O)N2CCC(c3ccc(C#N)cc3)CC2)cc1Nc1nc2ncccc2[nH]1
ASD01811297	Cn1cc(-c2ccc(CN3C(=O)C4(CCN(C5CCCOC5)C4)c4ccccc43)c(F)c2)cn1
ASD01811298	Cc1ccc(C(=O)N2CCC(c3ccc(C#N)cc3)CC2)cc1Nc1ncc[nH]1
ASD01811299	Cc1ccc(C(=O)N2CCC(c3ccc(C#N)cc3)CC2)cc1Nc1nc2nc(N(C)C)ccc2[nH]1
ASD01811300	Cc1ccc(C(=O)N2CCC(c3ccc(C#N)cc3)CC2)cc1Nc1nc2nc(NCC(C)C)ccc2[nH]1
ASD01811301	Cc1ccc(C(=O)N2CCC(c3ccc(C#N)cc3)CC2)cc1Nc1nc2nc(NC(C)C)ccc2[nH]1
ASD01811302	Cc1ccc(C(=O)N2CCC(c3ccc(C#N)cc3)CC2)cc1Nc1cncc(C(=O)NC(C)C)c1
ASD01811303	Cc1ccc(C(=O)N2CCC(c3ccc(C#N)cc3)CC2)cc1Nc1cc(C(=O)NC2CC2)ccn1
ASD01811304	Cc1ccc(C(=O)N2CCC(c3ccc(C#N)cc3)CC2)cc1Nc1ccc(C(=O)NC2CC2)cn1
ASD01811305	CCNC(=O)c1ccnc(Nc2cc(C(=O)N3CCC(c4ccc(C#N)cc4)CC3)ccc2C)c1
ASD01811306	CCNC(=O)c1ccc(Nc2cc(C(=O)N3CCC(c4ccc(C#N)cc4)CC3)ccc2C)nc1
ASD01811307	Cc1ccc(C(=O)N2CCC(c3ccc(C#N)cc3)CC2)cc1Nc1cc(C(=O)N2CCN(C)CC2)ccn1
ASD01811308	Cn1cc(-c2ccc(CN3C(=O)C4(CCN(C5CCCCC5F)C4)c4ccccc43)c(F)c2)cn1
ASD01811309	CCc1nnc(Nc2cc(C(=O)N3CCC(c4ccc(C#N)cc4)CC3)ccc2C)[nH]1
ASD01811310	Cc1ccc(C(=O)N2CCC(F)(c3ccc(C#N)cc3)CC2)cc1NC(=O)NCC(C)C
ASD01811311	Cc1ccc(C(=O)N2CCC(c3ccc(C#N)cn3)CC2)cc1NC(=O)N1CCCC1
ASD01811312	Cc1ccc(C(=O)N2CCC(c3ccc(C#N)nc3)CC2)cc1NC(=O)N1CCCC1
ASD01811313	COCCNC(=O)Nc1cc(C(=O)N2CCC(c3ccc(C#N)nc3)CC2)ccc1C
ASD01811314	COCCNC(=O)Nc1cc(C(=O)N2CCC(c3ccc(C#N)cn3)CC2)ccc1C
ASD01811315	COCCNC(=O)Nc1cc(C(=O)N2CCC(c3ccc(C#N)cc3)CC2)cnn1
ASD01811316	CCNc1ccc(C(=O)Nc2cc(C(=O)N3CCC(c4ccc(C#N)cn4)CC3)ccc2C)cn1
ASD01811317	Cc1ccc(C(=O)N2CCC(c3ccc(C#N)cn3)CC2)cc1NC(=O)c1ccc(N2CCC2)nc1
ASD01811318	CC(C)CNC(=O)Nc1cc(C(=O)N2CCC(c3ccc(C#N)cc3)CC2)cnn1
ASD01811319	Cn1cc(-c2ccc(CN3C(=O)C4(CCN(C5CCCCCC5)C4)c4ccccc43)c(F)c2)cn1
ASD01811320	Cc1ccc(C(=O)N2CCC(c3ccc(C#N)cn3)CC2)cc1NC(=O)NC(C)C
ASD01811321	Cc1ccc(C(=O)N2CCC(c3ccc(C#N)cn3)CC2)cc1NC(=O)NC1CCC1
ASD01811322	Cc1ccc(C(=O)N2CCC(c3ccc(C#N)cn3)CC2)cc1NC(=O)NC1CCCC1
ASD01811323	Cc1ccc(C(=O)N2CCC(c3ccc(C#N)cn3)CC2)cc1NC(=O)NC1COC1
ASD01811324	Cc1ccc(C(=O)N2CCC(c3ccc(C#N)cn3)CC2)cc1NC(=O)NC1CCOCC1
ASD01811325	Cc1ccc(C(=O)N2CCC(c3ccc(C#N)cn3)CC2)cc1NC(=O)NC1CCCOC1
ASD01811326	Cc1ccc(C(=O)N2CCC(F)(c3ccc(C#N)cc3)CC2)cc1NC(=O)c1ccc(N2CCC2)nc1
ASD01811327	Cc1ccc(C(=O)N2CCC(c3ccc(C#N)cn3)CC2)cc1NC(=O)NC1CCOC1
ASD01811328	Cc1ccc(C(=O)N2CCC(F)(c3ccc(C#N)cc3)CC2)cc1NC(=O)c1cnc(N2CCC2)nc1
ASD01811329	Cc1ccc(C(=O)N2CCC(F)(c3ccc(C#N)cn3)CC2)cc1NC(=O)NC1CCOC1
ASD01811330	Cc1ccc(C(=O)N2CCC(c3ccc(C#N)cc3)CC2)cc1Nc1nc(C(C)C)n[nH]1
ASD01811331	Cc1ccc(C(=O)N2CCC(F)(c3ccc(C#N)cn3)CC2)cc1NC(=O)N[C@H]1CCOC1
ASD01811332	Cc1ccc(C(=O)N2CCC(F)(c3ccc(C#N)cn3)CC2)cc1NC(=O)NC1CCOCC1
ASD01811333	Cc1ccc(C(=O)N2CCC(F)(c3ccc(C#N)cc3)CC2)cc1NC(=O)NC1CCOC1
ASD01811334	Cc1ccc(C(=O)N2CCC(F)(c3ccc(C#N)cc3)CC2)cc1NC(=O)N[C@H]1CCOC1
ASD01811335	Cc1ccc(C(=O)N2CCC(F)(c3ccc(C#N)cn3)CC2)cc1NC(=O)NC1COC1
ASD01811336	N#Cc1ccc(C2(F)CCN(C(=O)c3ccc(Cl)c(NC(=O)NC4CCOC4)c3)CC2)cc1
ASD01811337	Cn1cc2c(-c3cc(F)c(N4C=CC5=NCCN5C4=O)c(F)c3)cccc2n1
ASD01811338	Cc1ccc(C(=O)N2CCC(F)(c3ccc(C#N)cn3)CC2)cc1NC(=O)c1ccc(NC(C)C)nc1
ASD01811339	COc1ccc(C2(F)CCN(C(=O)c3ccc(C)c(NC(=O)NC4CCOC4)c3)CC2)nc1
ASD01811340	Cc1ccc(C(=O)N2CCC(F)(c3ccc(C#N)cc3)CC2)cc1NC(=O)NCC1CCN(C)CC1
ASD01811341	N#Cc1ccc(C2CCN(C(=O)c3ccc(C4CCC4)c(NC(=O)NC[C@H]4CCCO4)c3)CC2)cc1
ASD01811342	CCc1n[nH]c(Nc2cc(C(=O)N3CCC(c4ccc(C#N)cc4)CC3)ccc2C)n1
ASD01811343	Cn1cc(-c2ccc(CN3C(=O)C4(CCN(CCF)C4)c4ccccc43)c(F)c2)cn1
ASD01811344	Cc1ccc(C(=O)N2CCC(F)(c3ccc(C#N)cc3)CC2)cc1NC(=O)NCC1CCNCC1
ASD01811345	N#Cc1ccc(C2(F)CCN(C(=O)c3ccc(F)c(NC(=O)c4ccc(N5CCC5)nc4)c3)CC2)cc1
ASD01811346	COCCN(C)C(=O)Nc1cc(C(=O)N2CCC(F)(c3ccc(C#N)cc3)CC2)ccc1C
ASD01811347	N#Cc1ccc(C2(F)CCN(C(=O)c3ccc(C(F)(F)F)c(NC(=O)c4ccc(N5CCC5)nc4)c3)CC2)cc1
ASD01811348	COc1ccc(C(=O)N2CCC(F)(c3ccc(C#N)cc3)CC2)cc1NC(=O)c1ccc(N2CCC2)nc1
ASD01811349	Cc1ccc(C(=O)N2CCC(F)(c3ccc(C#N)cc3)CC2)cc1NC(=O)NC[C@@H]1CCCO1
ASD01811350	N#Cc1ccc(C2(F)CCN(C(=O)c3ccc(Cl)c(NC(=O)N[C@@H]4CCOC4)c3)CC2)cc1
ASD01811351	Cc1cc(C)c(C(=O)N2CCC(F)(c3ccc(C#N)cc3)CC2)cc1NC(=O)c1ccc(N2CCNCC2)nc1
ASD01811352	CCc1cc(C)c(C(=O)N2CCC(F)(c3ccc(C#N)cc3)CC2)cc1NC(=O)N[C@@H]1CCOC1
ASD01811353	CCN1CCC2(C1)C(=O)N(Cc1ccc(-c3cnn(C)c3)cc1F)c1ccccc12
ASD01811354	Cc1ccc(OC(=O)N[C@@H]2CCOC2)cc1C(=O)N1CCC(F)(c2ccc(C#N)cc2)CC1
ASD01811355	CC(=O)N1CCC(NC(=O)Oc2ccc(C)c(C(=O)N3CCC(F)(c4ccc(C#N)cc4)CC3)c2)C1
ASD01811356	Cn1cc(-c2ccc(CN3C(=O)C4(CCN(C5CCOC5)C4)c4ccccc43)c(F)c2)cn1
ASD01811357	Cc1ccc(C(=O)N2CCC(F)(c3ccc(C#N)cc3)CC2)cc1OC(=O)N[C@H]1CCOC1
ASD01811358	CCc1cc(C)c(C(=O)N2CCC(F)(c3ccc(C#N)cc3)CC2)cc1NC(=O)c1ccc(N2CCC2)nc1
ASD01811359	CCc1cc(C)c(NC(=O)c2ccc(N(C)CCOC)nc2)cc1C(=O)N1CCC(F)(c2ccc(C#N)cc2)CC1
ASD01811360	CCc1cc(C)c(C(=O)N2CCC(F)(c3ccc(C#N)cc3)CC2)cc1NC(=O)c1ccc(NC(C)C)nc1
ASD01811361	Cc1cc(C)c(C(=O)N2CCC(F)(c3ccc(C#N)cn3)CC2)cc1NC(=O)c1ccc(N2CCOCC2)nc1
ASD01811362	CCc1cc(C)c(NC(=O)O[C@@H]2CCOC2)cc1C(=O)N1CCC(F)(c2ccc(C#N)cc2)CC1
ASD01811363	CCc1cc(C)c(NC(=O)O[C@H]2CCOC2)cc1C(=O)N1CCC(F)(c2ccc(C#N)cc2)CC1
ASD01811364	CC(C)(C)OC(=O)N1CCC(O)(c2ccc(Br)cc2)CC1
ASD01811365	O=C(O)c1cc(Br)ccc1C1(O)CCN(Cc2ccccc2)CC1
ASD01811366	O=C1OC2(CCN(Cc3ccccc3)CC2)c2ccc(Br)cc21
ASD01811367	Brc1ccc2c(c1)COC21CCN(Cc2ccccc2)CC1
ASD01811368	N#Cc1ccc2c(c1)COC21CCNCC1
ASD01811369	CC(C)(C)OC(=O)N1CCC(O)(c2ccc(C#N)cc2)CC1
ASD01811370	Cc1ccc(C(=O)N2CCC3(CC2)OCc2cc(C#N)ccc23)cc1NC(=O)c1ccc(N2CCCC2)nc1
ASD01811371	CC(C)(C)OC(=O)N1CCC(c2ccc(C#N)cc2)CC1=O
ASD01811372	N#Cc1ccc(C2CCNC(=O)C2)cc1
ASD01811373	COC1=NCCC(c2ccc(C#N)cc2)C1
ASD01811374	Cc1ccc(C(=O)NN)cc1N
ASD01811375	Cc1ccc(-c2nnc3n2CCC(c2ccc(C#N)cc2)C3)cc1N
ASD01811376	CC(C)(C)OC(=O)N1CC=C(c2ccc(C#N)cc2)CC1
ASD01811377	Cn1cc(-c2ccc(CN3C(=O)C4(CCN(CC(F)F)C4)c4ccccc43)c(F)c2)cn1
ASD01811378	Cc1nc(O)c(C(=O)O)cc1[N+](=O)[O-]
ASD01811379	COC(=O)c1cc([N+](=O)[O-])c(C)nc1Cl
ASD01811380	COC(=O)c1cnc(C)c(N)c1
ASD01811381	Cc1ncc(C(=O)O)cc1N
ASD01811382	CN1CCC(N2CCC3(C2)C(=O)N(Cc2ccc(-c4cnn(C)c4)cc2F)c2ccccc23)CC1
ASD01811383	Cc1ccc(Br)[n+]([O-])c1
ASD01811384	Cc1c[n+]([O-])c(Br)cc1[N+](=O)[O-]
ASD01811385	COC(=O)c1cc(N)c(C)cn1
ASD01811386	Cc1cnc(C(=O)O)cc1N
ASD01811387	CC(C)(C)OC(=O)N1CCC(c2ccc(C#N)cc2)CC1
ASD01811388	Cn1cc(-c2ccc(CN3C(=O)C4(CCN(C5COC5)C4)c4ccccc43)c(F)c2)cn1
ASD01811389	Cc1ccc[n+]([O-])c1Br
ASD01811390	Cc1ccc(C#N)nc1Br
ASD01811391	Cc1ccc(C(=N)N)nc1Br
ASD01811392	Cc1ccc(C(N)=O)nc1N
ASD01811393	Cc1ccc(C(=O)O)nc1N.Cl
ASD01811394	Cc1ccc(C(=O)N2CCC(c3ccc(C#N)cc3)CC2)nc1NC(=O)c1ccc(NC(C)C)nc1
ASD01811395	COC(=O)c1cc([N+](=O)[O-])[nH]n1
ASD01811396	COC(=O)c1cc([N+](=O)[O-])n(C)n1
ASD01811397	COC(=O)c1cc([N+](=O)[O-])nn1C
ASD01811398	Cl.N#Cc1ccc(C2CCNCC2)cc1
ASD01811399	COC(=O)c1cc(N)n(C)n1
ASD01811400	COC(=O)c1cc(NC(=O)NCC(C)C)n(C)n1
ASD01811401	CC(C)CNC(=O)Nc1cc(C(=O)O)nn1C
ASD01811402	CC(C)CNC(=O)Nc1cc(C(=O)N2CCC(c3ccc(C#N)cc3)CC2)nn1C
ASD01811403	Cc1ccc(C(=O)N2CCC3(CC2)OCc2cc(C#N)ccc23)cc1NC(=O)NCC(C)C
ASD01811404	Cc1ccc(C(=O)N2CCC3(CC2)OCc2cc(C#N)ccc23)cc1NC(=O)N1CCCC1
ASD01811405	COCCNC(=O)Nc1cc(C(=O)N2CCC3(CC2)OCc2cc(C#N)ccc23)ccc1C
ASD01811406	Cc1ccc(C(=O)N2CCC3(CC2)OCc2cc(C#N)ccc23)cc1NC(=O)c1ccc(NC(C)C)nc1
ASD01811407	COCCN(C)c1ccc(C(=O)Nc2cc(C(=O)N3CCC4(CC3)OCc3cc(C#N)ccc34)ccc2C)cn1
ASD01811408	Cc1ccc(C(=O)N2CCC3(CC2)OCc2cc(C#N)ccc23)cc1NC(=O)c1ccc(N2CCN(C)CC2)nc1
ASD01811409	COC(=O)c1ccc(C)c(Br)c1
ASD01811410	Cc1ccc(C(=O)N2CCC3(CC2)OCc2cc(C#N)ccc23)cc1NC(=O)c1ccc(N2CCNCC2)nc1
ASD01811411	Cn1cc(-c2ccc(CN3C(=O)C4(CCN(C5CCCSC5)CC4)c4ccccc43)c(F)c2)cn1
ASD01811412	COCCNc1ccc(C(=O)Nc2cc(C(=O)N3CCC4(CC3)OCc3cc(C#N)ccc34)ccc2C)cn1
ASD01811413	Cc1ccc(C(=O)N2CCC3(CC2)OCc2cc(C#N)ccc23)cc1NC(=O)c1ccc(NCCO)nc1
ASD01811414	Cc1ccc(C(=O)N2CCC3(CC2)OCc2cc(C#N)ccc23)cc1NC(=O)c1ccc(N(C)CCO)nc1
ASD01811415	Cc1ccc(C(=O)N2CCC3(CC2)OCc2cc(C#N)ccc23)cc1NC(=O)NC[C@@H]1CCCO1
ASD01811416	Cc1ncc(C(=O)N2CCC3(CC2)OCc2cc(C#N)ccc23)cc1NC(=O)NCC(C)C
ASD01811417	Cc1ccc(C(=O)N2CCC3(CC2)OCc2cc(C#N)ccc23)cc1NC(=O)NC1CCN(C)CC1
ASD01811418	Cc1ncc(C(=O)N2CCC3(CC2)OCc2cc(C#N)ccc23)cc1NC(=O)c1ccc(N2CCCC2)nc1
ASD01811419	COCCNC(=O)Nc1cc(C(=O)N2CCC3(CC2)OCc2cc(C#N)ccc23)cnc1C
ASD01811420	COC(=O)c1ccc(C)c(C#N)c1
ASD01811421	Cc1ccc(C(=O)N2CCC3(CC2)OCc2cc(C#N)ccc23)cc1NC(=O)NCC1CCOC1
ASD01811422	Cc1ncc(C(=O)N2CCC3(CC2)OCc2cc(C#N)ccc23)cc1NC(=O)c1ccc(NC(C)C)nc1
ASD01811423	Cc1ncc(C(=O)N2CCC3(CC2)OCc2cc(C#N)ccc23)cc1NC(=O)c1ccc(N(C)C)nc1
ASD01811424	Cc1ncc(C(=O)N2CCC3(CC2)OCc2cc(C#N)ccc23)cc1NC(=O)c1ccc(N2CCC2)nc1
ASD01811425	COCCNc1ccc(C(=O)Nc2cc(C(=O)N3CCC4(CC3)OCc3cc(C#N)ccc34)cnc2C)cn1
ASD01811426	Cc1ccc(-c2nnc3n2CCC(c2ccc(C#N)cc2)C3)cc1NC(=O)N1CCCC1
ASD01811427	COCCNC(=O)Nc1cc(-c2nnc3n2CCC(c2ccc(C#N)cc2)C3)ccc1C
ASD01811428	Cc1ccc(-c2nnc3n2CCC(c2ccc(C#N)cc2)C3)cc1NC(=O)NCC(C)C
ASD01811429	Cc1ncc(C(=O)N2CCC(c3ccc(C#N)cc3)CC2)cc1NC(=O)NCC(C)C
ASD01811430	COCCNC(=O)Nc1cc(C(=O)N2CCC(c3ccc(C#N)cc3)CC2)cnc1C
ASD01811431	COC(=O)c1ccc(C)c(/C(N)=N/O)c1
ASD01811432	Cc1ncc(C(=O)N2CCC(c3ccc(C#N)cc3)CC2)cc1NC(=O)N1CCCC1
ASD01811433	Cc1ncc(C(=O)N2CCC(c3ccc(C#N)cc3)CC2)cc1NC(=O)c1ccc(NC(C)C)nc1
ASD01811434	Cc1ccc(C(=O)N2CCC3(CC2)OCc2cc(C#N)ccc23)cc1NC(=O)NC1CCNCC1
ASD01811435	Cc1ccc(C(=O)N2CCC3(CC2)OCc2cc(C#N)ccc23)cc1NC(=O)N(C)CC1CCOC1
ASD01811436	Cc1cnc(C(=O)N2CCC(c3ccc(C#N)cc3)CC2)cc1NC(=O)NC1CCOC1
ASD01811437	C=C1N(Cc2ccc(-c3cn(C)nc3C)cc2F)c2ccccc2C12CCN(C1CCCC1)C2
ASD01811438	CC(C)CNc1ccc(C(=O)Nc2cc(C(=O)N3CCC(c4ccc(C#N)cc4)CC3)n(C)n2)cn1
ASD01811439	Cn1cc2c(n1)CCC(c1cc(F)c(CN3CCn4nccc4C3=O)c(F)c1)C2
ASD01811440	CC(C)CNc1ccc(C(=O)Nc2cc(C(=O)N3CCC(c4ccc(C#N)cc4)CC3)n[nH]2)cn1
ASD01811441	CC(C)Nc1ccc(C(=O)Nc2cc(C(=O)N3CCC(c4ccc(C#N)cc4)CC3)n[nH]2)cn1
ASD01811442	CCCn1cc(-c2ccc(CN3C(=O)C4(CCN(C5CCCC5)C4)c4ccccc43)c(F)c2)cn1
ASD01811443	CC(C)CNC(=O)Nc1cc(C(=O)N2CCC(c3ccc(C#N)cc3)CC2)n(C)n1
ASD01811444	CC(C)NC(=O)Nc1cc(C(=O)N2CCC(c3ccc(C#N)cc3)CC2)n(C)n1
ASD01811445	CC(C)NC(=O)Nc1cc(C(=O)N2CCC(c3ccc(C#N)cc3)CC2)nn1C
ASD01811446	CC(C)CNc1ccc(C(=O)Nc2cc(C(=O)N3CCC(c4ccc(C#N)cc4)CC3)nn2C)cn1
ASD01811447	Cc1cc(C2CCC2)c(C=O)cc1C(=O)O
ASD01811448	Cc1cc(C2CCC2)c(C=O)cc1C(=O)N1CCC(c2ccc(C#N)cc2)CC1
ASD01811449	Cn1cc(-c2ccc(CN3C(=O)C4(CCN(C5CCNC5)CC4)c4ccccc43)c(F)c2)cn1
ASD01811450	CCc1cc(C)c(-c2nc3c([nH]2)COCC3)cc1C(=O)N1CCC(c2ccc(C#N)cc2)CC1
ASD01811451	CCc1cc(C)c(C(=O)N2CCC(c3ccc(C#N)cc3)CC2)cc1-c1nc2c([nH]1)COCC2
ASD01811452	CCc1cc(C)c(C(=O)N2CCC(F)(c3ccc(C#N)cc3)CC2)cc1-c1nc2c([nH]1)COCC2
ASD01811453	O=C1CCOCC1Br
ASD01811454	CCc1cc(CC)c(-c2nc3c([nH]2)COCC3)cc1C(=O)N1CCC(F)(c2ccc(C#N)cc2)CC1
ASD01811455	CCc1cc(CC)c(-c2nc3c([nH]2)CN(C(C)=O)CC3)cc1C(=O)N1CCC(c2ccc(C#N)cc2)CC1
ASD01811456	CCc1cc(C)c(C(=O)N2CCC(c3ccc(C#N)cc3)CC2)cc1-c1nc2c([nH]1)CN(C(C)=O)CC2
ASD01811457	CCc1cc(C)c(C(=O)N2CCC(F)(c3ccc(C#N)cc3)CC2)cc1-c1nc2c([nH]1)CN(C(C)=O)CC2
ASD01811458	CC1COCCC1=O
ASD01811459	CC1COCC(Br)C1=O
ASD01811460	CCc1cc(C)c(-c2nc3c([nH]2)COCC3C)cc1C(=O)O
ASD01811461	CCc1cc(C)c(-c2nc3c([nH]2)COCC3C)cc1C(=O)N1CCC(c2ccc(C#N)cc2)CC1
ASD01811462	Cc1cc(C2CC2)c(-c2nc3c([nH]2)COCC3)cc1C(=O)N1CCC(c2ccc(C#N)cc2)CC1
ASD01811463	CCc1cc(C2CC2)c(-c2nc3c([nH]2)COCC3)cc1C(=O)N1CCC(c2ccc(C#N)cc2)CC1
ASD01811464	COC(=O)c1ccc(C)c(-c2nc3c([nH]2)COCC3)c1
ASD01811465	COC(=O)N1CCc2nc(-c3cc(C(=O)N4CCC(c5ccc(C#N)cc5)CC4)c(C)cc3C3CC3)[nH]c2C1
ASD01811466	CC(=O)N1CCc2nc(-c3cc(C(=O)N4CCC(c5ccc(C#N)cc5)CC4)c(C)cc3C3CC3)[nH]c2C1
ASD01811467	Cc1cc(C2CCC2)c(-c2nc3c([nH]2)COCC3)cc1C(=O)N1CCC(F)(c2ccc(C#N)cc2)CC1
ASD01811468	Cc1cc(C2CCC2)c(-c2nc3c([nH]2)CN(C(=O)OC(C)(C)C)CC3)cc1C(=O)O
ASD01811469	Cc1cc(C2CCC2)c(-c2nc3c([nH]2)CN(C(=O)OC(C)(C)C)CC3)cc1C(=O)N1CCC(c2ccc(C#N)cc2)CC1
ASD01811470	Cc1cc(C2CCC2)c(-c2nc3c([nH]2)CNCC3)cc1C(=O)N1CCC(c2ccc(C#N)cc2)CC1
ASD01811471	Cn1cc2cc(-c3cc(F)c(Cn4c(=O)cnc5ncccc54)c(F)c3)ccc2n1
ASD01811472	Cc1cc(C2CCC2)c(-c2nc3c([nH]2)CN(C)CC3)cc1C(=O)N1CCC(F)(c2ccc(C#N)cc2)CC1
ASD01811473	Cc1ccc(C(=O)N2CCC(c3ccc(C#N)cc3)CC2)cc1-c1nc2c([nH]1)CN(C)CC2
ASD01811474	O=c1c2ccncc2ncn1Cc1c(F)cc(-c2ccc3cnccc3c2)cc1F
ASD01811475	Cn1cnc2ccc(-c3cc(F)c(Cn4cnc5cnccc5c4=O)c(F)c3)cc21
ASD01811476	COC(=O)N1CCc2nc(-c3cc(C(=O)N4CCC(F)(c5ccc(C#N)cc5)CC4)c(C)cc3C3CCC3)[nH]c2C1
ASD01811477	CCc1cc(C2CC2)c(-c2nc3c([nH]2)CN(C(=O)OC)CC3)cc1C(=O)N1CCC(c2ccc(C#N)cc2)CC1
ASD01811478	CCc1cc(C2CC2)c(-c2nc3c([nH]2)CN(C)CC3)cc1C(=O)N1CCC(c2ccc(C#N)cc2)CC1
ASD01811479	N#Cc1ccc(C2CCN(C(=O)c3ccc(C4CCC4)c(-c4nc5c([nH]4)COCC5)c3)CC2)cc1
ASD01811480	N#Cc1ccc(C2(F)CCN(C(=O)c3ccc(C4CCC4)c(-c4nc5c([nH]4)COCC5)c3)CC2)cc1
ASD01811481	CC1COCc2[nH]c(-c3cc(C(=O)N4CCC(F)(c5ccc(C#N)cc5)CC4)ccc3C3CCC3)nc21
ASD01811482	CC1COCc2[nH]c(-c3cc(C(=O)N4CCC(c5ccc(C#N)cc5)CC4)ccc3C3CC3)nc21
ASD01811483	CN1CCc2nc(-c3cc(C(=O)N4CCC(c5ccc(C#N)cc5)CC4)ccc3C3CCC3)[nH]c2C1
ASD01811484	CN1CCc2nc(-c3cc(C(=O)N4CCC(F)(c5ccc(C#N)cc5)CC4)ccc3C3CCC3)[nH]c2C1
ASD01811485	COC(=O)N1CCc2nc(-c3cc(C(=O)N4CCC(c5ccc(C#N)cc5)CC4)ccc3C3CCC3)[nH]c2C1
ASD01811486	Cc1ccc(C(=O)O)cc1-c1nc2c([nH]1)COCC2
ASD01811487	COC(=O)N1CCc2nc(-c3cc(C(=O)N4CCC(F)(c5ccc(C#N)cc5)CC4)ccc3C3CCC3)[nH]c2C1
ASD01811488	CCOC(=O)N1CCc2nc(-c3cc(C(=O)N4CCC(c5ccc(C#N)cc5)CC4)ccc3C3CCC3)[nH]c2C1
ASD01811489	COC(=O)N1CCc2nc(-c3cc(C(=O)N4CCC(c5ccc(C#N)cc5)CC4)ccc3C3CC3)[nH]c2C1
ASD01811490	Cc1cc(C)c(-c2nc3c([nH]2)CCN(C2COC2)C3)cc1C(=O)N1CCC(c2ccc(C#N)cc2)CC1
ASD01811491	Cc1cc(C)c(-c2nc3c([nH]2)CCN(C2CC2)C3)cc1C(=O)N1CCC(c2ccc(C#N)cc2)CC1
ASD01811492	Cc1cc(C)c(-c2nc3c([nH]2)CCN(C)C3)cc1C(=O)N1CCC(c2ccc(C#N)cc2)CC1
ASD01811493	CCN1CCc2[nH]c(-c3cc(C(=O)N4CCC(c5ccc(C#N)cc5)CC4)c(C)cc3C)nc2C1
ASD01811494	Cc1cc(C)c(-c2nc3c([nH]2)CCN(CCF)C3)cc1C(=O)N1CCC(c2ccc(C#N)cc2)CC1
ASD01811495	Cc1cc(C)c(-c2nc3c([nH]2)CCN(CCF)C3)cc1C(=O)N1CCC(F)(c2ccc(C#N)cc2)CC1
ASD01811496	Cc1cc(C)c(-c2ncc(C(=O)N(C)C)[nH]2)cc1C(=O)O
ASD01811497	CCOC(=O)C1CCN(C(=O)OC(C)(C)C)CCC1=O
ASD01811498	Cc1ccc(C(=O)N2CCC(c3ccc(C#N)cc3)CC2)cc1-c1nc2c([nH]1)COCC2
ASD01811499	CC(C)(C)OC(=O)N1CCCC(=O)CC1
ASD01811500	CC(C)(C)OC(=O)N1CCC(=O)C(Br)CC1
ASD01811501	Cc1cc(C)c(-c2nc3c([nH]2)CCN(C(=O)OC(C)(C)C)CC3)cc1C(=O)N1CCC(c2ccc(C#N)cc2)CC1
ASD01811502	Cc1cc(C)c(-c2nc3c([nH]2)CCNCC3)cc1C(=O)N1CCC(c2ccc(C#N)cc2)CC1.O=C(O)C(F)(F)F
ASD01811503	CC(=O)N1CCc2nc(-c3cc(C(=O)N4CCC(c5ccc(C#N)cc5)CC4)c(C)cc3C)[nH]c2CC1
ASD01811504	Cc1cc(C)c(-c2nc3c([nH]2)CCOCC3)cc1C(=O)N1CCC(c2ccc(C#N)cc2)CC1
ASD01811505	COC(=O)N1CCc2nc(-c3cc(C(=O)N4CCC(c5ccc(C#N)cc5)CC4)c(C)cc3C)[nH]c2CC1
ASD01811506	Cc1cc(C)c(-c2nc3c([nH]2)CCN(C(C)C)CC3)cc1C(=O)N1CCC(c2ccc(C#N)cc2)CC1
ASD01811507	CC(C)N1CCC2(C1)C(=O)N(Cc1ccc(-c3cnn(C)c3)cc1F)c1ccccc12
ASD01811508	Cc1cc(C2CC2)c(-c2nc3c([nH]2)CN(C(C)C)CC3)cc1C(=O)N1CCC(c2ccc(C#N)cc2)CC1
ASD01811509	Cc1cc(C)c(C(=O)O)cc1I
ASD01811510	Cc1cc(C)c(-c2nc3c([nH]2)CCCOC3)cc1C(=O)N1CCC(c2ccc(C#N)cc2)CC1
ASD01811511	Cc1cc(C)c(-c2nc3c([nH]2)CCN(CCF)CC3)cc1C(=O)N1CCC(c2ccc(C#N)cc2)CC1
ASD01811512	CN1CCc2nc(-c3cc(C(=O)N4CCC(F)(c5ccc(C#N)cc5)CC4)ccc3C3CCC3)[nH]c2CC1
ASD01811513	Cc1cc(C2CCC2)c(-c2nc3c([nH]2)CCN(C)CC3)cc1C(=O)N1CCC(F)(c2ccc(C#N)cc2)CC1
ASD01811514	Cn1cc(-c2ccc(CN3C(=O)C4(CCC(N5CCCOC5)CC4)c4ccccc43)c(F)c2)cn1
ASD01811515	CN1CCC(N2CCC3(CC2)C(=O)N(Cc2ccc(-c4cnn(C)c4)cc2F)c2ccccc23)C1
ASD01811516	CCc1cc(Cl)c(NC(=O)NC[C@H]2CCCO2)cc1C(=O)N1CCC(F)(c2ccc(C#N)cc2)CC1
ASD01811517	CCc1cc(Cl)c(NC(=O)NC[C@H]2CCCO2)cc1C(=O)N1CCC(F)(c2ccc(F)cc2)CC1
ASD01811518	Nc1cc(C(=O)O)ccc1C1CCC1
ASD01811519	N#Cc1ccc(C2(F)CCN(C(=O)c3ccc(C4CCC4)c(N)c3)CC2)cc1
ASD01811520	COC(=O)c1cc(I)c(C)cc1C
ASD01811521	COC(=O)c1ccc(C)c(C(=N)N)c1
ASD01811522	COC(=O)c1cc(/C(N)=N/O)c(C)cc1C
ASD01811523	N#Cc1ccc(C2(F)CCN(C(=O)c3ccc(C4CCC4)c(NC(=O)N[C@@H]4CCOC4)c3)CC2)cc1
ASD01811524	N#Cc1ccc(C2(F)CCN(C(=O)c3ccc(C4CCC4)c(NC(=O)N[C@H]4CCOC4)c3)CC2)cc1
ASD01811525	CCC(=O)CC(=O)c1cc(C(=O)OC)c(C)cc1C1CCC1
ASD01811526	CCc1cc(-c2cc(C(=O)OC)c(C)cc2C2CCC2)n[nH]1
ASD01811527	CCc1cc(-c2cc(C(=O)O)c(C)cc2C2CCC2)n[nH]1
ASD01811528	CCc1cc(-c2cc(C(=O)N3CCC(c4ccc(C#N)cc4)CC3)c(C)cc2C2CCC2)n[nH]1
ASD01811529	COC(=O)c1cc(C#C[Si](C)(C)C)c(C2CCC2)cc1C
ASD01811530	COC(=O)c1cc(-c2cn[nH]n2)c(C2CCC2)cc1C
ASD01811531	Cc1cc(C2CCC2)c(-c2cn[nH]n2)cc1C(=O)O
ASD01811532	Cc1cc(C2CCC2)c(-c2cn[nH]n2)cc1C(=O)N1CCC(c2ccc(C#N)cc2)CC1
ASD01811533	COC(=O)c1cc(C(=N)N)c(C)cc1C.Cl
ASD01811534	Cc1cc(C2CCC2)c(-c2cn[nH]n2)cc1C(=O)N1CCC(F)(c2ccc(C#N)cc2)CC1
ASD01811535	COC(=O)c1cc(-c2nc3c(s2)COCC3)c(C)cc1C
ASD01811536	Cc1cc(C)c(-c2nc3c(s2)COCC3)cc1C(=O)O
ASD01811537	Cc1cc(C)c(-c2nc3c(s2)COCC3)cc1C(=O)N1CCC(c2ccc(C#N)cc2)CC1
ASD01811538	CC1(C)COCC(Br)C1=O
ASD01811539	COC(=O)c1cc(-c2nc3c([nH]2)COCC3(C)C)c(C)cc1C
ASD01811540	Cc1cc(C)c(-c2nc3c([nH]2)COCC3(C)C)cc1C(=O)O
ASD01811541	Cc1cc(C)c(-c2nc3c([nH]2)COCC3(C)C)cc1C(=O)N1CCC(c2ccc(C#N)cc2)CC1
ASD01811542	Cc1cc(C)c(-c2nc3c([nH]2)COCC3C)cc1C(=O)N1CCC(c2ccc(C#N)cc2)CC1
ASD01811543	CC1CN(C(=O)OC(C)(C)C)CCC1=O
ASD01811544	Cn1cc(-c2ccc(CN3C(=O)C4(CCN(C5CCSCC5)CC4)c4ccccc43)c(F)c2)cn1
ASD01811545	COC(=O)c1cc(-c2nc3c([nH]2)CN(C(=O)OC(C)(C)C)CC3)c(C)cc1C
ASD01811546	CC(C)(C)OC(=O)N1CC(Br)C(=O)C(C)(C)C1
ASD01811547	Cc1cc(C)c(-c2nc3c([nH]2)CN(C(C)C)CC3(C)C)cc1C(=O)N1CCC(c2ccc(C#N)cc2)CC1
ASD01811548	COC1=CC(C)N(C(=O)Oc2ccccc2)C=C1
ASD01811549	CC1CC(=O)C=CN1C(=O)OC(C)(C)C
ASD01811550	CC1CC(O[Si](C)(C)C)=CCN1C(=O)OC(C)(C)C
ASD01811551	COC(=O)N1Cc2[nH]c(-c3cc(C(=O)N4CCC(c5ccc(C#N)cc5)CC4)c(C)cc3C)nc2CC1C
ASD01811552	COC(=O)N1CCc2nc(-c3cc(C(=O)N4CCC(c5ccc(C#N)cc5)CC4)c(C)cc3C)[nH]c2C1C
ASD01811553	Cc1cc(C)c(-c2nc3c([nH]2)CN(C)C(C)C3)cc1C(=O)N1CCC(c2ccc(C#N)cc2)CC1
ASD01811554	Cc1cc(C)c(-c2nc3c([nH]2)C(C)N(C)CC3)cc1C(=O)N1CCC(c2ccc(C#N)cc2)CC1
ASD01811555	CC1C(Br)C(=O)CCN1C(=O)OC(C)(C)C
ASD01811556	Cc1cc(C)c(-c2nc3c([nH]2)CN(C(=O)OC(C)(C)C)CC3)cc1C(=O)O
ASD01811557	CC(=O)N1CCc2nc(-c3cc(C(=O)N4CCC(c5ccc(C#N)cc5)CC4)c(C)cc3C)[nH]c2C1C
ASD01811558	CC(=O)N1Cc2[nH]c(-c3cc(C(=O)N4CCC(c5ccc(C#N)cc5)CC4)c(C)cc3C)nc2C2(CC2)C1
ASD01811559	COC1CCc2nc(-c3cc(C(=O)N4CCC(c5ccc(C#N)cc5)CC4)c(C)cc3C)[nH]c2C1
ASD01811560	Cc1cc(C)c(-c2nc3c([nH]2)CC(O)CC3)cc1C(=O)N1CCC(c2ccc(C#N)cc2)CC1
ASD01811561	C=CCC(CC=C)OC
ASD01811562	COC(=O)c1cc(C2=NC3(O)CC(OC)CC3N2)c(C)cc1C
ASD01811563	COC(=O)c1cc(-c2nc3c([nH]2)CC(OC)C3)c(C)cc1C
ASD01811564	COC1Cc2nc(-c3cc(C(=O)O)c(C)cc3C)[nH]c2C1
ASD01811565	COC1Cc2nc(-c3cc(C(=O)N4CCC(c5ccc(C#N)cc5)CC4)c(C)cc3C)[nH]c2C1
ASD01811566	Cc1cc(C)c(-c2nc3c([nH]2)COC(C)(C)C3)cc1C(=O)N1CCC(c2ccc(C#N)cc2)CC1
ASD01811567	Cc1cc(C)c(-c2nc3c([nH]2)CN(C(=O)OC(C)(C)C)CC3)cc1C(=O)N1CCC(c2ccc(C#N)cc2)CC1
ASD01811568	C[Si](C)(C)C#CCCO[Si](C)(C)C
ASD01811569	C[Si](C)(C)/C=C/CCO[Si](C)(C)C
ASD01811570	Cc1cc(C)c(-c2nc3c([nH]2)C(C)OCC3)cc1C(=O)N1CCC(c2ccc(C#N)cc2)CC1
ASD01811571	COC(=O)c1cc(-c2nc3c([nH]2)COC(C)C3)c(C)cc1C
ASD01811572	Cc1cc(C)c(-c2nc3c([nH]2)COC(C)C3)cc1C(=O)O
ASD01811573	Cc1cc(C)c(-c2nc3c([nH]2)COC(C)C3)cc1C(=O)N1CCC(c2ccc(C#N)cc2)CC1
ASD01811574	Cc1cc(C)c(-c2nc3c([nH]2)CC(C#N)C3)cc1C(=O)N1CCC(c2ccc(C#N)cc2)CC1
ASD01811575	CS(=O)(=O)OC1COCC1OS(C)(=O)=O
ASD01811576	COC(=N)c1cc(C(=O)OC)c(C)cc1C.Cl
ASD01811577	COC(=O)c1cc(C2=NC3COCC3N2)c(C)cc1C
ASD01811578	Cc1cc(C)c(-c2nc3c([nH]2)CNCC3)cc1C(=O)N1CCC(c2ccc(C#N)cc2)CC1
ASD01811579	Cc1cc(C)c(C2=NC3COCC3N2)cc1C(=O)O
ASD01811580	Cc1cc(C)c(C2=NC3COCC3N2)cc1C(=O)N1CCC(c2ccc(C#N)cc2)CC1
ASD01811581	Cc1cc(F)c(-c2nc3c([nH]2)COCC3)cc1C(=O)N1CCC(c2ccc(C#N)cc2)CC1
ASD01811582	CC(=O)N1CCc2nc(-c3cc(C(=O)N4CCC(c5ccc(C#N)cc5)CC4)c(C)cc3Cl)[nH]c2C1
ASD01811583	CC(=O)N1CCc2nc(-c3cc(C(=O)N4CCC(c5ccc(F)cc5)CC4)c(C)cc3Cl)[nH]c2C1
ASD01811584	CCc1cc(F)c(-c2nc3c([nH]2)COCC3)cc1C(=O)N1CCC(F)(c2ccc(C#N)cc2)CC1
ASD01811585	Cn1cc(-c2ccc(CN3C(=O)C4(CCN(C(=O)C5CC5)C4)c4ccccc43)c(F)c2)cn1
ASD01811586	Cc1cc(Cl)c(-c2nc3c([nH]2)COCC3)cc1C(=O)N1CCC(F)(c2ccc(C#N)cc2)CC1
ASD01811587	CCc1cc(Cl)c(-c2nc3c([nH]2)COCC3)cc1C(=O)N1CCC(F)(c2ccc(C#N)cc2)CC1
ASD01811588	CCc1cc(Cl)c(-c2nc3c([nH]2)CN(C(C)=O)CC3)cc1C(=O)N1CCC(c2ccc(C#N)cc2)CC1
ASD01811589	CC(=O)N1CCc2nc(-c3cc(C(=O)N4CCC(c5ccc(C#N)cc5)CC4)c(C)cc3C)[nH]c2C1
ASD01811590	Cc1ccc(C(=O)N2CCC3(CCc4cc(C#N)ccc43)CC2)cc1NC(=O)NCC1CCCO1
ASD01811591	Cc1ccc(C(=O)N2CCC(F)(c3ccc(C#N)cc3)CC2)cc1NC(=O)NC1COC1
ASD01811592	COCCc1nnc(-c2cccc(C(=O)N3CCC(F)(c4ccc(C#N)cc4)CC3)c2C)[nH]1
ASD01811593	COCc1nnc(-c2cc(C(=O)N3CCC(F)(c4ccc(C#N)cc4)CC3)c(C)cc2C2CCC2)[nH]1
ASD01811594	COCc1nnc(-c2cc(C(=O)N3CCC(F)(c4ccc(C#N)cc4)CC3)c(C)cc2C2CC2)[nH]1
ASD01811595	Cc1nnc(-c2cc(C(=O)N3CCC(c4ccc(C(F)F)cc4)CC3)c(C)cc2C2CCC2)[nH]1
ASD01811596	COCc1nnc(-c2ccc(C)c(C(=O)N3CCC(c4ccc(C#N)cc4)CC3)c2)[nH]1
ASD01811597	COCc1ncc(-c2cc(C(=O)N3CCC(c4ccc(C#N)cc4)CC3)ccc2C2CCC2)[nH]1
ASD01811598	Cc1ncc(-c2cc(C(=O)N3CCC(F)(c4ccc(C#N)cc4)CC3)ccc2C2CCC2)[nH]1
ASD01811599	Cc1cc(C2CCC2)c(-c2nnc(CO)[nH]2)cc1C(=O)N1CCC(F)(c2ccc(C#N)cc2)CC1
ASD01811600	Cn1cc(-c2ccc(CN3C(=O)C4(CCN(C5CCSC5)CC4)c4ccccc43)c(F)c2)cn1
ASD01811601	Cn1cc(-c2ccc(CN3C(=O)C4(CCN(C5CCCNC5)CC4)c4ccccc43)c(F)c2)cn1
ASD01811602	CC(=O)Nc1cc(C(=O)N2CCC(c3ccc(C#N)cc3)CC2)ccc1C1CCC1
ASD01811603	CS(=O)(=O)Nc1cc(C(=O)N2CCC(c3ccc(C#N)cc3)CC2)ccc1C1CCC1
ASD01811604	N#Cc1ccc(C2CCN(C(=O)c3ccc(C4CCC4)c(N[C@H]4CCOC4)c3)CC2)cc1
ASD01811605	COCc1ncc(-c2cc(C(=O)N3CCC(F)(c4ccc(C#N)cc4)CC3)ccc2C2CCC2)[nH]1
ASD01811606	N#Cc1ccc(C2CCN(C(=O)c3ccc(C4CCC4)c(NC(=O)C[C@@H]4CCOC4)c3)CC2)cc1
ASD01811607	N#Cc1ccc(C2CCN(C(=O)c3ccc(C4CCC4)c(NC(=O)C[C@H]4CCOC4)c3)CC2)cc1
ASD01811608	CC(C)N1CCC(N2CCC3(C2)C(=O)N(Cc2ccc(-c4cnn(C)c4)cc2F)c2ccccc23)CC1
ASD01811609	C=C(c1ccccc1)N1CCC2(C1)C(=O)N(Cc1ccc(-c3cnn(C)c3)cc1F)c1ccccc12.O
ASD01811610	Cc1nnc(-c2cc(C(=O)N3CCC(c4ccc(C#N)cc4)CC3)c(C)cc2S(C)(=O)=O)[nH]1
ASD01811611	Cn1cc(-c2ccc(CN3C(=O)C4(CCN(C5CCCC5)CC4)c4ccccc43)c(F)c2)cn1
ASD01811612	Cc1cc(C)c(-c2nc3c([nH]2)CN(S(=O)(=O)C(C)C)CC3)cc1C(=O)N1CCC(c2ccc(C#N)cc2)CC1
ASD01811613	Cc1cc(C)c(-c2nc3c([nH]2)COCC3)cc1C(=O)N1CCC(c2ccc(C#N)c(F)c2)CC1
ASD01811614	Cc1cc(C)c(-c2nc3c([nH]2)CN(S(=O)(=O)N(C)C)CC3)cc1C(=O)N1CCC(c2ccc(C#N)cc2)CC1
ASD01811615	CC(=O)N1Cc2[nH]c(-c3cc(C(=O)C4CCC(c5ccc(C#N)cc5)CC4)c(C)cc3C)nc2C(C)(C)C1
ASD01811616	Cn1cc(C2CCC(CN3C(=O)C4(CCN(C(=O)c5ccccc5)C4)c4ccccc43)C(F)C2)cn1
ASD01811617	Cc1cc(C)c(-c2nc3c([nH]2)COCC3)cc1C(=O)N1CCC(c2ccc(C(F)(F)F)cc2)CC1
ASD01811618	CNC(=O)C1CCc2nc(-c3cc(C(=O)N4CCC(c5ccc(C#N)cc5)CC4)c(C)cc3C)[nH]c2C1
ASD01811619	CC(C)(C)OC(=O)N1CCC(F)(c2ccc(C#N)cc2)CC1
ASD01811620	N#Cc1ccc(C2(F)CCNCC2)cc1
ASD01811621	Cc1cc(C)c(-c2nc3c([nH]2)COCC3)cc1C(=O)N1CCC(F)(c2ccc(C#N)cc2)CC1
ASD01811622	Cc1cc(C)c(-c2nc3c([nH]2)COCC3)cc1C(=O)N1CCC(c2ccc(Cl)cc2)CC1
ASD01811623	CNC(=O)C1Cc2nc(-c3cc(C(=O)N4CCC(c5ccc(C#N)cc5)CC4)c(C)cc3C)[nH]c2C1
ASD01811624	CN1CCC(N2CCC3(CC2)C(=O)N(Cc2ccc(-c4cnn(C)c4)cc2F)c2ccccc23)CC1
ASD01811625	Cc1cc(C)c(C(=O)N2CCC(c3ccc(C#N)cc3)CC2)cc1C=O
ASD01811626	Nc1cc(N2CCCC2)ncc1[N+](=O)[O-]
ASD01811627	CC(C)CN1CCC2(C1)C(=O)N(Cc1ccc(-c3cnn(C)c3)cc1F)c1ccccc12
ASD01811628	Cn1cc(-c2ccc(CN3C(=O)C4(CCN(C5CNC5)C4)c4ccccc43)c(F)c2)cn1
ASD01811629	Cn1cc(-c2ccc(CN3C(=O)C4(CCN(C(=O)C5CCC5)C4)c4ccccc43)c(F)c2)cn1
ASD01811630	CC1CCC(N2CCC3(C2)C(=O)N(Cc2ccc(-c4cnn(C)c4)cc2F)c2ccccc23)CC1
ASD01811631	CN1CCCC(N2CCC3(CC2)C(=O)N(Cc2ccc(-c4cnn(C)c4)cc2F)c2ccccc23)C1
ASD01811632	CC1CCCC1N1CCC2(C1)C(=O)N(Cc1ccc(-c3cnn(C)c3)cc1F)c1ccccc12
ASD01811633	Cn1cc(-c2ccc(CN3C(=O)C4(CCN(C5COC5)CC4)c4ccccc43)c(F)c2)cn1
ASD01811634	Cn1cc(-c2ccc(CN3C(=O)C4(CCCO4)c4ccccc43)cc2)cn1
ASD01811635	Cn1cc(-c2ccc(CN3C(=O)C4(CCN(Cc5ccccc5)C4)c4ccccc43)c(F)c2)cn1
ASD01811636	Cc1ccc(Cc2cc3c(c4ncccc24)CN([C@H]2CCCC[C@@H]2O)C3=O)cn1
ASD01811637	Cn1cc(-c2ccc(CN3C(=O)C4(CCN(C5CCC(F)(F)CC5)C4)c4ccccc43)c(F)c2)cn1
ASD01811638	CC1CCCCC1N1CCC2(C1)C(=O)N(Cc1ccc(-c3cnn(C)c3)cc1F)c1ccccc12
ASD01811639	Cn1cc(-c2ccc(CN3C(=O)C4(CCN(CC5CCCCC5)C4)c4ccccc43)c(F)c2)cn1
ASD01811640	Cn1cc(-c2ccc(CN3C(=O)C4(CCN(C(=O)C5CCCCC5)C4)c4ccccc43)c(F)c2)cn1
ASD01811641	CC(=O)N1CCC2(C1)C(=O)N(Cc1ccc(-c3cnn(C)c3)cc1F)c1ccccc12
ASD01811642	CN1CCCC12C(=O)N(Cc1ccc(-c3cnn(C)c3)cc1)c1ccccc12
ASD01811643	Cn1cc(-c2ccc(CN3C(=O)C4(CCN(S(C)(=O)=O)C4)c4ccccc43)c(F)c2)cn1
ASD01811644	Cn1cc(-c2ccc(CN3C(=O)C4(CCN(C5CCC5)CC4)c4ccccc43)c(F)c2)cn1
ASD01811645	CC(C)OC(=O)N1CCC(C)(N2CCC(N3C(=O)N[C@H]4CCCC[C@@H]43)CC2)CC1
ASD01811646	C=C1N(Cc2ccc(-c3cnn(C)c3)cc2F)c2ccccc2C12CCN(C1CCCOC1)C2
ASD01811647	Cn1cc(-c2ccc(CN3C(=O)C4(CCN(C5CCOCC5)CC4)c4ccccc43)c(F)c2)cn1
ASD01811648	CCOC(=O)N1[C@H]2CC[C@@H]1C[C@@H](CN1CC[C@H](N3C(=O)Cc4ccccc43)C1)C2
ASD01811649	Cn1cc(-c2ccc(CN3C(=O)C4(CCN(C5CCOC5)CC4)c4ccccc43)c(F)c2)cn1
ASD01811650	Cc1cc(F)c2[nH]c(=O)n(C3CCN(C4CCOCC4)CC3)c2c1
ASD01811651	COc1cc(Cc2cc(C(=O)N[C@H]3CCOC[C@@H]3O)nc3c(F)cccc23)ccn1
ASD01811652	Cn1cc2c(-c3cc(F)c(CN4C(=O)C5(CCNC5)c5ccccc54)c(F)c3)cccc2n1
ASD01811653	CN1CCC2(C1)C(=O)N(Cc1c(F)cc(-c3cccc4nn(C)cc34)cc1F)c1ccccc12
ASD01811654	Cn1cc2c(-c3cc(F)c(CN4C(=O)C5(CCN(C(=O)OC(C)(C)C)C5)c5ccccc54)c(F)c3)cccc2n1
ASD01811655	CN1CCC2(CC1)C(=O)N(Cc1c(F)cc(-c3ccc4nn(C)cc4c3)cc1F)c1ccccc12
ASD01811656	CN1CCC2(CC1)C(=O)N(Cc1c(F)cc(-c3ccc4c(c3)CC(=O)N4)cc1F)c1ccccc12
ASD01811657	CN1CCC2(CC1)C(=O)N(Cc1c(F)cc(-c3cccc4nn(C)cc34)cc1F)c1ccccc12
ASD01811658	CN1CCCC12C(=O)N(Cc1c(F)cc(-c3cccc4nn(C)cc34)cc1F)c1ccccc12
ASD01811659	Fc1ccccc1C1=NCC(=S)Nc2ccc(Cl)cc21
ASD01811660	COc1ccc(Cc2cc3c(c4ccccc24)CN([C@H]2CCCC[C@@H]2O)C3=O)cn1
ASD01811661	Cn1cc(-c2ccc(CN3Cc4ccnc(OCC5CCCO5)c4C3=O)cc2)cn1
ASD01811662	S=C1CN=C(c2ccccc2)c2cc(Cl)ccc2N1
ASD01811663	Cc1ccc2c(c1)C(c1ccccc1)=NCC(=S)N2
ASD01811664	Cc1nc2c3c(nn2c(C)c1Cl)CN(C(=O)c1ccccc1OC(F)(F)C(F)F)C3
ASD01811665	Cn1ccc(-c2ccc(Cn3cc(C(=O)N[C@H]4CCOC[C@@H]4O)c4ncccc43)cc2)n1
ASD01811666	FC(F)(F)c1ccc2c(c1)C(c1ccccc1)=NCC(=S)N2
ASD01811667	N#CC1(c2ccccn2)CCN(Cc2cc3c(c4ccccc24)CN([C@H]2CCCC[C@@H]2O)C3=O)CC1
ASD01811668	S=C1CN=C(c2ccccc2)c2cc(Br)ccc2N1
ASD01811669	Cc1cc(CC(=O)CS(=O)(=O)c2cn(Cc3ccc(-c4cnn(C)c4)nc3)c3cc(F)cc(F)c23)no1
ASD01811670	Cn1ccc(-c2ccc(CN3C=C(C(=O)N[C@H]4CCOC[C@@H]4O)C4N=CC=CC43)cc2)n1
ASD01811671	Cn1cc(-c2ccc(CN3C(=O)C4(CCN(C(=O)c5ccccc5)C4)c4ccccc43)c(F)c2)cn1
ASD01811672	Cc1nn(C)cc1-c1ccc(CN2Cc3ncnc(OCC(C)(F)F)c3C2=O)cc1
ASD01811673	Cn1cc(-c2ccc(Cc3ccc4c(c3)C(=O)N([C@H]3CCCC[C@@H]3O)C4)cn2)cn1
ASD01811674	O=C1c2cc(Cc3ccc(-n4cccn4)cc3)c(Cl)cc2CN1[C@H]1CCCC[C@@H]1O
ASD01811675	Cc1cc2c(cc1Cc1ccc(-n3cccn3)cc1)C(=O)N([C@H]1CCCC[C@@H]1O)C2
ASD01811676	Fc1ccccc1C1=NCC(=S)Nc2ccc(I)cc21
ASD01811677	Cc1cc2c(cc1Cc1ccc(-c3cn(C)nc3C)nc1)C(=O)N([C@H]1CCCC[C@@H]1O)C2
ASD01811678	Cc1cc(-c2ccc(Cc3cc4c(cc3C)CN([C@H]3CCCC[C@@H]3O)C4=O)cn2)ccn1
ASD01811679	Cc1cc2c(cc1Cc1ccc(-n3cccn3)cc1)C(=O)N(c1c(F)cccc1C#N)C2
ASD01811680	Cc1cc2c(cc1Cc1ccc(-n3cccn3)cc1)C(=O)N(C1CCOCC1)C2
ASD01811681	O=C1c2cc(Cc3ccc(-n4cccn4)cc3)c(C3CC3)cc2CN1[C@H]1CCC[C@@H]1O
ASD01811682	Cc1c(Cc2ccc(-n3cccn3)cc2)cc2c(c1Cl)CN([C@H]1CCCC[C@@H]1O)C2=O
ASD01811683	[C-]#[N+]c1c(Cc2ccc(-n3cccn3)cc2)cc2c(c1C)CN([C@H]1CCCC[C@@H]1O)C2=O
ASD01811684	COc1c(Cc2ccc(-n3cccn3)cc2)cc2c(c1Cl)CN([C@H]1CCCC[C@@H]1O)C2=O
ASD01811685	Cc1c(Cc2ccc(-c3ccn(C)n3)cc2)cc2c(c1C)CN([C@H]1CCC[C@@H]1O)C2=O
ASD01811686	C[C@@H]1CCCO1.Cc1c(Cc2ccc(-c3cn(C)nn3)cc2)cc2c(c1C)CN(C)C2=O
ASD01811687	Cc1c(Cc2ccc(-n3cccn3)cc2)cc2c(c1C)CN(CC(C)(C)O)C2=O
ASD01811688	Cc1c(Cc2ccc(-n3cccn3)cc2F)cc2c(c1C)CN([C@H]1CCC[C@@H]1O)C2=O
ASD01811689	Cc1c(Cc2ccc(Cl)cc2)cc2c(c1C)CN([C@H]1COCC[C@@H]1O)C2=O
ASD01811690	COc1ccc(Cc2cc3c(c(C)c2C)CN([C@H]2COCC[C@@H]2O)C3=O)cc1
ASD01811691	CNC(=O)c1ccc(Cc2cc3c(c(C)c2C)CN([C@H]2COCC[C@@H]2O)C3=O)cc1F
ASD01811692	Cc1c(Cc2ccc(-n3cccn3)cc2)cc2c(c1F)CN([C@H]1COCC[C@@H]1O)C2=O
ASD01811693	Cc1cc2c(cc1Cc1ccc(-n3cccn3)cc1)C(=O)N([C@H]1COCC[C@@H]1O)C2
ASD01811694	Cc1c(Cc2ccc(OC(F)F)cc2)cc2c(c1C)CN([C@H]1COCC[C@@H]1O)C2=O
ASD01811695	COc1cc(Cc2cc3c(c(C)c2C)CN([C@H]2COCC[C@@H]2O)C3=O)ccc1F
ASD01811696	COc1ccc(Cc2cc3c(c(Cl)c2C)CN([C@H]2COCC[C@@H]2O)C3=O)cc1
ASD01811697	Cc1ccc(Cc2cc3c(c(C)c2C)CN([C@H]2CCCC[C@@H]2O)C3=O)cn1
ASD01811698	Cc1c(Cc2ccc(C#N)c(F)c2)cc2c(c1C)CN([C@H]1COCC[C@@H]1O)C2=O
ASD01811699	Cn1cc(-c2ccc(Cc3ccc4c(c3)C(=O)N(c3ccccc3F)C4)cn2)cn1
ASD01811700	Cc1c(Cc2ccc(-c3cnn(C)c3)nc2)cc2c(c1C)CN([C@H]1CCCC[C@@H]1O)C2=O
ASD01811701	Cc1c(Cc2ccc(-n3cccn3)cc2)cc2c(c1C)CN([C@H]1CCCC[C@@H]1O)C2=O
ASD01811702	Cc1cc(Cc2ccc(-n3cccn3)cc2)cc2c1CN([C@H]1CCCC[C@@H]1O)C2=O
ASD01811703	Cc1cc(Cc2ccc(-n3cccn3)cc2)cc2c1CN([C@H]1CCC[C@@H]1O)C2=O
ASD01811704	Cn1cc(-c2ccc(COc3ccccc3-c3cc(=O)n([C@H]4CCCC[C@@H]4O)cn3)cc2)cn1
ASD01811705	Cc1cc2c(cc1Cc1ccc(-n3cccn3)cc1)C(=O)N([C@H]1CCC[C@@H]1O)C2
ASD01811706	Cc1c(Cc2ccc(-n3cccn3)cc2)cc2c(c1C)CN([C@H]1CCC[C@@H]1O)C2=O
ASD01811707	Cc1c(Cc2ccc(-n3cccn3)cc2)cc2c(c1C)CN([C@H]1COCC[C@@H]1O)C2=O
ASD01811708	Cc1cc2c(cc1Cc1ccc(-n3cccn3)cc1)C(=O)N(CC1CCCO1)C2
ASD01811709	Cc1cc2c(cc1Cc1ccc(-n3cccn3)cc1)C(=O)N(C1(CO)CCCC1)C2
ASD01811710	CO[C@H]1CCCC[C@@H]1N1Cc2cc(C)c(Cc3ccc(-n4cccn4)cc3)cc2C1=O
ASD01811711	Cc1cc2c(cc1Cc1ccc(-n3cccn3)cc1)C(=O)N([C@@H]1CCC[C@H]1O)C2
ASD01811712	Cc1cc2c(cc1Cc1ccc(-c3cn(C)nc3C)nc1)C(=O)N([C@H]1CCC[C@@H]1O)C2
ASD01811713	Cc1cc(-c2ccc(Cc3cc4c(cc3C)CN([C@H]3CCC[C@@H]3O)C4=O)cn2)ccn1
ASD01811714	Cc1cc2c(cc1Cc1ccc(-c3ccn(C)n3)nc1)C(=O)N([C@H]1CCCC[C@@H]1O)C2
ASD01811715	Cc1cc2c(cc1Cc1ccc(-c3ccn(C)n3)nc1)C(=O)N([C@H]1CCC[C@@H]1O)C2
ASD01811716	Cc1cc2c(cc1Cc1ccc(F)cc1F)C(=O)N([C@H]1CCCC[C@@H]1O)C2
ASD01811717	Cc1cc2c(cc1Cc1ccc(F)cc1F)C(=O)N([C@H]1CCC[C@@H]1O)C2
ASD01811718	Cc1cc2c(cc1Cc1ccc(-n3cccn3)cc1)C(=O)N([C@@H]1CCC[C@@H]1O)C2
ASD01811719	Cc1cc2c(cc1Cc1ccc(-c3cn(C)nn3)cc1)C(=O)N([C@H]1CCCC[C@@H]1O)C2
ASD01811720	Cc1cc2c(cc1Cc1ccc(-c3cn(C)nn3)cc1)C(=O)N([C@H]1CCC[C@@H]1O)C2
ASD01811721	Cc1cc2c(cc1Cc1ccc(-c3cn(C)nn3)cc1)C(=O)N(CC1CCCO1)C2
ASD01811722	Cc1cc2c(cc1Cc1ccc(-n3cccn3)cc1)C(=O)N(C1CCCOC1)C2
ASD01811723	Cc1cc2c(cc1Cc1ccc(-c3ccn(C)n3)cc1)C(=O)N([C@H]1CCC[C@@H]1O)C2
ASD01811724	Cc1cc2c(cc1Cc1ccc(-c3ccn(C)n3)cc1)C(=O)N(CC1CCCO1)C2
ASD01811725	Cc1cc2c(cc1Cc1ccc(-c3cn(C)nn3)cc1F)C(=O)N([C@H]1CCC[C@@H]1O)C2
ASD01811726	Cc1cc2c(cc1Cc1ccc(-c3cn(C)nn3)cc1F)C(=O)N(CC1CCCO1)C2
ASD01811727	Cc1cc2c(cc1Cc1ccc(-c3cn(C)nc3C)cc1)C(=O)N([C@H]1CCC[C@@H]1O)C2
ASD01811728	Cc1cc2c(cc1Cc1ccc(-c3cn(C)nc3C)cc1)C(=O)N(CC1CCCO1)C2
ASD01811729	CCc1cc2c(cc1Cc1ccc(-c3ccn(C)n3)cc1)C(=O)N(CC1CCCO1)C2
ASD01811730	CCc1cc2c(cc1Cc1ccc(-n3cccn3)cc1)C(=O)N(CC1CCCO1)C2
ASD01811731	CCc1cc2c(cc1Cc1ccc(-n3cccn3)cc1)C(=O)N([C@H]1CCC[C@@H]1O)C2
ASD01811732	Cn1cc(-c2ccc(Cc3cc4c(cc3Cl)CN(CC3CCCO3)C4=O)cc2)nn1
ASD01811733	Cn1cc(-c2ccc(Cc3cc4c(cc3C3CC3)CN(CC3CCCO3)C4=O)cc2)nn1
ASD01811734	O=C1c2cc(Cc3ccc(-n4cccn4)cc3)c(C3CC3)cc2CN1CC1CCCO1
ASD01811735	CCc1cc2c(cc1Cc1ccc(-c3ccn(C)n3)cc1)C(=O)N([C@H]1CCC[C@@H]1O)C2
ASD01811736	Cn1cc(-c2ccc(Cc3cc4c(cc3C3CC3)CN([C@H]3CCC[C@@H]3O)C4=O)cc2)nn1
ASD01811737	Cc1cc2c(cc1Cc1ccc(-c3ccn(C)n3)cc1F)C(=O)N([C@H]1CCC[C@@H]1O)C2
ASD01811738	Cc1cc2c(cc1Cc1ccc(-c3ccn(C)n3)cc1F)C(=O)N(CC1CCCO1)C2
ASD01811739	Cc1cc2c(cc1Cc1ccc(-c3cnn(C)c3)cc1)C(=O)N([C@H]1CCC[C@@H]1O)C2
ASD01811740	Cc1cc2c(cc1Cc1ccc(-c3cnn(C)c3)cc1)C(=O)N(CC1CCCO1)C2
ASD01811741	Cc1c(Cc2ccc(-c3cnn(C)c3)cc2)cc2c(c1C)CN([C@H]1CCC[C@@H]1O)C2=O
ASD01811742	Cc1c(Cc2ccc(-c3ccn(C)n3)cc2F)cc2c(c1C)CN(CC1CCCO1)C2=O
ASD01811743	Cc1c(Cc2ccc(-c3ccn(C)n3)cc2F)cc2c(c1C)CN([C@H]1CCC[C@@H]1O)C2=O
ASD01811744	Cc1c(Cc2ccc(-n3cccn3)cc2)cc2c(c1F)CN(CC1CCCO1)C2=O
ASD01811745	O=C1c2cc(Cc3ccc(-n4cccn4)cc3)c(Cl)cc2CN1[C@H]1CCC[C@@H]1O
ASD01811746	O=C1c2cc(Cc3ccc(-n4cccn4)cc3)c(Cl)cc2CN1CC1CCCO1
ASD01811747	Cn1cc(-c2ccc(Cc3cc4c(cc3Cl)CN([C@H]3CCCC[C@@H]3O)C4=O)cc2)cn1
ASD01811748	Cn1cc(-c2ccc(Cc3cc4c(cc3Cl)CN([C@H]3CCC[C@@H]3O)C4=O)cc2)cn1
ASD01811749	Cn1cc(-c2ccc(Cc3cc4c(cc3Cl)CN(CC3CCCO3)C4=O)cc2)cn1
ASD01811750	Cc1c(Cc2ccc(-n3cccn3)cc2)cc2c(c1F)CN([C@H]1CCCC[C@@H]1O)C2=O
ASD01811751	Cc1c(Cc2ccc(-n3cccn3)cc2)cc2c(c1F)CN([C@H]1CCC[C@@H]1O)C2=O
ASD01811752	Cc1c(Cc2ccc(-n3cccn3)cc2)cc2c(c1C)CN(CC1CCCO1)C2=O
ASD01811753	Cc1c(C#N)c(Cc2ccc(-n3cccn3)cc2)cc2c1CN(CC1CCCO1)C2=O
ASD01811754	Cc1c(Cc2ccc(-c3ccn(C)n3)cc2)cc2c(c1C)CN([C@H]1CCCC[C@@H]1O)C2=O
ASD01811755	Cc1c(Cc2ccc(-n3cccn3)cc2)cc(C(=O)N[C@H]2CCCC[C@@H]2O)c(=O)n1C
ASD01811756	Cc1c(Cc2ccc(-c3cnn(C)c3)cc2)cc2c(c1C)CN(CC1CCCO1)C2=O
ASD01811757	Cc1c(Cc2ccc(-c3ccn(C)n3)cc2)cc2c(c1C)CN(CC1CCCO1)C2=O
ASD01811758	O=C1c2cc(Cc3ccc(-n4cccn4)cc3)c(C(F)(F)F)c(Cl)c2CN1CC1CCCO1
ASD01811759	Cc1c(C#N)c(Cc2ccc(-n3cccn3)cc2)cc2c1CN([C@H]1CCC[C@@H]1O)C2=O
ASD01811760	O=C1c2cc(Cc3ccc(-n4cccn4)cc3)c(C(F)(F)F)c(Cl)c2CN1[C@H]1CCC[C@@H]1O
ASD01811761	Cc1c(Cc2ccc(-c3cnn(C)c3)cc2)cc2c(c1C)CN([C@H]1CCCC[C@@H]1O)C2=O
ASD01811762	COc1c(Cc2ccc(-n3cccn3)cc2)cc2c(c1Cl)CN(CC1CCCO1)C2=O
ASD01811763	Cc1cc(-c2ccc(Cc3cc4c(cc3C)CN([C@H]3CCC[C@@H]3O)C4=O)cc2)cnn1
ASD01811764	COc1c(Cc2ccc(-n3cccn3)cc2)cc2c(c1Cl)CN([C@H]1CCC[C@@H]1O)C2=O
ASD01811765	Cc1c(Cc2ccc(-n3cccn3)cc2)cc(C(=O)N[C@H]2CCOC[C@@H]2O)c(=O)n1C
ASD01811766	Cc1nn(C)cc1-c1ccc(Cc2cc3c(c(C)c2C)CN([C@H]2CCCC[C@@H]2O)C3=O)c(F)c1
ASD01811767	Cc1nn(C)cc1-c1ccc(Cc2cc3c(c(C)c2C)CN([C@H]2CCC[C@@H]2O)C3=O)c(F)c1
ASD01811768	COc1c(Cc2ccc(-n3cccn3)cc2)cc2c(c1F)CN(CC1CCCO1)C2=O
ASD01811769	COc1c(Cc2ccc(-n3cccn3)cc2)cc2c(c1F)CN([C@H]1CCCC[C@@H]1O)C2=O
ASD01811770	COc1c(Cc2ccc(-n3cccn3)cc2)cc2c(c1F)CN([C@H]1CCC[C@@H]1O)C2=O
ASD01811771	Cc1cc(-c2ccc(Cc3cc4c(cc3C)CN([C@H]3CCCC[C@@H]3O)C4=O)cc2)ccn1
ASD01811772	Cc1cc(-c2ccc(Cc3cc4c(cc3C)CN([C@H]3CCC[C@@H]3O)C4=O)cc2)ccn1
ASD01811773	Cc1cc(-c2ccc(Cc3cc4c(cc3C)CN(CC3CCCO3)C4=O)cc2)ccn1
ASD01811774	Cc1c(Cc2ccc(-n3cccn3)cc2)cc2c(c1Cl)CN([C@H]1CCC[C@@H]1O)C2=O
ASD01811775	Cc1c(Cc2ccc(-c3cn(C)nn3)cc2F)cc2c(c1C)CN(CC1CCCO1)C2=O
ASD01811776	Cc1cc2c(cc1Cc1ccc(-n3cccn3)cc1)C(=O)N(CC(C)(C)O)C2
ASD01811777	CCc1cc2c(cc1Cc1ccc(-c3cn(C)nn3)cc1)C(=O)N(CC1CCCO1)C2
ASD01811778	CCc1cc2c(cc1Cc1ccc(-c3cn(C)nn3)cc1)C(=O)N([C@H]1CCC[C@@H]1O)C2
ASD01811779	Cc1c(Cc2ccc(-c3cocn3)cc2)cc(C(=O)N[C@H]2CCCC[C@@H]2O)c(=O)n1C
ASD01811780	Cc1c(Cc2ccc(-c3ccn(C)n3)cc2)cc2c(c1C)CN(C[C@H]1CCCO1)C2=O
ASD01811781	Cc1c(Cc2ccc(-c3ccn(C)n3)cc2)cc2c(c1C)CN(C[C@@H]1CCCO1)C2=O
ASD01811782	Cc1c(Cc2ccc(-c3cn(C)nn3)cc2)cc2c(c1C)CN(C[C@H]1CCCO1)C2=O
ASD01811783	Cc1c(Cc2ccc(-c3ccn(C)n3)cc2)cc2c(c1F)CN([C@H]1CCC[C@@H]1O)C2=O
ASD01811784	Cc1c(Cc2ccc(C#N)cc2F)cc2c(c1C)CN([C@H]1COCC[C@@H]1O)C2=O
ASD01811785	Cc1c(Cc2ccc(C(N)=O)cc2F)cc2c(c1C)CN([C@H]1COCC[C@@H]1O)C2=O
ASD01811786	Cc1c(Cc2ccc(-c3ccn(C)n3)cc2)cc2c(c1C)CN(CC(C)(C)O)C2=O
ASD01811787	Cc1c(Cc2ccc(-n3cccn3)cc2F)cc2c(c1C)CN(C[C@@H]1CCCO1)C2=O
ASD01811788	CCc1cc2c(cc1Cc1ccc(-c3ccn(C)n3)cc1)C(=O)N([C@H]1COCC[C@@H]1O)C2
ASD01811789	CCc1cc2c(cc1Cc1ccc(-c3ccn(C)n3)cc1)C(=O)N([C@@H]1COCC[C@H]1O)C2
ASD01811790	CCc1cc2c(cc1Cc1ccc(-c3cn(C)nn3)cc1)C(=O)N(CC(C)(C)O)C2
ASD01811791	Cc1c(Cc2ccc(-c3ccn(C)n3)cc2)cc(C(=O)N[C@H]2CCCC[C@@H]2O)c(=O)n1C
ASD01811792	Cc1c(Cc2ccc(-c3cscn3)cc2)cc(C(=O)N[C@H]2CCCC[C@@H]2O)c(=O)n1C
ASD01811793	Cc1c(Cc2ccc(-n3cccn3)cc2F)cc2c(c1C)CN(CC(C)(C)O)C2=O
ASD01811794	COc1ccc(Cc2cc3c(c(C)c2C)CN([C@H]2CCC[C@@H]2O)C3=O)cc1
ASD01811795	CNC(=O)c1ccc(Cc2cc3c(c(C)c2C)CN([C@H]2CCC[C@@H]2O)C3=O)cc1F
ASD01811796	CO[C@@H]1CCN(c2ccc(Cc3cc(C(=O)N[C@H]4CCCC[C@@H]4O)c(=O)n(C)c3C)cc2)C1
ASD01811797	Cc1c(Cc2ccc(C#N)cc2F)cc2c(c1C)CN([C@H]1CCC[C@@H]1O)C2=O
ASD01811798	Cc1c(Cc2ccc(C#N)cc2F)cc2c(c1C)CN(CC(C)(C)O)C2=O
ASD01811799	Cc1c(Cc2ccc(-n3cccn3)cc2)cc2c(c1F)CN(CC(C)(C)O)C2=O
ASD01811800	CCc1cc2c(cc1Cc1ccc(-n3cccn3)cc1)C(=O)N([C@H]1COCC[C@@H]1O)C2
ASD01811801	CCc1cc2c(cc1Cc1ccc(-n3cccn3)cc1)C(=O)N(CC(C)(C)O)C2
ASD01811802	Cc1c(Cc2ccc(-n3cccn3)cc2)cc2c(c1Cl)CN([C@H]1COCC[C@@H]1O)C2=O
ASD01811803	Cc1cnc(C(=O)N[C@H]2CCOC[C@@H]2O)cc1Cc1ccc(-n2cccn2)cc1
ASD01811804	Cc1c(Cc2ccc(-n3cccn3)cc2)cc2c(c1Cl)CN(CC(C)(C)O)C2=O
ASD01811805	Cc1cc2c(cc1Cc1ccc(-n3cccn3)cc1)C(=O)N(C(C)C(C)(C)O)C2
ASD01811806	Cc1ccc(Cc2cc3c(c(C)c2C)CN([C@H]2CCC[C@@H]2O)C3=O)cn1
ASD01811807	Cc1cc2c(cc1Cc1ccc(-n3cccn3)cc1)C(=O)N(c1ccccc1F)C2
ASD01811808	Cc1c(Cc2ccc(-n3cccn3)nc2)cc2c(c1C)CN(C[C@@H]1CCCO1)C2=O
ASD01811809	CCc1cc2c(cc1Cc1ccc(-c3ccn(C)n3)cc1)C(=O)N(CC(C)(C)O)C2
ASD01811810	CNC(=O)c1ccc(Cc2cc3c(c(C)c2C)CN(CC(C)(C)O)C3=O)cc1F
ASD01811811	CNC(=O)c1ccc(Cc2cc3c(c(C)c2C)CN(C[C@@H]2CCCO2)C3=O)cc1F
ASD01811812	Cc1c(Cc2ccc(-c3ccn(C)n3)cc2)cc2c(c1F)CN([C@H]1COCC[C@@H]1O)C2=O
ASD01811813	COc1ccc(Cc2cc3c(c(C)c2C)CN([C@H]2CCCC[C@@H]2O)C3=O)cc1
ASD01811814	CCOc1ccc(Cc2cc3c(c(C)c2C)CN([C@H]2COCC[C@@H]2O)C3=O)cc1
ASD01811815	Cc1c(Cc2ccc(OC(C)C)cc2)cc2c(c1C)CN([C@H]1COCC[C@@H]1O)C2=O
ASD01811816	CCc1cc2c(cc1Cc1ccc(-n3cccn3)cc1F)C(=O)N([C@H]1COCC[C@@H]1O)C2
ASD01811817	CCc1cc2c(cc1Cc1ccc(-n3cccn3)cc1F)C(=O)N([C@H]1CCC[C@@H]1O)C2
ASD01811818	CCc1cc2c(cc1Cc1ccc(-n3cccn3)cc1F)C(=O)N(CC(C)(C)O)C2
ASD01811819	Cc1c(Cc2ccc(OC(F)(F)F)cc2)cc2c(c1C)CN([C@H]1COCC[C@@H]1O)C2=O
ASD01811820	CCc1cc2c(cc1Cc1ccc(OC)cc1)C(=O)N([C@H]1COCC[C@@H]1O)C2
ASD01811821	CCc1ccc(Cc2cc3c(c(C)c2C)CN([C@H]2COCC[C@@H]2O)C3=O)cn1
ASD01811822	COc1ccc(Cc2cc3c(c(F)c2C)CN([C@H]2COCC[C@@H]2O)C3=O)cc1
ASD01811823	COc1ccc(Cc2cc3c(c(Cl)c2C)CN([C@H]2CCCC[C@@H]2O)C3=O)cc1
ASD01811824	COc1ccc(Cc2cc3c(c(Cl)c2C)CN([C@H]2CCC[C@@H]2O)C3=O)cc1
ASD01811825	Cc1c(Cc2ccc(-n3cccn3)cc2)cc2c(c1C)CN(c1ncccc1F)C2=O
ASD01811826	COc1ccc(Cc2cc3c(c(F)c2C)CN([C@H]2CCCC[C@@H]2O)C3=O)cc1
ASD01811827	Cc1c(Cc2ccc(C#N)cc2)cc2c(c1C)CN([C@H]1CCCC[C@@H]1O)C2=O
ASD01811828	Cc1c(Cc2ccc(C#N)cc2)cc2c(c1C)CN([C@H]1COCC[C@@H]1O)C2=O
ASD01811829	COc1ccc(Cc2cc3c(c(F)c2OC)CN([C@H]2COCC[C@@H]2O)C3=O)cc1
ASD01811830	COc1ccc(Cc2cc3c(c(C)c2C)CN([C@H]2COCC[C@@H]2O)C3=O)cc1F
ASD01811831	Cc1c(Cc2ccc(-n3cccn3)cc2)cc2c(c1C)CN(c1ccccc1F)C2=O
ASD01811832	COc1ccc(Cc2cc3c(c(C)c2C)CN([C@H]2COCC[C@@H]2O)C3=O)cc1C
ASD01811833	COc1ccc(Cc2cc3c(c(F)c2OC)CN([C@H]2CCCC[C@@H]2O)C3=O)cc1
ASD01811834	Cc1c(Cc2ccc(-n3cccn3)cc2)cc2c(c1C)CN(c1ncc(Cl)cc1F)C2=O
ASD01811835	COc1ccc(Cc2cc3c(c(C)c2C)CN([C@H]2COCC[C@@H]2O)C3=O)c(F)c1
ASD01811836	COc1ccc(Cc2cc3c(cc2C)CN([C@H]2COCC[C@@H]2O)C3=O)cc1
ASD01811837	Cc1cc(F)c(C(=O)N[C@H]2CCOC[C@@H]2O)cc1Cc1ccc(-n2cccn2)cc1
ASD01811838	COc1ccc(Cc2cc3c(c(C)c2OC)CN([C@H]2COCC[C@@H]2O)C3=O)cc1
ASD01811839	COc1ccc(Cc2cc3c(cc2C)CN([C@H]2CCCC[C@@H]2O)C3=O)cc1
ASD01811840	COc1ccc(Cc2cc3c(c(C)c2C)CN(C(C)C(C)(C)O)C3=O)cc1
ASD01811841	CSc1ccc(Cc2cc3c(=O)n([C@H]4CCCC[C@@H]4O)cnc3c3c2C=CCN3C)cn1
ASD01811842	COc1ccc(Cc2cc3c(=O)n([C@H]4CCCC[C@@H]4O)cnc3c3c2C=CCN3C)cn1
ASD01811843	CN1CC=Cc2c(Cc3cccnc3)cc3c(=O)n([C@H]4CCCC[C@@H]4O)cnc3c21
ASD01811844	CN1CC=Cc2c(Cc3ccc(-c4cnn(C)c4)nc3)cc3c(=O)n([C@H]4CCCC[C@@H]4O)cnc3c21
ASD01811845	CN1CC=Cc2c(Cc3ccc(O)cc3)cc3c(=O)n([C@H]4CCCC[C@@H]4O)cnc3c21
ASD01811846	CN(C)C(=O)Oc1ccc(Cc2cc3c(=O)n([C@H]4CCCC[C@@H]4O)cnc3c3c2C=CCN3C)cn1
ASD01811847	COc1cc(Cc2cc3c(=O)n([C@H]4CCCC[C@@H]4O)cnc3c3c2C=CCN3C)ccn1
ASD01811848	CN1CC=Cc2c(Cc3ccc(Cl)nc3)cc3c(=O)n([C@H]4CCCC[C@@H]4O)cnc3c21
ASD01811849	Cc1ccc(C(=O)N[C@H]2CCOC[C@@H]2O)cc1Cc1ccc(-n2cccn2)cc1
ASD01811850	Cc1ncc(C(=O)N[C@H]2CCOC[C@@H]2O)cc1Cc1ccc(-n2cccn2)cc1
ASD01811851	Cc1cnc(C(=O)N[C@H]2CCCC[C@@H]2O)cc1Cc1ccc(-n2cccn2)cc1
ASD01811852	Cc1cnc(C(=O)N[C@H]2CCOC[C@@H]2O)cc1Cc1ccc(-c2cocn2)cc1
ASD01811853	Cc1cnc(C(=O)N[C@H]2CCOC[C@@H]2O)cc1Cc1ccc(-c2cscn2)cc1
ASD01811854	COc1ccc(Cn2cc(C(=O)N[C@H]3CCCC[C@@H]3O)c(=O)c3c(F)ccc(F)c32)cc1
ASD01811855	COc1ccc(Cn2cc(C(=O)N[C@H]3CCCC[C@@H]3O)c3ncccc32)cc1
ASD01811856	CC.N#Cc1ccc(Cc2cc3c(=O)n([C@H]4CCOC[C@@H]4O)cnc3c3ccccc23)cn1
ASD01811857	Cn1ccc(-c2ccc(Cn3cc(C(=O)N[C@H]4CCCC[C@@H]4O)c4ncccc43)cc2)n1
ASD01811858	O=C(N[C@H]1CCCC[C@@H]1O)c1cn(Cc2ccc(-n3cccn3)cc2)c2cccnc12
ASD01811859	O=C(N[C@H]1CCCC[C@@H]1O)c1cn(Cc2ccc3ncccc3c2)c2cccnc12
ASD01811860	O=C(N[C@H]1CCCC[C@@H]1O)c1cn(Cc2ccc(-n3cc(-c4ccncc4)cn3)cc2)c2cccnc12
ASD01811861	O=C(N[C@H]1CCCC[C@@H]1O)c1cn(Cc2ccc(-c3cncnc3)cc2)c2cccnc12
ASD01811862	O=c1c2cc(Cc3ccc(Cl)[nH+]c3)c3ccccc3c2ncn1[C@H]1CCOC[C@@H]1O
ASD01811863	N#Cc1ccc(Cn2cc(C(=O)N[C@H]3CCCC[C@@H]3O)c3ncccc32)cc1
ASD01811864	O=C(N[C@H]1CCOC[C@@H]1O)c1cn(Cc2ccc(-n3cccn3)cc2)c2cccnc12
ASD01811865	CN(C)C(=O)CNC(=O)c1cn(Cc2ccc(-n3cccn3)cc2)c2cccnc12
ASD01811866	O=C(NC[C@@H]1CCCO1)c1cn(Cc2ccc(-n3cccn3)cc2)c2cccnc12
ASD01811867	O=C(N[C@H]1CC[C@H](CO)CC1)c1cn(Cc2ccc(-n3cccn3)cc2)c2cccnc12
ASD01811868	Cn1ccc(NC(=O)c2cn(Cc3ccc(-n4cccn4)cc3)c3cccnc23)n1
ASD01811869	CC.O=c1c2cc(Cc3ccc(CO)nc3)c3ccccc3c2ncn1[C@H]1CCOC[C@@H]1O
ASD01811870	O=C(NCC1(O)CCC1)c1cn(Cc2ccc(-n3cccn3)cc2)c2cccnc12
ASD01811871	O=C(N[C@H]1CCCC[C@@H]1O)c1cn(Cc2ccc(-n3cccn3)cc2)c2ccccc12
ASD01811872	O=C(N[C@H]1CCCC[C@@H]1O)c1nn(Cc2ccc(-n3cccn3)cc2)c2ccccc12
ASD01811873	O=C(N[C@H]1CCCC[C@@H]1O)c1nn(Cc2ccc(-n3cccn3)cc2)c2cccnc12
ASD01811874	CSc1ccc2c(c1)C(c1ccccc1)=NCC(=S)N2
ASD01811875	Cc1ccc2c(n1)c(C(=O)N[C@H]1CCOC[C@@H]1O)cn2Cc1ccc(-c2ccn(C)n2)cc1
ASD01811876	Cc1cnc2c(C(=O)N[C@H]3CCOC[C@@H]3O)cn(Cc3ccc(-c4ccn(C)n4)cc3)c2c1
ASD01811877	Cc1ccnc2c(C(=O)N[C@H]3CCOC[C@@H]3O)cn(Cc3ccc(-c4ccn(C)n4)cc3)c12
ASD01811878	Nc1ccc2c(c1)C(c1ccccc1)=NCC(=S)N2
ASD01811879	O=c1cc(-c2ccccc2O)ccn1[C@H]1CCCC[C@@H]1O
ASD01811880	O=c1cc(-c2ccccc2OCc2ccc(-c3ccccc3)cc2)ccn1[C@H]1CCCC[C@@H]1O
ASD01811881	O=c1cc(-c2ccccc2OCc2ccccc2)ccn1[C@H]1CCCC[C@@H]1O
ASD01811882	C=C1c2cc(Cc3ccc(-c4ccc(C)nc4)nc3)c3ccccc3c2N=CN1[C@H]1COCC[C@@H]1O
ASD01811883	O=c1cc(-c2ccccc2OCc2ccccc2F)ccn1[C@H]1CCCC[C@@H]1O
ASD01811884	O=c1cc(-c2ccccc2OCc2cccc(F)c2)ccn1[C@H]1CCCC[C@@H]1O
ASD01811885	O=c1cc(-c2ccccc2OCc2ccc(F)cc2)ccn1[C@H]1CCCC[C@@H]1O
ASD01811886	COc1ccccc1COc1ccccc1-c1ccn([C@H]2CCCC[C@@H]2O)c(=O)c1
ASD01811887	COc1cccc(COc2ccccc2-c2ccn([C@H]3CCCC[C@@H]3O)c(=O)c2)c1
ASD01811888	COc1ccc(COc2ccccc2-c2ccn([C@H]3CCCC[C@@H]3O)c(=O)c2)cc1
ASD01811889	O=c1cc(-c2ccccc2OCc2ccccc2C(F)(F)F)ccn1[C@H]1CCCC[C@@H]1O
ASD01811890	O=c1cc(-c2ccccc2OCc2cccc(C(F)(F)F)c2)ccn1[C@H]1CCCC[C@@H]1O
ASD01811891	O=c1cc(-c2ccccc2OCc2ccc(C(F)(F)F)cc2)ccn1[C@H]1CCCC[C@@H]1O
ASD01811892	N#Cc1ccccc1COc1ccccc1-c1ccn([C@H]2CCCC[C@@H]2O)c(=O)c1
ASD01811893	N#Cc1cccc(COc2ccccc2-c2ccn([C@H]3CCCC[C@@H]3O)c(=O)c2)c1
ASD01811894	N#Cc1ccc(COc2ccccc2-c2ccn([C@H]3CCCC[C@@H]3O)c(=O)c2)cc1
ASD01811895	COC(=O)c1cccc(COc2ccccc2-c2ccn([C@H]3CCCC[C@@H]3O)c(=O)c2)c1
ASD01811896	COC(=O)c1ccc(COc2ccccc2-c2ccn([C@H]3CCCC[C@@H]3O)c(=O)c2)cc1
ASD01811897	O=c1cc(-c2ccccc2OCc2ccc(-c3ncco3)cc2)ccn1[C@H]1CCCC[C@@H]1O
ASD01811898	O=c1cc(-c2ccccc2OCc2ccc(-c3nccs3)cc2)ccn1[C@H]1CCCC[C@@H]1O
ASD01811899	C[Si](C)(C)c1ccc(Cc2cc3c(=O)n([C@H]4CCOC[C@@H]4O)cnc3c3ccccc23)cc1
ASD01811900	O=c1cc(-c2ccccc2OCc2ccc(Oc3ccccc3)cc2)ccn1[C@H]1CCCC[C@@H]1O
ASD01811901	O=c1cc(-c2ccccc2OCc2ccc(Br)cc2)ccn1[C@H]1CCCC[C@@H]1O
ASD01811902	O=C(O)c1cccc(COc2ccccc2-c2ccn([C@H]3CCCC[C@@H]3O)c(=O)c2)c1
ASD01811903	O=C(O)c1ccc(COc2ccccc2-c2ccn([C@H]3CCCC[C@@H]3O)c(=O)c2)cc1
ASD01811904	O=c1c2cc(Cc3ccc(N4CCNCC4)nc3)c3ccccc3c2ncn1[C@H]1CCOC[C@@H]1O
ASD01811905	NC(=O)c1cccc(COc2ccccc2-c2ccn([C@H]3CCCC[C@@H]3O)c(=O)c2)c1
ASD01811906	NC(=O)c1ccc(COc2ccccc2-c2ccn([C@H]3CCCC[C@@H]3O)c(=O)c2)cc1
ASD01811907	O=c1cc(-c2ccccc2OCc2ccc(-c3cccnc3)cc2)ccn1[C@H]1CCCC[C@@H]1O
ASD01811908	O=c1cc(-c2ccccc2OCc2ccc(-c3ccncc3)cc2)ccn1[C@H]1CCCC[C@@H]1O
ASD01811909	O=c1cc(-c2ccccc2OCc2ccc(-c3cncnc3)cc2)ccn1[C@H]1CCCC[C@@H]1O
ASD01811910	Cn1cc(-c2ccc(COc3ccccc3-c3ccn([C@H]4CCCC[C@@H]4O)c(=O)c3)cc2)cn1
ASD01811911	Nc1ccccc1-c1ccn([C@H]2CCCC[C@@H]2O)c(=O)c1
ASD01811912	CN(C)CCN(C)c1ccc(Cc2cc3c(=O)n(C4CCOCC4O)cnc3c3ccccc23)cc1
ASD01811913	O=c1cc(-c2ccccc2NCc2ccc(Br)cc2)ccn1[C@H]1CCCC[C@@H]1O
ASD01811914	O=c1cc(-c2ccccc2NCc2ccc(-c3cccnc3)cc2)ccn1[C@H]1CCCC[C@@H]1O
ASD01811915	O=c1cc(-c2ccccc2NCc2ccc(-c3ccncc3)cc2)ccn1[C@H]1CCCC[C@@H]1O
ASD01811916	O=c1cc(-c2ccccc2NCc2ccc(-c3cncnc3)cc2)ccn1[C@H]1CCCC[C@@H]1O
ASD01811917	Cn1cc(-c2ccc(CNc3ccccc3-c3ccn([C@H]4CCCC[C@@H]4O)c(=O)c3)cc2)cn1
ASD01811918	O=c1cc(-c2ccccc2NCc2ccc(-c3ccccc3)cc2)ccn1[C@H]1CCCC[C@@H]1O
ASD01811919	O=c1cc(-c2ccccc2OCc2ccc(-c3cn[nH]c3)cc2)ccn1[C@H]1CCCC[C@@H]1O
ASD01811920	CCn1cc(-c2ccc(COc3ccccc3-c3ccn([C@H]4CCCC[C@@H]4O)c(=O)c3)cc2)cn1
ASD01811921	O=c1cc(-c2ccccc2OCc2ccc(-c3cnn(CCO)c3)cc2)ccn1[C@H]1CCCC[C@@H]1O
ASD01811922	CCCn1cc(-c2ccc(COc3ccccc3-c3ccn([C@H]4CCCC[C@@H]4O)c(=O)c3)cc2)cn1
ASD01811923	CC(C)n1cc(-c2ccc(COc3ccccc3-c3ccn([C@H]4CCCC[C@@H]4O)c(=O)c3)cc2)cn1
ASD01811924	CCCCn1cc(-c2ccc(COc3ccccc3-c3ccn([C@H]4CCCC[C@@H]4O)c(=O)c3)cc2)cn1
ASD01811925	O=c1cc(-c2ccccc2OCc2ccc(-c3cnn(C4CCCC4)c3)cc2)ccn1[C@H]1CCCC[C@@H]1O
ASD01811926	O=c1cc(-c2ccccc2OCc2ccc(-c3cnn(C4CCCCC4)c3)cc2)ccn1[C@H]1CCCC[C@@H]1O
ASD01811927	O=c1cc(-c2ccccc2OCc2ccc(-c3cnn(CC4CC4)c3)cc2)ccn1[C@H]1CCCC[C@@H]1O
ASD01811928	O=c1cc(-c2ccccc2OCc2ccc(-c3cnn(CC4CCCCC4)c3)cc2)ccn1[C@H]1CCCC[C@@H]1O
ASD01811929	O=c1cc(-c2ccccc2OCc2ccc(-c3cnn(Cc4ccccc4)c3)cc2)ccn1[C@H]1CCCC[C@@H]1O
ASD01811930	Cn1cc(-c2ccc(COc3ccccc3-c3ccn([C@H]4CCCC[C@@H]4O)c(=O)c3)cn2)cn1
ASD01811931	O=c1cc(-c2ccccc2OCc2ccc(Br)cc2F)ccn1[C@H]1CCCC[C@@H]1O
ASD01811932	Cn1cc(-c2ccc(COc3ccccc3-c3ccn([C@H]4CCCC[C@@H]4O)c(=O)c3)c(F)c2)cn1
ASD01811933	Cn1cc(-c2ccc(COc3c(F)ccc(F)c3-c3ccn([C@H]4CCCC[C@@H]4O)c(=O)c3)cc2)cn1
ASD01811934	Cn1cc(-c2ccc(CN3Cc4cccc(Oc5c(F)cccc5C#N)c4C3=O)cc2)cn1
ASD01811935	C[C@@H]1N=C(c2ccccc2)c2cc(Cl)ccc2NC1=S
ASD01811936	CC[C@@H]1N=C(c2ccccc2)c2cc(Cl)ccc2NC1=S
ASD01811937	CCC[C@@H]1N=C(c2ccccc2)c2cc(Cl)ccc2NC1=S
ASD01811938	CCOc1ncccc1-c1ccc(Cc2cc3c(=O)n([C@H]4CCOC[C@@H]4O)cnc3c3ccccc23)cn1
ASD01811939	FC(F)(F)C[C@@H]1N=C(c2ccccc2)c2cc(Cl)ccc2NC1=S
ASD01811940	Cn1cc(-c2ccc(Cc3ccc4ncn([C@H]5CCCC[C@@H]5O)c(=O)c4c3)cn2)cn1
ASD01811941	O=c1c2cc(Cc3cccnc3)ccc2ncn1[C@H]1CCCC[C@@H]1O
ASD01811942	Cc1cc2ncn([C@H]3CCCC[C@@H]3O)c(=O)c2cc1Cc1ccc(-c2cnn(C)c2)nc1
ASD01811943	O=c1c2cc(Cc3ccc(-c4cnccn4)nc3)c3ccccc3c2ncn1[C@H]1CCOC[C@@H]1O
ASD01811944	Cc1cc(Cc2ccc(-c3cnn(C)c3)nc2)cc2c(=O)n([C@H]3CCCC[C@@H]3O)cnc12
ASD01811945	Cc1c(Cc2ccc(-c3cnn(C)c3)nc2)cc2c(=O)n([C@H]3CCCC[C@@H]3O)cnc2c1C
ASD01811946	Cc1c(Cc2cccnc2)cc2c(=O)n([C@H]3CCCC[C@@H]3O)cnc2c1C
ASD01811947	Cn1cc(-c2ccc(Cc3cnc4ncn([C@H]5CCCC[C@@H]5O)c(=O)c4c3)cn2)cn1
ASD01811948	O=c1c2cc(Cc3ccc(-c4ccccc4)cc3)sc2ncn1[C@H]1CCCC[C@@H]1O
ASD01811949	O=c1c2cc(Br)c3ccccc3c2ncn1[C@H]1CCCC[C@@H]1O
ASD01811950	O=c1c2cc(Cc3cnc(Cl)s3)c3ccccc3c2ncn1[C@H]1CCOC[C@@H]1O
ASD01811951	CC1SC2(CCN(C)CC2)CN1C(=O)CCc1c[nH]c2ccccc12
ASD01811952	S=C1Nc2ccc(Cl)cc2C(c2ccccc2)=N[C@H]1CC1CC1
ASD01811953	CC(C)C[C@@H]1N=C(c2ccccc2)c2cc(Cl)ccc2NC1=S
ASD01811954	O=C1O[C@@H]2[C@H](c3ccco3)CNC[C@]2(C2CCC2)N1Cc1ccccc1
ASD01811955	CCOc1ccc(NCC(=O)NNC=C2C(=O)C=Cc3ccccc32)cc1
ASD01811956	Fc1ccccc1C1=N[C@@H](c2ccccc2)C(=S)Nc2ccc(Cl)cc21
ASD01811957	CC(C)[C@@H]1N=C(c2ccccc2)c2cc(Cl)ccc2NC1=S
ASD01811958	CC(C)[C@@H]1N=C(c2ccccc2F)c2cc(Cl)ccc2NC1=S
ASD01811959	CC(C)[C@H]1N=C(c2ccccc2)c2cc(Cl)ccc2NC1=S
ASD01811960	CC(C)[C@H]1N=C(c2ccccc2F)c2cc(Cl)ccc2NC1=S
ASD01811961	C=C1C(=O)N(Cc2ccc(-c3cnn(C)c3)cc2F)c2ccccc21
ASD01811962	Cn1cc(-c2ccc(CN3Cc4ccccc4C3=O)c(F)c2)cn1
ASD01811963	Fc1ccccc1C1=N[C@@H](C2CC2)C(=S)Nc2ccc(Cl)cc21
ASD01811964	COC(C)[C@@H]1N=C(c2ccccc2)c2cc(Cl)ccc2NC1=S
ASD01811965	CC(C)(O)[C@@H]1N=C(c2ccccc2)c2cc(Cl)ccc2NC1=S
ASD01811966	CCC[C@]1(C)N=C(c2ccccc2)c2cc(Cl)ccc2NC1=S
ASD01811967	Fc1ccccc1C1=CCC(=S)Nc2ccc(Cl)cc21
ASD01811968	Cn1ccc(-c2ccc(Cn3cc(C(=O)N[C@H]4CCCC[C@@H]4O)c4c(F)cc(F)cc43)cn2)n1
ASD01811969	O=C(O)CC1C=C(c2ccccc2F)c2cc(Cl)ccc2NC1=S
ASD01811970	Cn1ccc(-c2ccc(Cn3cc(C(=O)NC4CCOCC4O)c4ncccc43)cc2)n1
ASD01811971	Cn1cc(-c2ccc(Cn3cc(C(=O)NC4CCOCC4O)c4ncccc43)cc2)cn1
ASD01811972	Cn1cc(-c2ccc(Cn3cc(C(=O)N[C@H]4CCOC[C@@H]4O)c4ncccc43)cc2)cn1
ASD01811973	CCCCc1oc2ccccc2c1C(=O)c1cc(I)c(OCCN(CC)CC)c(I)c1
ASD01811974	CCCCc1oc2ccccc2c1C(=O)c1cc(I)c(OC(C)C[N+](CC)(CC)CC)c(I)c1
ASD01811975	O=C(O)c1c(Cc2ccccc2)c2ccccc2[nH]c1=O
ASD01811976	CCCCc1oc2ccc(NS(C)(=O)=O)cc2c1C(=O)c1ccc(OCCCN(CCCC)CCCC)cc1
ASD01811977	CC(C)C1C(=S)Nc2ccc(Cl)cc2C(c2ccccc2)=[N+]1[O-]
ASD01811978	CCC1CN(c2ccccc2)c2cc(Cl)ccc2NC1=S
ASD01811979	CC(C)C1C(=O)N(c2ccccc2)c2cc(Cl)ccc2NC1=S
ASD01811980	Cc1cc2c(cc1Cc1ccc(-n3cccn3)cc1)C(=O)N([C@H]1CCOC[C@@H]1O)C2
ASD01811981	Cc1cc2c(cc1Cc1ccc(-c3cscn3)cc1)C(=O)N([C@H]1CCOC[C@@H]1O)C2
ASD01811982	Cc1nc(-c2ccc(Cc3cc4c(cc3C)CN([C@H]3CCOC[C@@H]3O)C4=O)cc2)co1
ASD01811983	Cc1cc2c(cc1Cc1ccc(-c3cocn3)cc1)C(=O)N([C@H]1CCOC[C@@H]1O)C2
ASD01811984	Cc1cc2c(cc1Cc1ccc(-c3cnn(C)c3)cc1)C(=O)N([C@H]1CCOC[C@@H]1O)C2
ASD01811985	Cc1cc2c(cc1Cc1ccc(-n3ccnc3)cc1)C(=O)N([C@H]1CCOC[C@@H]1O)C2
ASD01811986	Cc1cn(-c2ccc(Cc3cc4c(cc3C)CN([C@H]3CCOC[C@@H]3O)C4=O)cc2)cn1
ASD01811987	Cc1cc2c(cc1Cc1ccc(-n3cccn3)cc1)C(=O)N([C@H]1CCOC[C@@H]1O)CC2
ASD01811988	Cc1cc2c(cc1Cc1ccc(-c3cscn3)cc1)C(=O)N([C@H]1CCOC[C@@H]1O)CC2
ASD01811989	CN1CCC(n2cnc3c(cc(Cc4ccc(Cl)nc4)c4ccccc43)c2=O)CC1
ASD01811990	Cc1nc(-c2ccc(Cc3cc4c(cc3C)CCN([C@H]3CCOC[C@@H]3O)C4=O)cc2)co1
ASD01811991	O=C(CN1CCC(n2cnc3c(cc(Cc4ccc(Cl)nc4)c4ccccc43)c2=O)CC1)c1ccccc1
ASD01811992	Cc1cc2c(cc1Cc1ccc(-c3cocn3)cc1)C(=O)N([C@H]1CCOC[C@@H]1O)CC2
ASD01811993	O=C(O)c1cn(Cc2ccccc2)c2ccc(F)cc2c1=O
ASD01811994	Cc1cccc(C2=N[C@@H](C(C)C)C(=S)Nc3ccc(Cl)cc32)c1
ASD01811995	CC(C)[C@@H]1N=C(c2ccccn2)c2cc(Cl)ccc2NC1=S
ASD01811996	CC(C)[C@@H]1N=C(c2cccnc2)c2cc(Cl)ccc2NC1=S
ASD01811997	CC(C)[C@@H]1N=C(C2CCCCC2)c2cc(Cl)ccc2NC1=S
ASD01811998	Cc1ccc2c(c1)C(C1CCCCC1)=NC(C(C)C)C(=S)N2
ASD01811999	CC(C)[C@@H]1N=C(C2CCCCC2)c2cc(C(F)(F)F)ccc2NC1=S
ASD01812000	CC(C)[C@@H]1N=C(C2CCCCC2)c2cc(OC(F)(F)F)ccc2NC1=S
[truncated: 4,250 more rows]
