# Supplementary material for: Integrated Multi-Class Classification and Prediction of GPCR Allosteric Modulators by Machine Learning Intelligence
Source: Biomolecules. 2021 Jun 11;11(6):870. doi: 10.3390/biom11060870 (PMC8230833; doi:10.3390/biom11060870)
Supplement: Supplementary file 1 [file biomolecules-11-00870-s001.zip › raw Data/ClassA/Sphingosine_1-phosphate_receptor_3.xlsx]

## Sheet: Sheet2
Column1	Column2
ASD09740001	O=C(c1cc(C2CC2)on1)N(C1CCCCC1)C1CCCCC1
ASD09740002	CCCc1cc(C(=O)N(C2CCCCC2)C2CCCCC2)no1
ASD09740003	c1ccc(-c2nc(-c3cccc4c3CCC4)no2)cc1
ASD09740004	FC(F)(F)c1ccc(-c2noc(-c3cccnc3)n2)cc1
ASD09740005	CC(C)COc1ccc(-c2nc(-c3ccncc3)no2)cc1
ASD09740006	CCCOc1ccc(-c2nc(-c3ccncc3)no2)cc1
ASD09740007	COc1cc(OC)c(-c2nc(-c3ccncc3)no2)cc1OC
ASD09740008	c1cc(-c2noc(-c3ccc4c(c3)OCO4)n2)ccn1
ASD09740009	NS(=O)(=O)c1ccc(-c2noc(-c3ccc(-c4ccccc4)c(C(F)(F)F)c3)n2)cc1
ASD09740010	NS(=O)(=O)c1ccc(-c2noc(-c3ccc(C4CCCCC4)cc3)n2)cc1
ASD09740011	CCOc1ccc(-c2nc(-c3ccccn3)no2)cc1OCC
ASD09740012	CCOc1ccc(-c2nc(-c3cccnc3)no2)cc1OCC
ASD09740013	CCOc1ccc(-c2nc(-c3ccncc3)no2)cc1OCC
ASD09740014	CCOc1ccc(-c2nnc(-c3ccncc3)o2)cc1OCC
ASD09740015	CCOc1cc(OCC)cc(-c2nc(-c3ccncc3)no2)c1
ASD09740016	FC(F)(F)c1sc(-c2nc(-c3ccccc3)no2)cc1-c1ccccc1
ASD09740017	CCOc1ccc(-c2nc(-c3ccccc3)no2)cc1OCC
ASD09740018	c1ccc(Cc2nc(-c3ccncc3)no2)cc1
ASD09740019	CCC(c1ccccc1)c1nc(-c2ccncc2)no1
ASD09740020	c1cc(-c2noc(C3CCCCC3)n2)ccn1
ASD09740021	CCCCC1CCC(c2nc(-c3ccncc3)no2)CC1
ASD09740022	CN(C)Cc1ccc(-c2noc(-c3ccc(-c4ccccc4)c(C(F)(F)F)c3)n2)cc1
ASD09740023	FC(F)(F)c1sc(-c2nc(-c3cccc4[nH]ccc34)no2)cc1-c1ccccc1
ASD09740024	FC(F)(F)c1sc(-c2nc(-c3ccc4[nH]ccc4c3)no2)cc1-c1ccccc1
ASD09740025	NC(CO)(CCc1ccc(Sc2cccc(O)c2)cc1Cl)COP(=O)(O)O
ASD09740026	CN(C)Cc1ccc(-c2noc(-c3cccc(C(F)(F)F)c3)n2)cc1
ASD09740027	CCOc1ccc(-c2nc(-c3cccc4c3CCC4O)no2)cc1OCC
ASD09740028	CCOc1ccc(-c2nc(-c3cccc4c3CCC4NC(C)(C)CO)no2)cc1OCC
ASD09740029	CCOc1ccc(-c2nc(-c3cccc4c3CCC4N(C)C)no2)cc1OCC
ASD09740030	CCOc1ccc(-c2nc(-c3cccc4c3CCC4=O)no2)cc1OCC
ASD09740031	CCOc1ccc(-c2nc(-c3cccc4c3CCC4NCCN(CC)CC)no2)cc1OCC
ASD09740032	CCOc1ccc(-c2nc(-c3cccc4c3CCC4NCO)no2)cc1OCC
ASD09740033	CCOc1ccc(-c2nc(-c3cccc4c3CCC4N3CC[C@@H](O)C3)no2)cc1OCC
ASD09740034	CC(C)Oc1ccc(-c2nc(-c3cccc4c3CCC4O)no2)cc1C(F)(F)F
ASD09740035	CCOc1ccc(-c2nc(-c3cccc4c3CCC4O)no2)cc1C(F)(F)F
ASD09740036	CC(C)Oc1ccc(-c2nc(-c3cccc4c3CCC4O)no2)cc1C#N
ASD09740037	CCOc1ccc(-c2nc(-c3cccc4c3CCC4O)no2)cc1C#N
ASD09740038	CCOc1ccc(-c2nc(-c3cccc4c3CCC4NCCO)no2)cc1C(F)(F)F
ASD09740039	CC(C)Oc1ccc(-c2nc(-c3cccc4c3CCC4NCCO)no2)cc1C(F)(F)F
ASD09740040	CC(C)Oc1ccc(-c2nc(-c3cccc4c3CCC4NCCO)no2)cc1C#N
ASD09740041	CCOc1ccc(-c2nc(-c3cccc4c3CCC4NCCO)no2)cc1C#N
ASD09740042	CCOc1ccc(-c2nc(-c3cccc4c3CCC4O)no2)cc1[N+](=O)[O-]
ASD09740043	CCOc1ccc(-c2nc(-c3cc4ccccc4cn3)no2)cc1OCC
ASD09740044	CCOc1ccc(-c2nc(-c3nccc4ccccc34)no2)cc1OCC
ASD09740045	CCOc1ccc(-c2nc(-c3cccc4ccccc34)no2)cc1OCC
ASD09740046	CCOc1ccc(-c2nc(-c3ccc4ccccc4c3)no2)cc1OCC
ASD09740047	CCOc1ccc(-c2nc(-c3ccc4[nH]cc(CNCCN(CC)CC)c4c3)no2)cc1OCC
ASD09740048	CCCOc1cc(-c2nc(-c3ccc4[nH]ccc4c3)no2)ccc1OCC
ASD09740049	CCCOc1cc(-c2nc(-c3ccc4c(c3)CCN4)no2)ccc1OCC
ASD09740050	CCOc1ccc(-c2nc(-c3ccc4[nH]cc(CN5CCCC5)c4c3)no2)cc1OCC
ASD09740051	CCOc1ccc(-c2nc(-c3ccc4[nH]cc(CN5CC[C@H](O)C5)c4c3)no2)cc1OCC
ASD09740052	CCOc1ccc(-c2nc(-c3ccc4[nH]cc(CNCCN(C)C)c4c3)no2)cc1OCC
ASD09740053	CCOc1ccc(-c2nc(-c3ccc4[nH]cc(CNCCO)c4c3)no2)cc1OCC
ASD09740054	CCOc1ccc(-c2nc(-c3ccc4[nH]cc(CN(C)CCO)c4c3)no2)cc1OCC
ASD09740055	CCOc1ccc(-c2nc(-c3ccc4occc4c3)no2)cc1OCC
ASD09740056	CCOc1ccc(-c2nc(-c3ccc4c(c3)CCN4CCCO)no2)cc1OCC
ASD09740057	CCOc1ccc(-c2nc(-c3ccncc3C)no2)cc1OCC
ASD09740058	CCOc1ccc(-c2nc(-c3ccncc3)no2)c(OCC)c1
ASD09740059	CCOc1cccc(-c2nc(-c3ccncc3)no2)c1
ASD09740060	COc1cc(-c2nc(-c3ccncc3)no2)ccc1C
ASD09740061	Cc1ccc(-c2nc(-c3ccncc3)no2)cc1C(F)(F)F
ASD09740062	CCCCc1ccc(-c2nc(-c3ccncc3)no2)cc1
ASD09740063	CCOc1ccc(-c2nc(-c3ccncc3)no2)c(O)c1
ASD09740064	CC(C)(C)c1cc(-c2nc(-c3ccncc3)no2)cc(C(C)(C)C)c1
ASD09740065	CCn1nc(C)cc1-c1nc(-c2ccncc2)no1
ASD09740066	CCOc1ccc(-c2nc(-c3cncc(C)c3)no2)cc1OCC
ASD09740067	CCOc1cccc(-c2nc(-c3cncc(C)c3)no2)c1
ASD09740068	CCOc1cccc(-c2nc(-c3cccnc3)no2)c1
ASD09740069	Cc1ccc(-c2nc(-c3cccnc3C)no2)cc1C(F)(F)F
ASD09740070	Cc1ccc(-c2nc(-c3cccnc3)no2)cc1C(F)(F)F
ASD09740071	COc1cc(-c2nc(-c3cccnc3)no2)ccc1C
ASD09740072	COc1cc(-c2nc(-c3cncc(C)c3)no2)ccc1C
ASD09740073	CCC[C@](N)(CCc1ccc(Sc2cc(C(F)(F)F)ccc2O)cc1Cl)OP(=O)(O)O
ASD09740074	CCCCCCCC(C)c1ccc(-c2nc(-c3ccncc3)no2)cc1
ASD09740075	Clc1ccc(-c2nc(-c3ccncc3)no2)cc1Cl
ASD09740076	FC(F)(F)c1cc(-c2nc(-c3ccncc3)no2)cc(C(F)(F)F)c1
ASD09740077	FC(F)(F)c1cc(Br)cc(-c2nc(-c3ccncc3)no2)c1
ASD09740078	c1cc(-c2noc(C3CCCC3)n2)ccn1
ASD09740080	c1ccc(Oc2cccc(-c3nc(-c4ccncc4)no3)c2)cc1
ASD09740081	CCC1CCC(c2nc(-c3ccncc3)no2)CC1
ASD09740082	CC(C)Cc1cccc(-c2nc(-c3ccncc3)no2)c1
ASD09740083	CC(C)CCc1cccc(-c2nc(-c3ccncc3)no2)c1
ASD09740084	c1ccc2c(-c3nc(-c4ccncc4)no3)cccc2c1
ASD09740085	c1ccc2cc(-c3nc(-c4ccncc4)no3)ccc2c1
ASD09740086	N#Cc1cc(F)cc(-c2nc(-c3ccncc3)no2)c1
ASD09740087	CC(C)(C)c1cccc(-c2nc(-c3ccncc3)no2)c1
ASD09740088	N#Cc1cc(-c2nc(-c3ccncc3)no2)cc(C(F)(F)F)c1
ASD09740089	CN(C)c1ccc(-c2nc(-c3ccncc3)no2)cc1
ASD09740090	CN(C)c1cccc(-c2nc(-c3ccncc3)no2)c1
ASD09740091	c1cc(-c2nc(-c3ccncc3)no2)cc(N2CCCC2)c1
ASD09740092	c1cc(-c2noc(-c3ccc(N4CCCC4)cc3)n2)ccn1
ASD09740093	CNc1cccc(-c2nc(-c3ccncc3)no2)c1
ASD09740094	CCOc1ccc(-c2nc(-c3ccnc(CO)c3)no2)cc1OCC
ASD09740095	CCOc1ccc(-c2nc(-c3ccnc(CNC(C)(C)CO)c3)no2)cc1OCC
ASD09740096	CCOc1ccc(-c2nc(-c3cncc(C(=O)OC)c3)no2)cc1OCC
ASD09740097	CCOc1ccc(-c2nc(-c3cncc(CO)c3)no2)cc1OCC
ASD09740098	CCOc1ccc(-c2nc(-c3cncc(CNCCN(CC)CC)c3)no2)cc1OCC
ASD09740099	CCOc1ccc(-c2nc(-c3ccnc(C(=O)O)c3)no2)cc1OCC
ASD09740100	CCOc1ccc(-c2nc(-c3ccnc(C(=O)NCCO)c3)no2)cc1OCC
ASD09740101	FC(F)(F)c1sc(-c2nc(-c3ccncc3)no2)cc1-c1ccccc1
ASD09740102	Cc1ccccc1-c1noc(-c2cc(-c3ccccc3)c(C(F)(F)F)s2)n1
ASD09740103	Cc1c(CN2CCCC2)cccc1-c1noc(-c2cc(-c3ccccc3)c(C(F)(F)F)s2)n1
ASD09740104	Cc1c(CN(C)C)cccc1-c1noc(-c2cc(-c3ccccc3)c(C(F)(F)F)s2)n1
ASD09740105	FC(F)(F)c1sc(-c2nc(-c3ccc4c(c3)CCN4)no2)cc1-c1ccccc1
ASD09740106	Cc1cnccc1-c1noc(-c2cc(-c3ccccc3)c(C(F)(F)F)s2)n1
ASD09740107	FC(F)(F)c1sc(-c2nc(-c3ccc(C4=NCCN4)cc3)no2)cc1-c1ccccc1
ASD09740108	Nc1cc(-c2noc(-c3cc(-c4ccccc4)c(C(F)(F)F)s3)n2)ccn1
ASD09740110	FC(F)(F)c1sc(-c2nc(-c3cccc4ccccc34)no2)cc1-c1ccccc1
ASD09740111	FC(F)(F)c1sc(-c2nc(-c3cccc4[nH]cnc34)no2)cc1-c1ccccc1
ASD09740112	FC(F)(F)c1nc2cc(-c3noc(-c4cc(-c5ccccc5)c(C(F)(F)F)o4)n3)ccc2[nH]1
ASD09740113	COc1cc(-c2nc(-c3ccc(C(F)(F)F)cc3)no2)ccn1
ASD09740114	[O-][n+]1ccc(-c2nc(-c3ccc(C(F)(F)F)cc3)no2)cc1
ASD09740115	FC(F)(F)c1ccc(-c2noc(-c3ccnnc3)n2)cc1
ASD09740116	FC(F)(F)c1ccc(-c2noc(Cc3ccncc3)n2)cc1
ASD09740117	Fc1cc(-c2nc(-c3ccc(C(F)(F)F)cc3)no2)ccn1
ASD09740118	FC(F)(F)c1ccc(-c2noc(-c3ccnc(Cl)c3)n2)cc1
ASD09740119	CCOc1ccc(-c2nnc(-c3ccncc3)n2C)cc1OCC
ASD09740120	CCOc1ccc(-c2nnc(-c3ccncc3)[nH]2)cc1OCC
ASD09740121	Cc1ccccc1-c1noc(-c2cc(-c3ccccc3)cc(C(F)(F)F)c2)n1
ASD09740122	FC(F)(F)c1cc(-c2ccccc2)cc(-c2nc(-c3ccccc3)no2)c1
ASD09740123	FC(F)(F)c1cc(-c2ccccc2)cc(-c2nc(-c3ccncc3)no2)c1
ASD09740124	FC(F)(F)c1cc(-c2nc(-c3cccnc3)no2)ccc1-c1ccccc1
ASD09740125	Cc1cncc(-c2noc(-c3ccc(-c4ccccc4)c(C(F)(F)F)c3)n2)c1
ASD09740126	Nc1cc(-c2noc(-c3ccc(-c4ccccc4)c(C(F)(F)F)c3)n2)ccn1
ASD09740127	Cc1cnccc1-c1noc(-c2ccc(-c3ccccc3)c(C(F)(F)F)c2)n1
ASD09740128	FC(F)(F)c1cc(-c2nc(-c3ccncc3)no2)ccc1-c1ccccc1
ASD09740129	CCOc1ccc(-c2nc(-c3ccc(CN4C[C@H](O)[C@H](C(=O)N(C)C)C4)cc3C)no2)cc1OCC
ASD09740130	CCOc1ccc(-c2nc(-c3ccc(CN(C)C)c(C)c3)no2)cc1OCC
ASD09740131	CCOc1ccc(-c2nc(-c3ccc(CN4CCCC4)c(C)c3)no2)cc1OCC
ASD09740132	CCOc1ccc(-c2nc(-c3ccc(CN4CCCC4)cc3)no2)cc1OCC
ASD09740133	CCOc1ccc(-c2nc(-c3ccc(CO)c(C)c3)no2)cc1OCC
ASD09740134	CCOc1ccc(-c2nc(-c3ccc(CO)cc3C)no2)cc1OCC
ASD09740135	CCOc1ccc(-c2nc(-c3ccc(CN(C)C)cc3C)no2)cc1OCC
ASD09740136	CCOc1ccc(-c2nc(-c3ccc(CN4CCCC4)cc3C)no2)cc1OCC
ASD09740137	CCOc1ccc(-c2nc(-c3ccc(CN(C)C)cc3)no2)cc1OCC
ASD09740138	CCOc1ccc(-c2nc(-c3ccc(CCN(C)C)cc3)no2)cc1OCC
ASD09740139	CCOc1ccc(-c2nc(-c3ccc(CCN4CCCC4)cc3)no2)cc1OCC
ASD09740140	CCOc1ccc(-c2nc(-c3ccc(CCO)cc3)no2)cc1OCC
ASD09740141	CCOc1ccc(-c2nc(-c3cccc(CN4CCCC4)c3C)no2)cc1OCC
ASD09740142	CCOc1ccc(-c2nc(-c3cccc(CN4CCCC4)c3)no2)cc1OCC
ASD09740143	CCOc1ccc(-c2nc(-c3cccc(CN(C)C)c3)no2)cc1OCC
ASD09740144	CCOc1ccc(-c2nc(-c3cccc(CO)c3C)no2)cc1OCC
ASD09740146	CCOc1ccc(-c2nc(-c3ccc(C#N)cc3C)no2)cc1OCC
ASD09740147	FC(F)(F)c1cc(-c2nc(-c3ccc(C4N=CCN4)cc3)no2)ccc1-c1ccccc1
ASD09740148	CCOc1ccc(-c2nc(-c3cccc(CN(C)C)c3C)no2)cc1OCC
ASD09740154	FC(F)(F)c1cc(-c2nc(-c3ccc(CN4CCCC4)cc3)no2)ccc1-c1ccccc1
ASD09740155	CC(C)(C)c1cc(-c2nc(-c3ccc(S(N)(=O)=O)cc3)no2)cc(C(C)(C)C)c1
ASD09740156	NS(=O)(=O)c1ccc(-c2noc(-c3ccnc(F)c3)n2)cc1
ASD09740157	NS(=O)(=O)c1ccc(-c2noc(-c3cc(Cl)nc(Cl)c3)n2)cc1
ASD09740158	COc1cc(-c2noc(-c3ccnc(N)c3)n2)ccc1C
ASD09740159	CC(C)c1cc(-c2nc(-c3ccc(S(N)(=O)=O)cc3)no2)no1
ASD09740160	CC(C)Cc1ccc(C(C)c2nc(-c3ccc(S(N)(=O)=O)cc3)no2)cc1
ASD09740161	Nc1cc(-c2nc(-c3ccc(S(N)(=O)=O)cc3)no2)ccn1
ASD09740162	COc1cc(-c2nc(-c3ccc(S(N)(=O)=O)cc3)no2)ccn1
ASD09740163	NS(=O)(=O)c1ccc(-c2noc(-c3ccnnc3)n2)cc1
ASD09740164	COc1cc(-c2noc(-c3cccnc3)n2)ccc1C
ASD09740165	COc1cc(-c2noc(-c3c(O)cnc(C)c3O)n2)ccc1C
ASD09740166	COc1cc(-c2noc(Cc3cccnc3)n2)ccc1C
ASD09740167	COc1cc(-c2noc(-c3cc(C)nc(Cl)c3)n2)ccc1C
ASD09740168	COc1cc(-c2noc(-c3ccnc(Cl)c3)n2)ccc1C
ASD09740169	COc1cc(-c2noc(-c3cc(CC(C)C)no3)n2)ccc1C
ASD09740170	COc1cc(-c2noc(C3Cc4ccccc4N3)n2)ccc1C
ASD09740175	CCOc1ccc(-c2nc(-c3ccnc(N)c3)no2)cc1OCC
ASD09740179	COc1cc(-c2nc(-c3ccc(C)c(OC)c3)no2)ccn1
ASD09740180	COc1cc(-c2noc(-c3ccnnc3)n2)ccc1C
ASD09740181	COc1cc(-c2noc(Cc3ccncc3)n2)ccc1C
ASD09740182	COc1cc(-c2noc(-c3ccnc(F)c3)n2)ccc1C
ASD09740183	COc1cc(-c2noc(-c3ccncc3)n2)ccc1C
ASD09740184	COc1cc(-c2noc(-c3cc(Cl)nc(Cl)c3)n2)ccc1C
ASD09740185	COc1cc(-c2noc(-c3ccc(C#N)c(C)c3)n2)ccc1C
ASD09740186	COc1cc(-c2noc(-c3cc4ccccc4s3)n2)ccc1C
ASD09740187	CCn1nc(C)cc1-c1nc(-c2ccc(C)c(OC)c2)no1
ASD09740189	CCOc1cc(-c2nc(-c3ccncc3)no2)ccc1OC
ASD09740193	COc1ccc(-c2nc(-c3ccncc3)no2)cc1OC1CCCC1
ASD09740194	CC(C)Cc1ccc(C(C)c2nc(-c3ccncc3)no2)cc1
ASD09740195	c1cc(-c2noc(-c3ccc(C4CCCCC4)cc3)n2)ccn1
ASD09740203	CCOc1cccc(-c2nc(-c3ccncc3C)no2)c1
ASD09740204	CCOc1cccc(-c2nc(-c3ccnc(N)c3)no2)c1
ASD09740205	CCOc1cccc(-c2nc(-c3ccnc(C)c3)no2)c1
ASD09740207	Cc1cnccc1-c1noc(-c2ccc(C)c(C(F)(F)F)c2)n1
ASD09740208	Cc1ccc(-c2nc(-c3ccnc(N)c3)no2)cc1C(F)(F)F
ASD09740209	Cc1cncc(-c2noc(-c3ccc(C)c(C(F)(F)F)c3)n2)c1
ASD09740211	COc1cc(-c2nc(-c3ccncc3C)no2)ccc1C
ASD09740212	COc1cc(-c2nc(-c3ccnc(N)c3)no2)ccc1C
ASD09740215	CCCCCCCCc1ccc(-c2nc(-c3ccncc3)no2)cc1
ASD09740218	CCOc1ccc(-c2nc(-c3ccc(C(=O)Nc4ccncc4)cc3C)no2)cc1OCC
ASD09740222	FC(F)(F)c1cc(-c2nc(-c3ccncc3)no2)ccc1Cl
ASD09740223	CCOc1ccc(-c2nc(C3CCN(C(=O)OC(C)(C)C)CC3)no2)cc1OCC
ASD09740224	CC(C)(C)OC(=O)N1CCC(c2noc(-c3ccc(-c4ccccc4)c(C(F)(F)F)c3)n2)CC1
ASD09740225	CN1CCC(c2noc(-c3ccc(-c4ccccc4)c(C(F)(F)F)c3)n2)CC1
ASD09740226	CCOc1ccc(-c2nc(C3CCN(C)CC3)no2)cc1OCC
ASD09740227	CCOc1ccc(-c2nc(-c3ccc(C(=O)N4CCN(C(=O)OC(C)(C)C)CC4)cc3C)no2)cc1OCC
ASD09740228	CCOc1ccc(-c2nc(-c3ccc(C(=O)N4CCNCC4)cc3C)no2)cc1OCC
ASD09740229	CCOc1ccc(-c2nc(-c3ccc(C(=O)N4CCN(C)CC4)cc3C)no2)cc1OCC
ASD09740232	CC(C)Cc1ccc(C(C)c2nc(-c3ccnc(N)c3)no2)cc1
ASD09740233	Cc1cncc(-c2noc(C(C)c3ccc(CC(C)C)cc3)n2)c1
ASD09740234	CCOc1ccc(-c2nc(-c3ccc(Br)cc3C)no2)cc1OCC
ASD09740235	Brc1ccc(-c2noc(-c3ccc4c(c3)OCCO4)n2)cc1
ASD09740236	CC(C)Cc1ccc(C(C)c2nc(-c3ccc(CN4CCCC4)cc3)no2)cc1
ASD09740237	CC(C)Cc1ccc(C(C)c2nc(-c3ccc(CN(C)C)cc3)no2)cc1
ASD09740238	CCOc1ccc(-c2nc(-c3ccc(N4CCN(C)CC4)cc3C)no2)cc1OCC
ASD09740239	c1cc(-c2noc(CC3CCCC3)n2)ccn1
ASD09740241	Brc1cc(Br)cc(-c2nc(-c3ccncc3)no2)c1
ASD09740243	Cc1cnccc1-c1noc(C(C)c2ccc(CC(C)C)cc2)n1
ASD09740244	CCOc1ccc(-c2nc(-c3cccc4[nH]ccc34)no2)cc1OCC
ASD09740248	CCC1CCC(c2nc(-c3ccncc3)no2)CC1
ASD09740251	c1ccc(C2CCC(c3nc(-c4ccncc4)no3)CC2)cc1
ASD09740253	CCOc1ccc(-c2nc(-c3cccc(Br)c3C)no2)cc1OCC
ASD09740255	CCOc1ccc(-c2nc(-c3cccc4c3CCN4)no2)cc1OCC
ASD09740256	CCOc1ccc(-c2nc(-c3ccc4cc[nH]c4c3)no2)cc1OCC
ASD09740258	CC(C)Cc1ccc(C(C)c2nc(-c3cccc(CN4CCCC4)c3)no2)cc1
ASD09740259	CC(C)Cc1ccc(C(C)c2nc(-c3cccc(CN(C)C)c3)no2)cc1
ASD09740266	CC(C)(C)OC(=O)N1CCC(c2cccc(-c3nc(-c4ccncc4)no3)c2)CC1
ASD09740267	CC(C)(C)OC(=O)N1CCCCC1c1ccc(-c2nc(-c3ccncc3)no2)cc1
ASD09740268	c1cc(-c2nc(-c3ccncc3)no2)cc(C2CCNCC2)c1
ASD09740269	c1cc(-c2noc(-c3ccc(C4CCCCN4)cc3)n2)ccn1
ASD09740270	FC(F)(F)c1cc(-c2nc(-c3ccccc3)no2)cc(C(F)(F)F)c1
ASD09740271	FC(F)(F)c1cc(Br)cc(-c2nc(-c3ccccc3)no2)c1
ASD09740272	CCOc1cc(OCC)cc(-c2nc(-c3ccccc3)no2)c1
ASD09740273	c1ccc(Oc2cccc(-c3nc(-c4ccccc4)no3)c2)cc1
ASD09740274	CC(C)CCc1cccc(-c2nc(-c3ccccc3)no2)c1
ASD09740275	Cc1ccccc1-c1noc(-c2cc(C(F)(F)F)cc(C(F)(F)F)c2)n1
ASD09740276	Cc1ccccc1-c1noc(-c2cc(Br)cc(C(F)(F)F)c2)n1
ASD09740277	CCOc1cc(OCC)cc(-c2nc(-c3ccccc3C)no2)c1
ASD09740278	Cc1ccccc1-c1noc(-c2cccc(Oc3ccccc3)c2)n1
ASD09740279	Cc1ccccc1-c1noc(-c2cccc(CCC(C)C)c2)n1
ASD09740281	CCOc1ccc(-c2nc(-c3ccc4c(c3)NCC4)no2)cc1OCC
ASD09740282	CCOc1ccc(-c2nc(-c3cccc4c3CCN4C)no2)cc1OCC
ASD09740284	CCOc1ccc(-c2nc(-c3ccc4[nH]ccc4c3)no2)cc1OCC
ASD09740285	CCOc1ccc(-c2nc(-c3ccc4c(c3)CCN4)no2)cc1OCC
ASD09740286	CCOc1ccc(-c2nc(-c3ccc4c(c3)CC(=O)N4)no2)cc1OCC
ASD09740289	CCOc1ccc(-c2nc(-c3ccccc3C)no2)cc1OCC
ASD09740292	Cc1cc(-c2nc(-c3ccncc3)no2)ccc1C#N
ASD09740293	c1ccc(-c2cccc(-c3nc(-c4ccncc4)no3)c2)cc1
ASD09740295	CCCCc1ccc(-c2cc(-c3nc(-c4ccncc4)no3)cc(C(F)(F)F)c2)cc1
ASD09740296	CCOc1ccc(-c2nc(-c3cccc(N)c3C)no2)cc1OCC
ASD09740297	CCOc1ccc(-c2nc(-c3cccc(C)c3C)no2)cc1OCC
ASD09740298	CCOc1ccc(-c2nc(-c3ccnc4[nH]ccc34)no2)cc1OCC
ASD09740304	c1cc(-c2cocn2)cc(-c2nc(-c3ccncc3)no2)c1
ASD09740305	c1cc(-c2ccco2)cc(-c2nc(-c3ccncc3)no2)c1
ASD09740310	CCOc1ccc(-c2nc(-c3ccc(C4=NCCN4)cc3)no2)cc1OCC
ASD09740312	c1cc(-c2nc(-c3ccncc3)no2)cc(-c2cccs2)c1
ASD09740313	CCOc1ccc(-c2nc(-c3ccc(C)c(C)c3)no2)cc1OCC
ASD09740314	CCOc1ccc(-c2nc(-c3ccc(Br)c(C)c3)no2)cc1OCC
ASD09740315	CCOc1ccc(-c2nc(-c3ccc(CO)cc3)no2)cc1OCC
ASD09740316	CCOc1ccc(-c2nc(-c3cccc(CO)c3)no2)cc1OCC
ASD09740330	CCOc1ccc(-c2nc(-c3cccc4[nH]cc(CNCCN(CC)CC)c34)no2)cc1OCC
ASD09740331	CCOc1ccc(-c2nc(-c3cccc(OC(F)(F)F)c3)no2)cc1OCC
ASD09740332	CCOc1ccc(-c2nc(-c3ccc(OC(F)(F)F)cc3)no2)cc1OCC
ASD09740333	CCOc1ccc(-c2nc(-c3cccc4[nH]cc(CN5CCCC5)c34)no2)cc1OCC
ASD09740339	CCOc1ccc(-c2nc(-c3cccc4[nH]cc(CNC(C)(C)CO)c34)no2)cc1OCC
ASD09740344	CCOc1ccc(-c2nc(-c3ccnc4c3CCC4NC(C)(C)CO)no2)cc1OCC
ASD09740347	CCOc1ccc(-c2nc(-c3cccc4[nH]cc(CN(C)CCO)c34)no2)cc1OCC
ASD09740348	CCOc1ccc(-c2nc(-c3cccc4[nH]cc(CNCCN(C)C)c34)no2)cc1OCC
ASD09740352	CCOc1ccc(-c2nc(-c3ccnc(CNCCN(CC)CC)c3)no2)cc1OCC
ASD09740354	CCOc1ccc(-c2nc(-c3cccc4c3CCC4N3CC[C@@H](O)C3)no2)cc1OCC
ASD09740355	CCOc1ccc(-c2nc(-c3cccc4[nH]cc(CNCCO)c34)no2)cc1OCC
ASD09740356	CCOc1ccc(-c2nc(-c3cccc4[nH]cc(CN5CC[C@H](O)C5)c34)no2)cc1OCC
ASD09740358	CCOc1ccc(-c2nc(-c3cccc4c3CCN4CCN(CC)CC)no2)cc1OCC
ASD09740359	CCOc1ccc(-c2nc(-c3cccc4[nH]cc(CNC)c34)no2)cc1OCC
ASD09740360	CCOc1ccc(-c2nc(-c3cccc4c3CCN4CCO)no2)cc1OCC
ASD09740361	CCOc1ccc(-c2nc(-c3ccnc(CN4CC[C@@H](O)C4)c3)no2)cc1OCC
ASD09740362	CCOc1ccc(-c2nc(-c3cccc4c3CCC4NCCO)no2)cc1OCC
ASD09740369	CCOc1ccc(-c2nc(-c3cccc4c3CCC4NCCN(CC)CC)no2)cc1OCC
ASD09740370	Cc1sc(-c2nc(-c3ccc(CCO)cc3)no2)nc1-c1ccccc1
ASD09740371	FC(F)(F)c1sc(-c2nc(-c3cccc4ccccc34)no2)nc1-c1ccccc1
ASD09740372	CCOc1ccc(-c2nc(-c3cccc4[nH]cnc34)no2)cc1OCC
ASD09740373	FC(F)(F)c1sc(-c2nc(-c3cccc4[nH]cnc34)no2)nc1-c1ccccc1
ASD09740374	CCOc1ccc(-c2nc(-c3cccc4c3CCC4N3CC[C@@H](O)C3)no2)cc1OCC
ASD09740375	CCOc1ccc(-c2nc(-c3ccc(CNCCO)cc3C)no2)cc1OCC
ASD09740377	CCOc1ccc(-c2nc(-c3ccc4[nH]c(C(F)(F)F)nc4c3)no2)cc1OCC
ASD09740378	FC(F)(F)c1oc(-c2nc(-c3ccc4occc4c3)no2)cc1-c1ccccc1
ASD09740380	CCOc1ccc(-c2noc(-c3ccncc3)n2)cc1OCC
ASD09740390	CC(C)Oc1ccc(-c2nnc(-c3cccc4c3CC[C@@H]4NS(N)(=O)=O)s2)cc1C#N
ASD09740391	COC(=O)CCS(=O)(=O)N[C@@H]1CCc2c(-c3cnc(-c4ccc(OC(C)C)c(C#N)c4)s3)cccc21
ASD09740392	CC(C)Oc1ccc(-c2ncc(-c3cccc4c3CCC4N3CC[C@@H](O)C3)s2)cc1C#N
ASD09740393	CC(C)Oc1ccc(-c2nnc(-c3cccc4c3CC[C@@H]4NS(=O)(=O)CC(=O)O)s2)cc1C#N
ASD09740394	CC(C)Oc1ccc(-c2ncc(-c3cccc4c3CC[C@H]4NC(=O)N3CCC(CC(=O)O)CC3)s2)cc1C#N
ASD09740395	CC(C)Oc1ccc(-c2ncc(-c3cccc4c3CC[C@H]4NS(=O)(=O)CCN3CCC(O)CC3)s2)cc1C#N
ASD09740396	CC(C)Oc1ccc(-c2ncc(-c3cccc4c3CC[C@H]4NCC(=O)N3CCCC3)s2)cc1C#N
ASD09740397	CC(C)Oc1ccc(-c2ncc(-c3cccc4c3CC[C@H]4NS(N)(=O)=O)s2)cc1C#N
ASD09740398	CC(C)Oc1ccc(-c2ncc(-c3cccc4c3CC[C@H]4NS(=O)(=O)CCN3CCC(CO)CC3)s2)cc1C#N
ASD09740399	CC(C)Oc1ccc(-c2ncc(-c3cccc4c3CC[C@H]4NCC(=O)N3CCNCC3)s2)cc1C#N
ASD09740400	CC(C)Oc1ccc(-c2ncc(-c3cccc4c3CC[C@H]4NCC(=O)N3CC[C@@H](O)C3)s2)cc1C#N
ASD09740401	CC(C)Oc1ccc(-c2ncc(-c3cccc4c3CC[C@H]4NS(=O)(=O)CCN3CC[C@@H](O)C3)s2)cc1C#N
ASD09740402	CC(C)Oc1ccc(-c2ncc(-c3cccc4c3CC[C@H]4NS(=O)(=O)CC(=O)N3CCOCC3)s2)cc1C#N
ASD09740403	CC(C)Oc1ccc(-c2ncc(-c3cccc4c3CC[C@@H]4NS(=O)(=O)CCN3CC(O)C3)s2)cc1C#N
ASD09740404	CC(C)Oc1ccc(-c2ncc(-c3cccc4c3CC[C@@H]4NS(=O)(=O)CC(=O)N3CC(O)C3)s2)cc1C#N
ASD09740405	CC(C)Oc1ccc(-c2ncc(-c3cccc4c3CCC4NCCS(C)(=O)=O)s2)cc1C#N
ASD09740406	CC(C)Oc1ccc(-c2ncc(-c3cccc4c3CC[C@H]4NS(=O)(=O)CCN3CCC3)s2)cc1C#N
ASD09740407	CC(C)Oc1ccc(-c2ncc(-c3cccc4c3CC[C@H]4NS(=O)(=O)CCN3CCC[C@H](O)C3)s2)cc1C#N
ASD09740408	CC(C)Oc1ccc(-c2ncc(-c3cccc4c3CC[C@@H]4NS(N)(=O)=O)s2)cc1C#N
ASD09740409	CC(C)Oc1ccc(-c2ncc(-c3cccc4c3CC[C@H]4NS(=O)(=O)CCN3CC[C@H](O)C3)s2)cc1C#N
ASD09740410	CNCCS(=O)(=O)N[C@@H]1CCc2c(-c3cnc(-c4ccc(OC(C)C)c(C#N)c4)s3)cccc21
ASD09740411	CC(C)Oc1ccc(-c2ncc(-c3cccc4c3CC[C@@H]4NS(=O)(=O)CCO)s2)cc1C#N
ASD09740412	CC(C)Oc1ccc(-c2ncc(-c3cccc4c3CC[C@H]4NS(=O)(=O)CCN3CCCC3)s2)cc1C#N
ASD09740413	CC(C)Oc1ccc(-c2ncc(-c3cccc4c3CC[C@@H]4NS(=O)(=O)C3CC3)s2)cc1C#N
ASD09740414	COC(=O)CC1CCN(CCS(=O)(=O)N[C@@H]2CCc3c(-c4cnc(-c5ccc(OC(C)C)c(C#N)c5)s4)cccc32)CC1
ASD09740415	CC(=O)N[C@H]1CCc2c(-c3nnc(-c4ccc(OC(C)C)c(C#N)c4)s3)cccc21
ASD09740416	CC(C)Oc1ccc(-c2ncc(-c3cccc4c3CC[C@H]4NCc3ncc[nH]3)s2)cc1C#N
ASD09740417	CC(C)Oc1ccc(-c2ncc(-c3cccc4c3CC[C@H]4NCCO)s2)cc1C#N
ASD09740418	CC(C)Oc1ccc(-c2ncc(-c3cccc4c3CC[C@H]4NS(=O)(=O)CCN3CCNCC3)s2)cc1C#N
ASD09740420	CC(C)Oc1ccc(-c2ncc(-c3cccc4c3CC[C@H]4NS(=O)(=O)CCN3CC[C@@H](N)C3)s2)cc1C#N
ASD09740421	CC(C)Oc1ccc(-c2ncc(-c3cccc4c3CCC4NCC(=O)N(C)C)s2)cc1C#N
ASD09740422	CC(C)Oc1ccc(-c2ncc(-c3cccc4c3CC[C@H]4NC(=O)CN3CCCC3)s2)cc1C#N
ASD09740423	CC(C)Oc1ccc(-c2ncc(-c3cccc4c3CC[C@@H]4NS(=O)(=O)CCN3CC[C@H](N)C3)s2)cc1C#N
ASD09740424	COC(=O)N[C@H]1CCc2c(-c3nnc(-c4ccc(OC(C)C)c(C#N)c4)s3)cccc21
ASD09740425	CC(C)Oc1ccc(-c2ncc(-c3cccc4c3CC[C@H]4NS(=O)(=O)CCN3CCCCC3)s2)cc1C#N
ASD09740426	CC(C)Oc1ccc(-c2ncc(-c3cccc4c3CC[C@H]4NS(=O)(=O)CCN3CCC(CC(=O)O)CC3)s2)cc1C#N
ASD09740427	CC(C)Oc1ccc(-c2ncc(-c3cccc4c3CC[C@@H]4NC(=O)CN3CCCC3)s2)cc1C#N
ASD09740428	COCC(=O)N[C@H]1CCc2c(-c3nnc(-c4ccc(OC(C)C)c(C#N)c4)s3)cccc21
ASD09740429	CC(C)Oc1ccc(-c2ncc(-c3cccc4c3CC[C@H]4NS(=O)(=O)CCN3CC[C@H](N(C)C)C3)s2)cc1C#N
ASD09740430	CC(C)Oc1ccc(-c2ncc(-c3cccc4c3CC[C@H]4NS(=O)(=O)CCN3CC[C@@H](N(C)C)C3)s2)cc1C#N
ASD09740431	CC(C)Oc1ccc(-c2ncc(-c3cccc4c3CC[C@H]4NS(=O)(=O)CCN3CCC(N(C)C)CC3)s2)cc1C#N
ASD09740432	CC(C)Oc1ccc(-c2ncc(-c3cccc4c3CC[C@H]4NS(=O)(=O)CC(=O)O)s2)cc1C#N
ASD09740433	CC(C)Oc1ccc(-c2ncc(-c3cccc4c3CC[C@H]4NS(=O)(=O)CCC(=O)O)s2)cc1C#N
ASD09740434	CC(C)Oc1ccc(-c2ncc(-c3cccc4c3CC[C@@H]4NCc3ncc[nH]3)s2)cc1C#N
ASD09740435	COC(=O)CS(=O)(=O)N[C@H]1CCc2c(-c3cnc(-c4ccc(OC(C)C)c(C#N)c4)s3)cccc21
ASD09740436	CC(C)Oc1ccc(-c2ncc(-c3cccc4c3CC[C@H]4NCC(=O)O)s2)cc1C#N
ASD09740437	CC(C)Oc1ccc(-c2ncc(-c3cccc4c3CC[C@H]4NCC(=O)N3CC[C@H](O)C3)s2)cc1C#N
ASD09740438	CC(C)Oc1ccc(-c2ncc(-c3cccc4c3CC[C@H]4NS(=O)(=O)CCN(C)C)s2)cc1C#N
ASD09740439	CC(C)Oc1ccc(-c2ncc(-c3cccc4c3CC[C@H]4NS(=O)(=O)CCN3CCOCC3)s2)cc1C#N
ASD09740440	CC(C)Oc1ccc(-c2ncc(-c3cccc4c3CC[C@H]4NS(=O)(=O)CCN3CCC[C@@H](O)C3)s2)cc1C#N
ASD09740442	CC(C)Oc1ccc(-c2nnc(-c3cccc4c3CC[C@@H]4NC(=O)CN3CCCC3)s2)cc1C#N
ASD09740444	CC(C)Oc1ccc(-c2ncc(-c3cccc4c3CC[C@@H]4NCCO)s2)cc1C#N
ASD09740445	COCCN[C@H]1CCc2c(-c3cnc(-c4ccc(OC(C)C)c(C#N)c4)s3)cccc21
ASD09740446	CC(C)Oc1ccc(-c2ncc(-c3cccc4c3CC[C@@H]4NCC(=O)O)s2)cc1C#N
ASD09740447	CC(C)Oc1ccc(-c2ncc(-c3cccc4c3CC[C@@H]4NCC(=O)N3CCCC3)s2)cc1C#N
ASD09740448	CC(C)Oc1ccc(-c2ncc(-c3cccc4c3CC[C@@H]4NCC(=O)N3CC[C@H](O)C3)s2)cc1C#N
ASD09740449	CC(C)Oc1ccc(-c2ncc(-c3cccc4c3CC[C@@H]4NCC(=O)N3CCNCC3)s2)cc1C#N
ASD09740452	CC(C)Oc1ccc(-c2ncc(-c3cccc4c3CC[C@@H]4NS(=O)(=O)CCN(C)C)s2)cc1C#N
ASD09740453	CC(C)Oc1ccc(-c2ncc(-c3cccc4c3CC[C@@H]4NS(=O)(=O)CCN3CCCC3)s2)cc1C#N
ASD09740454	CC(C)Oc1ccc(-c2ncc(-c3cccc4c3CC[C@@H]4NS(=O)(=O)CCN3CC[C@H](O)C3)s2)cc1C#N
ASD09740456	CC(C)Oc1ccc(-c2ncc(-c3cccc4c3CC[C@@H]4NS(=O)(=O)CCN3CC[C@H](N(C)C)C3)s2)cc1C#N
ASD09740457	CC(C)Oc1ccc(-c2ncc(-c3cccc4c3CC[C@@H]4NS(=O)(=O)CCN3CC[C@@H](N(C)C)C3)s2)cc1C#N
ASD09740458	CC(C)Oc1ccc(-c2ncc(-c3cccc4c3CC[C@@H]4NS(=O)(=O)CCN3CCCCC3)s2)cc1C#N
ASD09740459	CC(C)Oc1ccc(-c2ncc(-c3cccc4c3CC[C@@H]4NS(=O)(=O)CCN3CCC[C@H](O)C3)s2)cc1C#N
ASD09740460	CC(C)Oc1ccc(-c2ncc(-c3cccc4c3CC[C@@H]4NS(=O)(=O)CCN3CCC(O)CC3)s2)cc1C#N
ASD09740461	COC(=O)CC1CCN(CCS(=O)(=O)N[C@H]2CCc3c(-c4cnc(-c5ccc(OC(C)C)c(C#N)c5)s4)cccc32)CC1
ASD09740462	CC(C)Oc1ccc(-c2ncc(-c3cccc4c3CC[C@@H]4NS(=O)(=O)CCN3CCC(CC(=O)O)CC3)s2)cc1C#N
ASD09740463	CC(C)Oc1ccc(-c2ncc(-c3cccc4c3CC[C@@H]4NS(=O)(=O)CCN3CCC(CO)CC3)s2)cc1C#N
ASD09740465	CC(C)Oc1ccc(-c2ncc(-c3cccc4c3CC[C@@H]4NS(=O)(=O)CCN3CCNCC3)s2)cc1C#N
ASD09740466	CC(C)Oc1ccc(-c2ncc(-c3cccc4c3CC[C@@H]4NS(=O)(=O)CCN3CCC(N(C)C)CC3)s2)cc1C#N
ASD09740468	COC(=O)CCS(=O)(=O)N[C@H]1CCc2c(-c3cnc(-c4ccc(OC(C)C)c(C#N)c4)s3)cccc21
ASD09740469	CC(C)Oc1ccc(-c2ncc(-c3cccc4c3CC[C@@H]4NS(=O)(=O)CC(=O)O)s2)cc1C#N
ASD09740470	CC(C)Oc1ccc(-c2ncc(-c3cccc4c3CC[C@@H]4NS(=O)(=O)CCC(=O)O)s2)cc1C#N
ASD09740471	CC(C)Oc1ccc(-c2ncc(-c3cccc4c3CC[C@@H]4NS(=O)(=O)CC(=O)N3CCOCC3)s2)cc1C#N
ASD09740481	COCCN[C@@H]1CCc2c(-c3cnc(-c4ccc(OC(C)C)c(C#N)c4)s3)cccc21
ASD09740495	CC(C)Oc1ccc(-c2ncc(-c3cccc4c3CC[C@H]4NS(=O)(=O)CCN3CC[C@H](N)C3)s2)cc1C#N
ASD09740501	CC(C)Oc1ccc(-c2ncc(-c3cccc4c3CC[C@H]4NS(=O)(=O)CCN3CCC(C(=O)O)CC3)s2)cc1C#N
ASD09740502	COC(=O)C1CCN(CCS(=O)(=O)N[C@@H]2CCc3c(-c4cnc(-c5ccc(OC(C)C)c(C#N)c5)s4)cccc32)CC1
ASD09740504	CC(C)Oc1ccc(-c2ncc(-c3cccc4c3CC[C@H]4NS(=O)(=O)CCN3CC(O)C3)s2)cc1C#N
ASD09740507	CC(C)Oc1ccc(-c2ncc(-c3cccc4c3CC[C@H]4NS(=O)(=O)CC(=O)N3CC(O)C3)s2)cc1C#N
ASD09740508	CC(C)Oc1ccc(-c2ncc(-c3cccc4c3CC[C@H]4NS(=O)(=O)CCO)s2)cc1C#N
ASD09740511	COC(=O)CS(=O)(=O)N[C@@H]1CCc2c(-c3cnc(-c4ccc(OC(C)C)c(C#N)c4)s3)cccc21
ASD09740514	CC(C)Oc1ccc(-c2nnc(-c3cccc4c3CC[C@@H]4NS(=O)(=O)CC(=O)N(C)C)s2)cc1C#N
ASD09740515	CC(C)Oc1ccc(-c2nnc(-c3cccc4c3CC[C@@H]4NS(=O)(=O)CCO)s2)cc1C#N
ASD09740516	CC(C)Oc1ccc(-c2cc(-c3cccc4c3CCC4O)cs2)cc1C#N
ASD09740517	CC(C)Oc1ccc(-c2ccc(-c3cccc4c3CC[C@H]4N)s2)cc1C#N
ASD09740518	CC(C)Oc1ccc(-c2ccc(-c3cccc4c3CCC4NCCO)s2)cc1C#N
ASD09740519	CC(C)Oc1ccc(-c2ccc(-c3cccc4c3CCC4O)s2)cc1C#N
ASD09740520	CC(C)Oc1ccc(-c2cnc(-c3cccc4c3CCC4O)s2)cc1C#N
ASD09740521	CC(C)Oc1ccc(-c2ncc(-c3cccc4c3CC[C@@H]4NCCS(C)(=O)=O)s2)cc1C#N
ASD09740522	CNS(=O)(=O)CCNC1CCc2c(-c3cnc(-c4ccc(OC(C)C)c(C#N)c4)s3)cccc21
ASD09740523	CC(C)Oc1ccc(-c2ncc(-c3cccc4c3CCC4NC3CCCCC3)s2)cc1C#N
ASD09740524	CC(C)Oc1ccc(-c2ncc(-c3cccc4c3CCC4NC3CCOCC3)s2)cc1C#N
ASD09740525	CC(C)Oc1ccc(-c2ncc(-c3cccc4c3CCC4N3CC[C@H](N)C3)s2)cc1C#N
ASD09740526	CC(C)Oc1ccc(-c2ncc(-c3cccc4c3CCC4N3CC[C@@H](N)C3)s2)cc1C#N
ASD09740527	CC(C)Oc1ccc(-c2ncc(-c3cccc4c3CCC4N3CCCCC3)s2)cc1C#N
ASD09740528	CC(C)Oc1ccc(-c2ncc(-c3cccc4c3CCC4N3CCOCC3)s2)cc1C#N
ASD09740530	CC(C)Oc1ccc(-c2ncc(-c3cccc4c3CCC4N3CCNCC3)s2)cc1C#N
ASD09740531	CC(C)Oc1ccc(-c2ncc(-c3cccc4c3CCC4N3CCN(C)CC3)s2)cc1C#N
ASD09740533	CC(C)Oc1ccc(-c2ncc(-c3cccc4c3CCC4N3CCCC3)s2)cc1C#N
ASD09740534	CC(C)Oc1ccc(-c2ncc(-c3cccc4c3CCC4N3CC(O)C3)s2)cc1C#N
ASD09740535	CC(C)Oc1ccc(-c2ncc(-c3cccc4c3CCC4N3CCC3)s2)cc1C#N
ASD09740536	COC(=O)CC1CCN(C(=O)N[C@H]2CCc3c(-c4cnc(-c5ccc(OC(C)C)c(C#N)c5)s4)cccc32)CC1
ASD09740537	COC(=O)CC1CCN(C(=O)N[C@@H]2CCc3c(-c4cnc(-c5ccc(OC(C)C)c(C#N)c5)s4)cccc32)CC1
ASD09740538	CC(C)Oc1ccc(-c2ncc(-c3cccc4c3CC[C@@H]4NC(=O)N3CCC(O)CC3)s2)cc1C#N
ASD09740541	CC(C)Oc1ccc(-c2ncc(-c3cccc4c3CC[C@@H]4NC(=O)N3CCC(CC(=O)O)CC3)s2)cc1C#N
ASD09740542	CC(C)Oc1ccc(-c2ncc(-c3cccc4c3CC[C@@H]4NC(=O)N3CCC[C@H](O)C3)s2)cc1C#N
ASD09740543	CC(C)Oc1ccc(-c2ncc(-c3cccc4c3CC[C@H]4NC(=O)N3CCC[C@H](O)C3)s2)cc1C#N
ASD09740544	CC(C)Oc1ccc(-c2ncc(-c3cccc4c3CC[C@H]4NC(=O)N3CCC[C@@H](O)C3)s2)cc1C#N
ASD09740545	CC(C)Oc1ccc(-c2ncc(-c3cccc4c3CC[C@@H]4NC(=O)N3CCC[C@@H](O)C3)s2)cc1C#N
ASD09740546	CC(C)Oc1ccc(-c2ncc(-c3cccc4c3CC[C@@H]4NC(=O)N3CCC(CO)CC3)s2)cc1C#N
ASD09740547	CC(C)Oc1ccc(-c2ncc(-c3cccc4c3CC[C@H]4NC(=O)N3CCC(CO)CC3)s2)cc1C#N
ASD09740548	CC(C)Oc1ccc(-c2ncc(-c3cccc4c3CC[C@H]4NC(=O)N3CCC(N(C)C)CC3)s2)cc1C#N
ASD09740549	CC(C)Oc1ccc(-c2ncc(-c3cccc4c3CC[C@@H]4NC(=O)N3CCC(N(C)C)CC3)s2)cc1C#N
ASD09740550	CC(C)Oc1ccc(-c2ncc(-c3cccc4c3CC[C@@H]4NC(=O)N3CCN(C)CC3)s2)cc1C#N
ASD09740551	CC(C)Oc1ccc(-c2ncc(-c3cccc4c3CC[C@H]4NC(=O)N3CCN(C)CC3)s2)cc1C#N
ASD09740552	CC(C)Oc1ccc(-c2ncc(-c3cccc4c3CC[C@H]4NC(=O)N3CCNCC3)s2)cc1C#N
ASD09740553	CC(C)Oc1ccc(-c2ncc(-c3cccc4c3CC[C@@H]4NC(=O)N3CCNCC3)s2)cc1C#N
ASD09740554	CC(C)Oc1ccc(-c2ncc(-c3cccc4c3CC[C@@H]4NC(=O)N3CCOCC3)s2)cc1C#N
ASD09740555	CC(C)Oc1ccc(-c2ncc(-c3cccc4c3CC[C@H]4NC(=O)N3CCOCC3)s2)cc1C#N
ASD09740556	CC(C)Oc1ccc(-c2ncc(-c3cccc4c3CC[C@H]4NC(=O)N3CC[C@H](N(C)C)C3)s2)cc1C#N
ASD09740557	CC(C)Oc1ccc(-c2ncc(-c3cccc4c3CC[C@@H]4NC(=O)N3CC[C@H](N(C)C)C3)s2)cc1C#N
ASD09740558	CC(C)Oc1ccc(-c2ncc(-c3cccc4c3CC[C@@H]4NC(=O)N3CC[C@@H](N(C)C)C3)s2)cc1C#N
ASD09740559	CC(C)Oc1ccc(-c2ncc(-c3cccc4c3CC[C@H]4NC(=O)N3CC[C@@H](N(C)C)C3)s2)cc1C#N
ASD09740563	CC(C)Oc1ccc(-c2ncc(-c3cccc4c3CC[C@H]4NC(=O)N3CC[C@H](N)C3)s2)cc1C#N
ASD09740564	CC(C)Oc1ccc(-c2ncc(-c3cccc4c3CC[C@@H]4NC(=O)N3CC[C@H](N)C3)s2)cc1C#N
ASD09740565	CC(C)Oc1ccc(-c2ncc(-c3cccc4c3CC[C@H]4NC(=O)N3CC[C@@H](N)C3)s2)cc1C#N
ASD09740566	CC(C)Oc1ccc(-c2ncc(-c3cccc4c3CC[C@@H]4NC(=O)N3CC[C@@H](N)C3)s2)cc1C#N
ASD09740567	CC(C)Oc1ccc(-c2ncc(-c3cccc4c3CC[C@@H]4NC(=O)N3CC[C@@H](O)C3)s2)cc1C#N
ASD09740568	CC(C)Oc1ccc(-c2ncc(-c3cccc4c3CC[C@@H]4NC(=O)N3CC[C@H](O)C3)s2)cc1C#N
ASD09740569	CC(C)Oc1ccc(-c2ncc(-c3cccc4c3CC[C@H]4NC(=O)N3CC[C@@H](O)C3)s2)cc1C#N
ASD09740570	CC(C)Oc1ccc(-c2ncc(-c3cccc4c3CC[C@H]4NC(=O)N3CC[C@H](O)C3)s2)cc1C#N
ASD09740571	CC(C)Oc1ccc(-c2ncc(-c3cccc4c3CC[C@H]4NC(=O)N3CCCC3)s2)cc1C#N
ASD09740572	CC(C)Oc1ccc(-c2ncc(-c3cccc4c3CC[C@@H]4NC(=O)N3CCCC3)s2)cc1C#N
ASD09740573	CC(C)Oc1ccc(-c2ncc(-c3cccc4c3CC[C@@H]4NC(=O)N3CC(O)C3)s2)cc1C#N
ASD09740574	CC(C)Oc1ccc(-c2ncc(-c3cccc4c3CC[C@H]4NC(=O)N3CC(O)C3)s2)cc1C#N
ASD09740575	CC(C)Oc1ccc(-c2ncc(-c3cccc4c3CC[C@H]4NC(=O)N(C)C)s2)cc1C#N
ASD09740576	CC(C)Oc1ccc(-c2ncc(-c3cccc4c3CC[C@@H]4NC(=O)N(C)C)s2)cc1C#N
ASD09740585	CC(C)Oc1ccc(-c2ncc(-c3cccc4c3CC[C@@H]4NS(=O)(=O)CCN3CCC[C@@H](O)C3)s2)cc1C#N
ASD09740588	CC(C)Oc1ccc(-c2ncc(-c3cccc4c3CC[C@@H]4NS(=O)(=O)CCN3CC[C@@H](O)C3)s2)cc1C#N
ASD09740590	CC(C)Oc1ccc(-c2ncc(-c3cccc4c3CC[C@@H]4NS(=O)(=O)CCC3CCC3)s2)cc1C#N
ASD09740591	CNCCS(=O)(=O)N[C@H]1CCc2c(-c3cnc(-c4ccc(OC(C)C)c(C#N)c4)s3)cccc21
ASD09740593	CC(C)Oc1ccc(-c2ncc(-c3cccc4c3CC[C@@H]4NS(=O)(=O)CCN3CCOCC3)s2)cc1C#N
ASD09740594	CC(C)Oc1ccc(-c2ncc(-c3cccc4c3CC[C@H]4NS(=O)(=O)Cc3ccccc3)s2)cc1C#N
ASD09740595	CC(C)Oc1ccc(-c2ncc(-c3cccc4c3CC[C@@H]4NS(=O)(=O)Cc3ccccc3)s2)cc1C#N
ASD09740596	CC(C)Oc1ccc(-c2ncc(-c3cccc4c3CC[C@H]4NS(=O)(=O)C3CC3)s2)cc1C#N
ASD09740597	COCCS(=O)(=O)N[C@@H]1CCc2c(-c3cnc(-c4ccc(OC(C)C)c(C#N)c4)s3)cccc21
ASD09740598	COCCS(=O)(=O)N[C@H]1CCc2c(-c3cnc(-c4ccc(OC(C)C)c(C#N)c4)s3)cccc21
ASD09740599	CCS(=O)(=O)N[C@H]1CCc2c(-c3cnc(-c4ccc(OC(C)C)c(C#N)c4)s3)cccc21
ASD09740600	CCS(=O)(=O)N[C@@H]1CCc2c(-c3cnc(-c4ccc(OC(C)C)c(C#N)c4)s3)cccc21
ASD09740601	CC(C)Oc1ccc(-c2ncc(-c3cccc4c3CC[C@H]4NS(C)(=O)=O)s2)cc1C#N
ASD09740602	CC(C)Oc1ccc(-c2ncc(-c3cccc4c3CC[C@@H]4NS(C)(=O)=O)s2)cc1C#N
ASD09740605	CC(C)Oc1ccc(-c2ncc(-c3cccc4c3CC[C@@H]4NCC(=O)N3CCC[C@H](O)C3)s2)cc1C#N
ASD09740606	CC(C)Oc1ccc(-c2ncc(-c3cccc4c3CC[C@@H]4NCC(=O)N3CCC[C@@H](O)C3)s2)cc1C#N
ASD09740607	CC(C)Oc1ccc(-c2ncc(-c3cccc4c3CC[C@@H]4NCC(=O)N3CC[C@@H](O)C3)s2)cc1C#N
ASD09740610	COC(=O)CN[C@H]1CCc2c(-c3cnc(-c4ccc(OC(C)C)c(C#N)c4)s3)cccc21
ASD09740611	CC(C)Oc1ccc(-c2ncc(-c3cccc4c3CC[C@@H]4NCC(=O)N(C)C)s2)cc1C#N
ASD09740613	CC(C)Oc1ccc(-c2ncc(-c3cccc4c3CCC4N[C@H](C)CO)s2)cc1C#N
ASD09740616	COC(=O)N[C@H]1CCc2c(-c3cnc(-c4ccc(OC(C)C)c(C#N)c4)s3)cccc21
ASD09740617	COC(=O)N[C@@H]1CCc2c(-c3cnc(-c4ccc(OC(C)C)c(C#N)c4)s3)cccc21
ASD09740618	CC(=O)N[C@@H]1CCc2c(-c3cnc(-c4ccc(OC(C)C)c(C#N)c4)s3)cccc21
ASD09740619	CC(=O)N[C@H]1CCc2c(-c3cnc(-c4ccc(OC(C)C)c(C#N)c4)s3)cccc21
ASD09740620	CC(C)Oc1ccc(-c2ncc(-c3cccc4c3CC[C@@H]4NC(=O)Cc3ccccc3)s2)cc1C#N
ASD09740621	CC(C)Oc1ccc(-c2ncc(-c3cccc4c3CC[C@H]4NC(=O)Cc3ccccc3)s2)cc1C#N
ASD09740622	CC(C)Oc1ccc(-c2ncc(-c3cccc4c3CC[C@H]4NC(=O)CN(C)C)s2)cc1C#N
ASD09740623	CC(C)Oc1ccc(-c2ncc(-c3cccc4c3CC[C@@H]4NC(=O)CN(C)C)s2)cc1C#N
ASD09740624	CC(C)Oc1ccc(-c2ncc(-c3cccc4c3CC[C@H]4NC(=O)[C@H](N)O)s2)cc1C#N
ASD09740625	CC(C)Oc1ccc(-c2ncc(-c3cccc4c3CC[C@H]4NC(=O)[C@@H](N)O)s2)cc1C#N
ASD09740626	CC(C)Oc1ccc(-c2ncc(-c3cccc4c3CC[C@@H]4NC(=O)CN)s2)cc1C#N
ASD09740627	CC(C)Oc1ccc(-c2ncc(-c3cccc4c3CC[C@H]4NC(=O)CN)s2)cc1C#N
ASD09740628	COCC(=O)N[C@H]1CCc2c(-c3cnc(-c4ccc(OC(C)C)c(C#N)c4)s3)cccc21
ASD09740629	COCC(=O)N[C@@H]1CCc2c(-c3cnc(-c4ccc(OC(C)C)c(C#N)c4)s3)cccc21
ASD09740630	CC(C)Oc1ccc(-c2ncc(-c3cccc4c3CC[C@H]4NC(=O)CO)s2)cc1C#N
ASD09740631	CC(C)Oc1ccc(-c2ncc(-c3cccc4c3CC[C@@H]4NC(=O)CO)s2)cc1C#N
ASD09740632	CC(C)Oc1ccc(-c2ncc(-c3cccc4c3CC[C@H]4N)s2)cc1C#N
ASD09740633	CC(C)Oc1ccc(-c2ncc(-c3cccc4c3CC[C@@H]4N)s2)cc1C#N
ASD09740634	CC(C)Oc1ccc(-c2ncc(-c3cccc4c3CC[C@@H]4O)s2)cc1C#N
ASD09740635	CC(C)Oc1ccc(-c2ncc(-c3cccc4c3CC[C@H]4O)s2)cc1C#N
ASD09740636	COC(=O)N[C@@H]1CCc2c(-c3nnc(-c4ccc(OC(C)C)c(C#N)c4)s3)cccc21
ASD09740637	CC(C)Oc1ccc(-c2nnc(-c3cccc4c3CC[C@H]4NC(=O)N(C)C)s2)cc1C#N
ASD09740638	CC(C)Oc1ccc(-c2nnc(-c3cccc4c3CC[C@@H]4NC(=O)N(C)C)s2)cc1C#N
ASD09740639	CC(C)Oc1ccc(-c2nnc(-c3cccc4c3CC[C@@H]4NC(=O)N3CC(O)C3)s2)cc1C#N
ASD09740640	CC(C)Oc1ccc(-c2nnc(-c3cccc4c3CC[C@H]4NC(=O)N3CC(O)C3)s2)cc1C#N
ASD09740641	CC(C)Oc1ccc(-c2nnc(-c3cccc4c3CC[C@H]4NC(=O)N3CCC(O)CC3)s2)cc1C#N
ASD09740642	CC(C)Oc1ccc(-c2nnc(-c3cccc4c3CC[C@@H]4NC(=O)N3CCC(O)CC3)s2)cc1C#N
ASD09740643	CC(C)Oc1ccc(-c2nnc(-c3cccc4c3CC[C@@H]4NC(=O)N3CCC[C@H](O)C3)s2)cc1C#N
ASD09740644	CC(C)Oc1ccc(-c2nnc(-c3cccc4c3CC[C@H]4NC(=O)N3CCC[C@H](O)C3)s2)cc1C#N
ASD09740645	CC(C)Oc1ccc(-c2nnc(-c3cccc4c3CC[C@H]4NC(=O)N3CCOCC3)s2)cc1C#N
ASD09740646	CC(C)Oc1ccc(-c2nnc(-c3cccc4c3CC[C@@H]4NC(=O)N3CCOCC3)s2)cc1C#N
ASD09740647	N#Cc1cc(C(=O)O)ccc1F
ASD09740648	N#Cc1cc(-c2nnc(N)s2)ccc1F
ASD09740649	N#Cc1cc(-c2nnc(Br)s2)ccc1F
ASD09740650	N#Cc1cc(-c2nccs2)ccc1F
ASD09740651	N#Cc1cc(-c2ncc(Br)s2)ccc1F
ASD09740652	O[C@H]1CCc2c(Br)cccc21
ASD09740653	CC(C)(C)[Si](C)(C)O[C@H]1CCc2c(Br)cccc21
ASD09740654	OC1CCc2c(Br)cccc21
ASD09740655	CC1(C)OB(c2cccc3c2CC[C@@H]3O[Si](C)(C)C(C)(C)C)OC1(C)C
ASD09740656	CC(C)(C)[Si](C)(C)O[C@H]1CCc2c(-c3nnc(-c4ccc(F)c(C#N)c4)s3)cccc21
ASD09740657	CC(C)(C)[Si](C)(C)O[C@H]1CCc2c(-c3cnc(-c4ccc(F)c(C#N)c4)s3)cccc21
ASD09740658	CC1(C)OB(c2cccc3c2CC[C@H]3O[Si](C)(C)C(C)(C)C)OC1(C)C
ASD09740659	CC(C)Oc1ccc(-c2nnc(-c3cccc4c3CC[C@@H]4O[Si](C)(C)C(C)(C)C)s2)cc1C#N
ASD09740660	CC(C)Oc1ccc(-c2ncc(-c3cccc4c3CC[C@@H]4O[Si](C)(C)C(C)(C)C)s2)cc1C#N
ASD09740661	CC(C)(C)[Si](C)(C)O[C@@H]1CCc2c(-c3cnc(-c4ccc(F)c(C#N)c4)s3)cccc21
ASD09740662	CC(C)Oc1ccc(-c2nnc(-c3cccc4c3CC[C@@H]4O)s2)cc1C#N
ASD09740664	CC(C)(C)[S@](=O)/N=C1\CCc2c(Br)cccc21
ASD09740665	CC(C)(C)[S@](=O)N[C@H]1CCc2c(Br)cccc21
ASD09740666	Cl.N[C@H]1CCc2c(Br)cccc21
ASD09740667	CC(C)(C)OC(=O)N[C@H]1CCc2c(Br)cccc21
ASD09740668	CC(C)(C)OC(=O)N[C@H]1CCc2c(B3OC(C)(C)C(C)(C)O3)cccc21
ASD09740669	CC(C)(C)N(C(=O)[O-])[C@H]1CCc2c(-c3nnc(-c4ccc(F)c(C#N)c4)s3)cccc21
ASD09740670	CC(C)(C)N(C(=O)[O-])[C@@H]1CCc2c(B3OC(C)(C)C(C)(C)O3)cccc21
ASD09740671	CC(C)(C)N(C(=O)[O-])[C@H]1CCc2c(-c3cnc(-c4ccc(F)c(C#N)c4)s3)cccc21
ASD09740672	CC(C)Oc1ccc(-c2cnc(-c3cccc4c3CC[C@@H]4N(C(=O)[O-])C(C)(C)C)s2)cc1C#N
ASD09740673	CC(C)Oc1ccc(-c2cnc(-c3cccc4c3CC[C@@H]4N)s2)cc1C#N.Cl
ASD09740675	CC(C)Oc1ccc(-c2nnc(-c3cccc4c3CC[C@@H]4NC(=O)CO)s2)cc1C#N
ASD09740677	CC(C)Oc1ccc(-c2nnc(-c3cccc4c3CC[C@@H]4N(C)C(=O)[O-])s2)cc1C#N
ASD09740678	CC(C)Oc1ccc(-c2ncc(-c3cccc4c3CC[C@@H]4N(C)C(=O)[O-])s2)cc1C#N
ASD09740679	CC(C)Oc1ccc(-c2nnc(-c3cccc4c3CC[C@H]4NCCO[Si](C)(C)C(C)(C)C)s2)cc1C#N
ASD09740680	CC(C)Oc1ccc(-c2ncc(-c3cccc4c3CC[C@@H]4NCCO[Si](C)(C)C(C)(C)C)s2)cc1C#N
ASD09740681	COC(=O)CN[C@H]1CCc2c(-c3nnc(-c4ccc(OC(C)C)c(C#N)c4)s3)cccc21
ASD09740683	CC(C)Oc1ccc(-c2nnc(-c3cccc4c3CC[C@@H]4N(CC(=O)O)C(=O)OC(C)(C)C)s2)cc1C#N
ASD09740684	COC(=O)CN(C(=O)OC(C)(C)C)[C@H]1CCc2c(-c3cnc(-c4ccc(OC(C)C)c(C#N)c4)s3)cccc21
ASD09740685	CC(C)Oc1ccc(-c2ncc(-c3cccc4c3CC[C@@H]4N(CC(=O)O)C(=O)OC(C)(C)C)s2)cc1C#N
ASD09740687	CC(C)Oc1ccc(-c2nnc(-c3cccc4c3CC[C@@H]4NCc3ncc[nH]3)s2)cc1C#N
ASD09740689	CC(C)Oc1ccc(-c2nnc(C3CC=CC4=C3CC[C@@H]4NCCS(C)(=O)=O)s2)cc1C#N
ASD09740691	CC(C)Oc1ccc(-c2nnc(-c3cccc4c3CC[C@@H]4NS(C)(=O)=O)s2)cc1C#N
ASD09740693	C=CS(=O)(=O)N[C@H]1CCc2c(-c3nnc(-c4ccc(OC(C)C)c(C#N)c4)s3)cccc21
ASD09740694	C=CS(=O)(=O)N[C@@H]1CCc2c(-c3cnc(-c4ccc(OC(C)C)c(C#N)c4)s3)cccc21
ASD09740695	CC(C)Oc1ccc(-c2nnc(-c3cccc4c3CC[C@@H]4NS(=O)(=O)CCN3CC[C@@H](O)C3)s2)cc1C#N
ASD09740697	CCOC(=O)CS(=O)(=O)N[C@H]1CCc2c(-c3nnc(-c4ccc(OC(C)C)c(C#N)c4)s3)cccc21
ASD09740701	CC(C)Oc1ccc(-c2nnc(-c3cccc4c3CC[C@H]4NS(=O)(=O)CC(=O)N(C)C)s2)cc1C#N
ASD09740702	CC(C)Oc1ccc(-c2nnc(-c3cccc4c3CC[C@H]4NS(=O)(=O)CCO)s2)cc1C#N
ASD09740704	CC(C)Oc1ccc(-c2nnc(-c3cccc4c3CC[C@H]4NC(=O)N3CC[C@@H](N(C)C)C3)s2)cc1C#N
ASD09740706	N#Cc1cc(-c2cncs2)ccc1F
ASD09740707	N#Cc1cc(-c2cnc(Br)s2)ccc1F
ASD09740708	CC(C)(C)[Si](C)(C)OC1CCc2c(-c3ncc(-c4ccc(F)c(C#N)c4)s3)cccc21
ASD09740709	CC(C)Oc1ccc(-c2cnc(-c3cccc4c3CCC4O[Si](C)(C)C(C)(C)C)s2)cc1C#N
ASD09740710	CC(C)Oc1ccc(-c2cccs2)cc1C#N
ASD09740711	CC(C)Oc1ccc(-c2ccc(Br)s2)cc1C#N
ASD09740712	CC(C)Oc1ccc(-c2ccc(-c3cccc4c3CCC4O[Si](C)(C)C(C)(C)C)s2)cc1C#N
ASD09740713	CC(C)Oc1ccc(-c2cc(-c3cccc4c3CCC4O[Si](C)(C)C(C)(C)C)cs2)cc1C#N
ASD09740714	CC(C)(C)[Si](C)(C)OC1CCc2c(-c3cc(Br)cs3)cccc21
ASD09740715	CC(C)Oc1ccc(B2OC(C)(C)C(C)(C)O2)cc1C#N
ASD09740716	CC(C)Oc1ccc(-c2csc(-c3cccc4c3CCC4O[Si](C)(C)C(C)(C)C)c2)cc1C#N
