# Supplementary material for: Integrated Multi-Class Classification and Prediction of GPCR Allosteric Modulators by Machine Learning Intelligence
Source: Biomolecules. 2021 Jun 11;11(6):870. doi: 10.3390/biom11060870 (PMC8230833; doi:10.3390/biom11060870)
Supplement: Supplementary file 1 [file biomolecules-11-00870-s001.zip › raw Data/ClassB/Glucagon-like_peptide_1_receptor.xlsx]

## Sheet: Sheet2
Column1	Column2
ASD01180001	Cc1nnc(S(=O)(=O)c2nc3cc(Cl)c(Cl)cc3nc2C(C)C)s1
ASD01180002	CC(C)c1nc2cc(Cl)c(Cl)cc2nc1S(C)(=O)=O
ASD01180003	CC(C)c1nc2cc(Cl)c(Cl)cc2nc1S(=O)(=O)CCC1OCCO1
ASD01180004	CC(C)c1nc2cc(Cl)c(Cl)cc2nc1S(=O)(=O)Cc1ccc(S(C)(=O)=O)cc1
ASD01180005	COC(=O)CCNS(=O)(=O)c1ccc(CS(=O)(=O)c2nc3cc(Cl)c(Cl)cc3nc2C(C)C)cc1
ASD01180006	CC(C)c1nc2cc(Cl)c(Cl)cc2nc1S(=O)(=O)CC1CC1
ASD01180007	CC(C)c1nc2cc(Cl)c(Cl)cc2nc1O
ASD01180008	Cc1nnc(S(=O)c2nc3cc(Cl)c(Cl)cc3nc2C(C)C)s1
ASD01180009	CC(C)c1nc2cc(Cl)c(Cl)cc2nc1S(C)=O
ASD01180010	CCN(CC)C(=O)c1nc2cc(Cl)c(Cl)cc2nc1C(C)C
ASD01180011	CC(C)C(=O)c1nc2cc(Cl)c(Cl)cc2nc1C(C)C
ASD01180012	CS(=O)(=O)c1nc2cc(Cl)c(Cl)cc2nc1C(F)(F)F
ASD01180013	CCOC(=O)c1nc2cc(Cl)c(Cl)cc2nc1C(F)(F)F
ASD01180014	CCOP(=O)(OCC)c1nc2cc(Cl)c(Cl)cc2nc1C(F)(F)F
ASD01180015	Nc1nc2cc(Cl)c(Cl)cc2nc1C(F)(F)F
ASD01180016	N#Cc1nc2cc(Cl)c(Cl)cc2nc1C(F)(F)F
ASD01180017	CCCc1nc2cc(Cl)c(Cl)cc2nc1S(C)(=O)=O
ASD01180018	CCOC(=O)c1nc2cc(Cl)c(Cl)cc2nc1S(C)(=O)=O
ASD01180019	CC(C)Sc1nc2cc(Cl)c(Cl)cc2nc1S(C)(=O)=O
ASD01180020	CS(=O)(=O)c1nc2cc(Cl)c(Cl)cc2nc1N
ASD01180021	CCNc1nc2cc(Cl)c(Cl)cc2nc1S(C)(=O)=O
ASD01180022	CC(C)Nc1nc2cc(Cl)c(Cl)cc2nc1S(C)(=O)=O
ASD01180023	CCC(C)Nc1nc2cc(Cl)c(Cl)cc2nc1S(C)(=O)=O
ASD01180024	CC(C)(C)Nc1nc2cc(Cl)c(Cl)cc2nc1S(C)(=O)=O
ASD01180025	CS(=O)(=O)c1nc2cc(Cl)c(Cl)cc2nc1NC1CCCc2ccccc21
ASD01180026	CN(C)c1nc2cc(Cl)c(Cl)cc2nc1S(C)(=O)=O
ASD01180027	CC(C)N(C)c1nc2cc(Cl)c(Cl)cc2nc1S(C)(=O)=O
ASD01180028	CON(C)c1nc2cc(Cl)c(Cl)cc2nc1S(C)(=O)=O
ASD01180029	CS(=O)(=O)c1nc2cc(Cl)c(Cl)cc2nc1N1CCCC1
ASD01180030	CC(=O)NNc1nc2cc(Cl)c(Cl)cc2nc1S(C)(=O)=O
ASD01180031	CC(=O)NCCNc1nc2cc(Cl)c(Cl)cc2nc1S(C)(=O)=O
ASD01180032	CS(=O)(=O)c1nc2cc(Cl)c(Cl)cc2nc1N1CCC(=O)N1
ASD01180033	CS(=O)(=O)c1nc2cc(Cl)c(Cl)cc2nc1NC1CCS(=O)(=O)C1
ASD01180034	CCCc1nc2cc(OC)c(OC)cc2nc1S(C)(=O)=O
ASD01180035	CCCc1nc2cc(C)c(C)cc2nc1S(C)(=O)=O
ASD01180036	CCC(C)Nc1nc2cc(Cl)c([N+](=O)[O-])cc2nc1S(C)(=O)=O
ASD01180037	CC(C)Nc1nc2c([N+](=O)[O-])c(Cl)c(Cl)cc2nc1S(C)(=O)=O
ASD01180038	CC(C)Nc1nc2cc(Cl)c([N+](=O)[O-])c(C(F)(F)F)c2nc1S(C)(=O)=O
ASD01180039	CC(C)(C)Nc1nc2c(Cl)cc(C(F)(F)F)cc2nc1S(C)(=O)=O
ASD01180040	CCS(=O)c1nc(-c2cccc(OCc3ccccc3)c2)cc(C(F)(F)F)n1
ASD01180041	COc1ccc(C2CC(=O)C3=C(C2)NC(C)=C(C(=O)OC(C)C)C3c2cc(Br)c(O)c(OC)c2)cc1
ASD01180042	COc1cc(C2C(NC(=O)c3ccc(NC(=O)OC(C)(C)C)cc3)(C(=O)O)C(c3ccc(OC(=O)c4cccs4)c(OC)c3)C2(NC(=O)c2ccc(NC(=O)OC(C)(C)C)cc2)C(=O)O)ccc1OC(=O)c1cccs1
ASD01180043	COc1ccccc1NC(=O)C1=C(C)NC2=C(C(=O)CC(c3ccc(OC)c(OC)c3)C2)C1c1ccc(C)cc1
ASD01180044	Cc1ccc2c(c1C)NC(=O)CC2c1ccccc1[N+](=O)[O-]
ASD01180045	CCc1cc(OC)ccc1-c1ccc(CC(N)C(=O)NC(Cc2ccc(-c3ccccc3C)cc2)C(N)=O)cc1
ASD01180046	CCc1cc(OC)ccc1-c1ccc(CC(N)C(=O)NC(Cc2ccc(-c3ccccc3C)cn2)C(N)=O)cc1
ASD01180047	CC[C@@H](c1ccccc1)N1Cc2cc3c(cc2C[C@H]1C(=O)N[C@@H](Cc1ccc(-c2ccc(C#N)cc2)cc1)C(=O)O)N(C)C(=O)[C@H](c1ccc(OCc2ccc(Cl)c(Cl)c2)cc1)O3
ASD01180048	CCc1cc(OC)ccc1-c1ccc(C[C@H](NC(=O)[C@H](CC(=O)O)NC(=O)[C@H](CO)NC(=O)[C@@H](NC(=O)[C@](C)(Cc2ccccc2F)NC(=O)[C@@H](NC(=O)CNC(=O)[C@H](CCC(=O)O)NC(=O)C(C)(C)NC(=O)[C@@H](N)Cc2c[nH]cn2)[C@@H](C)O)C(C)O)C(=O)N[C@@H](Cc2ccc(-c3ccccc3C)cc2)C(N)=O)cc1
ASD01180049	CCc1cc(OC)ccc1-c1ccc(CC(N)C(=O)NC(Cc2ccc(-c3ccccc3F)cc2)C(N)=O)cc1
ASD01180050	COc1cc(C2C(NC(=O)c3ccc(NC(=O)C4CCCC4)cc3)(C(=O)O)C(c3ccc(OC(=O)c4cccs4)c(OC)c3)C2(NC(=O)c2ccc(NC(=O)C3CCCC3)cc2)C(=O)O)ccc1OC(=O)c1cccs1
ASD01180051	CCc1cc(OC)ccc1-c1ccc(CC(N)C(=O)NC(Cc2ccc(-c3ccccc3C(F)(F)F)cc2)C(N)=O)cc1
ASD01180052	CCCCCCCC/C=C/CCCCC(=O)OC(COC(=O)CCCCCCCCCCCC)COP(=O)([O-])OCC[N+](C)(C)C
ASD01180053	CCCCCCCCCCCCC/C=C/C(O)C(COP(=O)([O-])OCC[N+](C)(C)C)OC(=O)CCCCCCCCCCCCCCCCC
ASD01180054	CCCCCCCC/C=C/CCCCC(=O)OC(COC(=O)CCCCCCCCCCCC)COP(=O)([O-])OCC([NH3+])C(=O)[O-]
ASD01180055	CC(C)CCCC(C)C1CCC2C3CC=C4CC(O)CCC4(C)C3CCC12C
ASD01180056	CCCC(Nc1nc2ccccc2cc1C)c1ccc(C(=O)NCCC(=O)O)cc1
ASD01180057	CC(C)CC(Nc1ccc2cc(C(F)(F)F)ccc2n1)c1ccc(C(=O)NCCC(=O)O)cc1
ASD01180058	Cc1cc2ccccc2nc1NC(CC(C)C)c1ccc(C(=O)OC(C)(C)C)cc1
ASD01180059	Cc1cc2ccccc2nc1NC(CC(C)C)c1ccc(C(=O)O)cc1.O=C(O)C(F)(F)F
ASD01180060	CCOC(=O)CCNC(=O)c1ccc(C(CC(C)C)Nc2nc3ccccc3cc2C)cc1
ASD01180061	CCCC(O)c1ccc(C(=O)OC)cc1
ASD01180062	CCCC(=O)c1ccc(C(=O)OC)cc1
ASD01180063	CCC[C@H](O)c1ccc(C(=O)OC)cc1
ASD01180064	CCC[C@@H](N)c1ccc(C(=O)OC)cc1
ASD01180065	CCC[C@@H](Nc1nc2ccccc2cc1C)c1ccc(C(=O)OC)cc1
ASD01180066	CCC[C@@H](Nc1nc2ccccc2cc1C)c1ccc(C(=O)NCCC(=O)OCC)cc1
ASD01180067	COC(=O)CCNC(=O)c1ccc(C(Nc2nc3ccccc3cc2C)C2CC(C)(C)C2)cc1
ASD01180068	Cc1nc2ccccc2cc1NC(CC(C)C)c1ccc(C(=O)NCCC(=O)O)cc1
ASD01180069	COS(=O)c1nc2cc(Cl)c(Cl)cc2nc1NC(C)(C)C
ASD01180070	CCOC(=O)c1ccc(CN(c2nc3ccc(F)cc3cc2C)C2CC(C)(C)C2)cc1
ASD01180071	Cc1cc2cc(F)ccc2nc1NC(c1ccc(C(=O)O)cc1)C1CC(C)(C)C1
ASD01180072	COC(=O)CCNC(=O)c1ccc(C(Nc2nc3ccc(F)cc3cc2C)C2CC(C)(C)C2)cc1
ASD01180073	CC(C)N1CCC[C@H]1CNC(=O)c1cn(C2CCCC2)c(=O)c2c1c1ccccc1n2C.Cl
ASD01180074	Cc1c(NC(CC(C)C)c2ccc(C(=O)NCCC(=O)O)cc2)cnc2ccccc12
ASD01180075	Cc1cc2ccccc2nc1NC(c1ccc(C(=O)NCCC(=O)O)cc1)C1CC(C)(C)C1
ASD01180076	Cc1cc2cc(F)ccc2nc1NC(c1ccc(C(=O)NCCC(=O)O)cc1)C1CC(C)(C)C1
ASD01180077	Cc1cc2ccc(F)cc2nc1NC(c1ccc(C(=O)NCCC(=O)O)cc1)C1CC(C)(C)C1
ASD01180078	CC1(C)CC(C(Nc2cnc3ccc(F)cc3c2)c2ccc(C(=O)NCCC(=O)O)cc2)C1
ASD01180079	CC1(C)CC(C(Nc2cnc3cc(F)ccc3c2)c2ccc(C(=O)NCCC(=O)O)cc2)C1
ASD01180080	O=C(O)CCNC(=O)c1ccc(C(CCC(F)(F)F)Nc2cnc3ccccc3c2)cc1
ASD01180081	CC1(C)CC(C(Nc2cnc3cc(F)c(F)cc3c2)c2ccc(C(=O)NCCC(=O)O)cc2)C1
ASD01180082	CC(C)CC(Nc1cnc2ccccc2c1)c1ccc(C(=O)NCCC(=O)O)cc1
ASD01180083	Cc1ccc2cc(NC(CC(C)C)c3ccc(C(=O)NCCC(=O)O)cc3)cnc2c1
ASD01180084	Cc1cccc2cc(NC(CC(C)C)c3ccc(C(=O)NCCC(=O)O)cc3)cnc12
ASD01180085	Cc1ccc2ncc(NC(CC(C)C)c3ccc(C(=O)NCCC(=O)O)cc3)cc2c1
ASD01180086	Cc1cccc2ncc(NC(CC(C)C)c3ccc(C(=O)NCCC(=O)O)cc3)cc12
ASD01180087	OCc1ccc(-n2ccc(C(F)(F)F)n2)cc1
ASD01180088	CC1(C)CC([C@@H](Nc2ccc(-n3cnc(C(F)(F)F)c3)nc2)c2ccc(C(=O)NCCC(=O)O)cc2)C1
ASD01180089	CC(C)CC(Nc1ncc2ccc(F)cc2n1)c1ccc(C(=O)NCCC(=O)O)cc1
ASD01180090	CC(C)CC(Nc1ccc2ccccc2n1)c1ccc(C(=O)NCCC(=O)O)cc1
ASD01180091	COc1cccc2ccc(NC(CC(C)C)c3ccc(C(=O)NCCC(=O)O)cc3)nc12
ASD01180092	Cc1nc2ccccc2nc1NC(CC(C)C)c1ccc(C(=O)NCCC(=O)O)cc1
ASD01180093	CS(=O)(=O)c1cccc(NC(=O)N(Cc2ccc(C(=O)Nc3nn[nH]n3)cc2)c2ccc(C3CCCCC3)cc2)c1
ASD01180094	CC(C)CC(Nc1cnc2ccccc2n1)c1ccc(C(=O)NCCC(=O)O)cc1
ASD01180095	Cc1cc(NC(CC(C)C)c2ccc(C(=O)NCCC(=O)O)cc2)nc2ccccc12
ASD01180096	Cc1cc2ccccc2nc1NC(CC(C)C)c1ccc(C(=O)NCCC(=O)O)cc1
ASD01180097	Cc1cc(NC(CC(C)C)c2ccc(C(=O)NCCC(=O)O)cc2)nc2cc(F)ccc12
ASD01180098	CC(C)CC(Nc1ccc2cccc(Cl)c2n1)c1ccc(C(=O)NCCC(=O)O)cc1
ASD01180099	CC(C)CC(Nc1ncc2ccccc2n1)c1ccc(C(=O)NCCC(=O)O)cc1
ASD01180100	CC(C)CC(Nc1ccc2ccc(C(F)(F)F)cc2n1)c1ccc(C(=O)NCCC(=O)O)cc1
ASD01180101	CS(=O)c1nc(-c2cccc(OCc3ccccc3)c2)cc(C(F)(F)F)n1
ASD01180102	CS(=O)c1nc(-c2cccc(/C=C/c3ccccc3)c2)cc(C(F)(F)F)n1
ASD01180103	CS(=O)c1nc(-c2cccc(/C=C\c3ccccc3)c2)cc(C(F)(F)F)n1
ASD01180104	CS(=O)(=O)c1cccc(NC(=O)N(Cc2ccc(C(=O)Nc3nnn[nH]3)cc2)c2ccc(C3CCCCC3)cc2)c1
ASD01180105	CCCC(=O)c1ccc(C(=O)OCC)cc1
ASD01180106	CCCC(N)c1ccc(C(=O)OCC)cc1
ASD01180107	Cc1cc2ccccc2[n+]([O-])c1
ASD01180108	CCCC(Nc1nc2ccccc2cc1C)c1ccc(C(=O)OCC)cc1
ASD01180109	CCCC(Nc1nc2ccccc2cc1C)c1ccc(C(=O)O)cc1
ASD01180110	CCCC(Nc1nc2ccccc2cc1C)c1ccc(C(=O)NCCC(=O)OC)cc1
ASD01180111	CCS(=O)c1nc(-c2cccc(/C=C/c3ccccc3)c2)cc(C(F)(F)F)n1
ASD01180112	CCOC(=O)c1ccc(C(O)CC(C)C)cc1
ASD01180113	CC(C)CC(O)c1ccc(C(=O)O)cc1
ASD01180114	CC(C)CC(O)c1ccc(C(=O)NCCC(=O)OC(C)(C)C)cc1
ASD01180115	CCS(=O)c1nc(-c2cccc(/C=C\c3ccccc3)c2)cc(C(F)(F)F)n1
ASD01180116	CC(C)CC(c1ccc(C(=O)NCCC(=O)OC(C)(C)C)cc1)N1C(=O)c2ccccc2C1=O
ASD01180117	CC(C)CC(N)c1ccc(C(=O)NCCC(=O)OC(C)(C)C)cc1
ASD01180118	COC(=O)/C=C/c1ccc(C(F)(F)F)cc1N
ASD01180119	Oc1ccc2ccc(C(F)(F)F)cc2n1
ASD01180120	FC(F)(F)c1ccc2ccc(Cl)nc2c1
ASD01180121	COC(=O)/C=C/c1cc(C(F)(F)F)ccc1N
ASD01180122	FC(F)(F)c1ccc2nc(Cl)ccc2c1
ASD01180123	Cc1nc2ccccc2cc1N
ASD01180124	CCOC(=O)c1ccc(C(CC(C)C)OS(C)(=O)=O)cc1
ASD01180125	Cc1c(N)cnc2ccccc12
ASD01180126	CC(C)N1CCC[C@H]1CNC(=O)c1cn(C2CCCC2)c(=O)c2c1c1ccccc1n2C
ASD01180127	CCOC(=O)c1ccc(C(CC(C)C)Nc2cnc3ccccc3c2C)cc1
ASD01180128	CC1(C)CC(C(=O)Cl)C1
ASD01180129	CCOC(=O)c1ccc(C(=O)C2CC(C)(C)C2)cc1
ASD01180130	CCOC(=O)c1ccc(C(N)C2CC(C)(C)C2)cc1
ASD01180131	CCOC(=O)c1ccc(C(Nc2nc3ccccc3cc2C)C2CC(C)(C)C2)cc1
ASD01180132	Cc1cc2ccccc2nc1NC(c1ccc(C(=O)O)cc1)C1CC(C)(C)C1
ASD01180133	CCOC(=O)CCNC(=O)c1ccc(C(Nc2nc3ccccc3cc2C)C2CC(C)(C)C2)cc1
ASD01180134	Cc1cnc2ccc(F)cc2c1
ASD01180135	Cc1cc2cc(F)ccc2[n+]([O-])c1
ASD01180136	Fc1ccc2cc(Br)cnc2c1
ASD01180138	Cc1cnc2cc(F)ccc2c1
ASD01180139	CC(C)N1CCC[C@@H]1CNC(=O)c1cn(C2CCCC2)c(=O)c2c(Cl)c3ccccc3n12
ASD01180140	CC1(C)CC(C(=O)c2ccc(C(=O)O)cc2)C1
ASD01180141	CC1(C)CC(C(=O)c2ccc(C(=O)OC(C)(C)C)cc2)C1
ASD01180142	CC1(C)CC(C(N)c2ccc(C(=O)OC(C)(C)C)cc2)C1
ASD01180143	Fc1ccc2ncc(Br)cc2c1
ASD01180144	CC1(C)CC(C(Nc2cnc3cc(F)ccc3c2)c2ccc(C(=O)OC(C)(C)C)cc2)C1
ASD01180145	CC1(C)CC(C(Nc2cnc3cc(F)ccc3c2)c2ccc(C(=O)O)cc2)C1
ASD01180146	CCOC(=O)CCNC(=O)c1ccc(C(Nc2cnc3cc(F)ccc3c2)C2CC(C)(C)C2)cc1
ASD01180147	CC1(C)CC(C(Nc2cnc3ccc(F)cc3c2)c2ccc(C(=O)OC(C)(C)C)cc2)C1
ASD01180148	Cc1c2ccccc2n2c(C(=O)NC[C@H]3CCCN3C(C)C)cn(C3CCCC3)c(=O)c12
ASD01180149	CC1(C)CC(C(Nc2cnc3ccc(F)cc3c2)c2ccc(C(=O)O)cc2)C1
ASD01180150	CCOC(=O)CCNC(=O)c1ccc(C(Nc2cnc3ccc(F)cc3c2)C2CC(C)(C)C2)cc1
ASD01180151	CCOC(=O)c1ccc(C(Nc2cnc3ccccc3c2)C2CC(C)(C)C2)cc1
ASD01180152	CC1(C)CC(C(Nc2cnc3ccccc3c2)c2ccc(C(=O)O)cc2)C1
ASD01180153	CCOC(=O)CCNC(=O)c1ccc(C(Nc2cnc3ccccc3c2)C2CC(C)(C)C2)cc1
ASD01180154	CCOC(=O)c1ccc(C(N)CC(C)C)cc1
ASD01180155	CCOC(=O)c1ccc(C(CC(C)C)Nc2cnc3c(C)cccc3c2)cc1
ASD01180156	Cc1cccc2cc(NC(CC(C)C)c3ccc(C(=O)O)cc3)cnc12
ASD01180157	COC(=O)CCNC(=O)c1ccc(C(CC(C)C)Nc2cnc3c(C)cccc3c2)cc1
ASD01180158	CCOC(=O)c1ccc(C(CC(C)C)Nc2cnc3cc(C)ccc3c2)cc1
ASD01180159	CC1(C)OB(c2cnc(-n3cc(OC(F)(F)F)cn3)nc2)OC1(C)C
ASD01180160	Cc1c2ccccc2n2c(C(=O)NC[C@H]3CCCN3C(C)C)cn([C@H]3CCOC3)c(=O)c12
ASD01180161	COC(=O)CCNC(=O)c1ccc(C(CC(C)C)Nc2cnc3cc(C)ccc3c2)cc1
ASD01180162	Cc1ccc2ncc(Br)cc2c1
ASD01180163	CCOC(=O)c1ccc(C(O)CCC(F)(F)F)cc1
ASD01180164	CCOC(=O)c1ccc(C(CCC(F)(F)F)OS(C)(=O)=O)cc1
ASD01180165	CCOC(=O)c1ccc(C(CCC(F)(F)F)Nc2cnc3ccccc3c2)cc1
ASD01180166	O=C(O)c1ccc(C(CCC(F)(F)F)Nc2cnc3ccccc3c2)cc1
ASD01180167	CCOC(=O)CCNC(=O)c1ccc(C(CCC(F)(F)F)Nc2cnc3ccccc3c2)cc1
ASD01180168	CC(C)CC(=O)c1ccc(C(=O)OC(C)(C)C)cc1
ASD01180169	CC(C)CC(N)c1ccc(C(=O)OC(C)(C)C)cc1
ASD01180170	CC(C)C[C@@H](Nc1ccc(C(=O)NCCC(=O)O)cn1)c1ccc(-c2ccc(C(F)(F)F)cc2)cc1
ASD01180171	CC(C)C(Nc1ccc(C(=O)NCCC(=O)O)cn1)c1ccc(-c2ccc(C(F)(F)F)cc2)cc1
ASD01180172	Cc1cc(C(CC(C)C)Nc2ncc(C(=O)NCCC(=O)O)cn2)ccc1-c1ccc(C(F)(F)F)cc1
ASD01180173	Cc1c2ccccc2n2c(C(=O)NC[C@H]3CCCN3C(C)C)cn([C@H]3CCOC3)c(=O)c12
ASD01180174	Cc1cc(C(CC(C)C)Nc2ccc(C(=O)NCCC(=O)O)cn2)cc(C)c1-c1ccc(C(F)(F)F)cc1
ASD01180175	CC(C)CC(Nc1ccc(C(=O)NCCC(=O)O)cn1)c1ccc(-c2ccc(C(F)(F)F)cc2)nc1
ASD01180176	CCCC(Nc1cnc(C(=O)NCCC(=O)O)cn1)c1ccc(-c2ccc(C(F)(F)F)cc2)cc1
ASD01180177	CCC(Nc1cnc(C(=O)NCCC(=O)O)cn1)c1ccc(-c2ccc(C(F)(F)F)cc2)cc1
ASD01180178	O=C(O)CCNC(=O)c1ccc(NC(c2ccc(-c3ccc(C(F)(F)F)cc3)cc2)C2CCC2)nc1
ASD01180179	CC(C)(C)CC(Nc1ccc(C(=O)NCCC(=O)O)cn1)c1ccc(-c2ccc(C(F)(F)F)cc2)cc1
ASD01180180	O=C(O)CCNC(=O)c1ccc(NC(c2ccc(-c3ccc(C(F)(F)F)cc3)cc2)C2CC2)nc1
ASD01180181	O=C(O)CCNC(=O)c1ccc(NC(c2ccc(-c3ccc(C(F)(F)F)cc3)cc2)C2CCCC2)nc1
ASD01180182	CCC(Nc1ccc(C(=O)NCCC(=O)O)cn1)c1ccc(-c2ccc(C(F)(F)F)cc2)cc1
ASD01180183	Cc1ccc(-c2ccc(C(CC(C)C)Nc3ccc(C(=O)NCCC(=O)O)cn3)cc2)cn1
ASD01180184	CC(C)CC(Nc1ccc(C(=O)NCCC(=O)O)cn1)c1ccc(-c2ccccc2)cc1
ASD01180185	CC(C)CC(Nc1ccc(C(=O)NCCC(=O)O)cn1)c1ccc(-c2ccccc2F)cc1
ASD01180186	CC(C)CC(Nc1ccc(C(=O)NCCC(=O)O)cn1)c1ccc(-c2cccc(Cl)c2)cc1
ASD01180187	CC(C)CC(Nc1ccc(C(=O)NCCC(=O)O)cn1)c1ccc(-c2cccc(F)c2)cc1
ASD01180188	CC(C)CC(Nc1ccc(C(=O)NCCC(=O)O)cn1)c1ccc(-c2cccnc2)cc1
ASD01180189	Cc1ccccc1-c1ccc(C(CC(C)C)Nc2ccc(C(=O)NCCC(=O)O)cn2)cc1
ASD01180190	COc1ccccc1-c1ccc(C(CC(C)C)Nc2ccc(C(=O)NCCC(=O)O)cn2)cc1
ASD01180191	CC(C)CC(Nc1ccc(C(=O)NCCC(=O)O)cn1)c1ccc(-c2ccc(C#N)cc2)cc1
ASD01180192	CC(C)CC(Nc1ccc(C(=O)NCCC(=O)O)cn1)c1ccc(-c2ccccc2Cl)cc1
ASD01180193	CC[C@@H](Nc1ccc(C(=O)NCCC(=O)O)cn1)c1ccc(-c2ccc(C(F)(F)F)cc2)cc1
ASD01180194	CCOc1ccc(-c2ccc(C(CC(C)C)Nc3ccc(C(=O)NCCC(=O)O)cn3)cc2)cc1
ASD01180195	COc1cccc(-c2ccc(C(CC(C)C)Nc3ccc(C(=O)NCCC(=O)O)cn3)cc2)c1
ASD01180196	Cc1ccc(C)c(-c2ccc(C(CC(C)C)Nc3ccc(C(=O)NCCC(=O)O)cn3)cc2)c1
ASD01180197	Cc1cccc(C)c1-c1ccc(C(CC(C)C)Nc2ccc(C(=O)NCCC(=O)O)cn2)cc1
ASD01180198	Cc1ccc(-c2ccc(C(CC(C)C)Nc3ccc(C(=O)NCCC(=O)O)cn3)cc2)cc1
ASD01180199	CC(C)CC(Nc1ccc(C(=O)NCCC(=O)O)cn1)c1ccc(-c2ccc(F)cc2)cc1
ASD01180200	CC(C)CC(Nc1ccc(C(=O)NCCC(=O)O)cn1)c1ccc(-c2ccc(Cl)cc2)cc1
ASD01180201	COc1ccc(-c2ccc(C(CC(C)C)Nc3ccc(C(=O)NCCC(=O)O)cn3)cc2)cc1
ASD01180202	CCc1ccc(-c2ccc(C(CC(C)C)Nc3ccc(C(=O)NCCC(=O)O)cn3)cc2)cc1
ASD01180203	CC(C)CC(Nc1ccc(C(=O)NCCC(=O)O)cn1)c1ccc(-c2ccccn2)cc1
ASD01180204	CC[C@H](Nc1ccc(C(=O)NCCC(=O)O)cn1)c1ccc(-c2ccc(C(F)(F)F)cc2)cc1
ASD01180205	CC(C)CC(Nc1ccc(C(=O)NCCC(=O)O)cn1)c1ccc(-c2ccc(C(=O)N(C)C)cc2)cc1
ASD01180206	CC(C)CC(Nc1ccc(C(=O)NCCC(=O)O)cn1)c1ccc(-c2ccc(OC(F)(F)F)cc2)cc1
ASD01180207	CC(C)CC(Nc1ccc(C(=O)NCCC(=O)O)cn1)c1ccc(-c2ccc(S(C)(=O)=O)cc2)cc1
ASD01180208	Cc1cc(NC(CC(C)C)c2ccc(C(=O)NCCC(=O)O)cn2)cc(C)c1-c1ccc(C(F)(F)F)cc1
ASD01180209	CC(C)CC(Nc1ccc(C(=O)NCCC(=O)O)cn1)c1ccc(-c2ccc(C(F)(F)F)nc2)cc1
ASD01180210	COC(=O)c1ccc(C(CC(C)C)Nc2cc(C)c(-c3ccc(C(F)(F)F)cc3)c(C)c2)nc1
ASD01180211	Cc1c2cc(F)ccc2n2c(C(=O)NC[C@H]3CCCN3C(C)C)cn(C3CCCC3)c(=O)c12
ASD01180212	CC(C)CC(Nc1ccc(-c2ccc(C(F)(F)F)cc2)cc1)c1ccc(C(=O)NCCC(=O)O)cn1
ASD01180213	COC(=O)c1ccc(C(CC(C)C)Nc2ccc(-c3ccc(C(F)(F)F)cc3)cc2)nc1
ASD01180214	Cc1c2n(c3ccccc13)[C@@H](C(=O)NC[C@H]1CCCN1C(C)C)CN(C1CCCC1)C2=O
ASD01180215	CC(C)N1CCC[C@@H]1CNC(=O)c1cn(C2CCCC2)c(=O)c2c(Br)c3ccccc3n12
ASD01180216	CC(C)CC(Nc1ccc(-c2ccc(C(F)(F)F)cc2)nc1)c1ccc(C(=O)NCCC(=O)O)cn1
ASD01180217	Cc1cc(NC(CC(C)C)c2ccc(C(=O)NCCC(=O)O)cn2)cnc1-c1ccc(C(F)(F)F)cc1
ASD01180218	CC(Nc1ccc(-c2ccc(C(F)(F)F)cc2)cc1)c1ccc(C(=O)NCCC(=O)O)cn1
ASD01180219	CCCC(Nc1cnc(-c2ccc(C(F)(F)F)cc2)c(C)c1)c1ccc(C(=O)NCCC(=O)O)cn1
ASD01180220	CC(C)CC(Nc1ccc(-c2ccc(C(F)(F)F)cc2)cc1)c1ccc(C(=O)NCc2nnn[nH]2)cn1
ASD01180221	CC(C)CC(Nc1ccc(-c2ccc(C(F)(F)F)cc2)cc1)c1ccc(C(=O)Nc2nn[nH]n2)cn1
ASD01180222	CCCC(Nc1ccc(-c2ccc(C(F)(F)F)cc2)nn1)c1ccc(C(=O)NCCC(=O)O)cc1
ASD01180223	CCCC(Nc1cnc(-c2ccc(C(F)(F)F)cc2)nc1)c1ccc(C(=O)NCCC(=O)O)cc1
ASD01180224	CC(C)CC(Oc1ccc(-c2ccc(C(F)(F)F)cc2)cc1)c1ccc(C(=O)NCCC(=O)O)cn1
ASD01180225	COC(=O)c1ccc(C(CC(C)C)Oc2ccc(-c3ccc(C(F)(F)F)cc3)cc2)nc1
ASD01180227	CC(C)CC(Oc1ccc(-c2ccc(C(F)(F)F)cc2)cc1)c1ccc(C(=O)O)cn1
ASD01180228	CC(C)CC(Oc1ccc(C(=O)NCCC(=O)O)cn1)c1ccc(-c2ccc(C(F)(F)F)cc2)cc1
ASD01180229	COC(=O)c1ccc(OC(CC(C)C)c2ccc(-c3ccc(C(F)(F)F)cc3)cc2)nc1
ASD01180230	CC(Oc1ccc(-c2ccc(C(F)(F)F)cc2)cc1)c1ccc(C(=O)NCCC(=O)O)cn1
ASD01180231	CC(C)C[C@H](Nc1ccc(C(=O)NCCC(=O)O)cn1)c1ccc(-c2ccc(C(F)(F)F)cn2)cc1
ASD01180232	CC(C)(C)[S@](=O)/N=C/c1ccc(-c2ccc(C(F)(F)F)cn2)cc1
ASD01180233	CC(C)C[C@H](N[S@@](=O)C(C)(C)C)c1ccc(-c2ccc(C(F)(F)F)cn2)cc1
ASD01180234	CC(C)C[C@H](N)c1ccc(-c2ccc(C(F)(F)F)cn2)cc1
ASD01180235	CC(C)CC(Nc1ccc(C(=O)[O-])cn1)c1ccc(-c2ccc(C(F)(F)F)cn2)cc1
ASD01180236	CC(C)C[C@H](Nc1ccc(C(=O)O)cn1)c1ccc(-c2ccc(C(F)(F)F)cn2)cc1
ASD01180237	CC(C)CC(Nc1cnc(C(=O)NCCC(=O)O)cn1)c1ccc(-c2ccc(C(F)(F)F)cc2)cc1
ASD01180238	CCOC(=O)CCNC(=O)c1ccc(N[C@@H](CC(C)C)c2ccc(-c3ccc(C(F)(F)F)cn3)cc2)nc1
ASD01180240	O=C(O)CCNC(=O)c1ccc(NC(c2cnc(-c3ccc(C(F)(F)F)cc3)nc2)C2CCCCC2)nc1
ASD01180241	O=Cc1cnc(-c2ccc(C(F)(F)F)cc2)nc1
ASD01180242	CCCC(Nc1cnc(-c2ccc(C(F)(F)F)cc2)cn1)c1ccc(C(=O)NCCC(=O)O)cc1
ASD01180243	CCC[C@H](Nc1cnc(-c2ccc(C(F)(F)F)cc2)cn1)c1ccc(C(=O)NCCC(=O)O)cc1
ASD01180244	CCC[C@@H](Nc1cnc(-c2ccc(C(F)(F)F)cc2)cn1)c1ccc(C(=O)NCCC(=O)O)cc1
ASD01180245	CC(C)CC(Nc1ccc(C(=O)N(C)CCC(=O)O)cn1)c1ccc(-c2ccc(C(F)(F)F)cc2)cc1
ASD01180246	O=C(O)CCNC(=O)c1ccc(NC(c2ccc(-c3ccc(C(F)(F)F)cc3)cc2)C2CCOCC2)nc1
ASD01180247	CCCC(Nc1ccc(C(=O)NCCC(=O)O)cn1)c1ccc(-c2ccc(C(F)(F)F)cc2)c(C#N)c1
ASD01180249	CC(C)CC(Nc1cnc(C(=O)NCCC(=O)O)nc1)c1ccc(-c2ccc(C(F)(F)F)cc2)cc1
ASD01180250	CC(C)C[C@@H](Nc1cnc(C(=O)NCCC(=O)O)nc1)c1ccc(-c2ccc(C(F)(F)F)cc2)cc1
ASD01180251	CC(C)C[C@H](Nc1cnc(C(=O)NCCC(=O)O)nc1)c1ccc(-c2ccc(C(F)(F)F)cc2)cc1
ASD01180252	CC(C)C[C@H](Nc1ccc(C(=O)NCCC(=O)O)cn1)c1cnc(-c2ccc(C(F)(F)F)cc2)nc1
ASD01180253	Cc1cc(C(CC(C)C)Nc2ccc(C(=O)NCCC(=O)O)cn2)cnc1-c1ccc(C(F)(F)F)cc1
ASD01180254	Cc1cc(NC(CC(C)C)c2ccc(C(=O)NCCC(=O)O)cn2)cnc1-c1ccc(Cl)cc1
ASD01180255	Cc1cc(N)cnc1-c1ccc(Cl)cc1
ASD01180257	CCCC(Nc1ncc(C(=O)NCCC(=O)O)cn1)c1ccc(-c2ccc(C(F)(F)F)cc2)cc1
ASD01180258	CCCC(Nc1ccc(-c2ccc(C(F)(F)F)cc2)nc1)c1ccc(C(=O)NCCC(=O)O)cc1
ASD01180259	CC(C)C[C@@H](Nc1cnc(C(=O)NCCC(=O)O)cn1)c1ccc(-c2ccc(C(F)(F)F)cc2)cc1
ASD01180262	CC(C)CC(Nc1ccc(C(=O)NCCC(=O)O)cn1)c1cnc(-c2ccc(C(F)(F)F)cc2)nc1
ASD01180263	CC(C)CC(O)c1cnc(-c2ccc(C(F)(F)F)cc2)nc1
ASD01180267	CC(C)CC(Nc1ccc(C(=O)NCCC(=O)O)cn1)c1ccc(-c2ccc(C(F)(F)F)cn2)cc1
ASD01180268	CCCC(=O)c1ccc(C(=O)NCCC(=O)OC)cc1
ASD01180269	CCCC(Nc1ccc(C(=O)NCCC(=O)O)cn1)c1ccc(-c2ccc(C(F)(F)F)cc2)c(OC)c1
ASD01180270	CC(C)C[C@H](Nc1cnc(C(=O)NCCC(=O)O)cn1)c1ccc(-c2ccc(C(F)(F)F)cc2)cc1
ASD01180271	COc1cc(C#N)ccc1Br
ASD01180272	COc1cc(C#N)ccc1-c1ccc(C(F)(F)F)cc1
ASD01180273	Cc1cc(C(N)CC(C)C)cc(C)c1-n1cc(C(F)(F)F)cn1.Cl
ASD01180274	CCCC(Nc1ccc(C(=O)NCCC(=O)O)cn1)c1ccc(-c2ccc(C(F)(F)F)cc2)cc1OC
ASD01180275	COc1cc(Br)ccc1C#N
ASD01180276	CCCC(Nc1ccc(C(=O)NCCC(=O)O)cn1)c1cnc(-c2ccc(OC(F)(F)F)cc2)nc1
ASD01180277	O=C(O)CCNC(=O)c1ccc(N(Cc2ccc(-c3ccc(F)cc3)cc2)C2CCCC2)nc1
ASD01180279	O=C([O-])CCNC(=O)c1ccc(N(Cc2ccc(-c3ccc(F)cc3)cc2)C2CCCC2)nc1
ASD01180280	CC(C)CC(Nc1ccc(C(=O)NCCC(=O)O)cn1)c1ccc(-c2ccc(C(F)(F)F)cc2)cc1
ASD01180281	CC(C)CC(Nc1ncc(C(=O)Nc2nnn[nH]2)cn1)c1ccc(-c2ccc(C(F)(F)F)cc2)cc1
ASD01180283	O=C(O)CCNC(=O)c1ccc(N(Cc2cnc(-c3ccc(C(F)(F)F)cc3)nc2)C2CCCC2)nc1
ASD01180284	O=C(O)CCNC(=O)c1ccc(N(Cc2ccc(-c3ccc(C(F)(F)F)cc3)cc2)C2CCOCC2)nc1
ASD01180286	CC(C)CC(Nc1cnc(-c2ccc(C(F)(F)F)cc2)nc1)c1ccc(C(=O)NCCC(=O)O)cc1
ASD01180287	CC(C)CC(Nc1cnc(-c2ccc(C(F)(F)F)cc2)nc1)c1cccnc1C(=O)NCCC(=O)O
ASD01180288	COC1CC(N(Cc2ccc(-c3ccc(C(F)(F)F)cc3)cc2)c2ccc(C(=O)NCCC(=O)O)cn2)C1
ASD01180289	O=C(O)CCNC(=O)c1ccc(N(Cc2ccc(-c3ccc(C(F)(F)F)cc3)cc2)C2CCCOC2)nc1
ASD01180292	CC(C)CC(Nc1ccc(C(=O)NCCC(=O)Nc2nnn[nH]2)cn1)c1ccc(-c2ccc(C(F)(F)F)cc2)cc1
ASD01180293	CCCC(Nc1ccc(C(=O)NCCC(=O)O)cn1)c1cnc(-c2ccc(C(F)(F)F)cc2)nc1
ASD01180295	CC(C)CC(Nc1ccc(C(=O)NCc2nn[nH]n2)cn1)c1ccc(-c2ccc(C(F)(F)F)cc2)cc1
ASD01180296	CC(C)CC(Nc1ccc(C(=O)NCCS(=O)(=O)O)cn1)c1ccc(-c2ccc(C(F)(F)F)cc2)cc1
ASD01180298	CC(C)CC(Nc1ccc(C(=O)NC[C@@H](O)C(=O)O)cn1)c1ccc(-c2ccc(C(F)(F)F)cc2)cc1
ASD01180299	Cc1cc(C(CC(C)C)Nc2ccc(C(=O)NCCC(=O)O)cn2)ccc1-c1ccc(C(F)(F)F)cc1
ASD01180301	Cc1cc(C(CC(C)C)Nc2ncc(C(=O)NCCC(=O)O)cn2)cc(C)c1-c1ccc(C(F)(F)F)cc1
ASD01180302	CC(C)C[C@H](Nc1ccc(C(=O)NCCC(=O)O)cn1)c1ccc(-c2ccc(C(F)(F)F)cc2)cc1
ASD01180307	O=C(O)CCNC(=O)c1ccc(N(Cc2ccc(-c3ccc(C(F)(F)F)cc3)cc2)C2CCC2)nc1
ASD01180309	O=C(O)CCNC(=O)c1ccc(N(Cc2ccc(-c3ccc(C(F)(F)F)cc3)cc2)C2CC2)nc1
ASD01180310	O=C(O)CCNC(=O)c1ccc(N(Cc2ccc(-c3ccc(C(F)(F)F)cc3)cc2)C2CCCC2)nc1
ASD01180311	O=Cc1ccc(-n2ccc(C(F)(F)F)n2)cc1
ASD01180313	CC(C)CC(Nc1ncc(C(=O)NCCC(=O)O)cn1)c1ccc(-c2ccc(C(F)(F)F)cc2)cc1
ASD01180324	CC(C)C[C@@H](Nc1ncc(C(=O)NCCC(=O)O)cn1)c1ccc(-c2ccc(C(F)(F)F)cc2)cc1
ASD01180334	CC(C)CC(Nc1ccc(C(=O)NCCC(=O)O)cn1)c1ccc(-c2ccc(C(C)C)cc2)cc1
ASD01180335	CC(C)C[C@H](Nc1ncc(C(=O)NCCC(=O)O)cn1)c1ccc(-c2ccc(C(F)(F)F)cc2)cc1
ASD01180340	Cc1cc(N[C@H](CC(C)C)c2ccc(C(=O)NCCC(=O)O)cn2)cc(C)c1-c1ccc(C(F)(F)F)cc1
ASD01180341	Cc1cc(N[C@@H](CC(C)C)c2ccc(C(=O)NCCC(=O)O)cn2)cc(C)c1-c1ccc(C(F)(F)F)cc1
ASD01180343	CC(C)C[C@@H](Nc1ccc(-c2ccc(C(F)(F)F)cc2)cc1)c1ccc(C(=O)NCCC(=O)O)cn1
ASD01180344	CC(C)C[C@H](Nc1ccc(-c2ccc(C(F)(F)F)cc2)cc1)c1ccc(C(=O)NCCC(=O)O)cn1
ASD01180346	CCCC(Nc1ccc(C(=O)NCCC(=O)O)cn1)c1ccc(-c2ccc(C(F)(F)F)cc2)cc1
ASD01180348	COC(=O)c1ccc(C(O)C2CCC2)cc1
ASD01180350	CCC(Nc1cnc(-c2ccc(C(F)(F)F)cc2)c(C)c1)c1ccc(C(=O)NCCC(=O)O)cn1
ASD01180355	CCC[C@@H](Nc1cnc(-c2ccc(C(F)(F)F)cc2)nc1)c1ccc(C(=O)NCCC(=O)O)cc1
ASD01180356	CCC[C@H](Nc1cnc(-c2ccc(C(F)(F)F)cc2)nc1)c1ccc(C(=O)NCCC(=O)O)cc1
ASD01180357	CCC[C@@H](Nc1ccc(C(=O)NCCC(=O)O)cn1)c1ccc(-c2ccc(C(F)(F)F)cc2)cc1
ASD01180365	COC(=O)c1cnc(NC(CC(C)C)c2ccc(-c3ccc(C(F)(F)F)cc3)cc2)cn1
ASD01180368	CCC[C@H](Nc1ccc(C(=O)NCCC(=O)O)cn1)c1ccc(-c2ccc(C(F)(F)F)cc2)cc1
ASD01180371	COc1cc(-c2ccc(C(F)(F)F)cc2)ccc1C#N
ASD01180375	CCOC(=O)c1ccc(C(O)C2CCC2)cc1
ASD01180378	Cc1cc(C(N)CC(C)C)ccc1-c1ccc(C(F)(F)F)cc1
ASD01180379	COC(=O)c1ccc(NC(CC(C)C)c2ccc(-c3ccc(C(F)(F)F)cc3)c(C)c2)nc1
ASD01180384	CCCC(O)c1ccc(Br)cc1F
ASD01180400	Clc1c[nH]cn1
ASD01180414	Cc1cc(Br)cc(C)c1NN.Cl
ASD01180443	O=CC1CCC1
ASD01180445	O=C(O)c1ccc(C(O)C2CCC2)cc1
ASD01182001	COc1ccc(NC(=O)c2cn(-c3ccccc3)nc2-c2ccc(Br)cc2)cc1
