# Supplementary material for: Integrated Multi-Class Classification and Prediction of GPCR Allosteric Modulators by Machine Learning Intelligence
Source: Biomolecules. 2021 Jun 11;11(6):870. doi: 10.3390/biom11060870 (PMC8230833; doi:10.3390/biom11060870)
Supplement: Supplementary file 1 [file biomolecules-11-00870-s001.zip › raw Data/ClassB/Glucagon_receptor.xlsx]

## Sheet: Sheet2
Column1	Column2
ASD04910001	CC1=C(C(=O)OC2CCCC2)C(c2cccc(O)c2)C2=C(CC(c3ccc(Cl)cc3)CC2=O)N1
ASD04910002	CCCC(Nc1ccc(-n2cnc(C(F)(F)F)c2)c(C)c1)c1ccc(C(=O)NCCC(=O)O)cc1
ASD04910003	COc1cccc(C2=NC(C(F)(F)F)(C(F)(F)F)c3c(n(-c4ccc(Cl)cc4)c(=O)[nH]c3=O)N2)c1
ASD04910004	COc1ccccc1NC(=O)C1=CNC2=C(CCC(c3ccc(OC)c(OC)c3)C2)C1c1ccc(C)cc1
ASD04910005	CCC[C@H](Nn1c(=O)cc(-n2cnc(C(F)(F)F)c2)n([C@@H]2O[C@H](CO)[C@@H](O)[C@H]2O)c1=O)c1ccc(C(=O)NCCC(=O)O)cc1
ASD04910006	O=C(O)CCNC(=O)c1ccc([C@H](Oc2ccc(-n3cc(C(F)(F)F)cn3)cc2)C2CCCC2)cc1
ASD04910007	O=C(O)CCNC(=O)c1ccc([C@@H](Oc2ccc(-n3cc(C(F)(F)F)cn3)cc2)C2CCCC2)cc1
ASD04910008	O=C(O)CCNC(=O)c1ccc(C(Oc2ccc(-n3cc(C(F)(F)F)cn3)cc2)C2CCC2)cc1
ASD04910009	CCCC(Oc1ccc(-n2ccc(C(F)(F)F)n2)cc1)c1ccc(C(=O)NCCC(=O)O)cc1
ASD04910010	CC(C)(C)CC(Oc1ccc(-n2cc(C(F)(F)F)cn2)cc1)c1ccc(C(=O)NCCC(=O)O)cc1
ASD04910011	CCCC(Oc1ccc(-n2cc(C)c(C(F)(F)F)n2)cc1)c1ccc(C(=O)NCCC(=O)O)cc1
ASD04910012	CCCC(Oc1ccc(-n2cnc(C(F)(F)F)n2)cc1)c1ccc(C(=O)NCCC(=O)O)cc1
ASD04910013	CCCC(Oc1ccc(-n2cc(C(F)(F)F)c(C)n2)cc1)c1ccc(C(=O)NCCC(=O)O)cc1
ASD04910014	CCCC(Oc1ccc(-n2cc(C(F)(F)F)nc2C)cc1)c1ccc(C(=O)NCCC(=O)O)cc1
ASD04910015	O=C(O)/C=C/NC(=O)c1ccc(C(Oc2ccc(-n3cc(C(F)(F)F)cn3)cc2)C2CC2)cc1
ASD04910016	CCCC(Nc1ccc(-n2cc(C(F)(F)F)cn2)cc1)c1ccc(C(=O)NCCC(=O)O)cc1
ASD04910017	CC(C)C(Oc1ccc(-n2cc(C(F)(F)F)cn2)cc1)c1ccc(C(=O)NCCC(=O)O)cc1
ASD04910018	CCC(Oc1ccc(-n2cc(C(F)(F)F)cn2)cc1)c1ccc(C(=O)NCCC(=O)O)cc1
ASD04910019	CC(C)CC(Oc1ccc(C(=O)NCCC(=O)O)cc1)c1ccc(-n2cnc(C(F)(F)F)c2)cc1
ASD04910020	CC(C)CC(Oc1ccc(-n2cc(C(F)(F)F)cn2)cc1)c1ccc(C(=O)NCCC(=O)O)cc1
ASD04910021	CCCC(Oc1cc(C)c(-n2cc(C(F)(F)F)cn2)c(C)c1)c1ccc(C(=O)NCCC(=O)O)cc1
ASD04910022	CCC[C@H](Oc1cc(C)c(-n2cc(C(F)(F)F)cn2)c(C)c1)c1ccc(C(=O)NCCC(=O)O)cc1
ASD04910023	CCC[C@@H](Oc1cc(C)c(-n2cc(C(F)(F)F)cn2)c(C)c1)c1ccc(C(=O)NCCC(=O)O)cc1
ASD04910024	CCCC(Oc1ccc(-n2cc(C(F)(F)F)cn2)cn1)c1ccc(C(=O)NCCC(=O)O)cc1
ASD04910025	CCCC(Oc1ccc(-n2cc(C(F)(F)F)cn2)nc1)c1ccc(C(=O)NCCC(=O)O)cc1
ASD04910026	CCCC(Oc1ccc(-n2cnc(C(F)(F)F)c2)nc1)c1ccc(C(=O)NCCC(=O)O)cc1
ASD04910027	CCCC(Nc1cc(C)c(-n2cc(C(F)(F)F)cn2)c(C)c1)c1ccc(C(=O)NCCC(=O)O)cc1
ASD04910028	CCCC(Oc1ccc(-n2cc(C#N)cn2)cc1)c1ccc(C(=O)NCCC(=O)O)cc1
ASD04910029	CCCC(Oc1ccc(-n2cc3c(n2)CCCC3)cc1)c1ccc(C(=O)NCCC(=O)O)cc1
ASD04910030	CCCC(Oc1ccc(-n2cc3c(n2)CCC3)cc1)c1ccc(C(=O)NCCC(=O)O)cc1
ASD04910031	CCCC(Oc1ccc(-n2cc3ccccc3n2)cc1)c1ccc(C(=O)NCCC(=O)O)cc1
ASD04910032	CCCC(Nc1ccc(-n2cc(C)nn2)cc1)c1ccc(C(=O)NCCC(=O)O)cc1
ASD04910033	CC(C)CC(Nc1ncc(C(=O)NCCC(=O)O)cn1)c1ccc(-n2cc(C(F)(F)F)cn2)cc1
ASD04910034	O=C(O)CCNC(=O)c1ccc(C(Nc2ccc(-n3cc(C(F)(F)F)cn3)nc2)C2CCCC2)cc1
ASD04910035	O=C(O)CCNC(=O)c1ccc([C@H](Nc2ccc(-n3cc(C(F)(F)F)cn3)nc2)C2CCCC2)cc1
ASD04910036	O=C(O)CCNC(=O)c1ccc([C@@H](Nc2ccc(-n3cc(C(F)(F)F)cn3)nc2)C2CCCC2)cc1
ASD04910037	O=C(O)CCNC(=O)c1ccc([C@H](Nc2ccc(-n3cnc(C(F)(F)F)c3)nc2)C2CCCC2)cc1
ASD04910038	CCC[C@@H](Nc1cc(C)c(-n2cc(C(F)(F)F)cn2)c(C)c1)c1ccc(C(=O)N/C=C/C(=O)O)cc1
ASD04910039	O=C(O)CCNC(=O)c1ccc([C@@H](Nc2ccc(-n3cnc(C(F)(F)F)c3)nc2)C2CCCC2)cc1
ASD04910040	O=C(O)CCNC(=O)c1cccnc1N(Cc1ccc(-n2cnc(C(F)(F)F)c2)nc1)C1CCCCC1
ASD04910041	CC(C)(C)CC(Nc1ccc(-n2cnc(C(F)(F)F)c2)nc1)c1ccc(C(=O)NCCC(=O)O)cc1
ASD04910042	O=C(O)/C=C/NC(=O)c1ccc(C(Nc2ccc(-n3cc(C(F)(F)F)cn3)nc2)C2CCCCC2)cc1
ASD04910043	Cc1cc(NC(CC(C)C)c2ccc(C(=O)NCCC(=O)O)cn2)cnc1-n1cc(C(F)(F)F)cn1
ASD04910044	CCC[C@@H](Nc1ccc(-n2cc(C(F)(F)F)cn2)cc1)c1ccc(C(=O)NCCC(=O)O)cc1
ASD04910045	CCC[C@H](Nc1ccc(-n2cc(C(F)(F)F)cn2)cc1)c1ccc(C(=O)NCCC(=O)O)cc1
ASD04910046	COc1ccc2cc(-c3cc(-c4cc(Cl)cc(Cl)c4)nn3[C@@H](C)c3ccc(C(=O)NCCC(=O)O)cc3)ccc2c1
ASD04910047	CS(=O)(=O)c1cccc(NC(=O)N(Cc2ccc(C(=O)Nc3nn[nH]n3)cc2)c2ccc(C3CCCCC3)cc2)c1
ASD04910048	CC(C)CC(Nc1ccc(-c2ccc(C(C)(C)C)cc2)cc1)c1ccc(C(=O)NCCC(=O)O)cc1
ASD04910049	CCC[C@H](Nc1cc(C)c(-n2cc(C(F)(F)F)cn2)c(C)c1)c1ccc(C(=O)NCCC(=O)O)cc1
ASD04910050	O=C(O)CCNC(=O)c1ccc(C(Nc2ccc(-n3cnc(C(F)(F)F)c3)nc2)C2CCCC2)cc1
ASD04910051	CC(C)(C)[C@H]1CC[C@H](N(Cc2ccc(C(=O)NCCC(=O)O)cc2)C(=O)Nc2ccc(OC(F)(F)F)cc2)CC1
ASD04910052	Cc1cc(OC(CCC(F)(F)F)c2ccc(C(=O)NCCC(=O)O)cc2)cc(C)c1-c1ccc(C(C)(C)C)cc1
ASD04910053	OCc1ccc(-n2cc(C(F)(F)F)cn2)cc1
ASD04910054	O=Cc1ccc(-n2cc(C(F)(F)F)cn2)cc1
ASD04910055	Cc1cc([N+](=O)[O-])ccc1-n1cnc(C(F)(F)F)c1
ASD04910056	Cc1cc(N)ccc1-n1cnc(C(F)(F)F)c1
ASD04910057	O=C(O)CCNC(=O)c1ccc(C(CCC(F)(F)F)Nc2cnn(-c3ccc(C(F)(F)F)cc3)c2)cc1
ASD04910058	Nc1ccc(-n2cnc(C(F)(F)F)c2)nc1
ASD04910059	CN(C)/C=C(/C=[N+](C)C)C(F)(F)F.F[P-](F)(F)(F)(F)F
ASD04910060	CCCC(Nc1ccc(-n2cnc(C(F)(F)F)c2)cc1)c1ccc(C(=O)NCCC(=O)O)cc1
ASD04910061	Cc1cc(Br)cc(C)c1NN
ASD04910062	Cc1cc(Br)cc(C)c1-n1cc(C(F)(F)F)cn1
ASD04910063	Cc1cc(N)cc(C)c1-n1cc(C(F)(F)F)cn1
ASD04910064	COC(=O)c1ccc(C(O)CC(C)C)cc1
ASD04910065	COC(=O)c1ccc(C(=O)CC(C)C)cc1
ASD04910066	O=[N+]([O-])c1ccc(-n2cc(F)cn2)cc1
ASD04910067	Nc1ccc(-n2cc(F)cn2)cc1
ASD04910068	N#Cc1ccc(-n2cc(C(F)(F)F)cn2)cc1
ASD04910069	CC(C)CC(N)c1ccc(-n2cc(C(F)(F)F)cn2)cc1
ASD04910070	CC(C)CC(O)c1ccc(C(=O)N(CCC(=O)OC(C)(C)C)C(C)(C)C)cc1
ASD04910071	CCC[C@@H](Nc1ccc(-n2cnc(C(F)(F)F)c2)cc1)c1ccc(C(=O)NCCC(=O)O)cc1
ASD04910072	COC(=O)c1ccc(C(O)CC2CC2)cc1
ASD04910073	CC(C)C(O)c1ccc(C(=O)N(CCC(=O)OC(C)(C)C)C(C)(C)C)cc1
ASD04910074	[N-]=[N+]=Nc1ccc([N+](=O)[O-])cc1
ASD04910075	COC(=O)c1ccc(C(O)C2CC2)cc1
ASD04910078	CCCC(=O)c1ccc(C(=O)O)cc1
ASD04910080	Ic1ccc(-n2cc(-c3ccccc3)cn2)nc1
ASD04910081	Nc1ccc(-n2cc(-c3ccccc3)cn2)nc1
ASD04910082	CCC[C@H](Nc1ccc(-n2cnc(C(F)(F)F)c2)cc1)c1ccc(C(=O)NCCC(=O)O)cc1
ASD04910083	Cc1cc(O)cc(C)c1-n1cc(C(F)(F)F)cn1
ASD04910084	CCCC(Oc1ccc(I)cc1)c1ccc(C(=O)OC)cc1
ASD04910085	COc1ccc(-n2cc(C(F)(F)F)cn2)cc1
ASD04910086	Oc1ccc(-n2cc(C(F)(F)F)cn2)cc1
ASD04910087	CC(C)(C)OC(=O)CCN(C(=O)c1ccc(C=O)cc1)C(C)(C)C
ASD04910088	CCOC(=O)c1ccc(C(=O)C2CCCC2)cc1
ASD04910089	Nc1ccc(-n2cc(C(F)(F)F)cn2)nc1
ASD04910090	CC(C)CC(O)c1ccc(Br)cc1
ASD04910091	COC(=O)c1ccc(OC(CC(C)C)c2ccc(Br)cc2)cc1
ASD04910092	CCCC(O)c1ccc(Br)cn1
ASD04910093	CCCC(Oc1ccc(-n2cnc(C(F)(F)F)c2)cc1)c1ccc(C(=O)NCCC(=O)O)cc1
ASD04910094	CCCC(Oc1ccc(I)cc1)c1ccc(Br)cn1
ASD04910095	Oc1ccc(-n2cc(C(F)(F)F)cn2)nc1
ASD04910096	COC(=O)c1ccc(C(O)C2CCCC2)cc1
ASD04910097	Oc1cnn(Cc2ccccc2)c1
ASD04910098	COc1cnn(Cc2ccccc2)c1
ASD04910099	COc1cn[nH]c1
ASD04910100	COC(=O)c1ccc(C(O)CC(C)(C)C)cc1
ASD04910101	COC(=O)c1ccc(C(=O)CC(C)(C)C)cc1
ASD04910102	COC(=O)c1ccc(C(=O)C2CCCCC2)cc1
ASD04910103	COC(=O)c1ccc(OC2CCC2)cc1
ASD04910104	CCCC(Oc1ccc(-n2cc(SC)cn2)cc1)c1ccc(C(=O)NCCC(=O)O)cc1
ASD04910105	CCC(O)c1ccc(C(=O)N(CCC(=O)OC(C)(C)C)C(C)(C)C)cc1
ASD04910106	Cc1cn(-c2ccc(N)cc2)nn1
ASD04910107	CCCC(O)c1ccc(C(=O)N(CCC(=O)OC(C)(C)C)C(C)(C)C)cc1
ASD04910108	CCCC(Oc1ccc(I)cn1)c1ccc(C(=O)OC)cc1
ASD04910109	Oc1ccc(-n2cnc(C(F)(F)F)c2)nc1
ASD04910110	O=[N+]([O-])c1ccc(-n2cc(C(F)(F)F)cn2)cc1
ASD04910111	Nc1ccc(-n2cc(C(F)(F)F)cn2)cc1
ASD04910112	O=[N+]([O-])c1ccc(-n2cnc(C(F)(F)F)c2)cc1
ASD04910113	Nc1ccc(-n2cnc(C(F)(F)F)c2)cc1
ASD04910114	Oc1ccc(-n2cc3ccccc3n2)cc1
ASD04910116	CCCC(Oc1ccc(-n2ccc(C(C)(C)C)n2)cc1)c1ccc(C(=O)NCCC(=O)O)cc1
ASD04910117	CCC[C@@H](O)c1ccc(C(=O)OCC)cc1
ASD04910118	CCOC(=O)c1ccc(C(=O)CC(C)C)cc1
ASD04910121	COC(=O)/C=C/NC(=O)c1ccc(C(=O)CC(C)C)cc1
ASD04910122	CC(C)CC(=O)c1ccc(C(=O)O)cc1
ASD04910123	COC(=O)CCNC(=O)c1ccc(C(=O)CC(C)C)cc1
ASD04910124	CCOC(=O)c1ccc(C(=O)C2CCC2)cc1
ASD04910125	CCOC(=O)c1ccc(COC2CCC2)cc1
ASD04910127	CCCC(Oc1ccc(-n2cc(Cl)c(C)n2)cc1)c1ccc(C(=O)NCCC(=O)O)cc1
ASD04910128	CCOC(=O)c1ccc(C(=O)CC2CC2)cc1
ASD04910129	Cc1cc(O)ccc1-n1cc(C(F)(F)F)cn1
ASD04910130	COc1ccc(-n2cc(C(F)(F)F)cn2)c(C)c1
ASD04910132	CCCC(=O)c1ccc(C(=O)OC)cc1F
ASD04910133	OCCCCc1ccc(Br)cc1F
ASD04910134	CCCC(=O)c1ccc(Br)cc1F
ASD04910136	CCCC(=O)c1ccc(C(=O)OC)cc1C
ASD04910137	CCCC(O)c1ccc(C(=O)OC)cc1C
ASD04910138	CCCC(Oc1ccc(-n2cc(Cl)cn2)cc1)c1ccc(C(=O)NCCC(=O)O)cc1
ASD04910140	Nc1cnc(-n2cc(C(F)(F)F)cn2)nc1
ASD04910141	O=[N+]([O-])c1cnc(-n2cc(C(F)(F)F)cn2)nc1
ASD04910144	Cc1cc(O)ccc1-n1cc2ccccc2n1
ASD04910145	COc1ccc(-n2cc3ccccc3n2)c(C)c1
ASD04910147	Cc1cc(-n2cc(C(F)(F)F)cn2)ccc1C#N
ASD04910148	CCOC(=O)c1ccc(C(O)C2CCCC2)cc1
ASD04910149	CCCC(Oc1ccc(-n2cc(CC)c(C)n2)cc1)c1ccc(C(=O)NCCC(=O)O)cc1
ASD04910150	Nc1ccc(-n2cnc(Cl)c2)nc1
ASD04910151	O=[N+]([O-])c1ccc(-n2cnc(Cl)c2)nc1
ASD04910153	CC(C)(C)C(=O)CBr
ASD04910154	CC(C)(C)c1c[nH]cn1
ASD04910155	CC(C)(C)c1cn(-c2ccc([N+](=O)[O-])cn2)cn1
ASD04910156	CC(C)(C)c1cn(-c2ccc(N)cn2)cn1
ASD04910157	CC(C)c1c[nH]cn1
ASD04910158	CC(C)c1cn(-c2ccc([N+](=O)[O-])cn2)cn1
ASD04910159	CC(C)c1cn(-c2ccc(N)cn2)cn1
ASD04910160	CCCC(Oc1ccc(-n2nc(CC)cc2CC)cc1)c1ccc(C(=O)NCCC(=O)O)cc1
ASD04910161	CCCC(Oc1ccc(Br)cc1)c1ccc(C(=O)OCC)cc1
ASD04910162	c1ccc(-c2c[nH]cn2)cc1
ASD04910163	COc1cc(C)c(-n2cc(Cl)cn2)c(C)c1
ASD04910164	Cc1cc(O)cc(C)c1-n1cc(Cl)cn1
ASD04910165	COc1cc(C)c(Br)c(C)c1
ASD04910166	Cc1cc([N+](=O)[O-])cc(C)c1-n1cnc(C(F)(F)F)c1
ASD04910167	Cc1cc(O)cc(C)c1-n1cnc(C(F)(F)F)c1
ASD04910168	Oc1ccc(-n2cc(-c3ccccc3)cn2)nc1
ASD04910169	CC(C)(C)OC(=O)n1cc(C(C)(C)C)cn1
ASD04910170	CC(C)(C)c1cn[nH]c1
ASD04910171	CCCC(Oc1ccc(-n2cc(C)cn2)cc1)c1ccc(C(=O)NCCC(=O)O)cc1
ASD04910172	CC(C)(C)c1cnn(-c2ccc(N)cn2)c1
ASD04910173	Oc1ccc(-n2cc3cc(Cl)ccc3n2)cc1
ASD04910174	CC(C)CC(O)c1ccc(-n2cc(C(F)(F)F)cn2)nc1
ASD04910175	CON(C)C(=O)c1ccc(Cl)nc1
ASD04910176	CC(C)CC(=O)c1ccc(Cl)nc1
ASD04910177	CC(C)CC(=O)c1ccc(-n2cc(C(F)(F)F)cn2)nc1
ASD04910179	COC(=O)c1ccc(NC(=O)OC(C)(C)C)nc1
ASD04910180	CN(C)/C=C(/C=[N+](C)C)C1CC1.F[P-](F)(F)(F)(F)F
ASD04910181	Cc1cc(Br)cc(C)c1-n1cc(C2CC2)cn1
ASD04910182	CCCC(Oc1ccc(-n2ccc(C(C)C)n2)cc1)c1ccc(C(=O)NCCC(=O)O)cc1
ASD04910183	Cc1cc(O)cc(C)c1-n1cc(C2CC2)cn1
ASD04910184	Cc1cc(Br)cc(C)c1-n1cc(C(F)(F)F)nn1
ASD04910185	Cc1cc(O)cc(C)c1-n1cc(C(F)(F)F)nn1
ASD04910186	CCCC(O)c1ccc(C(=O)NCCC(=O)OCC)cc1
ASD04910187	CCCC(O)c1ccc(C(=O)O)cc1
ASD04910189	Cc1cc(O)cnc1-n1cc(C(F)(F)F)cn1
ASD04910190	Cc1cc(Br)cnc1-n1cc(C(F)(F)F)cn1
ASD04910192	CCOC(=O)CCNC(=O)c1ccc(C(O)C2CCC2)cc1
ASD04910193	CCCC(Oc1ccc(-n2cc(F)cn2)cc1)c1ccc(C(=O)NCCC(=O)O)cc1
ASD04910198	CCOC(=O)c1ccc(C(O)C2CC(C)(C)C2)cc1
ASD04910199	CCOC(=O)CCNC(=O)c1ccc(C(=O)C2CC(C)(C)C2)cc1
ASD04910202	CCOC(=O)CCNC(=O)c1ccc(C(O)C2CC(C)(C)C2)cc1
ASD04910203	COc1cc(C)cc(O)c1-n1cc(C(F)(F)F)cn1
ASD04910204	CCCC(Oc1ccc(-n2ccc(C)n2)cc1)c1ccc(C(=O)NCCC(=O)O)cc1
ASD04910205	COc1cccc(C)c1-n1cc(C(F)(F)F)cn1
ASD04910206	COc1cc(O)cc(C)c1-n1cc(C(F)(F)F)cn1
ASD04910207	CCOC(=O)c1ccc(C(=O)C2CC(F)(F)C2)cc1
ASD04910208	O=C(Cl)C1CC(F)(F)C1
ASD04910210	Oc1cnc(-n2cc(C(F)(F)F)cn2)nc1
ASD04910211	FC(F)(F)c1cnn(-c2ncc(Br)cn2)c1
ASD04910212	CC1(C)OB(c2cnc(-n3cc(C(F)(F)F)cn3)nc2)OC1(C)C
ASD04910215	CCCC(Oc1ccc(-n2nccn2)cc1)c1ccc(C(=O)NCCC(=O)O)cc1
ASD04910218	Nc1ccc(-n2cnc(-c3ccccc3)c2)nc1
ASD04910219	Ic1ccc(-n2cnc(-c3ccccc3)c2)nc1
ASD04910221	Cc1nn(-c2ccc(N)cn2)cc1Cl
ASD04910222	Nc1ccc(-n2cc(-c3ccccn3)cn2)nc1
ASD04910223	CCc1cn(-c2ccc(N)cn2)nc1C
ASD04910224	Cc1cc(C#N)cc(C)c1-n1cc(C(F)(F)F)cn1
ASD04910225	Cc1cc(C=O)cc(C)c1-n1cc(C(F)(F)F)cn1
ASD04910226	CCCC(Oc1ccc(-n2cc(C(F)(F)F)cn2)cc1)c1ccc(C(=O)NCCC(=O)O)cn1
ASD04910227	CCCCc1ccn(-c2ccc(OC(CCC)c3ccc(C(=O)NCCC(=O)O)cc3)cc2)n1
ASD04910228	Cc1cc(/C=N/S(=O)C(C)(C)C)cc(C)c1-n1cc(C(F)(F)F)cn1
ASD04910229	Cc1cc(C(CC(C)C)NS(=O)C(C)(C)C)cc(C)c1-n1cc(C(F)(F)F)cn1
ASD04910230	COC(=O)c1ccc(NC(CC(C)C)c2cc(C)c(-n3cc(C(F)(F)F)cn3)c(C)c2)nc1
ASD04910231	Cc1cc(C(N)CC(C)C)cc(C)c1ON1C=CN(C(F)(F)F)C=C1.Cl
ASD04910232	Cc1cc(C(CC(C)C)Nc2ccc(C(=O)O)cn2)cc(C)c1-n1cc(C(F)(F)F)cn1
ASD04910233	CCOC(=O)CCNC(=O)c1ccc(N[C@H](CC(C)C)c2cc(C)c(-n3cc(C(F)(F)F)cn3)c(C)c2)nc1
ASD04910234	CCOC(=O)CCNC(=O)c1ccc(N[C@@H](CC(C)C)c2cc(C)c(-n3cc(C(F)(F)F)cn3)c(C)c2)nc1
ASD04910235	COC(=O)c1ccc(C(=O)C2CCOCC2)cc1
ASD04910236	COC(=O)c1ccc(C(Nc2ccc(-n3cc(C(F)(F)F)cn3)nc2)C2CCOCC2)cc1
ASD04910237	CCOC(=O)CCNC(=O)c1ccc(C(=O)C(C)(C)C)cc1
ASD04910238	CCOC(=O)CCNC(=O)c1ccc(C(Nc2ccc(-n3cc(C(F)(F)F)cn3)nc2)C(C)(C)C)cc1
ASD04910239	CCCC(Oc1ccc(-n2nc(C)cc2OCC)cc1)c1ccc(C(=O)NCCC(=O)O)cc1
ASD04910240	CCOC(=O)CCNC(=O)c1ccc(C(Nc2ccc(-n3cnc(C(F)(F)F)c3)nc2)C(C)(C)C)cc1
ASD04910241	Oc1ccc(-n2cc3cc(F)ccc3n2)cc1
ASD04910242	Oc1ccc(-n2cc3ccc(F)cc3n2)cc1
ASD04910243	Cc1cc(O)cc(C)c1-n1cc2ccccc2n1
ASD04910244	Cc1cc(O)cc(C)c1/N=N/c1ccccc1CO
ASD04910246	CCCC(O)c1ccc(-n2cc(C(F)(F)F)cn2)nc1
ASD04910247	CCCC(O)c1ccc(Cl)nc1
ASD04910248	CCCC(=O)c1ccc(Cl)nc1
ASD04910249	CCCC(=O)c1ccc(-n2cc(C(F)(F)F)cn2)nc1
ASD04910250	CCCC(Oc1ccc(-n2nc(C)cc2OC)cc1)c1ccc(C(=O)NCCC(=O)O)cc1
ASD04910252	Nc1cnc(-n2cnc(C(F)(F)F)c2)nc1
ASD04910254	CCCC(c1ccc(C(=O)OC)cc1)N(C)c1ccc(-n2cnc(C(F)(F)F)c2)cc1
ASD04910256	CC(C)CC(Oc1ccc(C(=O)NCCC(=O)O)cc1)c1ccc(-n2cnc(C(F)(F)F)c2)cc1
ASD04910257	COC(=O)c1ccc(OC(CC(C)C)c2ccc(-n3cnc(C(F)(F)F)c3)cc2)cc1
ASD04910258	CC(C)CC(Oc1ccc(C(=O)O)cc1)c1ccc(-n2cnc(C(F)(F)F)c2)cc1
ASD04910259	COC(=O)CCNC(=O)c1ccc(OC(CC(C)C)c2ccc(-n3cnc(C(F)(F)F)c3)cc2)cc1
ASD04910261	CCCCc1cn(-c2ccc(OC(CCC)c3ccc(C(=O)NCCC(=O)O)cc3)cc2)cn1
ASD04910263	CCCC(Oc1ccc(-n2cc(C(F)(F)F)cn2)cc1)c1ccc(Br)cn1
ASD04910264	CCCC(Oc1ccc(-n2cc(C(F)(F)F)cn2)cc1)c1ccc(C(=O)NCCC(=O)OCC)cn1
ASD04910265	CC(C)CC(Cc1ccc(-n2cc(C(F)(F)F)cn2)cc1)c1ccc(C(=O)NCCC(=O)O)cc1
ASD04910267	COC(=O)c1ccc(/C(=C\c2ccc(Br)cc2)CC(C)C)cc1
ASD04910268	CC(C)CC(=Cc1ccc(-n2cc(C(F)(F)F)cn2)cc1)c1ccc(C(=O)O)cc1
ASD04910270	COC(=O)CCNC(=O)c1ccc(C(Cc2ccc(-n3cc(C(F)(F)F)cn3)cc2)CC(C)C)cc1
ASD04910272	CCCC(Nc1ccc(-n2cc(C(F)(F)F)cn2)nc1)c1ccc(C(=O)NCCC(=O)O)cc1
ASD04910273	CCCC(Oc1ccc(-n2c(C)c(C)c(C)c2C#N)cc1)c1ccc(C(=O)NCCC(=O)O)cc1
ASD04910277	CCCC(Nc1ccc(-n2cnc(C(F)(F)F)c2)nc1)c1ccc(C(=O)NCCC(=O)O)cc1
ASD04910283	CCCC(Oc1ccc(-n2cnc(C(F)(F)F)c2)cc1)c1ccc(C(=O)OC)cc1
ASD04910284	CCCC(Oc1ccc(-n2cc(C)c(C#N)c2C)cc1)c1ccc(C(=O)NCCC(=O)O)cc1
ASD04910285	CCCC(Oc1ccc(-n2cnc(C(F)(F)F)c2)cc1)c1ccc(C(=O)NCCC(=O)OC)cc1
ASD04910294	CCCC(Oc1ccc(-n2ccc(C)c2C#N)cc1)c1ccc(C(=O)NCCC(=O)O)cc1
ASD04910305	CCCc1ccn(-c2ccc(OC(CCC)c3ccc(C(=O)NCCC(=O)O)cn3)cc2)n1
ASD04910307	CCCC(Oc1ccc(-n2cc(C)c(C)n2)cc1)c1ccc(C(=O)NCCC(=O)O)cc1
ASD04910308	CCCC(Oc1ccc(-n2cccn2)cc1)c1ccc(C(=O)NCCC(=O)O)cc1
ASD04910309	CCCC(Oc1ccc(-n2ccn3nccc23)cc1)c1ccc(C(=O)NCCC(=O)O)cc1
ASD04910310	CCCC(Oc1ccc(-n2ccc(CC)n2)cc1)c1ccc(C(=O)NCCC(=O)O)cc1
ASD04910311	CCCC(Oc1ccc(-n2cnc(Cl)c2C)cc1)c1ccc(C(=O)NCCC(=O)O)cc1
ASD04910312	CCCC(Oc1ccc(-n2cnc(CC)c2CC)cc1)c1ccc(C(=O)NCCC(=O)O)cc1
ASD04910313	CCCC(Oc1ccc(-n2nc(C)cc2C)cc1)c1ccc(C(=O)NCCC(=O)O)cc1
ASD04910314	CCCC(Oc1ccc(-n2ncc(C)n2)cc1)c1ccc(C(=O)NCCC(=O)O)cc1
ASD04910315	CCCC(Oc1ccc(-n2cncn2)cc1)c1ccc(C(=O)NCCC(=O)O)cc1
ASD04910317	CCCCc1nccn1-c1ccc(OC(CCC)c2ccc(C(=O)NCCC(=O)O)cc2)cc1
ASD04910318	CCCC(Oc1ccc(-n2cnc(C)c2C)cc1)c1ccc(C(=O)NCCC(=O)O)cc1
ASD04910319	CCCC(Oc1ccc(-c2cnn(CCC)c2)cc1)c1ccc(C(=O)NCCC(=O)O)cc1
ASD04910320	CCCC(Oc1ccc(-c2cc[nH]n2)cc1)c1ccc(C(=O)NCCC(=O)O)cc1
ASD04910321	CCCC(Oc1ccc(-c2c(C)noc2C)cc1)c1ccc(C(=O)NCCC(=O)O)cc1
ASD04910322	CCCC(Oc1ccc(-c2cc(C(F)(F)F)nn2C)cc1)c1ccc(C(=O)NCCC(=O)O)cc1
ASD04910323	CCCC(Oc1ccc(-c2cnn(C)c2)cc1)c1ccc(C(=O)NCCC(=O)O)cc1
ASD04910324	CCCC(Oc1ccc(-c2cnn(C)c2C)cc1)c1ccc(C(=O)NCCC(=O)O)cc1
ASD04910325	CCCC(Oc1ccc(-c2cn[nH]c2)cc1)c1ccc(C(=O)NCCC(=O)O)cc1
ASD04910326	CCCC(Oc1ccc(-c2ccnn2C)cc1)c1ccc(C(=O)NCCC(=O)O)cc1
ASD04910328	CCCC(Oc1ccc(-c2c(C)nn(C)c2C)cc1)c1ccc(C(=O)NCCC(=O)O)cc1
ASD04910329	CCCC(Oc1ccc(-n2cc(C(F)(F)F)cn2)cc1)c1ccc(C(=O)NCCC(=O)O)cc1
ASD04910330	CCCC(Nc1ccc(-n2cc(-c3ccccc3)cn2)nc1)c1ccc(C(=O)NCCC(=O)OC)cc1
ASD04910331	CCCC(Nc1ccc(-n2cc(-c3ccccc3)cn2)nc1)c1ccc(C(=O)NCCC(=O)O)cc1
ASD04910332	CCCC(Nc1ccc(-n2cc(F)cn2)cc1)c1ccc(C(=O)NCCC(=O)O)cc1
ASD04910333	CC(C)CC(Nc1ccc(C(=O)NCCC(=O)O)cn1)c1ccc(-n2cc(C(F)(F)F)cn2)cc1
ASD04910334	CC(C)CC(Nc1ccc(C(=O)O)cn1)c1ccc(-n2cc(C(F)(F)F)cn2)cc1
ASD04910335	COC(=O)CCNC(=O)c1ccc(NC(CC(C)C)c2ccc(-n3cc(C(F)(F)F)cn3)cc2)nc1
ASD04910337	O=C(O)CCNC(=O)c1ccc(C(CC2CC2)Oc2ccc(-n3cc(C(F)(F)F)cn3)cc2)cc1
ASD04910340	COC(=O)c1ccc(C(CC2CC2)Oc2ccc(-n3cc(C(F)(F)F)cn3)cc2)cc1
ASD04910341	COC(=O)CCNC(=O)c1ccc(C(CC2CC2)Oc2ccc(-n3cc(C(F)(F)F)cn3)cc2)cc1
ASD04910343	O=C(O)CCNC(=O)c1ccc(C(Oc2ccc(-n3cc(C(F)(F)F)cn3)cc2)C2CCCC2)cc1
ASD04910354	O=C(O)CCNC(=O)c1ccc(C(Oc2ccc(-n3cc(C(F)(F)F)cn3)cc2)C2CC2)cc1
ASD04910356	CC(C)C(Oc1ccc(-n2cc(C(F)(F)F)cn2)cc1)c1ccc(C(=O)N(CCC(=O)OC(C)(C)C)C(C)(C)C)cc1
ASD04910363	CCCC(Oc1cc(C)c(-n2cc(C(F)(F)F)cn2)c(C)c1)c1ccc(C(=O)OCC)cc1
ASD04910364	CCCC(Oc1cc(C)c(-n2cc(C(F)(F)F)cn2)c(C)c1)c1ccc(C(=O)O)cc1
ASD04910367	CCC[C@H](Oc1cc(C)c(-n2cc(C(F)(F)F)cn2)c(C)c1)c1ccc(C(=O)OCC)cc1
ASD04910368	CCC[C@H](Oc1cc(C)c(-n2cc(C(F)(F)F)cn2)c(C)c1)c1ccc(C(=O)O)cc1
ASD04910369	CCC[C@@H](O)c1ccc(C(=O)O)cc1
ASD04910370	CCC[C@@H](O)c1ccc(C(=O)NCCC(=O)OCC)cc1
ASD04910376	COc1ccc(-n2cc(C=O)cn2)cc1
ASD04910377	COc1ccc(-n2cc(C#N)cn2)cc1
ASD04910378	N#Cc1cnn(-c2ccc(O)cc2)c1
ASD04910381	CCCC(Oc1ccc(-n2cc3c(n2)CCCC3)cc1)c1ccc(C(=O)OC)cc1
ASD04910385	CCCC(Oc1ccc(-n2cc3c(n2)CCC3)cc1)c1ccc(C(=O)OC)cc1
ASD04910388	CCCC(Oc1ccc(-n2cc3ccccc3n2)cc1)c1ccc(C(=O)OC)cc1
ASD04910392	CCOC(=O)c1cnc(NC(CC(C)C)c2ccc(-n3cc(C(F)(F)F)cn3)cc2)nc1
ASD04910394	CCCC(Oc1ccc(-n2cnc(C)n2)cc1)c1ccc(C(=O)NCCC(=O)O)cc1
ASD04910397	O=C(O)CCNC(=O)c1ccc(C(Nc2ccc(-n3cc(C(F)(F)F)cn3)cc2)C2CCCCC2)nc1
ASD04910398	COC(=O)c1ccc(C(Nc2ccc(-n3cc(C(F)(F)F)cn3)cc2)C2CCCCC2)nc1
ASD04910399	CC(C)(C)OC(=O)CCNC(=O)c1ccc(C(Nc2ccc(-n3cc(C(F)(F)F)cn3)cc2)C2CCCCC2)nc1
ASD04910401	COC(=O)c1ccc(C(CC(C)(C)C)Nc2ccc(-n3cnc(C(F)(F)F)c3)nc2)cc1
ASD04910403	O=C(O)CCNC(=O)c1ccc(C(Nc2ccc(-n3cc(C(F)(F)F)cn3)nc2)C2CCCCC2)cc1
ASD04910406	Cc1cc(N)cnc1-n1cc(C(F)(F)F)cn1
ASD04910407	COC(=O)c1ccc(/C=N/c2cnc(-n3cc(C(F)(F)F)cn3)c(C)c2)nc1
ASD04910408	COC(=O)c1ccc(C(CC(C)C)Nc2cnc(-n3cc(C(F)(F)F)cn3)c(C)c2)nc1
ASD04910411	CCCC(Nc1ccc(-n2cc(C(F)(F)F)cn2)cc1)c1ccc(C(=O)O)cc1
ASD04910412	Cc1cc(NC(CC(C)C)c2ccc(C(=O)NCCC(=O)O)cc2)cnc1-n1cc(C(F)(F)F)cn1
ASD04910413	O=C(O)CCNC(=O)c1ccc(C(Nc2ccc(-n3cc(C(F)(F)F)cn3)nc2)C2CCC2)cc1
ASD04910414	O=C(O)CCNC(=O)c1ccc(C(CC2CC2)Nc2ccc(-n3cc(C(F)(F)F)cn3)nc2)cc1
ASD04910415	CCCC(Oc1ccc(-n2cc(C(F)(F)F)cn2)c(C)c1)c1ccc(C(=O)NCCC(=O)O)cc1
ASD04910417	CCCC(Nc1ccc(-n2cc(C(F)(F)F)cn2)nc1)c1ccc(C(=O)NCCC(=O)O)cc1F
ASD04910418	CCCC(Nc1ccc(-n2cc(C(F)(F)F)cn2)nc1)c1ccc(C(=O)OC)cc1F
ASD04910419	CCCC(Nc1ccc(-n2cc(C(F)(F)F)cn2)nc1)c1ccc(C(=O)NCCC(=O)O)cc1C
ASD04910420	CCCC(Nc1cnc(-n2cc(C(F)(F)F)cn2)nc1)c1ccc(C(=O)NCCC(=O)O)cc1
ASD04910421	CC1(C)CC(C(Nc2ccc(-n3cc(C(F)(F)F)cn3)nc2)c2ccc(C(=O)NCCC(=O)O)cc2)C1
ASD04910422	CCOC(=O)c1ccc(C(Nc2ccc(-n3cc(C(F)(F)F)cn3)nc2)C2CC(C)(C)C2)cc1
ASD04910424	CCCC(Oc1ccc(-n2cc3ccccc3n2)c(C)c1)c1ccc(C(=O)NCCC(=O)O)cc1
ASD04910425	CCCC(Oc1ccc(-n2cc3ccccc3n2)c(C)c1)c1ccc(C(=O)NCCC(=O)OC)cc1
ASD04910426	Cc1cc(-n2cc(C(F)(F)F)cn2)ccc1CN(c1ccc(C(=O)NCCC(=O)O)cn1)C1CCCCC1
ASD04910428	Cc1cc(-n2cc(C(F)(F)F)cn2)ccc1C(Nc1ccc(C(=O)NCCC(=O)O)cn1)C1CCCCC1
ASD04910429	Cc1cc(-n2cc(C(F)(F)F)cn2)ccc1C(N)C1CCCCC1
ASD04910430	COC(=O)c1ccc(NC(c2ccc(-n3cc(C(F)(F)F)cn3)cc2C)C2CCCCC2)nc1
ASD04910431	COC(=O)CCNC(=O)c1ccc(NC(c2ccc(-n3cc(C(F)(F)F)cn3)cc2C)C2CCCCC2)nc1
ASD04910432	O=C(O)CCNC(=O)c1ccc(C(Oc2ccc(-n3cc4ccccc4n3)cc2)C2CCCC2)cc1
ASD04910433	O=C(O)CCNC(=O)c1ccc(C(Nc2ccc(-n3cnc(Cl)c3)nc2)C2CCCC2)cc1
ASD04910434	CCOC(=O)c1ccc(C(Nc2ccc(-n3cnc(Cl)c3)nc2)C2CCCC2)cc1
ASD04910435	O=C(O)CCNC(=O)c1ccc(C(Nc2ccc(-n3cnc(C(F)(F)F)c3)nc2)C(F)(F)F)cc1
ASD04910436	FC(F)(F)c1cn(-c2ccc(NC(c3ccc(Br)cc3)C(F)(F)F)cn2)cn1
ASD04910437	O=C(O)/C=C/NC(=O)c1ccc(C(Nc2ccc(-n3cnc(C(F)(F)F)c3)nc2)C(F)(F)F)cc1
ASD04910439	CC(C)(C)c1cn(-c2ccc(NC(c3ccc(C(=O)NCCC(=O)O)cc3)C3CCCC3)cn2)cn1
ASD04910440	CC(C)c1cn(-c2ccc(NC(c3ccc(C(=O)NCCC(=O)O)cc3)C3CCCC3)cn2)cn1
ASD04910442	CCCC(Oc1ccc(-n2cc3cccc(C)c3n2)cc1)c1ccc(C(=O)NCCC(=O)O)cc1
ASD04910443	CCCC(Oc1ccc(-n2cc3ccc(C)cc3n2)cc1)c1ccc(C(=O)NCCC(=O)O)cc1
ASD04910444	CCCC(Oc1ccc(-n2cc3c(C)cccc3n2)cc1)c1ccc(C(=O)NCCC(=O)O)cc1
ASD04910445	CCCC(Oc1ccc(-n2cc3cc(C)ccc3n2)cc1)c1ccc(C(=O)NCCC(=O)O)cc1
ASD04910446	CCCC(Nc1ccc(-n2cnc(-c3ccccc3)c2)nc1)c1ccc(C(=O)NCCC(=O)O)cc1
ASD04910447	CCCC(Oc1cc(C)c(-n2cc(Cl)cn2)c(C)c1)c1ccc(C(=O)NCCC(=O)O)cc1
ASD04910448	Cc1cc(OC(c2ccc(C(=O)NCCC(=O)O)cc2)C2CCCC2)cc(C)c1-n1cnc(C(F)(F)F)c1
ASD04910451	CCCC(Oc1ccc(-n2cc(-c3ccccc3)cn2)nc1)c1ccc(C(=O)NCCC(=O)O)cc1
ASD04910452	CCCC(Oc1ccc(-n2cc(-c3ccccc3)cn2)nc1)c1ccccc1C(=O)NCCC(=O)O
ASD04910453	CC1(C)CC(C(Nc2ccc(-n3cnc(C(F)(F)F)c3)nc2)c2ccc(C(=O)NCCC(=O)O)cc2)C1
ASD04910454	COC(=O)CCNC(=O)c1ccc(C(Nc2ccc(-n3cnc(C(F)(F)F)c3)nc2)C2CC(C)(C)C2)cc1
ASD04910455	CCCC(Nc1ccc(-n2cc(C(C)(C)C)cn2)nc1)c1ccc(C(=O)NCCC(=O)O)cc1
ASD04910456	Cc1cc(OC(c2ccc(C(=O)NCCC(=O)O)cc2)C2CCC2)cc(C)c1-n1cc(C(F)(F)F)cn1
ASD04910457	CCCC(Oc1ccc(-n2cc3cccc(Cl)c3n2)cc1)c1ccc(C(=O)NCCC(=O)O)cc1
ASD04910458	CCCC(Oc1ccc(-n2cc3cc(Cl)ccc3n2)cc1)c1ccc(C(=O)NCCC(=O)O)cc1
ASD04910459	CCCC(Oc1cc(C)c(-n2cnc(C(F)(F)F)c2)c(C)c1)c1ccc(C(=O)NCCC(=O)O)cc1
ASD04910460	CC(C)CC(Nc1ccc(C(=O)NCCC(=O)O)cn1)c1ccc(-n2cc(C(F)(F)F)cn2)nc1
ASD04910462	COC(=O)c1ccc(N(C(=O)OC(C)(C)C)C(CC(C)C)c2ccc(-n3cc(C(F)(F)F)cn3)nc2)nc1
ASD04910463	CCCC(Oc1cc(C)c(-n2cc(C3CC3)cn2)c(C)c1)c1ccc(C(=O)NCCC(=O)O)cc1
ASD04910466	CCCC(Oc1cc(C)c(-n2cc(C(F)(F)F)nn2)c(C)c1)c1ccc(C(=O)NCCC(=O)O)cc1
ASD04910467	CCCC(Oc1cnc(-n2cc(C(F)(F)F)cn2)nc1)c1ccc(C(=O)NCCC(=O)O)cc1
ASD04910468	CCCC(Oc1cnc(-n2cc(C(F)(F)F)cn2)c(C)c1)c1ccc(C(=O)NCCC(=O)O)cc1
ASD04910470	Cc1cc(OC(c2ccc(C(=O)NCCC(=O)O)cc2)C2CC(C)(C)C2)cc(C)c1-n1cc(C(F)(F)F)cn1
ASD04910471	CCOC(=O)c1ccc(C(Oc2cc(C)c(-n3cc(C(F)(F)F)cn3)c(C)c2)C2CC(C)(C)C2)cc1
ASD04910472	CCCC(Oc1ccc(-c2cc(C(F)(F)F)nn2CC)cc1)c1ccc(C(=O)NCCC(=O)O)cc1
ASD04910473	Cc1cc(OC(c2ccc(C(=O)O)cc2)C2CC(C)(C)C2)cc(C)c1-n1cc(C(F)(F)F)cn1
ASD04910474	CCOC(=O)CCNC(=O)c1ccc(C(Oc2cc(C)c(-n3cc(C(F)(F)F)cn3)c(C)c2)C2CC(C)(C)C2)cc1
ASD04910476	CCCC(Oc1cc(C)c(-n2cc(C(F)(F)F)cn2)c(OC)c1)c1ccc(C(=O)NCCC(=O)O)cc1
ASD04910477	CCCC(Oc1cc(C)c(-n2cc(C(F)(F)F)cn2)c(OC)c1)c1ccc(C(=O)NCCC(=O)OCC)cc1
ASD04910479	O=C(O)CCNC(=O)c1ccc(C(Nc2ccc(-n3cnc(C(F)(F)F)c3)nc2)C2CC(F)(F)C2)cc1
ASD04910480	CCOC(=O)c1ccc(C(Nc2ccc(-n3cnc(C(F)(F)F)c3)nc2)C2CC(F)(F)C2)cc1
ASD04910481	O=C(O)c1ccc(C(Nc2ccc(-n3cnc(C(F)(F)F)c3)nc2)C2CC(F)(F)C2)cc1
ASD04910482	CCOC(=O)CCNC(=O)c1ccc(C(Nc2ccc(-n3cnc(C(F)(F)F)c3)nc2)C2CC(F)(F)C2)cc1
ASD04910485	CC1(C)CC(C(Oc2cnc(-n3cc(C(F)(F)F)cn3)nc2)c2ccc(C(=O)NCCC(=O)O)cc2)C1
ASD04910486	CC1(C)CC(C(Nc2cnc(-n3cc(C(F)(F)F)cn3)nc2)c2ccc(C(=O)NCCC(=O)O)cc2)C1
ASD04910487	CCOC(=O)CCNC(=O)c1ccc(C(Nc2cnc(-n3cc(C(F)(F)F)cn3)nc2)C2CC(C)(C)C2)cc1
ASD04910489	CCCC(Oc1ccc(-n2cc(C(F)(F)F)cn2)cc1C)c1ccc(C(=O)NCCC(=O)O)cc1
ASD04910490	CCCC(Oc1ccc(-n2cc(C(F)(F)F)cn2)cc1C)c1ccc(C(=O)O)cc1
ASD04910494	Cc1nn(-c2ccc(NC(c3ccc(C(=O)NCCC(=O)O)cc3)C3CCCC3)cn2)cc1Cl
ASD04910495	CCOC(=O)c1ccc(C(Nc2ccc(-n3cc(Cl)c(C)n3)nc2)C2CCCC2)cc1
ASD04910496	Cc1nn(-c2ccc(NC(c3ccc(C(=O)O)cc3)C3CCCC3)cn2)cc1Cl
ASD04910498	CCCC(Nc1ccc(-n2cc(-c3ccccn3)cn2)nc1)c1ccc(C(=O)OCC)cc1
ASD04910499	CCCC(Nc1ccc(-n2cc(-c3ccccc3)cn2)nc1)c1ccc(C(=O)N(C)CCC(=O)O)cc1
ASD04910500	CCCC(Nc1ccc(-n2cc(-c3ccccc3)cn2)nc1)c1ccc(C(=O)OCC)cc1
ASD04910501	CCCC(Nc1ccc(-n2cc(-c3ccccc3)cn2)nc1)c1ccc(C(=O)N(C)CCC(=O)OC(C)(C)C)cc1
ASD04910502	CCCC(Nc1ccc(-n2cc(CC)c(C)n2)nc1)c1ccc(C(=O)NCCC(=O)O)cc1
ASD04910503	Cc1cc([C@@H](CC(C)C)Nc2ccc(C(=O)NCCC(=O)O)cn2)cc(C)c1-n1cc(C(F)(F)F)cn1
ASD04910505	Cc1cc([C@H](CC(C)C)Nc2ccc(C(=O)NCCC(=O)O)cn2)cc(C)c1-n1cc(C(F)(F)F)cn1
ASD04910506	Cc1cc(C(Nc2ccc(C(=O)NCCC(=O)O)cn2)C2CCCC2)cc(C)c1-n1cc(C(F)(F)F)cn1
ASD04910507	Cc1cc(C(NS(=O)C(C)(C)C)C2CCCC2)cc(C)c1-n1cc(C(F)(F)F)cn1
ASD04910508	Cc1cc(C(N)C2CCCC2)cc(C)c1-n1cc(C(F)(F)F)cn1.Cl
ASD04910509	COC(=O)c1ccc(NC(c2cc(C)c(-n3cc(C(F)(F)F)cn3)c(C)c2)C2CCCC2)nc1
ASD04910510	Cc1cc(C(Nc2ccc(C(=O)O)cn2)C2CCCC2)cc(C)c1-n1cc(C(F)(F)F)cn1
ASD04910511	O=C(O)CCNC(=O)c1ccc([C@H](CCC(F)(F)F)Nc2ccc(-n3cc(C(F)(F)F)cn3)nc2)cc1
ASD04910512	O=C(O)CCNC(=O)c1ccc([C@@H](CCC(F)(F)F)Nc2ccc(-n3cc(C(F)(F)F)cn3)nc2)cc1
ASD04910514	CCOC(=O)c1ccc(C(=O)CCC(F)(F)F)cc1
ASD04910516	CCOC(=O)c1ccc(C(CCC(F)(F)F)Nc2ccc(-n3cc(C(F)(F)F)cn3)nc2)cc1
ASD04910517	O=C(O)c1ccc(C(CCC(F)(F)F)Nc2ccc(-n3cc(C(F)(F)F)cn3)nc2)cc1
ASD04910518	CCOC(=O)CCNC(=O)c1ccc(C(CCC(F)(F)F)Nc2ccc(-n3cc(C(F)(F)F)cn3)nc2)cc1
ASD04910519	O=C(O)CCNC(=O)c1ccc(C(CCC(F)(F)F)Nc2ccc(-n3cc(C(F)(F)F)cn3)nc2)cc1
ASD04910520	CC1(C)CC([C@H](Nc2ccc(-n3cc(C4CC4)cn3)nc2)c2ccc(C(=O)NCCC(=O)O)cc2)C1
ASD04910521	CC1(C)CC([C@@H](Nc2ccc(-n3cc(C4CC4)cn3)nc2)c2ccc(C(=O)NCCC(=O)O)cc2)C1
ASD04910522	O=[N+]([O-])c1ccc(-n2cc(I)cn2)nc1
ASD04910523	O=[N+]([O-])c1ccc(-n2cc(C3CC3)cn2)nc1
ASD04910524	Nc1ccc(-n2cc(C3CC3)cn2)nc1
ASD04910525	CCOC(=O)CCNC(=O)c1ccc(C(Nc2ccc(-n3cc(C4CC4)cn3)nc2)C2CC(C)(C)C2)cc1
ASD04910527	CCCC(Nc1ccc(-n2cc(C3CC3)cn2)nc1)c1ccc(C(=O)NCCC(=O)O)cc1
ASD04910528	CCCC(Nc1ccc(-n2cc(C3CC3)cn2)nc1)c1ccc(C(=O)O)cc1
ASD04910529	O=C(O)CCNC(=O)c1ccc(C(Nc2ccc(-n3cc(C(F)(F)F)cn3)nc2)C2CCOCC2)cc1
ASD04910530	CC(C)(C)CNc1cnc(-n2cc(C(F)(F)F)cn2)cc1-c1ccccc1C(=O)NCCC(=O)O
ASD04910531	CC(C)(C)[C@H](Nc1ccc(-n2cc(C(F)(F)F)cn2)nc1)c1ccc(C(=O)NCCC(=O)O)cc1
ASD04910532	CC(C)(C)[C@@H](Nc1ccc(-n2cc(C(F)(F)F)cn2)nc1)c1ccc(C(=O)NCCC(=O)O)cc1
ASD04910533	CC(C)(C)C(Nc1ccc(-n2cnc(C(F)(F)F)c2)nc1)c1ccc(C(=O)NCCC(=O)O)cc1
ASD04910534	CC(C)(C)[C@H](Nc1ccc(-n2cnc(C(F)(F)F)c2)nc1)c1ccc(C(=O)NCCC(=O)O)cc1
ASD04910535	CC(C)(C)[C@@H](Nc1ccc(-n2cnc(C(F)(F)F)c2)nc1)c1ccc(C(=O)NCCC(=O)O)cc1
ASD04910536	CCCC(Nc1cc(F)c(-n2cc(C(F)(F)F)cn2)c(F)c1)c1ccc(C(=O)NCCC(=O)O)cc1
ASD04910538	COc1cc(F)c(N(NC(=O)OC(C)(C)C)C(=O)OC(C)(C)C)c(F)c1
ASD04910539	COc1cc(F)c(NN)c(F)c1.Cl
ASD04910540	COc1cc(F)c(-n2cc(C(F)(F)F)cn2)c(F)c1
ASD04910541	CCCC(Oc1cc(F)c(-n2cc(C(F)(F)F)cn2)c(F)c1)c1ccc(C(=O)OCC)cc1
ASD04910542	CCCC(Oc1ccc(-n2cc3cc(F)ccc3n2)cc1)c1ccc(C(=O)NCCC(=O)O)cc1
ASD04910543	CCCC(Oc1ccc(-n2cc3ccc(F)cc3n2)cc1)c1ccc(C(=O)NCCC(=O)O)cc1
ASD04910544	CCC[C@@H](Oc1cc(C)c(-n2cc3ccccc3n2)c(C)c1)c1ccc(C(=O)NCCC(=O)O)cc1
ASD04910546	CCCC(Oc1cc(C)c(-n2cc3ccccc3n2)c(C)c1)c1ccc(C(=O)NCCC(=O)O)cc1
ASD04910547	CCCC(Nc1ccc(C(=O)NCCC(=O)O)cn1)c1ccc(-n2cc(C(F)(F)F)cn2)nc1
ASD04910549	Cc1nn(-c2ccc(N[C@H](c3ccc(C(=O)NCCC(=O)O)cc3)C3CCCC3)cn2)cc1Cl
ASD04910550	Cc1nn(-c2ccc(N[C@@H](c3ccc(C(=O)NCCC(=O)O)cc3)C3CCCC3)cn2)cc1Cl
ASD04910551	O=C(O)CCNC(=O)c1ccc(C(Nc2cnc(-n3cnc(C(F)(F)F)c3)nc2)C2CCCC2)cc1
ASD04910552	CCC[C@@H](Nc1ccc(-n2cc(C(F)(F)F)cn2)nc1)c1ccc(C(=O)N/C=C/C(=O)O)cc1
ASD04910563	CCC[C@H](Nc1ccc(-n2cc(C(F)(F)F)cn2)nc1)c1ccc(C(=O)NCCC(=O)O)cc1
ASD04910585	CCC[C@@H](Nc1ccc(-n2cnc(C(F)(F)F)c2)nc1)c1ccc(C(=O)NCCC(=O)O)cc1
ASD04910589	CCC[C@@H](Oc1ccc(-n2cc(C(F)(F)F)cn2)cc1)c1ccc(C(=O)NCCC(=O)O)cc1
ASD04910590	CCC[C@H](Oc1ccc(-n2cc(C(F)(F)F)cn2)cc1)c1ccc(C(=O)NCCC(=O)O)cc1
ASD04912001	CCCOc1ccc(Br)cc1-c1cc(-c2ccc(Cl)cc2)[nH]c1-c1ccncc1
ASD04912002	CCCCOc1ccccc1-c1nc(-c2ccc(Cl)cc2)[nH]c1-c1ccncc1
ASD04912003	CC(C)(C)C1CCC2(CC1)CCN(c1ccc(OC(F)(F)F)cc1)C(=O)N2Cc1ccc(C(=O)Nc2nn[nH]n2)cc1
ASD04912004	CC(C)(C)C1CCC(N(Cc2ccc(C(=O)NCCC(=O)O)cc2)C(=O)Nc2ccc(OC(F)(F)F)cc2)CC1
ASD04912005	Cc1cc(C)c(C)c(Cn2ccc3c(/C=N/NC(=O)c4ccc(O)c(C#N)c4)cccc32)c1C
ASD04912007	COc1ccc(-c2nn(-c3ccccc3)cc2/C=C\C(=O)Cc2ccc(C(=O)O)cc2)cc1
ASD04912008	CC1=NN(C)C2NC3=C(C(=O)CC(c4cccs4)C3)C(c3ccc(OCC(=O)O)cc3)C12
