# Supplementary material for: Integrated Multi-Class Classification and Prediction of GPCR Allosteric Modulators by Machine Learning Intelligence
Source: Biomolecules. 2021 Jun 11;11(6):870. doi: 10.3390/biom11060870 (PMC8230833; doi:10.3390/biom11060870)
Supplement: Supplementary file 1 [file biomolecules-11-00870-s001.zip › raw Data/ClassC/Metabotropic_glutamate_receptor_2.xlsx]

## Sheet: Sheet2
Column1	Column2
ASD01880001	Cc1c(C(N)=O)nc2n1C[C@@H](COc1ccc(C(C)(C)C)cc1)O2
ASD01880002	COc1ccccc1Oc1ccc(N(Cc2cccnc2)S(=O)(=O)CC(F)(F)F)cc1
ASD01880003	COc1ccc2c(nnn2CC(C)(C)C)c1Br
ASD01880004	CCCc1c(-c2ccc(-c3nn[nH]n3)cc2)ccc(C(C)=O)c1O
ASD01880005	CCCc1c(OCCCCOc2ccc(-c3nn[nH]n3)cc2)ccc(C(C)=O)c1O
ASD01880006	CCCc1c(OCCCOc2ccc(-c3nn[nH]n3)cc2)ccc(C(C)=O)c1O
ASD01880007	CCCc1c(OCCCCCOc2ccc(-c3nn[nH]n3)cc2)ccc(C(C)=O)c1O
ASD01880008	CCCc1c(OC(C)CCCOc2ccc(-c3nn[nH]n3)cc2)ccc(C(C)=O)c1O
ASD01880009	CCCc1c(OCCCC(C)Oc2ccc(-c3nn[nH]n3)cc2)ccc(C(C)=O)c1O
ASD01880010	CCCc1c(OC(C)CCC(C)Oc2ccc(-c3nn[nH]n3)cc2)ccc(C(C)=O)c1O
ASD01880011	CCCc1c(OCCCCNc2ccc(-c3nn[nH]n3)cc2)ccc(C(C)=O)c1O
ASD01880012	CCCc1c(OCCCCN(C)c2ccc(-c3nn[nH]n3)cc2)ccc(C(C)=O)c1O
ASD01880013	CCCc1c(OCCCC(=O)Nc2ccc(-c3nn[nH]n3)cc2)ccc(C(C)=O)c1O
ASD01880014	CCCc1c(OCCCC(=O)Oc2ccc(-c3nn[nH]n3)cc2)ccc(C(C)=O)c1O
ASD01880015	O=S(=O)(CC(F)(F)F)N(Cc1cncnc1)c1cccc(OC2CCCC2)c1
ASD01880016	CC(=O)c1ccc(OCCCCOc2ccc(-c3nn[nH]n3)cc2)c(C)c1O
ASD01880017	CC(=O)c1ccc(OCCCCOc2ccc(-c3nn[nH]n3)cc2)c(Br)c1O
ASD01880018	CC(=O)c1ccc(OCCCCOc2ccc(-c3nn[nH]n3)cc2)cc1O
ASD01880019	CCC(=O)c1ccc(OCCCCOc2ccc(-c3nn[nH]n3)cc2)c(C)c1O
ASD01880020	CCCC(=O)c1ccc(OCCCCOc2ccc(-c3nn[nH]n3)cc2)c(C)c1O
ASD01880021	Cc1c(OCCCCOc2ccc(-c3nn[nH]n3)cc2)ccc(C(=O)CC(C)C)c1O
ASD01880022	CCCc1c(OCCCCOc2ccc(-c3nn[nH]n3)cc2)ccc(C(=O)CC(C)C)c1O
ASD01880023	CC(C)CC(=O)c1ccc(OCCCCOc2ccc(-c3nn[nH]n3)cc2)c(Br)c1O
ASD01880024	CCCc1cc(C(C)=O)c(O)cc1OCCCCOc1ccc(-c2nn[nH]n2)cc1
ASD01880025	CCCc1c(OCCCCOc2ccc(C(=O)O)cc2)ccc(C(C)=O)c1O
ASD01880026	CCCc1c(OCCCCOc2ccc(C(=O)NS(C)(=O)=O)cc2)ccc(C(C)=O)c1O
ASD01880027	CCCc1c(OCCCCOc2ccc(S(N)(=O)=O)cc2)ccc(C(C)=O)c1O
ASD01880028	CCCc1c(OCCCCOc2ccc(C(N)=O)cc2)ccc(C(C)=O)c1O
ASD01880029	Cc1c(OCCCCOc2ccc(-n3cncn3)cc2)ccc(C(=O)CC(C)C)c1O
ASD01880030	Cc1c(OCCCCOc2ccccc2)ccc(C(=O)CC(C)C)c1O
ASD01880031	Cc1c(OCCCCOc2ccccc2F)ccc(C(=O)CC(C)C)c1O
ASD01880032	Cc1c(OCCCCOc2cccc(F)c2F)ccc(C(=O)CC(C)C)c1O
ASD01880033	Cc1c(OCCCCOc2ccccn2)ccc(C(=O)CC(C)C)c1O
ASD01880034	Cc1c(OCCCCOc2ccncc2)ccc(C(=O)CC(C)C)c1O
ASD01880035	CC(C)CC(=O)c1ccc(OCCCCOc2ccccc2)c(Br)c1O
ASD01880036	CC(C)CC(=O)c1ccc(OCCCCOc2cccc(F)c2F)c(Br)c1O
ASD01880037	CC(C)CC(=O)c1ccc(OCCCCOc2cccnc2)c(Br)c1O
ASD01880038	CC(C)CC(=O)c1ccc(OCCCCSc2ccncc2)c(Br)c1O
ASD01880039	Cc1c(OCCCCSc2ccncc2)ccc(C(=O)CC(C)C)c1O
ASD01880040	Cc1c(OCCCCSc2cccnc2)ccc(C(=O)CC(C)C)c1O
ASD01880041	Cc1c(OCCCCSc2ccccn2)ccc(C(=O)CC(C)C)c1O
ASD01880042	Cc1c(OCCCSc2ccncc2)ccc(C(=O)CC(C)C)c1O
ASD01880043	Cc1c(OCCCCCSc2ccncc2)ccc(C(=O)CC(C)C)c1O
ASD01880044	Cc1c(OCc2ccc(CSc3ccncc3)cc2)ccc(C(=O)CC(C)C)c1O
ASD01880045	Cc1c(OCc2ccccc2Sc2ccncc2)ccc(C(=O)CC(C)C)c1O
ASD01880046	Cc1c(OCc2cccc(CSc3ccncc3)c2)ccc(C(=O)CC(C)C)c1O
ASD01880047	Cc1c(OCc2cccc(Sc3ccncc3)c2)ccc(C(=O)CC(C)(C)C)c1O
ASD01880048	Cc1c(OCc2ccc(Sc3ccncc3)cc2)ccc(C(=O)CC(C)C)c1O
ASD01880049	Cc1c(OCc2cccc(Sc3ccncc3)c2)ccc(C(=O)CC(C)C)c1O
ASD01880050	CC(C)(C)Cn1nnc2c(Br)c(O)ccc21
ASD01880051	CCCCCc1c(OCCCCOc2ccc(-c3nn[nH]n3)cc2)ccc(C(C)=O)c1O
ASD01880052	Cn1c(=O)c2ccc(-c3cccc(S(N)(=O)=O)c3)cc2n2nc(-c3ccccc3)cc12
ASD01880053	Cn1c(=O)c2ccc(-c3ccccc3)cc2n2nc(-c3ccccc3)cc12
ASD01880054	COc1ccc(-c2ccc3c(=O)n(C)c4cc(-c5ccccc5)nn4c3c2)cc1
ASD01880055	Cn1c(=O)c2ccc(-c3cccnc3)cc2n2nc(-c3ccccc3)cc12
ASD01880056	Cc1ccc2c(=O)n(C)c3cc(-c4ccccc4)nn3c2c1
ASD01880057	CCS(=O)(=O)N(Cc1cccnc1)c1ccc(Oc2ccccc2)cc1
ASD01880058	CCS(=O)(=O)N(Cc1cccnc1)c1ccc(C(O)c2ccccc2)cc1
ASD01880059	CCS(=O)(=O)N(Cc1cccnc1)c1ccc(C(=O)c2ccccc2)cc1
ASD01880060	C=C(c1ccccc1)c1ccc(N(Cc2cccnc2)S(=O)(=O)CC)cc1
ASD01880061	CCS(=O)(=O)N(Cc1cccnc1)c1ccc(C(C)c2ccccc2)cc1
ASD01880062	CCS(=O)(=O)N(Cc1cccnc1)c1ccc(Cc2ccccc2)cc1
ASD01880063	CCS(=O)(=O)N(Cc1cccnc1)c1ccc(C(F)c2ccccc2)cc1
ASD01880064	CCS(=O)(=O)N(Cc1cccnc1)c1ccc(COc2ccccc2)cc1
ASD01880065	CCS(=O)(=O)N(Cc1cccnc1)c1cccc(COc2ccccc2)c1
ASD01880066	CCS(=O)(=O)N(Cc1cccnc1)c1cccc(C(F)c2ccccc2)c1
ASD01880067	CCS(=O)(=O)N(Cc1cccnc1)c1cccc(Cc2ccccc2)c1
ASD01880068	CCS(=O)(=O)N(Cc1cccnc1)c1cccc(C(C)c2ccccc2)c1
ASD01880069	C=C(c1ccccc1)c1cccc(N(Cc2cccnc2)S(=O)(=O)CC)c1
ASD01880070	CCS(=O)(=O)N(Cc1cccnc1)c1cccc(C(=O)c2ccccc2)c1
ASD01880071	CCS(=O)(=O)N(Cc1cccnc1)c1cccc(C(O)c2ccccc2)c1
ASD01880072	CCS(=O)(=O)N(Cc1cccnc1)c1cccc(Oc2ccccc2)c1
ASD01880073	CCS(=O)(=O)N(Cc1cccnc1)c1cccc(OCc2ccccc2)c1
ASD01880074	O=S(=O)(CC(F)(F)F)N(Cc1cccnc1)c1cccc(OCc2ccccc2)c1
ASD01880075	O=S(=O)(CC(F)(F)F)N(Cc1cccnc1)c1cccc(OC(F)(F)F)c1
ASD01880076	CCS(=O)(=O)N(Cc1cccnc1)c1cccc(OC(F)(F)F)c1
ASD01880077	COc1cccc(N(Cc2cccnc2)S(=O)(=O)CC(F)(F)F)c1
ASD01880078	O=S(=O)(CC(F)(F)F)N(Cc1cccnc1)c1cccc(OCC(F)(F)F)c1
ASD01880079	CC(C)Oc1cccc(N(Cc2cccnc2)S(=O)(=O)CC(F)(F)F)c1
ASD01880080	CC(C)COc1cccc(N(Cc2cccnc2)S(=O)(=O)CC(F)(F)F)c1
ASD01880081	CCC(C)Oc1cccc(N(Cc2cccnc2)S(=O)(=O)CC(F)(F)F)c1
ASD01880082	CCCC(C)Oc1cccc(N(Cc2cccnc2)S(=O)(=O)CC(F)(F)F)c1
ASD01880083	CCC(CC)Oc1cccc(N(Cc2cccnc2)S(=O)(=O)CC(F)(F)F)c1
ASD01880084	CCC(C)COc1cccc(N(Cc2cccnc2)S(=O)(=O)CC(F)(F)F)c1
ASD01880085	O=S(=O)(CC(F)(F)F)N(Cc1cccnc1)c1cccc(OC2CCC2)c1
ASD01880086	O=S(=O)(CC(F)(F)F)N(Cc1cccnc1)c1cccc(OC2CCCC2)c1
ASD01880087	O=S(=O)(CC(F)(F)F)N(Cc1cccnc1)c1cccc(OC2CCCCC2)c1
ASD01880088	CCOC(=O)C(C)Oc1cccc(N(Cc2cccnc2)S(=O)(=O)CC(F)(F)F)c1
ASD01880089	CCOC(=O)COc1cccc(N(Cc2cccnc2)S(=O)(=O)CC(F)(F)F)c1
ASD01880090	CCOC(=O)C(C)(C)Oc1cccc(N(Cc2cccnc2)S(=O)(=O)CC(F)(F)F)c1
ASD01880091	Cc1c(OCc2cccc(-c3cccc(C(=O)O)c3)c2)cc2c(c1C)C(=O)C(C1CCCC1)C2
ASD01880092	Cc1c(OCc2cccc(-c3ccc(C(=O)O)cc3)c2)cc2c(c1C)C(=O)C(C1CCCC1)C2
ASD01880093	Cc1c(C(=O)O)cccc1-c1cccc(COc2cc3c(c(C)c2C)C(=O)C(C2CCCC2)C3)c1
ASD01880094	Cc1c(OCc2cccc(-c3ccc(Cl)c(C(=O)O)c3)c2)cc2c(c1C)C(=O)C(C1CCCC1)C2
ASD01880095	COc1ccc(-c2cccc(COc3cc4c(c(C)c3C)C(=O)C(C3CCCC3)C4)c2)cc1C(=O)O
ASD01880096	Cc1c(OCc2cccc(-c3ccc(O)c(C(=O)O)c3)c2)cc2c(c1C)C(=O)C(C1CCCC1)C2
ASD01880097	Cc1c(OCc2cccc(-c3cc(F)cc(C(=O)O)c3)c2)cc2c(c1C)C(=O)C(C1CCCC1)C2
ASD01880098	Cc1ccc(C(=O)O)cc1-c1cccc(COc2cc3c(c(C)c2C)C(=O)C(C2CCCC2)C3)c1
ASD01880099	Cc1c(OCc2cccc(-c3cc(C(=O)O)ccc3F)c2)cc2c(c1C)C(=O)C(C1CCCC1)C2
ASD01880100	COc1ccc(C(=O)O)cc1-c1cccc(COc2cc3c(c(C)c2C)C(=O)C(C2CCCC2)C3)c1
ASD01880101	Cc1cc(C(=O)O)ccc1-c1cccc(COc2cc3c(c(C)c2C)C(=O)C(C2CCCC2)C3)c1
ASD01880102	Cc1c(OCc2cccc(-c3ccc(C(=O)O)cc3F)c2)cc2c(c1C)C(=O)C(C1CCCC1)C2
ASD01880103	Cc1cc(-c2cccc(COc3cc4c(c(C)c3C)C(=O)C(C3CCCC3)C4)c2)ccc1C(=O)O
ASD01880104	Cc1c(OCc2cccc(-c3ccc(C(=O)O)c(Cl)c3)c2)cc2c(c1C)C(=O)C(C1CCCC1)C2
ASD01880105	Cc1c(OCc2cccc(-c3cccc(C(=O)O)c3)c2)cc2c(c1Cl)C(=O)C(C1CCCC1)C2
ASD01880106	Cc1c(OCc2cccc(-c3ccc(C(=O)O)cc3)c2)cc2c(c1Cl)C(=O)C(C1CCCC1)C2
ASD01880107	Cc1c(OCc2cccc(-c3ccc(Cl)c(C(=O)O)c3)c2)cc2c(c1Cl)C(=O)C(C1CCCC1)C2
ASD01880108	Cc1c(OCc2cccc(-c3cc(F)cc(C(=O)O)c3)c2)cc2c(c1Cl)C(=O)C(C1CCCC1)C2
ASD01880109	O=C(O)c1ccc(-c2cccc(COc3cc4c(c(Cl)c3Cl)C(=O)C(C3CCCC3)C4)c2)cc1
ASD01880110	O=C(O)c1cc(-c2cccc(COc3cc4c(c(Cl)c3Cl)C(=O)C(C3CCCC3)C4)c2)ccc1Cl
ASD01880111	Cc1c(OCc2cccc(-c3cncc(C(=O)O)c3)c2)cc2c(c1C)C(=O)C(C1CCCC1)C2
ASD01880112	Cc1c(OCc2cccc(-c3cccc(-c4nnn[nH]4)c3)c2)cc2c(c1C)C(=O)C(C1CCCC1)C2
ASD01880113	Cc1c(OCc2cccc(-c3cncc(-c4nnn[nH]4)c3)c2)cc2c(c1C)C(=O)C(C1CCCC1)C2
ASD01880114	Cc1c(OCc2cccc(-c3cccc(C(=O)NS(C)(=O)=O)c3)c2)cc2c(c1C)C(=O)C(C1CCCC1)C2
ASD01880115	Cc1c(OCCCCOc2ccc3ccc(=O)oc3c2)ccc(C(=O)CC(C)C)c1O
ASD01880116	Cc1c(OCCCCOc2ccc3c(c2)OC(=O)CC3)ccc(C(=O)CC(C)C)c1O
ASD01880117	Cc1c(OCCCCOc2ccc(CCC(=O)O)c(O)c2)ccc(C(=O)CC(C)C)c1O
ASD01880118	COC(=O)CCc1ccc(OCCCCOc2ccc(C(=O)CC(C)C)c(O)c2C)cc1O
ASD01880119	CCOc1cc(OCCCCOc2ccc(C(=O)CC(C)C)c(O)c2C)ccc1CCC(=O)O
ASD01880120	COc1cc(CCC(=O)O)ccc1OCCCCOc1ccc(C(=O)CC(C)C)c(O)c1C
ASD01880121	CC(C)CC(=O)c1ccc(OCCCCOc2ccc3ccc(=O)oc3c2)c(Br)c1O
ASD01880122	Cc1c(OCCCCOc2ccc(CCC(=O)O)cc2)ccc(C(=O)CC(C)C)c1O
ASD01880123	COC(=O)CCc1ccc(OCCCCOc2ccc(C(=O)CC(C)C)c(O)c2C)cc1
ASD01880124	Cc1c(OCCCCOc2ccc(CCCO)cc2)ccc(C(=O)CC(C)C)c1O
ASD01880125	CC(=O)CCc1ccc(OCCCCOc2ccc(C(=O)CC(C)C)c(O)c2C)cc1
ASD01880126	Cc1c(OCCCCOc2ccc3c(c2)OCCC3=O)ccc(C(=O)CC(C)C)c1O
ASD01880127	Cc1c(OCCCCOc2ccc3c(c2)OCCC3)ccc(C(=O)CC(C)C)c1O
ASD01880128	Cc1c(OCCCCOc2cccc(O)c2)ccc(C(=O)CC(C)C)c1O
ASD01880129	CC1(C2CCCC2)Cc2cc(OCC(=O)Nc3ccc(-c4nn[nH]n4)cc3)c(Cl)c(Cl)c2C1=O
ASD01880130	CC1(C2CCCC2)Cc2cc(-c3ccc(-c4nn[nH]n4)cc3)c(Cl)c(Cl)c2C1=O
ASD01880131	CC1(C2CCCC2)Cc2cc(OCCCc3nn[nH]n3)c(Cl)c(Cl)c2C1=O
ASD01880132	CC1(C2CCCC2)Cc2cc(OCCCCc3nn[nH]n3)c(Cl)c(Cl)c2C1=O
ASD01880133	CC1(C2CCCC2)Cc2cc(OCCCCCc3nn[nH]n3)c(Cl)c(Cl)c2C1=O
ASD01880134	CC1(C2CCCC2)Cc2cc(OCc3cccc(-c4nn[nH]n4)c3)c(Cl)c(Cl)c2C1=O
ASD01880135	CC1(C2CCCC2)Cc2cc(OCc3ccccc3-c3nn[nH]n3)c(Cl)c(Cl)c2C1=O
ASD01880136	CC1(C2CCCC2)Cc2cc(OCc3ccc(-c4nn[nH]n4)cc3)c(Cl)c(Cl)c2C1=O
ASD01880137	CC1(C2CCCC2)Cc2cc(CCc3ccc(-c4nn[nH]n4)cc3)c(Cl)c(Cl)c2C1=O
ASD01880138	CC1(C2CCCC2)Cc2cc(OCCOc3ccc(-c4nn[nH]n4)cc3)c(Cl)c(Cl)c2C1=O
ASD01880139	CC1(C2CCCC2)Cc2cc(OCCCOc3ccc(-c4nn[nH]n4)cc3)c(Cl)c(Cl)c2C1=O
ASD01880140	CC1(C2CCCC2)Cc2cc(OCCCCOc3ccc(-c4nn[nH]n4)cc3)c(Cl)c(Cl)c2C1=O
ASD01880141	O=C1c2c(cc(OCc3ccc(-c4nnn[nH]4)cc3)c(Cl)c2Cl)CC1C1CCCC1
ASD01880142	CC(C)C1Cc2cc(OCc3ccc(-c4nnn[nH]4)cc3)c(Cl)c(Cl)c2C1=O
ASD01880143	CCCC1Cc2cc(OCc3ccc(-c4nnn[nH]4)cc3)c(Cl)c(Cl)c2C1=O
ASD01880144	CC1(C)Cc2cc(OCc3ccc(-c4nnn[nH]4)cc3)c(Cl)c(Cl)c2C1=O
ASD01880145	CC1(c2ccccc2)Cc2cc(OCc3ccc(-c4nnn[nH]4)cc3)c(Cl)c(Cl)c2C1=O
ASD01880146	CCCCC1(C2CCCC2)Cc2cc(OCc3ccc(-c4nnn[nH]4)cc3)c(Cl)c(Cl)c2C1=O
ASD01880147	Cn1nnc(-c2ccc(COc3cc4c(c(Cl)c3Cl)C(=O)C(C)(C3CCCC3)C4)cc2)n1
ASD01880148	CNS(=O)(=O)c1ccc(COc2cc3c(c(Cl)c2Cl)C(=O)C(C)(C2CCCC2)C3)cc1
ASD01880149	CC1(C2CCCC2)Cc2cc(OCc3ccc(C(=O)O)cc3)c(Cl)c(Cl)c2C1=O
ASD01880150	CC(=O)NC(=O)c1ccc(COc2cc3c(c(Cl)c2Cl)C(=O)C(C)(C2CCCC2)C3)cc1
ASD01880151	CC1(C2CCCC2)Cc2cc(OCc3ccc(C(=O)NS(C)(=O)=O)cc3)c(Cl)c(Cl)c2C1=O
ASD01880152	CC1(C2CCCC2)Cc2cc(OCc3ccc(CSc4ccncc4)cc3)c(Cl)c(Cl)c2C1=O
ASD01880153	O=C1c2c(cc(OCc3ccc(CSc4ccncc4)cc3)c(Cl)c2Cl)CC1C1CCCC1
ASD01880154	CC(C)C1Cc2cc(OCc3ccc(CSc4ccncc4)cc3)c(Cl)c(Cl)c2C1=O
ASD01880155	CCCC1Cc2cc(OCc3ccc(CSc4ccncc4)cc3)c(Cl)c(Cl)c2C1=O
ASD01880156	Cc1c(OCc2ccc(CSc3ccncc3)cc2)cc2c(c1C)C(=O)C(C1CCCC1)C2
ASD01880157	CCCC1Cc2cc(OCc3ccc(CSc4ccncc4)cc3)c(C)c(C)c2C1=O
ASD01880158	CCCc1c(OCCCCOc2ccc(-c3nnn[nH]3)cc2)ccc2c(CC(C)(C)C)noc12
ASD01880159	CCCc1c(OCCCCOc2ccc(-c3nnn[nH]3)cc2)ccc2c(CC(C)(C)C)coc12
ASD01880160	CCCc1c(OCCCCOc2ccc(-c3nnn[nH]3)cc2)ccc2c(CC(C)(C)C)c[nH]c12
ASD01880161	CCCc1c(OCCCCOc2ccc(-c3nnn[nH]3)cc2)ccc2c1CCN2CC(C)(C)C
ASD01880162	CCCc1c(OCCCCOc2ccc(-c3nnn[nH]3)cc2)ccc2c1cnn2CC(C)(C)C
ASD01880163	CCCc1c(OCCCCOc2ccc(-c3nnn[nH]3)cc2)ccc2c1ncn2CC(C)(C)C
ASD01880164	CCCc1c(OCCCCOc2ccc(-c3nnn[nH]3)cc2)ccc2c1nnn2CC(C)(C)C
ASD01880165	CCCc1c(OCCCCOc2ccc(-c3nnn[nH]3)cc2)ccc2c1ccn2C
ASD01880166	CCCc1c(OCCCCOc2ccc(-c3nnn[nH]3)cc2)ccc2c1ccn2CC(C)(C)C
ASD01880167	CC(C)(C)Cn1ccc2cc(OCCCCOc3ccc(-c4nnn[nH]4)cc3)ccc21
ASD01880168	Cc1c(OCCCCOc2ccc(-c3nnn[nH]3)cc2)ccc2c1ccn2CC(C)(C)C
ASD01880169	CC(C)(C)Cn1ccc2c(Br)c(OCCCCOc3ccc(-c4nnn[nH]4)cc3)ccc21
ASD01880170	CCCc1c(OCCCCOc2ccc(-c3nnn[nH]3)cc2)ccc2c1cc(C)n2CC(C)(C)C
ASD01880171	CCCc1c(OCc2cccc(Oc3ccc(-c4nnn[nH]4)cc3)c2)ccc2c1ccn2CC(C)(C)C
ASD01880172	CCCc1c(OCc2ccc(Oc3ccc(-c4nnn[nH]4)cc3)cc2)ccc2c1ccn2CC(C)(C)C
ASD01880173	CCCc1c(OCc2cccc(-c3ccc(-c4nnn[nH]4)cc3)c2)ccc2c1ccn2CC(C)(C)C
ASD01880174	CCCc1c(OCc2cccc(-c3cccc(-c4nnn[nH]4)c3)c2)ccc2c1ccn2CC(C)(C)C
ASD01880175	CCCc1c(OCCOc2ccc(-c3nnn[nH]3)cc2)ccc2c1ccn2CC(C)(C)C
ASD01880176	CCCc1c(OCCCOc2ccc(-c3nnn[nH]3)cc2)ccc2c1ccn2CC(C)(C)C
ASD01880177	Cn1c(=O)c2ccc(-c3cccc(S(N)(=O)=O)c3)cc2n2nc(-c3cccc(F)c3)cc12
ASD01880178	CCCc1c(OCCCCCOc2ccc(-c3nnn[nH]3)cc2)ccc2c1ccn2CC(C)(C)C
ASD01880179	CCCc1c(OC/C=C/COc2ccc(-c3nnn[nH]3)cc2)ccc2c1ccn2CC(C)(C)C
ASD01880180	CCCc1c(OCCCCOc2ccc(-c3nnn[nH]3)cc2)ccc2c1ccn2CCC
ASD01880181	CCCCCn1ccc2c(CCC)c(OCCCCOc3ccc(-c4nnn[nH]4)cc3)ccc21
ASD01880182	CCCc1c(OCCCCOc2ccc(-c3nnn[nH]3)cc2)ccc2c1ccn2C(C)C
ASD01880183	CCCc1c(OCCCCOc2ccc(-c3nnn[nH]3)cc2)ccc2c1ccn2CC(C)C
ASD01880184	CCCc1c(OCCCCOc2ccc(-c3nnn[nH]3)cc2)ccc2c1ccn2CC1CC1
ASD01880185	CCCc1c(OCCCCOc2ccc(-c3nnn[nH]3)cc2)ccc2c1ccn2CC1CCCCC1
ASD01880186	CCCc1c(OCCCCOc2ccc(-c3nnn[nH]3)cc2)ccc2c1c(C)cn2CC(C)(C)C
ASD01880187	CCCc1c(OCCCCOc2ccc(-c3nnn[nH]3)cc2)c(OC)cc2c1ccn2CC(C)(C)C
ASD01880188	c1ccc(OC[C@@H]2[C@H]3CN(Cc4nc5ccccc5s4)C[C@H]32)cc1
ASD01880189	c1ccc(OC[C@@H]2[C@H]3CN(Cc4cn5ccccc5n4)C[C@H]32)cc1
ASD01880190	c1ccc(OC[C@@H]2[C@H]3CN(Cc4cnc5ccccc5c4)C[C@H]32)cc1
ASD01880191	c1ccc(OC[C@@H]2[C@H]3CN(Cc4nc5ccccc5n4C4CC4)C[C@H]32)cc1
ASD01880192	c1ccc(OC[C@@H]2[C@H]3CN(Cc4nc5cccc6c5n4CCC6)C[C@H]32)cc1
ASD01880193	Cn1c(CN2C[C@@H]3[C@@H](COc4cccc(-c5ccccc5)c4)[C@@H]3C2)nc2ccccc21
ASD01880194	Cn1c(CN2C[C@@H]3[C@@H](COc4cc(F)ccc4F)[C@@H]3C2)nc2ccccc21
ASD01880195	CC(C)c1ccc(OC[C@@H]2[C@H]3CN(Cc4nc5ccccc5n4C)C[C@H]32)cc1
ASD01880196	Cn1c(CN2C[C@@H]3[C@@H](COc4ccc(Cl)cc4)[C@@H]3C2)nc2ccccc21
ASD01880197	Cn1c(CN2C[C@@H]3[C@@H](COc4ccc(Cl)cc4F)[C@@H]3C2)nc2ccccc21
ASD01880198	Cn1c(CN2C[C@@H]3[C@@H](COc4ccc(C(F)(F)F)cc4)[C@@H]3C2)nc2ccccc21
ASD01880199	Cn1c(CN2C[C@@H]3[C@@H](COc4ccc(Cl)cn4)[C@@H]3C2)nc2ccccc21
ASD01880200	Cn1c(CN2C[C@@H]3[C@@H](COc4ccc(Cl)nc4)[C@@H]3C2)nc2ccccc21
ASD01880201	Cn1c(CN2C[C@@H]3[C@@H](COc4ccc(C(F)(F)F)cn4)[C@@H]3C2)nc2ccccc21
ASD01880202	Cn1c(CN2C[C@@H]3[C@@H](COc4ccc(C(F)(F)F)cc4)[C@@H]3C2)nc2ncccc21
ASD01880203	Cn1c(CN2C[C@@H]3[C@@H](COc4ccc(C(F)(F)F)cc4)[C@@H]3C2)nc2cnccc21
ASD01880204	Cn1c(CN2C[C@@H]3[C@@H](COc4ccccc4)[C@@H]3C2)nc2ccncc21
ASD01880205	Cn1c(CN2C[C@@H]3[C@@H](COc4ccc(C(F)(F)F)cc4)[C@@H]3C2)nc2cccnc21
ASD01880206	Cn1c(CN2C[C@@H]3[C@@H](COc4cccc(Cl)c4)[C@@H]3C2)nc2ncccc21
ASD01880207	Cn1c(CN2C[C@@H]3[C@@H](COc4cccc(Cl)c4)[C@@H]3C2)nc2cnccc21
ASD01880208	Cn1c(CN2C[C@@H]3[C@@H](COc4ccccc4)[C@@H]3C2)nc2ccccc21
ASD01880209	CC1CN(Cc2ccc(OCC3CCCCC3)cc2)C(=O)O1
ASD01880210	C=C(Oc1ccc(CN2C[C@H](C)OC2=O)cc1)C1CCCCC1
ASD01880211	CC1CN(Cc2ccc(OCCC3CCCCC3)cc2)C(=O)O1
ASD01880212	CC1CN(Cc2ccc(OC(C)C3CCCCC3)cc2)C(=O)O1
ASD01880213	CC(Oc1ccc(CN2CCCOC2=O)cc1)C1CCCCC1
ASD01880214	CC1CN(Cc2ccc(OC3CCCCC3)cc2)C(=O)O1
ASD01880215	CC1CN(Cc2ccc(OCc3ccccc3)cc2)C(=O)O1
ASD01880216	O=C1OCCN1Cc1ccc(OCC2CCCCC2)cc1
ASD01880217	O=C1OC2(CCOCC2)CN1Cc1ccc(OCC2CCCCC2)cc1
ASD01880218	O=C1OCCCN1Cc1ccc(OCc2cccnc2)cc1
ASD01880219	CC1CN(Cc2ccc(OC3CCOCC3)cc2)C(=O)O1
ASD01880220	CC(Oc1ccc(CN2C[C@@H](C)OC2=O)cc1)C1CCCCC1
ASD01880221	C[C@@H]1CN(Cc2ccc(CN(C)C3CCCCC3)cc2)C(=O)O1
ASD01880222	CC(c1ccc(CN2C[C@@H](C)OC2=O)cc1)N1CCCCC1
ASD01880223	CC(Oc1ccc(CN2C[C@@H](C)OC2=O)cn1)C1CCCCC1
ASD01880224	C[C@@H]1CN(Cc2ccc(-c3ccccc3)cc2)C(=O)O1
ASD01880225	C[C@@H]1CN(Cc2ccc(-c3ccccc3F)cc2)C(=O)O1
ASD01880226	Cc1ccccc1-c1ccc(CN2C[C@@H](C)OC2=O)cc1
ASD01880227	C[C@@H]1CN(Cc2ccc(-c3ccccc3Cl)cc2)C(=O)O1
ASD01880228	Cc1cccc(-c2ccc(CN3C[C@@H](C)OC3=O)cc2)c1
ASD01880229	C[C@@H]1CN(Cc2ccc(-c3cccc(F)c3)cc2)C(=O)O1
ASD01880230	C[C@@H]1CN(Cc2ccc(-c3cccc(Cl)c3)cc2)C(=O)O1
ASD01880231	Cc1ccc(-c2ccc(CN3C[C@@H](C)OC3=O)cc2)cc1
ASD01880232	C[C@@H]1CN(Cc2ccc(-c3ccc(F)cc3)cc2)C(=O)O1
ASD01880233	C[C@@H]1CN(Cc2ccc(-c3ccc(Cl)cc3)cc2)C(=O)O1
ASD01880234	CCc1ccccc1-c1ccc(CN2C[C@@H](C)OC2=O)cc1
ASD01880235	CCc1ccc(-c2ccc(CN3C[C@@H](C)OC3=O)cc2)cc1
ASD01880236	C[C@@H]1CN(Cc2ccc(-c3ccc(C(F)(F)F)cc3)cc2)C(=O)O1
ASD01880237	C[C@@H]1CN(Cc2ccc(-c3ccc(F)c(Cl)c3)cc2)C(=O)O1
ASD01880238	C[C@@H]1CN(Cc2ccc(-c3ccc(C(F)(F)F)cc3F)cc2)C(=O)O1
ASD01880239	C[C@@H]1CN(Cc2ccc(-c3ccc(F)cc3F)cc2)C(=O)O1
ASD01880240	C[C@@H]1CN(Cc2ccc(C3CCNCC3)cc2)C(=O)O1
ASD01880241	C[C@@H]1CN(Cc2ccc(C3CCCNC3)cc2)C(=O)O1
ASD01880242	C[C@@H]1CN(Cc2ccc(-c3cncnc3)cc2)C(=O)O1
ASD01880243	C[C@@H]1CN(Cc2ccc(-c3ccc(C(F)(F)F)cc3F)nc2)C(=O)O1
ASD01880244	C[C@@H]1CN(Cc2ccc(-c3ccc(F)c(Cl)c3)nc2)C(=O)O1
ASD01880245	C[C@@H]1CN(Cc2ccc(-c3ccc(F)cc3F)nc2)C(=O)O1
ASD01880246	C[C@@H]1CN(Cc2ccc(-c3ccc(F)cc3F)cn2)C(=O)O1
ASD01880247	C[C@@H]1CN(Cc2ccc(-c3ccc(CN(C)C)cc3)cc2)C(=O)O1
ASD01880248	C[C@@H]1CN(Cc2ccc(-c3ccccc3CN(C)C)cc2)C(=O)O1
ASD01880249	CCCc1cnc2c(C#N)c(N3CCN(c4ccccc4)CC3)ccn12
ASD01880250	N#Cc1c(N2CCN(c3ccccc3)CC2)ccn2c(-c3ccccc3)cnc12
ASD01880251	CCc1cnc2c(C#N)c(N3CCN(c4ncccn4)CC3)ccn12
ASD01880252	CCCc1cnc2c(C#N)c(N3CCN(c4ncccn4)CC3)ccn12
ASD01880253	N#Cc1c(N2CCN(c3ncccn3)CC2)ccn2c(CCC3CC3)cnc12
ASD01880254	N#Cc1c(N2CCN(c3ncccn3)CC2)ccn2c(CC(F)(F)F)cnc12
ASD01880255	Cc1cc(C)nc(N2CCN(c3ccn4c(CC(F)(F)F)cnc4c3C#N)CC2)n1
ASD01880256	CCc1cnc2c(C#N)c(N3CCN(c4nc(C)cc(C)n4)CC3)ccn12
ASD01880257	CCCc1cnc2c(C#N)c(N3CCN(c4nc(C)cc(C)n4)CC3)ccn12
ASD01880258	CC(C)(C)c1ccc(-c2ccn3c(CC(F)(F)F)cnc3c2C#N)cc1
ASD01880259	N#Cc1c(-c2ccc(N3CCCCC3)cc2)ccn2c(CC(F)(F)F)cnc12
ASD01880260	N#Cc1c(-c2ccc(NC3CC3)c(Cl)c2)ccn2c(CC(F)(F)F)cnc12
ASD01880261	N#Cc1c(-c2ccc(Oc3ccccc3)cc2)ccn2c(CC(F)(F)F)cnc12
ASD01880262	N#Cc1c(-c2ccc(OCc3ccccc3)cc2)ccn2c(CC(F)(F)F)cnc12
ASD01880263	COc1ccc(-c2ccc(=O)n(Cc3ccc(Cl)cc3F)c2)cn1
ASD01880264	O=c1ccc(-c2ccc(CCCO)cc2)cn1Cc1ccc(Cl)cc1
ASD01880265	CC(C)CCn1cc(-c2cccc(NS(C)(=O)=O)c2)ccc1=O
ASD01880266	COc1ccc(-c2ccc(=O)n(Cc3ccc(Cl)cc3)c2)cc1NS(C)(=O)=O
ASD01880267	O=c1ccc(C#Cc2cccnc2)cn1Cc1cccc(F)c1
ASD01880268	O=c1ccc(-c2nc3ccccc3s2)cn1Cc1ccc(Cl)c(F)c1
ASD01880269	COc1ccc(-c2ccc(=O)n(CCOc3ccccc3)c2)cc1
ASD01880270	COc1ccc(-c2ccc(=O)n(Cc3ccc(C(F)(F)F)nc3)c2)cc1
ASD01880271	COc1ccc(-c2ccc(=O)n(CC3CCCCC3)c2)cc1
ASD01880272	CN(Cc1ccc(=O)n(Cc2ccc(Cl)cc2)c1)c1ccccc1
ASD01880273	COc1cccc(C(=O)c2ccc(=O)n(Cc3ccc(Cl)cc3)c2)c1
ASD01880274	COc1cccc(Cc2ccc(=O)n(Cc3ccc(Cl)cc3)c2)c1
ASD01880275	COc1cccc(CCc2ccc(=O)n(Cc3ccc(Cl)c(F)c3)c2)c1
ASD01880276	COc1ccc(-c2ccc(=O)n(CC(=O)N(C)Cc3cccc(Cl)c3)c2)cc1
ASD01880277	COc1ccc(-c2ccc(=O)n(Cc3nc4cc(F)ccc4o3)c2)cc1
ASD01880278	COc1ccc(-c2ccc(=O)n(Cc3nc(-c4ccc(F)cc4)no3)c2)cc1
ASD01880279	O=c1c2ccccc2ccn1Cc1ccc(F)cc1
ASD01880280	O=c1ccc2ccccc2n1Cc1ccc(Cl)cc1
ASD01880281	COc1ccc(-c2ccn(Cc3cccc(F)c3)c(=O)c2)cc1
ASD01880282	N#CCOc1ccc(-c2ccc(=O)n(Cc3ccc(Cl)cc3F)c2)cc1
ASD01880283	CC(=O)COc1ccc(-c2ccc(=O)n(Cc3ccc(Cl)cc3F)c2)cc1
ASD01880284	O=c1ccc(-c2ccc(Cc3nn[nH]n3)cc2)cn1Cc1ccc(Cl)cc1
ASD01880285	CNC(=O)Cc1ccc(-c2ccc(=O)n(Cc3ccc(Cl)cc3)c2)cc1
ASD01880286	O=c1ccc(-c2ccc(OCc3nn[nH]n3)cc2)cn1Cc1ccc(Cl)cc1F
ASD01880287	O=c1ccc(COc2ccccc2)cn1Cc1ccc(F)c(F)c1
ASD01880288	O=c1ccc(-c2ccc3sccc3c2)cn1Cc1ccc(Cl)cc1F
ASD01880289	COc1ccc(-c2cc(CO)c(=O)n(Cc3ccc(Cl)cc3)c2)cc1
ASD01880290	Cl.Nc1ccc(-c2ccc(=O)n(Cc3ccc(Cl)cc3F)c2)cc1
ASD01880291	CC(=O)NCCOc1ccc(-c2ccc(=O)n(Cc3ccc(Cl)cc3F)c2)cc1
ASD01880292	CC(C)(O)c1ccc(-c2ccc(=O)n(Cc3ccc(Cl)cc3)c2)cc1
ASD01880293	CC(C)CCn1ccc(-c2cccs2)c(C#N)c1=O
ASD01880294	O=c1ccc(CCCc2ccccc2)cn1Cc1ccc(Cl)cc1F
ASD01880295	COc1ccc(-c2cn(Cc3ccc(Cl)cc3F)c(=O)cc2OC)cc1
ASD01880296	COCc1ccc(Cn2cc(-c3ccc(OC)cc3)ccc2=O)cc1
ASD01880297	CCOCc1ccc(-c2ccc(=O)n(Cc3ccc(Cl)cc3)c2)cc1
ASD01880298	O=c1ccc(C2CCCCC2)cn1Cc1ccc(Cl)cc1
ASD01880299	COc1ccc(-c2cn(Cc3ccc(Cl)cc3)c(=O)cn2)cc1
ASD01880300	CCCn1ccc2c(NCCc3ccc(O)cc3)cccc2c1=O
ASD01880301	CCCn1cc(CCc2ccc(OC)cc2)c2ccccc2c1=O
ASD01880302	COc1ccc(-c2cc(OC)c(=O)n(Cc3ccc(Cl)cc3F)c2)cc1
ASD01880303	COc1cccc(C(O)c2ccc(=O)n(Cc3ccc(Cl)cc3)c2)c1
ASD01880304	O=c1cc(OCCc2ccccc2)ccn1Cc1cccc(F)c1
ASD01880305	COC(=O)Oc1ccc(-c2ccc(=O)n(Cc3ccc(Cl)cc3F)c2)cc1
ASD01880306	COc1ccc(OCc2ccc(=O)n(Cc3ccc(Cl)cc3)c2)cc1
ASD01880307	CN(C)CCNc1ccc(-c2ccc(=O)n(Cc3ccc(Cl)cc3)c2)cc1
ASD01880308	CN(c1ccc(F)cc1)c1ccc(=O)n(Cc2ccc(Cl)cc2)c1
ASD01880309	CC(=O)NCCOCc1ccc(-c2ccc(=O)n(Cc3ccc(Cl)cc3)c2)cc1
ASD01880310	COCCc1cc(=O)n(Cc2ccc(Cl)cc2)cc1-c1ccc(OC)cc1
ASD01880311	COCc1cc(=O)n(Cc2ccc(Cl)cc2F)cc1-c1ccc(OC)cc1
ASD01880312	O=c1ccc(Oc2ccc(F)cc2)cn1Cc1ccc(Cl)cc1
ASD01880313	COc1ccc(COc2ccc(=O)n(Cc3ccc(Cl)cc3)c2)cc1
ASD01880314	CCc1ccc(Cn2cc(-c3ccc(OC)cc3)ccc2=O)cn1
ASD01880315	CCCn1ccc2c(OCCc3ccc(OC)cc3)cccc2c1=O
ASD01880316	C=CC(C=C)CNc1nc(C)nc2sccc12
ASD01880317	C=CC(C=C)CNc1nc(CC)nc2sccc12
ASD01880318	COc1ccc(CNc2ncnc3sccc23)cc1
ASD01880319	Cc1nc(N2CCc3ccccc3C2)c2cc(C)sc2n1
ASD01880320	Cc1nc(Nc2ccccc2)c2cc(C)sc2n1
ASD01880321	COc1cccc(Nc2nc(C)nc3sc(C)cc23)c1
ASD01880322	CCc1nc(Nc2cccc(OC)c2)c2cc(C)sc2n1
ASD01880323	COc1ccc(Nc2nc(C)nc3sc(C)cc23)cc1
ASD01880324	COc1ccc(Nc2nc(C)nc3sc(C)cc23)cc1OC
ASD01880325	Cc1nc(Nc2cccc(Cl)c2)c2cc(C)sc2n1
ASD01880326	Cc1nc(NC(O)C2C=CC=CC2)c2cc(C)sc2n1
ASD01880327	Cc1nc(Nc2ccc(-c3ccccc3)cc2)c2cc(C)sc2n1
ASD01880328	C=CCC(C=C)Nc1nc(C)nc2sc(C)cc12
ASD01880329	C=CC(C=C)CNc1nc(Cl)nc2sc(C)cc12
ASD01880330	C/C=C\C=C/CCNc1nc(OC)nc2sc(C)cc12
ASD01880331	C/C=C\C=C/CCNc1nc(N(C)C)nc2sc(C)cc12
ASD01880332	Cc1nc(NCc2ccccc2C)c2cc(C)sc2n1
ASD01880333	CC1=CC(CNc2nc(C)nc3sc(C)cc23)CC=C1
ASD01880334	Cc1ccc(CNc2nc(C)nc3sc(C)cc23)cc1
ASD01880335	CCc1ccc(CNc2nc(C)nc3sc(C)cc23)cc1
ASD01880336	C/C=C\C(=C/CCNc1nc(C)nc2sc(C)cc12)C(F)(F)F
ASD01880337	Cc1nc(NCc2cccc(O)c2)c2cc(C)sc2n1
ASD01880338	Cc1nc(NCc2ccc(O)cc2)c2cc(C)sc2n1
ASD01880339	C/C=C\C=C(/CCNc1nc(C)nc2sc(C)cc12)OC
ASD01880340	COc1cccc(CNc2nc(C)nc3sc(C)cc23)c1
ASD01880341	CCc1nc(NCc2cccc(OC)c2)c2cc(C)sc2n1
ASD01880342	COc1ccc(CNc2nc(C)nc3sc(C)cc23)cc1
ASD01880343	CCc1nc(NCc2ccc(OC)cc2)c2cc(C)sc2n1
ASD01880344	CCOC1=CCC(CNc2nc(C)nc3sc(C)cc23)C=C1
ASD01880345	COc1ccc(CNc2ncnc3sc(C)cc23)cc1OC
ASD01880346	COc1ccc(CNc2nc(C)nc3sc(C)cc23)cc1OC
ASD01880347	COc1ccc(CNc2ncnc3sc(C)cc23)cc1
ASD01880348	CCc1nc(NCc2ccc(OC)c(OC)c2)c2cc(C)sc2n1
ASD01880349	COc1cc(CNc2nc(C)nc3sc(C)cc23)cc(OC)c1
ASD01880350	C/C=C\C=C(\Cl)CCNc1nc(C)nc2sc(C)cc12
ASD01880351	Cc1nc(NCc2cccc(Cl)c2)c2cc(C)sc2n1
ASD01880352	Cc1nc(NCc2ccc(Cl)cc2)c2cc(C)sc2n1
ASD01880353	C/C=C\C=C(\F)CCNc1nc(C)nc2sc(C)cc12
ASD01880354	Cc1nc(NCc2cccc(F)c2)c2cc(C)sc2n1
ASD01880355	Cc1nc(NCc2ccc(F)cc2)c2cc(C)sc2n1
ASD01880356	Cc1nc(NCc2ccc(N)cc2)c2cc(C)sc2n1
ASD01880357	Cc1nc(NCc2ccc(NC(C)O)cc2)c2cc(C)sc2n1
ASD01880358	Cc1nc(NCc2ccc(S(C)(=O)=O)cc2)c2cc(C)sc2n1
ASD01880359	Cc1nc(NCc2ccc(S(N)(=O)=O)cc2)c2cc(C)sc2n1
ASD01880360	Cc1nc(NCc2ccc(OCc3nnn[nH]3)cc2)c2cc(C)sc2n1
ASD01880361	C=C/C=C(\C=C)OCNc1nc(C)nc2sc(C)cc12
ASD01880362	C=CC(CNc1nc(C)nc2sc(C)cc12)N=C
ASD01880363	Cc1nc(NCC2C=NC=CC2)c2cc(C)sc2n1
ASD01880364	Cc1nc(NCC2=CCCS2)c2cc(C)sc2n1
ASD01880365	Cn1c(=O)c2ccc(-c3ccccc3)cc2n2nc(-c3cccc(F)c3)cc12
ASD01880366	C=CCC(C)(C=C)CNc1nc(C)nc2sc(C)cc12
ASD01880367	C=CCC(O)(C=C)CNc1nc(C)nc2sc(C)cc12
ASD01880368	C/C=C\C=C/CCCCNc1nc(C)nc2sc(C)cc12
ASD01880369	COc1cccc(CCNc2nc(C)nc3sc(C)cc23)c1
ASD01880370	COc1ccc(CCNc2nc(C)nc3sc(C)cc23)cc1
ASD01880371	COOc1ccc(-c2nc(C)nc3sc(C)cc23)cc1
ASD01880372	OCc1cc2c(NCc3ccccc3)ncnc2s1
ASD01880373	C=C/C=C\C=C\Cc1cc2c(Nc3cccc(OC)c3)nc(C)nc2s1
ASD01880374	C=CC(C=C)CNc1ncnc2sc(COC)cc12
ASD01880375	COc1ccc(CNc2nc(C)nc3sc(Cc4ccccc4)cc23)cc1
ASD01880376	C/C=C\C=C/CCNc1ncnc2sc(C(=O)N(C)C)cc12
ASD01880377	CCc1cc2c(N3CCCCC3)ncnc2s1
ASD01880378	C=CC(C=C)Nc1ncnc2sc(CC)cc12
ASD01880379	CCc1cc2c(Nc3cccc(OC)c3)ncnc2s1
ASD01880380	CCc1cc2c(Nc3ccc(F)cc3)ncnc2s1
ASD01880381	CCc1cc2c(NC3CC=CO3)ncnc2s1
ASD01880382	C/C=C\C=C/CCNc1ncnc2sc(CC)cc12
ASD01880383	CCc1cc2c(NCC3C=C(OC)C=CC3)ncnc2s1
ASD01880384	CCc1cc2c(NCC3C=CC(OC)=CC3)ncnc2s1
ASD01880385	CCc1cc2c(NCc3ccc(OC)cc3)nc(C)nc2s1
ASD01880386	CCc1cc2c(NCc3ccc(OC)c(OC)c3)ncnc2s1
ASD01880387	CCc1cc2c(NCc3ccc(OC)c(OC)c3)nc(C)nc2s1
ASD01880388	C/C=C\C=C/C(C)CNc1ncnc2sc(CC)cc12
ASD01880389	C/C=C\C=C/CCCNc1ncnc2sc(CC)cc12
ASD01880390	CCc1cc2c(SC#N)ncnc2s1
ASD01880391	CCCc1cc2c(Nc3cccc(OC)c3)ncnc2s1
ASD01880392	C=CCC(/C=C/OC)Nc1nc(OC)nc2sc(CCC)cc12
ASD01880393	C=CC(C=C)CNc1ncnc2sc(CCC)cc12
ASD01880394	C=CC(C=C)CNc1nc(OCC)nc2sc(CCC)cc12
ASD01880395	C/C=C\C=C/CCNc1nc(N(C)C)nc2sc(CCC)cc12
ASD01880396	C=CC(/C=C/O)CNc1ncnc2sc(CCC)cc12
ASD01880397	CCCc1cc2c(NCc3ccc(O)cc3)nc(OC)nc2s1
ASD01880398	C=CC(/C=C/O)CNc1nc(Cl)nc2sc(CCC)cc12
ASD01880399	CCCc1cc2c(NCc3ccc(OC)cc3)ncnc2s1
ASD01880400	C=CC(C/C=C/OC)CNc1nc(OC)nc2sc(CCC)cc12
ASD01880401	CCCc1cc2c(NCc3ccc(OC)c(OC)c3)ncnc2s1
ASD01880402	CCCc1cc2c(NCc3ccc(OCc4nnn[nH]4)cc3)nc(OC)nc2s1
ASD01880403	CCCc1cc2c(NCNc3ccccc3)ncnc2s1
ASD01880404	C/C=C\C=C/CCNc1ncnc2sc(C(O)CC)cc12
ASD01880405	COc1cccc(Nc2ncnc3sc(C(C)C)cc23)c1
ASD01880406	CC(C)c1cc2c(NCc3ccccc3)ncnc2s1
ASD01880407	COc1ccc(CNc2ncnc3sc(C(C)C)cc23)cc1
ASD01880408	C=CC(C=C)CNc1ncnc2sc(CCCC)cc12
ASD01880409	C=CC(C=C)CNc1ncnc2sc(CC(C)C)cc12
ASD01880410	CCc1cc2c(NCc3ccccc3)ncnc2s1
ASD01880411	N[C@@]1(C(=O)O)CC[C@H]2C(C(=O)O)[C@H]21
ASD01880412	N[C@](CC1c2ccccc2Oc2ccccc21)(C(=O)O)[C@H]1CC1C(=O)O
ASD01880413	COc1ccc(-c2ccc3c(=O)n(C)c4cc(-c5cccc(F)c5)nn4c3c2)cc1
ASD01880414	Cc1c(OCc2cccc(-c3ccc(C(=O)O)cc3)c2)cc2c(c1C)C(=O)C(C1CCCC1)C2
ASD01880415	COc1c(O)c(CP(=O)(O)CC[C@H](N)C(=O)O)cc([N+](=O)[O-])c1O
ASD01880416	N[C@@H](CCP(=O)(O)C(O)c1ccc(OCC(=O)O)cc1)C(=O)O
ASD01880417	N[C@@H](CCP(=O)(O)O)C(=O)O
ASD01880418	NC(CCP(=O)(O)O)C(=O)O
ASD01880419	N[C@@]1(C(=O)O)C[C@H](C(=O)O)[C@H](C(=O)O)C1
ASD01880420	NC1(C(=O)O)CC(C(=O)O)C(C(=O)O)C1
ASD01880421	N[C@@]1(C(=O)O)CC[C@H](C(=O)O)C1
ASD01880422	N[C@@H](COP(=O)(O)O)C(=O)O
ASD01880423	O=C(O)CNc1ccc(P(=O)(O)O)cc1
ASD01880424	Nc1c(C(=O)O)c2nc3c(C(=O)O)cccc3oc-2cc1=O
ASD01880425	N[C@H](C(=O)O)C1(C(=O)O)CC1
ASD01880426	COc1cccc(/C=N/N=C2/C(C=O)=CC=CC2OC)c1
ASD01880427	O=C(Nc1cc(Cl)cc(Cl)c1)[C@H]1CCCC[C@H]1C(=O)O
ASD01880428	Cn1c(=O)c2ccc(-c3cccnc3)cc2n2nc(-c3cccc(F)c3)cc12
ASD01880429	Cc1ccc2c(=O)n(C)c3cc(-c4cccc(F)c4)nn3c2c1
ASD01880430	NC(=O)[C@@H]1CCCC[C@@H]1C(=O)Nc1ccc(Cl)c(Cl)c1
ASD01880431	COc1cccc(-c2cc3n(C)c(=O)c4ccc(-c5cccc(S(N)(=O)=O)c5)cc4n3n2)c1
ASD01880432	COc1cccc(-c2cc3n(C)c(=O)c4ccc(-c5ccccc5)cc4n3n2)c1
ASD01880433	COc1ccc(-c2ccc3c(=O)n(C)c4cc(-c5cccc(OC)c5)nn4c3c2)cc1
ASD01880434	O=C(Nc1ccccc1)C12C=C1/C(=N\O)c1ccccc1O2
ASD01880435	COc1cccc(-c2cc3n(C)c(=O)c4ccc(-c5cccnc5)cc4n3n2)c1
ASD01880436	CC(N)(CCP(=O)(O)O)C(=O)O
ASD01880437	COc1cccc(-c2cc3n(C)c(=O)c4ccc(C)cc4n3n2)c1
ASD01880438	Cc1cccc(-c2cc3n(C)c(=O)c4ccc(-c5ccccc5)cc4n3n2)c1
ASD01880439	Cc1onc(O)c1CC[C@H](N)C(=O)O
ASD01880440	COc1ccc(-c2ccc3c(=O)n(C)c4cc(-c5cccc(C)c5)nn4c3c2)cc1
ASD01880441	Cc1cccc(-c2cc3n(C)c(=O)c4ccc(-c5cccnc5)cc4n3n2)c1
ASD01880442	Cn1c(=O)c2ccc(-c3ccccc3)cc2n2nc(-c3cccc(Cl)c3)cc12
ASD01880443	N[C@@]1(C(=O)O)CO[C@@H]2[C@H]1[C@H]2C(=O)O
ASD01880444	N[C@@]1(C(=O)O)CC[C@@H](C(=O)O)C1
ASD01880445	COc1ccc(-c2ccc3c(=O)n(C)c4cc(-c5cccc(Cl)c5)nn4c3c2)cc1
ASD01880446	Cn1c(=O)c2ccc(-c3cccnc3)cc2n2nc(-c3cccc(Cl)c3)cc12
ASD01880447	C[C@](N)(CCP(=O)(O)O)C(=O)O
ASD01880448	Cn1c(=O)c2ccc(-c3ccccc3)cc2n2nc(-c3cccc(Br)c3)cc12
ASD01880449	COc1ccc(-c2ccc3c(=O)n(C)c4cc(-c5cccc(Br)c5)nn4c3c2)cc1
ASD01880450	Cn1c(=O)c2ccc(-c3cccnc3)cc2n2nc(-c3cccc(Br)c3)cc12
ASD01880451	Cn1c(=O)c2ccc(-c3ccc(F)cc3)cc2n2nc(-c3cccc(S(N)(=O)=O)c3)cc12
ASD01880452	Cn1c(=O)c2ccc(-c3ccc(F)cc3)cc2n2nc(-c3ccccc3)cc12
ASD01880453	COc1ccc(-c2cc3n(C)c(=O)c4ccc(-c5ccc(F)cc5)cc4n3n2)cc1
ASD01880454	COc1ccc(-c2cc3onc(-c4ccncc4)c3c(=O)n2C)cc1.Cl
ASD01880455	Cn1c(=O)c2ccc(-c3ccc(F)cc3)cc2n2nc(-c3cccnc3)cc12
ASD01880456	Cc1cc2n(C)c(=O)c3ccc(-c4ccc(F)cc4)cc3n2n1
ASD01880457	Cn1c(=O)c2ccc(-c3ccc(Cl)cc3)cc2n2nc(-c3cccc(S(N)(=O)=O)c3)cc12
ASD01880458	Cn1c(=O)c2ccc(-c3ccc(Cl)cc3)cc2n2nc(-c3ccccc3)cc12
ASD01880459	COc1ccc(-c2cc3n(C)c(=O)c4ccc(-c5ccc(Cl)cc5)cc4n3n2)cc1
ASD01880460	O=C(O)CNc1ccc(C(=O)O)c(C(=O)O)c1
ASD01880461	Cn1c(=O)c2ccc(-c3ccc(Cl)cc3)cc2n2nc(-c3cccnc3)cc12
ASD01880462	Cc1cc2n(C)c(=O)c3ccc(-c4ccc(Cl)cc4)cc3n2n1
ASD01880463	O=CC1=CC=CC(F)/C1=N/N=C/c1cccc(F)c1
ASD01880464	CCCN1Cc2cc(OCc3cncnc3)ccc2C1=O
ASD01880465	CCCN1Cc2cc(OCc3cncnc3C)ccc2C1=O
ASD01880466	CCCN1Cc2cc(OCc3cncnc3CC)ccc2C1=O
ASD01880467	CCCc1ncncc1COc1ccc2c(c1)CN(CCC)C2=O
ASD01880468	CCCCc1ncncc1COc1ccc2c(c1)CN(CCC)C2=O
ASD01880469	CCCCCc1ncncc1COc1ccc2c(c1)CN(CCC)C2=O
ASD01880470	CCCN1Cc2cc(OCc3cncnc3C)ccc2C1=O
ASD01880471	CCCN1Cc2cc(OCc3cncnc3C(F)(F)F)ccc2C1=O
ASD01880472	CCCN1Cc2cc(OCc3cncnc3CC(F)(F)F)ccc2C1=O
ASD01880473	CCCN1Cc2cc(OCc3cncnc3OC)ccc2C1=O
ASD01880475	CCCOc1ncncc1COc1ccc2c(c1)CN(CCC)C2=O
ASD01880477	CCCN1Cc2cc(OCc3cncnc3OC(F)(F)F)ccc2C1=O
ASD01880478	CCCN1Cc2cc(OCc3cncnc3OC(F)F)ccc2C1=O
ASD01880479	CCCN1Cc2cc(OCc3cncnc3OCC(F)(F)F)ccc2C1=O
ASD01880480	CCCN1Cc2cc(OCc3cncnc3-c3ccccc3)ccc2C1=O
ASD01880481	CCCN1Cc2cc(OCc3cncnc3Oc3ccccc3)ccc2C1=O
ASD01880482	CCCN1Cc2cc(OCc3cncnc3Cc3ccccc3)ccc2C1=O
ASD01880483	CCCN1Cc2cc(OCc3cncnc3Cl)ccc2C1=O
ASD01880484	CCCN1Cc2cc(OCc3cncnc3Br)ccc2C1=O
ASD01880485	CCCN1Cc2cc(OCc3cncnc3I)ccc2C1=O
ASD01880486	CCCN1Cc2cc(OCc3cncnc3N)ccc2C1=O
ASD01880487	CCCN1Cc2cc(OCc3cncnc3Nc3ccccc3)ccc2C1=O
ASD01880488	CCCN1Cc2cc(OCc3cncnc3C#N)ccc2C1=O
ASD01880489	CCCN1Cc2cc(OCc3cncnc3NCc3ccccc3)ccc2C1=O
ASD01880490	CCCN1Cc2cc(OCc3cncnc3-c3ccc(C#N)cc3)ccc2C1=O
ASD01880491	CCCN1Cc2cc(OCc3cncnc3N3CCCOCC3)ccc2C1=O
ASD01880492	CCCN1Cc2cc(OCc3cncnc3N3CCOCC3)ccc2C1=O
ASD01880493	CCCN1Cc2cc(OCc3cncnc3N3CCN(C)CC3)ccc2C1=O
ASD01880494	CCCN1Cc2cc(OCc3cnc(Cl)nc3)ccc2C1=O
ASD01880495	CCCN1Cc2cc(OCc3cnc(Cl)nc3C)ccc2C1=O
ASD01880496	CCCN1Cc2cc(OCc3cnc(Cl)nc3CC)ccc2C1=O
ASD01880497	CCCc1nc(Cl)ncc1COc1ccc2c(c1)CN(CCC)C2=O
ASD01880498	CCCCc1nc(Cl)ncc1COc1ccc2c(c1)CN(CCC)C2=O
ASD01880499	CCCCCc1nc(Cl)ncc1COc1ccc2c(c1)CN(CCC)C2=O
ASD01880500	CCCN1Cc2cc(OCc3cnc(Cl)nc3C)ccc2C1=O
ASD01880501	CCCN1Cc2cc(OCc3cnc(Cl)nc3C(F)(F)F)ccc2C1=O
ASD01880502	CCCN1Cc2cc(OCc3cnc(Cl)nc3CC(F)(F)F)ccc2C1=O
ASD01880503	CCCN1Cc2cc(OCc3cnc(Cl)nc3OC)ccc2C1=O
ASD01880504	CCCN1Cc2cc(OCc3cnc(Cl)nc3OCC)ccc2C1=O
ASD01880506	CCCCOc1nc(Cl)ncc1COc1ccc2c(c1)CN(CCC)C2=O
ASD01880507	CCCN1Cc2cc(OCc3cnc(Cl)nc3OC(F)(F)F)ccc2C1=O
ASD01880508	CCCN1Cc2cc(OCc3cnc(Cl)nc3OC(F)F)ccc2C1=O
ASD01880510	CCCN1Cc2cc(OCc3cnc(Cl)nc3-c3ccccc3)ccc2C1=O
ASD01880511	CCCN1Cc2cc(OCc3cnc(Cl)nc3Oc3ccccc3)ccc2C1=O
ASD01880512	CCCN1Cc2cc(OCc3cnc(Cl)nc3Cc3ccccc3)ccc2C1=O
ASD01880513	CCCN1Cc2cc(OCc3cnc(Cl)nc3Cl)ccc2C1=O
ASD01880514	CCCN1Cc2cc(OCc3cnc(Cl)nc3Br)ccc2C1=O
ASD01880515	CCCN1Cc2cc(OCc3cnc(Cl)nc3I)ccc2C1=O
ASD01880516	CCCN1Cc2cc(OCc3cnc(Cl)nc3N)ccc2C1=O
ASD01880517	CCCN1Cc2cc(OCc3cnc(Cl)nc3Nc3ccccc3)ccc2C1=O
ASD01880518	CCCN1Cc2cc(OCc3cnc(Cl)nc3C#N)ccc2C1=O
ASD01880519	CCCN1Cc2cc(OCc3cnc(Cl)nc3NCc3ccccc3)ccc2C1=O
ASD01880520	CCCN1Cc2cc(OCc3cnc(Cl)nc3-c3ccc(C#N)cc3)ccc2C1=O
ASD01880521	CCCN1Cc2cc(OCc3cnc(Cl)nc3N3CCCOCC3)ccc2C1=O
ASD01880522	CCCN1Cc2cc(OCc3cnc(Cl)nc3N3CCOCC3)ccc2C1=O
ASD01880523	CCCN1Cc2cc(OCc3cnc(Cl)nc3N3CCN(C)CC3)ccc2C1=O
ASD01880524	O=c1[nH]c2cc(-c3ccccc3)nn2c2cc(-c3ccccc3)ccc12
ASD01880525	CCCN1Cc2cc(OCc3c(C)ncnc3Cl)ccc2C1=O
ASD01880526	CCCN1Cc2cc(OCc3c(Cl)ncnc3CC)ccc2C1=O
ASD01880527	CCCc1ncnc(Cl)c1COc1ccc2c(c1)CN(CCC)C2=O
ASD01880528	CCCCc1ncnc(Cl)c1COc1ccc2c(c1)CN(CCC)C2=O
ASD01880529	CCCCCc1ncnc(Cl)c1COc1ccc2c(c1)CN(CCC)C2=O
ASD01880530	CCCN1Cc2cc(OCc3c(C)ncnc3Cl)ccc2C1=O
ASD01880531	CCCN1Cc2cc(OCc3c(Cl)ncnc3C(F)(F)F)ccc2C1=O
ASD01880532	CCCN1Cc2cc(OCc3c(Cl)ncnc3CC(F)(F)F)ccc2C1=O
ASD01880533	CCCN1Cc2cc(OCc3c(Cl)ncnc3OC)ccc2C1=O
ASD01880534	CCCN1Cc2cc(OCc3c(Cl)ncnc3OCC)ccc2C1=O
ASD01880536	CCCCOc1ncnc(Cl)c1COc1ccc2c(c1)CN(CCC)C2=O
ASD01880537	CCCN1Cc2cc(OCc3c(Cl)ncnc3OC(F)(F)F)ccc2C1=O
ASD01880538	CCCN1Cc2cc(OCc3c(Cl)ncnc3OC(F)F)ccc2C1=O
ASD01880540	CCCN1Cc2cc(OCc3c(Cl)ncnc3-c3ccccc3)ccc2C1=O
ASD01880541	CCCN1Cc2cc(OCc3c(Cl)ncnc3Oc3ccccc3)ccc2C1=O
ASD01880542	CCCN1Cc2cc(OCc3c(Cl)ncnc3Cc3ccccc3)ccc2C1=O
ASD01880543	CCCN1Cc2cc(OCc3c(Cl)ncnc3Cl)ccc2C1=O
ASD01880544	CCCN1Cc2cc(OCc3c(Cl)ncnc3Br)ccc2C1=O
ASD01880545	CCCN1Cc2cc(OCc3c(Cl)ncnc3I)ccc2C1=O
ASD01880546	CCCN1Cc2cc(OCc3c(N)ncnc3Cl)ccc2C1=O
ASD01880547	CCCN1Cc2cc(OCc3c(Cl)ncnc3Nc3ccccc3)ccc2C1=O
ASD01880548	CCCN1Cc2cc(OCc3c(Cl)ncnc3C#N)ccc2C1=O
ASD01880549	CCCN1Cc2cc(OCc3c(Cl)ncnc3NCc3ccccc3)ccc2C1=O
ASD01880550	CCCN1Cc2cc(OCc3c(Cl)ncnc3-c3ccc(C#N)cc3)ccc2C1=O
ASD01880551	CCCN1Cc2cc(OCc3c(Cl)ncnc3N3CCCOCC3)ccc2C1=O
ASD01880552	CCCN1Cc2cc(OCc3c(Cl)ncnc3N3CCOCC3)ccc2C1=O
ASD01880553	CCCN1Cc2cc(OCc3c(Cl)ncnc3N3CCN(C)CC3)ccc2C1=O
ASD01880554	CCCN1Cc2cc(OCc3cnc(Br)nc3)ccc2C1=O
ASD01880555	CCCN1Cc2cc(OCc3cnc(Br)nc3C)ccc2C1=O
ASD01880556	CCCN1Cc2cc(OCc3cnc(Br)nc3CC)ccc2C1=O
ASD01880557	CCCc1nc(Br)ncc1COc1ccc2c(c1)CN(CCC)C2=O
ASD01880558	CCCCc1nc(Br)ncc1COc1ccc2c(c1)CN(CCC)C2=O
ASD01880559	CCCCCc1nc(Br)ncc1COc1ccc2c(c1)CN(CCC)C2=O
ASD01880560	CCCN1Cc2cc(OCc3cnc(Br)nc3C)ccc2C1=O
ASD01880561	CCCN1Cc2cc(OCc3cnc(Br)nc3C(F)(F)F)ccc2C1=O
ASD01880562	CCCN1Cc2cc(OCc3cnc(Br)nc3CC(F)(F)F)ccc2C1=O
ASD01880563	CCCN1Cc2cc(OCc3cnc(Br)nc3OC)ccc2C1=O
ASD01880564	CCCN1Cc2cc(OCc3cnc(Br)nc3OCC)ccc2C1=O
ASD01880566	CCCCOc1nc(Br)ncc1COc1ccc2c(c1)CN(CCC)C2=O
ASD01880567	CCCN1Cc2cc(OCc3cnc(Br)nc3OC(F)(F)F)ccc2C1=O
ASD01880568	CCCN1Cc2cc(OCc3cnc(Br)nc3OC(F)F)ccc2C1=O
ASD01880570	CCCN1Cc2cc(OCc3cnc(Br)nc3-c3ccccc3)ccc2C1=O
ASD01880571	CCCN1Cc2cc(OCc3cnc(Br)nc3Oc3ccccc3)ccc2C1=O
ASD01880572	CCCN1Cc2cc(OCc3cnc(Br)nc3Cc3ccccc3)ccc2C1=O
ASD01880573	CCCN1Cc2cc(OCc3cnc(Br)nc3Cl)ccc2C1=O
ASD01880574	CCCN1Cc2cc(OCc3cnc(Br)nc3Br)ccc2C1=O
ASD01880575	CCCN1Cc2cc(OCc3cnc(Br)nc3I)ccc2C1=O
ASD01880576	CCCN1Cc2cc(OCc3cnc(Br)nc3N)ccc2C1=O
ASD01880577	CCCN1Cc2cc(OCc3cnc(Br)nc3Nc3ccccc3)ccc2C1=O
ASD01880578	CCCN1Cc2cc(OCc3cnc(Br)nc3C#N)ccc2C1=O
ASD01880579	CCCN1Cc2cc(OCc3cnc(Br)nc3NCc3ccccc3)ccc2C1=O
ASD01880580	CCCN1Cc2cc(OCc3cnc(Br)nc3-c3ccc(C#N)cc3)ccc2C1=O
ASD01880581	CCCN1Cc2cc(OCc3cnc(Br)nc3N3CCCOCC3)ccc2C1=O
ASD01880582	CCCN1Cc2cc(OCc3cnc(Br)nc3N3CCOCC3)ccc2C1=O
ASD01880583	CCCN1Cc2cc(OCc3cnc(Br)nc3N3CCN(C)CC3)ccc2C1=O
ASD01880584	CC(=O)n1c(=O)c2ccc(-c3ccccc3)cc2n2nc(-c3ccccc3)cc12
ASD01880585	CCCN1Cc2cc(OCc3c(C)ncnc3Br)ccc2C1=O
ASD01880586	CCCN1Cc2cc(OCc3c(Br)ncnc3CC)ccc2C1=O
ASD01880587	CCCc1ncnc(Br)c1COc1ccc2c(c1)CN(CCC)C2=O
ASD01880588	CCCCc1ncnc(Br)c1COc1ccc2c(c1)CN(CCC)C2=O
ASD01880589	CCCCCc1ncnc(Br)c1COc1ccc2c(c1)CN(CCC)C2=O
ASD01880590	CCCN1Cc2cc(OCc3c(C)ncnc3Br)ccc2C1=O
ASD01880591	CCCN1Cc2cc(OCc3c(Br)ncnc3C(F)(F)F)ccc2C1=O
ASD01880592	CCCN1Cc2cc(OCc3c(Br)ncnc3CC(F)(F)F)ccc2C1=O
ASD01880593	CCCN1Cc2cc(OCc3c(Br)ncnc3OC)ccc2C1=O
ASD01880594	CCCN1Cc2cc(OCc3c(Br)ncnc3OCC)ccc2C1=O
ASD01880596	CCCCOc1ncnc(Br)c1COc1ccc2c(c1)CN(CCC)C2=O
ASD01880597	CCCN1Cc2cc(OCc3c(Br)ncnc3OC(F)(F)F)ccc2C1=O
ASD01880598	CCCN1Cc2cc(OCc3c(Br)ncnc3OC(F)F)ccc2C1=O
ASD01880600	CCCN1Cc2cc(OCc3c(Br)ncnc3-c3ccccc3)ccc2C1=O
ASD01880601	CCCN1Cc2cc(OCc3c(Br)ncnc3Oc3ccccc3)ccc2C1=O
ASD01880602	CCCN1Cc2cc(OCc3c(C)ncnc3Cc3ccccc3)ccc2C1=O
ASD01880603	O=c1c2ccc(-c3ccccc3)cc2n2nc(-c3ccccc3)cc2n1CCO
ASD01880604	CCCN1Cc2cc(OCc3c(Br)ncnc3Br)ccc2C1=O
ASD01880605	CCCN1Cc2cc(OCc3c(Br)ncnc3I)ccc2C1=O
ASD01880606	CCCN1Cc2cc(OCc3c(N)ncnc3Br)ccc2C1=O
ASD01880607	CCCN1Cc2cc(OCc3c(Br)ncnc3Nc3ccccc3)ccc2C1=O
ASD01880608	CCCN1Cc2cc(OCc3c(Br)ncnc3C#N)ccc2C1=O
ASD01880609	CCCN1Cc2cc(OCc3c(Br)ncnc3NCc3ccccc3)ccc2C1=O
ASD01880610	CCCN1Cc2cc(OCc3c(Br)ncnc3-c3ccc(C#N)cc3)ccc2C1=O
ASD01880611	CCCN1Cc2cc(OCc3c(Br)ncnc3N3CCCOCC3)ccc2C1=O
ASD01880612	CCCN1Cc2cc(OCc3c(Br)ncnc3N3CCOCC3)ccc2C1=O
ASD01880613	CCCN1Cc2cc(OCc3c(Br)ncnc3N3CCN(C)CC3)ccc2C1=O
ASD01880614	O=c1[nH]c2cc(-c3ccccc3)nn2c2cc(-c3cccnc3)ccc12
ASD01880615	CCCN1Cc2cc(OCc3c(C)ncnc3C)ccc2C1=O
ASD01880616	CCCN1Cc2cc(OCc3c(C)ncnc3CC)ccc2C1=O
ASD01880617	CCCc1ncnc(C)c1COc1ccc2c(c1)CN(CCC)C2=O
ASD01880618	CCCCc1ncnc(C)c1COc1ccc2c(c1)CN(CCC)C2=O
ASD01880619	CCCCCc1ncnc(C)c1COc1ccc2c(c1)CN(CCC)C2=O
ASD01880620	CCCN1Cc2cc(OCc3c(C)ncnc3C)ccc2C1=O
ASD01880621	CCCN1Cc2cc(OCc3c(C)ncnc3C(F)(F)F)ccc2C1=O
ASD01880622	CCCN1Cc2cc(OCc3c(C)ncnc3CC(F)(F)F)ccc2C1=O
ASD01880623	CCCN1Cc2cc(OCc3c(C)ncnc3OC)ccc2C1=O
ASD01880624	CCCN1Cc2cc(OCc3c(C)ncnc3OCC)ccc2C1=O
ASD01880626	CCCCOc1ncnc(C)c1COc1ccc2c(c1)CN(CCC)C2=O
ASD01880627	CCCN1Cc2cc(OCc3c(C)ncnc3OC(F)(F)F)ccc2C1=O
ASD01880628	CCCN1Cc2cc(OCc3c(C)ncnc3OC(F)F)ccc2C1=O
ASD01880630	CCCN1Cc2cc(OCc3c(C)ncnc3-c3ccccc3)ccc2C1=O
ASD01880631	CCCN1Cc2cc(OCc3c(C)ncnc3Oc3ccccc3)ccc2C1=O
ASD01880632	CC(=O)n1c(=O)c2ccc(-c3cccnc3)cc2n2nc(-c3ccccc3)cc12
ASD01880633	O=c1c2ccc(-c3cccnc3)cc2n2nc(-c3ccccc3)cc2n1CCO
ASD01880634	Cn1c(=O)c2ccc(-c3ccncc3)cc2n2nc(-c3ccccc3)cc12
ASD01880635	CCCN1Cc2cc(OCc3c(C)ncnc3I)ccc2C1=O
ASD01880636	CCCN1Cc2cc(OCc3c(C)ncnc3N)ccc2C1=O
ASD01880637	CCCN1Cc2cc(OCc3c(C)ncnc3Nc3ccccc3)ccc2C1=O
ASD01880638	CCCN1Cc2cc(OCc3c(C)ncnc3C#N)ccc2C1=O
ASD01880639	CCCN1Cc2cc(OCc3c(C)ncnc3NCc3ccccc3)ccc2C1=O
ASD01880640	CCCN1Cc2cc(OCc3c(C)ncnc3-c3ccc(C#N)cc3)ccc2C1=O
ASD01880641	CCCN1Cc2cc(OCc3c(C)ncnc3N3CCCOCC3)ccc2C1=O
ASD01880642	CCCN1Cc2cc(OCc3c(C)ncnc3N3CCOCC3)ccc2C1=O
ASD01880643	CCCN1Cc2cc(OCc3c(C)ncnc3N3CCN(C)CC3)ccc2C1=O
ASD01880644	CCCN1Cc2cc(OCc3cnc(C)nc3)ccc2C1=O
ASD01880645	CCCN1Cc2cc(OCc3cnc(C)nc3C)ccc2C1=O
ASD01880646	CCCN1Cc2cc(OCc3cnc(C)nc3CC)ccc2C1=O
ASD01880647	CCCc1nc(C)ncc1COc1ccc2c(c1)CN(CCC)C2=O
ASD01880648	CCCCc1nc(C)ncc1COc1ccc2c(c1)CN(CCC)C2=O
ASD01880649	CCCCCc1nc(C)ncc1COc1ccc2c(c1)CN(CCC)C2=O
ASD01880650	CCCN1Cc2cc(OCc3cnc(C)nc3C)ccc2C1=O
ASD01880651	CCCN1Cc2cc(OCc3cnc(C)nc3C(F)(F)F)ccc2C1=O
ASD01880652	CCCN1Cc2cc(OCc3cnc(C)nc3CC(F)(F)F)ccc2C1=O
ASD01880653	CCCN1Cc2cc(OCc3cnc(C)nc3OC)ccc2C1=O
ASD01880654	CCCN1Cc2cc(OCc3cnc(C)nc3OCC)ccc2C1=O
ASD01880655	CCCOc1nc(C)ncc1COc1ccc2c(c1)CN(CCC)C2=O
ASD01880656	CCCCOc1nc(C)ncc1COc1ccc2c(c1)CN(CCC)C2=O
ASD01880657	CCCN1Cc2cc(OCc3cnc(C)nc3OC(F)(F)F)ccc2C1=O
ASD01880658	CCCN1Cc2cc(OCc3cnc(C)nc3OC(F)F)ccc2C1=O
ASD01880660	CCCN1Cc2cc(OCc3cnc(C)nc3-c3ccccc3)ccc2C1=O
ASD01880661	CCCN1Cc2cc(OCc3cnc(C)nc3Oc3ccccc3)ccc2C1=O
ASD01880662	CCCN1Cc2cc(OCc3cnc(C)nc3Cc3ccccc3)ccc2C1=O
ASD01880663	CCCN1Cc2cc(OCc3cnc(C)nc3Cl)ccc2C1=O
ASD01880664	CCCN1Cc2cc(OCc3cnc(C)nc3Br)ccc2C1=O
ASD01880665	CCCN1Cc2cc(OCc3cnc(C)nc3I)ccc2C1=O
ASD01880666	CCCN1Cc2cc(OCc3cnc(C)nc3N)ccc2C1=O
ASD01880667	CCCN1Cc2cc(OCc3cnc(C)nc3Nc3ccccc3)ccc2C1=O
ASD01880668	CCCN1Cc2cc(OCc3cnc(C)nc3C#N)ccc2C1=O
ASD01880669	CCCN1Cc2cc(OCc3cnc(C)nc3NCc3ccccc3)ccc2C1=O
ASD01880670	CCCN1Cc2cc(OCc3cnc(C)nc3-c3ccc(C#N)cc3)ccc2C1=O
ASD01880671	CCCN1Cc2cc(OCc3cnc(C)nc3N3CCCOCC3)ccc2C1=O
ASD01880672	CCCN1Cc2cc(OCc3cnc(C)nc3N3CCOCC3)ccc2C1=O
ASD01880673	CCCN1Cc2cc(OCc3cnc(C)nc3N3CCN(C)CC3)ccc2C1=O
ASD01880674	CCN1Cc2cc(OCc3cnc(Br)nc3)cc(C)c2C1=O
ASD01880675	CCN1Cc2cc(OCc3cnc(Br)nc3C)cc(C)c2C1=O
ASD01880676	CCc1nc(Br)ncc1COc1cc(C)c2c(c1)CN(CC)C2=O
ASD01880677	CCCc1nc(Br)ncc1COc1cc(C)c2c(c1)CN(CC)C2=O
ASD01880678	CCCCc1nc(Br)ncc1COc1cc(C)c2c(c1)CN(CC)C2=O
ASD01880679	CCCCCc1nc(Br)ncc1COc1cc(C)c2c(c1)CN(CC)C2=O
ASD01880680	CCN1Cc2cc(OCc3cnc(Br)nc3C)cc(C)c2C1=O
ASD01880681	CCN1Cc2cc(OCc3cnc(Br)nc3C(F)(F)F)cc(C)c2C1=O
ASD01880682	CCN1Cc2cc(OCc3cnc(Br)nc3CC(F)(F)F)cc(C)c2C1=O
ASD01880683	CCN1Cc2cc(OCc3cnc(Br)nc3OC)cc(C)c2C1=O
ASD01880684	CCOc1nc(Br)ncc1COc1cc(C)c2c(c1)CN(CC)C2=O
ASD01880686	CCCCOc1nc(Br)ncc1COc1cc(C)c2c(c1)CN(CC)C2=O
ASD01880687	CCN1Cc2cc(OCc3cnc(Br)nc3OC(F)(F)F)cc(C)c2C1=O
ASD01880688	CCN1Cc2cc(OCc3cnc(Br)nc3OC(F)F)cc(C)c2C1=O
ASD01880690	CCN1Cc2cc(OCc3cnc(Br)nc3-c3ccccc3)cc(C)c2C1=O
ASD01880691	CCN1Cc2cc(OCc3cnc(Br)nc3Oc3ccccc3)cc(C)c2C1=O
ASD01880692	CCN1Cc2cc(OCc3cnc(Br)nc3Cc3ccccc3)cc(C)c2C1=O
ASD01880693	CCN1Cc2cc(OCc3cnc(Br)nc3Cl)cc(C)c2C1=O
ASD01880694	CCN1Cc2cc(OCc3cnc(Br)nc3Br)cc(C)c2C1=O
ASD01880695	CCN1Cc2cc(OCc3cnc(Br)nc3I)cc(C)c2C1=O
ASD01880696	CCN1Cc2cc(OCc3cnc(Br)nc3N)cc(C)c2C1=O
ASD01880697	CCN1Cc2cc(OCc3cnc(Br)nc3Nc3ccccc3)cc(C)c2C1=O
ASD01880698	CCN1Cc2cc(OCc3cnc(Br)nc3C#N)cc(C)c2C1=O
ASD01880699	CCN1Cc2cc(OCc3cnc(Br)nc3NCc3ccccc3)cc(C)c2C1=O
ASD01880700	CCN1Cc2cc(OCc3cnc(Br)nc3-c3ccc(C#N)cc3)cc(C)c2C1=O
ASD01880701	CCN1Cc2cc(OCc3cnc(Br)nc3N3CCCOCC3)cc(C)c2C1=O
ASD01880702	CCN1Cc2cc(OCc3cnc(Br)nc3N3CCOCC3)cc(C)c2C1=O
ASD01880703	CCN1Cc2cc(OCc3cnc(Br)nc3N3CCN(C)CC3)cc(C)c2C1=O
ASD01880704	CCN1Cc2cc(OCc3cncnc3Br)cc(C)c2C1=O
ASD01880705	CCN1Cc2cc(OCc3c(C)ncnc3Br)cc(C)c2C1=O
ASD01880706	CCc1ncnc(Br)c1COc1cc(C)c2c(c1)CN(CC)C2=O
ASD01880707	CCCc1ncnc(Br)c1COc1cc(C)c2c(c1)CN(CC)C2=O
ASD01880708	CCCCc1ncnc(Br)c1COc1cc(C)c2c(c1)CN(CC)C2=O
ASD01880709	CCCCCc1ncnc(Br)c1COc1cc(C)c2c(c1)CN(CC)C2=O
ASD01880710	CCN1Cc2cc(OCc3c(C)ncnc3Br)cc(C)c2C1=O
ASD01880711	CCN1Cc2cc(OCc3c(Br)ncnc3C(F)(F)F)cc(C)c2C1=O
ASD01880712	CCN1Cc2cc(OCc3c(Br)ncnc3CC(F)(F)F)cc(C)c2C1=O
ASD01880713	CCN1Cc2cc(OCc3c(Br)ncnc3OC)cc(C)c2C1=O
ASD01880714	CCOc1ncnc(Br)c1COc1cc(C)c2c(c1)CN(CC)C2=O
ASD01880716	CCCCOc1ncnc(Br)c1COc1cc(C)c2c(c1)CN(CC)C2=O
ASD01880717	CCN1Cc2cc(OCc3c(Br)ncnc3OC(F)(F)F)cc(C)c2C1=O
ASD01880718	CCN1Cc2cc(OCc3c(Br)ncnc3OC(F)F)cc(C)c2C1=O
ASD01880720	CCN1Cc2cc(OCc3c(Br)ncnc3-c3ccccc3)cc(C)c2C1=O
ASD01880721	CCN1Cc2cc(OCc3c(Br)ncnc3Oc3ccccc3)cc(C)c2C1=O
ASD01880722	CCN1Cc2cc(OCc3c(Br)ncnc3Cc3ccccc3)cc(C)c2C1=O
ASD01880723	CCN1Cc2cc(OCc3c(Cl)ncnc3Br)cc(C)c2C1=O
ASD01880724	CCN1Cc2cc(OCc3c(Br)ncnc3Br)cc(C)c2C1=O
ASD01880725	CCN1Cc2cc(OCc3c(Br)ncnc3I)cc(C)c2C1=O
ASD01880726	CCN1Cc2cc(OCc3c(N)ncnc3Br)cc(C)c2C1=O
ASD01880727	CCN1Cc2cc(OCc3c(Br)ncnc3Nc3ccccc3)cc(C)c2C1=O
ASD01880728	CCN1Cc2cc(OCc3c(Br)ncnc3C#N)cc(C)c2C1=O
ASD01880729	CCN1Cc2cc(OCc3c(Br)ncnc3NCc3ccccc3)cc(C)c2C1=O
ASD01880730	CCN1Cc2cc(OCc3c(Br)ncnc3-c3ccc(C#N)cc3)cc(C)c2C1=O
ASD01880731	CCN1Cc2cc(OCc3c(Br)ncnc3N3CCCOCC3)cc(C)c2C1=O
ASD01880732	CCN1Cc2cc(OCc3c(Br)ncnc3N3CCOCC3)cc(C)c2C1=O
ASD01880733	CCN1Cc2cc(OCc3c(Br)ncnc3N3CCN(C)CC3)cc(C)c2C1=O
ASD01880734	CCN1Cc2cc(OCc3cnc(C)nc3)cc(C)c2C1=O
ASD01880735	CCN1Cc2cc(OCc3cnc(C)nc3C)cc(C)c2C1=O
ASD01880736	CCc1nc(C)ncc1COc1cc(C)c2c(c1)CN(CC)C2=O
ASD01880737	CCCc1nc(C)ncc1COc1cc(C)c2c(c1)CN(CC)C2=O
ASD01880738	CCCCc1nc(C)ncc1COc1cc(C)c2c(c1)CN(CC)C2=O
ASD01880739	CCCCCc1nc(C)ncc1COc1cc(C)c2c(c1)CN(CC)C2=O
ASD01880740	CCN1Cc2cc(OCc3cnc(C)nc3C)cc(C)c2C1=O
ASD01880741	CCN1Cc2cc(OCc3cnc(C)nc3C(F)(F)F)cc(C)c2C1=O
ASD01880742	CCN1Cc2cc(OCc3cnc(C)nc3CC(F)(F)F)cc(C)c2C1=O
ASD01880743	CCN1Cc2cc(OCc3cnc(C)nc3OC)cc(C)c2C1=O
ASD01880744	CCOc1nc(C)ncc1COc1cc(C)c2c(c1)CN(CC)C2=O
ASD01880746	CCCCOc1nc(C)ncc1COc1cc(C)c2c(c1)CN(CC)C2=O
ASD01880747	CCN1Cc2cc(OCc3cnc(C)nc3OC(F)(F)F)cc(C)c2C1=O
ASD01880748	CCN1Cc2cc(OCc3cnc(C)nc3OC(F)F)cc(C)c2C1=O
ASD01880750	CCN1Cc2cc(OCc3cnc(C)nc3-c3ccccc3)cc(C)c2C1=O
ASD01880751	CCN1Cc2cc(OCc3cnc(C)nc3Oc3ccccc3)cc(C)c2C1=O
ASD01880752	CCN1Cc2cc(OCc3cnc(C)nc3Cc3ccccc3)cc(C)c2C1=O
ASD01880753	CCN1Cc2cc(OCc3cnc(C)nc3Cl)cc(C)c2C1=O
ASD01880754	CCN1Cc2cc(OCc3cnc(C)nc3Br)cc(C)c2C1=O
ASD01880755	CCN1Cc2cc(OCc3cnc(C)nc3I)cc(C)c2C1=O
ASD01880756	CCN1Cc2cc(OCc3cnc(C)nc3N)cc(C)c2C1=O
ASD01880757	CCN1Cc2cc(OCc3cnc(C)nc3Nc3ccccc3)cc(C)c2C1=O
ASD01880758	CCN1Cc2cc(OCc3cnc(C)nc3C#N)cc(C)c2C1=O
ASD01880759	CCN1Cc2cc(OCc3cnc(C)nc3NCc3ccccc3)cc(C)c2C1=O
ASD01880760	CCN1Cc2cc(OCc3cnc(C)nc3-c3ccc(C#N)cc3)cc(C)c2C1=O
ASD01880761	CCN1Cc2cc(OCc3cnc(C)nc3N3CCCOCC3)cc(C)c2C1=O
ASD01880762	CCN1Cc2cc(OCc3cnc(C)nc3N3CCOCC3)cc(C)c2C1=O
ASD01880763	CCN1Cc2cc(OCc3cnc(C)nc3N3CCN(C)CC3)cc(C)c2C1=O
ASD01880764	CCN1Cc2cc(OCc3cncnc3C)cc(C)c2C1=O
ASD01880765	CCN1Cc2cc(OCc3c(C)ncnc3C)cc(C)c2C1=O
ASD01880766	CCc1ncnc(C)c1COc1cc(C)c2c(c1)CN(CC)C2=O
ASD01880767	CCCc1ncnc(C)c1COc1cc(C)c2c(c1)CN(CC)C2=O
ASD01880768	CCCCc1ncnc(C)c1COc1cc(C)c2c(c1)CN(CC)C2=O
ASD01880769	CCCCCc1ncnc(C)c1COc1cc(C)c2c(c1)CN(CC)C2=O
ASD01880770	CCN1Cc2cc(OCc3c(C)ncnc3C)cc(C)c2C1=O
ASD01880771	CCN1Cc2cc(OCc3c(C)ncnc3C(F)(F)F)cc(C)c2C1=O
ASD01880772	CCN1Cc2cc(OCc3c(C)ncnc3CC(F)(F)F)cc(C)c2C1=O
ASD01880773	CCN1Cc2cc(OCc3c(C)ncnc3OC)cc(C)c2C1=O
ASD01880774	CCOc1ncnc(C)c1COc1cc(C)c2c(c1)CN(CC)C2=O
ASD01880776	CCCCOc1ncnc(C)c1COc1cc(C)c2c(c1)CN(CC)C2=O
ASD01880777	CCN1Cc2cc(OCc3c(C)ncnc3OC(F)(F)F)cc(C)c2C1=O
ASD01880778	CCN1Cc2cc(OCc3c(C)ncnc3OC(F)F)cc(C)c2C1=O
ASD01880780	CCN1Cc2cc(OCc3c(C)ncnc3-c3ccccc3)cc(C)c2C1=O
ASD01880781	CCN1Cc2cc(OCc3c(C)ncnc3Oc3ccccc3)cc(C)c2C1=O
ASD01880782	CCN1Cc2cc(OCc3c(C)ncnc3Cc3ccccc3)cc(C)c2C1=O
ASD01880783	CCN1Cc2cc(OCc3c(C)ncnc3Cl)cc(C)c2C1=O
ASD01880784	Cn1c(=O)c2ccc(-c3cncnc3)cc2n2nc(-c3ccccc3)cc12
ASD01880785	CCN1Cc2cc(OCc3c(C)ncnc3I)cc(C)c2C1=O
ASD01880786	CCN1Cc2cc(OCc3c(C)ncnc3N)cc(C)c2C1=O
ASD01880787	CCN1Cc2cc(OCc3c(C)ncnc3Nc3ccccc3)cc(C)c2C1=O
ASD01880788	CCN1Cc2cc(OCc3c(C)ncnc3C#N)cc(C)c2C1=O
ASD01880789	CCN1Cc2cc(OCc3c(C)ncnc3NCc3ccccc3)cc(C)c2C1=O
ASD01880790	CCN1Cc2cc(OCc3c(C)ncnc3-c3ccc(C#N)cc3)cc(C)c2C1=O
ASD01880791	CCN1Cc2cc(OCc3c(C)ncnc3N3CCCOCC3)cc(C)c2C1=O
ASD01880792	CCN1Cc2cc(OCc3c(C)ncnc3N3CCOCC3)cc(C)c2C1=O
ASD01880793	CCN1Cc2cc(OCc3c(C)ncnc3N3CCN(C)CC3)cc(C)c2C1=O
ASD01880794	Cn1c(=O)c2ccc(-c3ccc4cc[nH]c4c3)cc2n2nc(-c3ccccc3)cc12
ASD01880795	CCN1Cc2cc(OCc3c(C)nc(C)nc3C)cc(C)c2C1=O
ASD01880796	CCc1nc(C)nc(C)c1COc1cc(C)c2c(c1)CN(CC)C2=O
ASD01880797	CCCc1nc(C)nc(C)c1COc1cc(C)c2c(c1)CN(CC)C2=O
ASD01880798	CCCCc1nc(C)nc(C)c1COc1cc(C)c2c(c1)CN(CC)C2=O
ASD01880799	CCCCCc1nc(C)nc(C)c1COc1cc(C)c2c(c1)CN(CC)C2=O
ASD01880800	CCN1Cc2cc(OCc3c(C)nc(C)nc3C)cc(C)c2C1=O
ASD01880801	CCN1Cc2cc(OCc3c(C)nc(C)nc3C(F)(F)F)cc(C)c2C1=O
ASD01880802	CCN1Cc2cc(OCc3c(C)nc(C)nc3CC(F)(F)F)cc(C)c2C1=O
ASD01880803	CCN1Cc2cc(OCc3c(C)nc(C)nc3OC)cc(C)c2C1=O
ASD01880804	CCOc1nc(C)nc(C)c1COc1cc(C)c2c(c1)CN(CC)C2=O
ASD01880805	CCCOc1nc(C)nc(C)c1COc1cc(C)c2c(c1)CN(CC)C2=O
ASD01880806	CCCCOc1nc(C)nc(C)c1COc1cc(C)c2c(c1)CN(CC)C2=O
ASD01880807	CCN1Cc2cc(OCc3c(C)nc(C)nc3OC(F)(F)F)cc(C)c2C1=O
ASD01880808	CCN1Cc2cc(OCc3c(C)nc(C)nc3OC(F)F)cc(C)c2C1=O
ASD01880809	CCN1Cc2cc(OCc3c(C)nc(C)nc3OCC(F)(F)F)cc(C)c2C1=O
ASD01880810	CCN1Cc2cc(OCc3c(C)nc(C)nc3-c3ccccc3)cc(C)c2C1=O
ASD01880811	CCN1Cc2cc(OCc3c(C)nc(C)nc3Oc3ccccc3)cc(C)c2C1=O
ASD01880812	CCN1Cc2cc(OCc3c(C)nc(C)nc3Cc3ccccc3)cc(C)c2C1=O
ASD01880813	CCN1Cc2cc(OCc3c(C)nc(C)nc3Cl)cc(C)c2C1=O
ASD01880814	CCN1Cc2cc(OCc3c(C)nc(C)nc3Br)cc(C)c2C1=O
ASD01880815	CCN1Cc2cc(OCc3c(C)nc(C)nc3I)cc(C)c2C1=O
ASD01880816	CCN1Cc2cc(OCc3c(C)nc(C)nc3N)cc(C)c2C1=O
ASD01880817	CCN1Cc2cc(OCc3c(C)nc(C)nc3Nc3ccccc3)cc(C)c2C1=O
ASD01880818	CCN1Cc2cc(OCc3c(C)nc(C)nc3C#N)cc(C)c2C1=O
ASD01880819	CCN1Cc2cc(OCc3c(C)nc(C)nc3NCc3ccccc3)cc(C)c2C1=O
ASD01880820	CCN1Cc2cc(OCc3c(C)nc(C)nc3-c3ccc(C#N)cc3)cc(C)c2C1=O
ASD01880821	CCN1Cc2cc(OCc3c(C)nc(C)nc3N3CCCOCC3)cc(C)c2C1=O
ASD01880822	CCN1Cc2cc(OCc3c(C)nc(C)nc3N3CCOCC3)cc(C)c2C1=O
ASD01880823	CCN1Cc2cc(OCc3c(C)nc(C)nc3N3CCN(C)CC3)cc(C)c2C1=O
ASD01880824	CCc1ncc(COc2cc(CC)c3c(c2)CN(CC)C3=O)c(CC)n1
ASD01880825	CCc1nc(C)c(COc2cc(CC)c3c(c2)CN(CC)C3=O)c(CC)n1
ASD01880826	CCc1nc(CC)c(COc2cc(CC)c3c(c2)CN(CC)C3=O)c(CC)n1
ASD01880827	CCCc1nc(CC)nc(CC)c1COc1cc(CC)c2c(c1)CN(CC)C2=O
ASD01880828	CCCCc1nc(CC)nc(CC)c1COc1cc(CC)c2c(c1)CN(CC)C2=O
ASD01880829	CCCCCc1nc(CC)nc(CC)c1COc1cc(CC)c2c(c1)CN(CC)C2=O
ASD01880830	CCc1nc(C)c(COc2cc(CC)c3c(c2)CN(CC)C3=O)c(CC)n1
ASD01880831	CCc1nc(CC)c(COc2cc(CC)c3c(c2)CN(CC)C3=O)c(C(F)(F)F)n1
ASD01880832	CCc1nc(CC)c(COc2cc(CC)c3c(c2)CN(CC)C3=O)c(CC(F)(F)F)n1
ASD01880833	CCc1nc(CC)c(COc2cc(CC)c3c(c2)CN(CC)C3=O)c(OC)n1
ASD01880834	CCOc1nc(CC)nc(CC)c1COc1cc(CC)c2c(c1)CN(CC)C2=O
ASD01880835	CCCOc1nc(CC)nc(CC)c1COc1cc(CC)c2c(c1)CN(CC)C2=O
ASD01880836	CCCCOc1nc(CC)nc(CC)c1COc1cc(CC)c2c(c1)CN(CC)C2=O
ASD01880837	CCc1nc(CC)c(COc2cc(CC)c3c(c2)CN(CC)C3=O)c(OC(F)(F)F)n1
ASD01880838	CCc1nc(CC)c(COc2cc(CC)c3c(c2)CN(CC)C3=O)c(OC(F)F)n1
ASD01880839	CCc1nc(CC)c(COc2cc(CC)c3c(c2)CN(CC)C3=O)c(OCC(F)(F)F)n1
ASD01880840	CCc1nc(CC)c(COc2cc(CC)c3c(c2)CN(CC)C3=O)c(-c2ccccc2)n1
ASD01880841	CCc1nc(CC)c(COc2cc(CC)c3c(c2)CN(CC)C3=O)c(Oc2ccccc2)n1
ASD01880842	CCc1nc(CC)c(COc2cc(CC)c3c(c2)CN(CC)C3=O)c(Cc2ccccc2)n1
ASD01880843	CCc1nc(Cl)c(COc2cc(CC)c3c(c2)CN(CC)C3=O)c(CC)n1
ASD01880844	CCc1nc(Br)c(COc2cc(CC)c3c(c2)CN(CC)C3=O)c(CC)n1
ASD01880845	CCc1nc(I)c(COc2cc(CC)c3c(c2)CN(CC)C3=O)c(CC)n1
ASD01880846	CCc1nc(N)c(COc2cc(CC)c3c(c2)CN(CC)C3=O)c(CC)n1
ASD01880847	CCc1nc(CC)c(COc2cc(CC)c3c(c2)CN(CC)C3=O)c(Nc2ccccc2)n1
ASD01880848	CCc1nc(C#N)c(COc2cc(CC)c3c(c2)CN(CC)C3=O)c(CC)n1
ASD01880849	CCc1nc(CC)c(COc2cc(CC)c3c(c2)CN(CC)C3=O)c(NCc2ccccc2)n1
ASD01880850	CCc1nc(CC)c(COc2cc(CC)c3c(c2)CN(CC)C3=O)c(-c2ccc(C#N)cc2)n1
ASD01880851	CCc1nc(CC)c(COc2cc(CC)c3c(c2)CN(CC)C3=O)c(N2CCCOCC2)n1
ASD01880852	CCc1nc(CC)c(COc2cc(CC)c3c(c2)CN(CC)C3=O)c(N2CCOCC2)n1
ASD01880853	CCc1nc(CC)c(COc2cc(CC)c3c(c2)CN(CC)C3=O)c(N2CCN(C)CC2)n1
ASD01880854	CCN1Cc2cc(OCc3cnc(OC)nc3)cc(C)c2C1=O
ASD01880855	CCN1Cc2cc(OCc3cnc(OC)nc3C)cc(C)c2C1=O
ASD01880856	CCc1nc(OC)ncc1COc1cc(C)c2c(c1)CN(CC)C2=O
ASD01880857	CCCc1nc(OC)ncc1COc1cc(C)c2c(c1)CN(CC)C2=O
ASD01880858	CCCCc1nc(OC)ncc1COc1cc(C)c2c(c1)CN(CC)C2=O
ASD01880859	CCCCCc1nc(OC)ncc1COc1cc(C)c2c(c1)CN(CC)C2=O
ASD01880860	CCN1Cc2cc(OCc3cnc(OC)nc3C)cc(C)c2C1=O
ASD01880861	CCN1Cc2cc(OCc3cnc(OC)nc3C(F)(F)F)cc(C)c2C1=O
ASD01880862	CCN1Cc2cc(OCc3cnc(OC)nc3CC(F)(F)F)cc(C)c2C1=O
ASD01880863	CCN1Cc2cc(OCc3cnc(OC)nc3OC)cc(C)c2C1=O
ASD01880865	CCCOc1nc(OC)ncc1COc1cc(C)c2c(c1)CN(CC)C2=O
ASD01880867	CCN1Cc2cc(OCc3cnc(OC)nc3OC(F)(F)F)cc(C)c2C1=O
ASD01880868	CCN1Cc2cc(OCc3cnc(OC)nc3OC(F)F)cc(C)c2C1=O
ASD01880869	CCN1Cc2cc(OCc3cnc(OC)nc3OCC(F)(F)F)cc(C)c2C1=O
ASD01880870	CCN1Cc2cc(OCc3cnc(OC)nc3-c3ccccc3)cc(C)c2C1=O
ASD01880871	CCN1Cc2cc(OCc3cnc(OC)nc3Oc3ccccc3)cc(C)c2C1=O
ASD01880872	CCN1Cc2cc(OCc3cnc(OC)nc3Cc3ccccc3)cc(C)c2C1=O
ASD01880873	CCN1Cc2cc(OCc3cnc(OC)nc3Cl)cc(C)c2C1=O
ASD01880874	CCN1Cc2cc(OCc3cnc(OC)nc3Br)cc(C)c2C1=O
ASD01880875	CCN1Cc2cc(OCc3cnc(OC)nc3I)cc(C)c2C1=O
ASD01880876	CCN1Cc2cc(OCc3cnc(OC)nc3N)cc(C)c2C1=O
ASD01880877	CCN1Cc2cc(OCc3cnc(OC)nc3Nc3ccccc3)cc(C)c2C1=O
ASD01880878	CCN1Cc2cc(OCc3cnc(OC)nc3C#N)cc(C)c2C1=O
ASD01880879	CCN1Cc2cc(OCc3cnc(OC)nc3NCc3ccccc3)cc(C)c2C1=O
ASD01880880	CCN1Cc2cc(OCc3cnc(OC)nc3-c3ccc(C#N)cc3)cc(C)c2C1=O
ASD01880881	CCN1Cc2cc(OCc3cnc(OC)nc3N3CCCOCC3)cc(C)c2C1=O
ASD01880882	CCN1Cc2cc(OCc3cnc(OC)nc3N3CCOCC3)cc(C)c2C1=O
ASD01880883	CCN1Cc2cc(OCc3cnc(OC)nc3N3CCN(C)CC3)cc(C)c2C1=O
ASD01880884	CCN1Cc2cc(OCc3cncnc3OC)cc(C)c2C1=O
ASD01880885	Cn1c(=O)c2ccc(-c3ccc4cn[nH]c4c3)cc2n2nc(-c3ccccc3)cc12
ASD01880886	CCc1ncnc(OC)c1COc1cc(C)c2c(c1)CN(CC)C2=O
ASD01880887	CCCc1ncnc(OC)c1COc1cc(C)c2c(c1)CN(CC)C2=O
ASD01880888	CCCCc1ncnc(OC)c1COc1cc(C)c2c(c1)CN(CC)C2=O
ASD01880889	CCCCCc1ncnc(OC)c1COc1cc(C)c2c(c1)CN(CC)C2=O
ASD01880890	CCN1Cc2cc(OCc3c(C)ncnc3OC)cc(C)c2C1=O
ASD01880891	CCN1Cc2cc(OCc3c(OC)ncnc3C(F)(F)F)cc(C)c2C1=O
ASD01880892	CCN1Cc2cc(OCc3c(CC(F)(F)F)ncnc3OC)cc(C)c2C1=O
ASD01880893	CCN1Cc2cc(OCc3c(OC)ncnc3OC)cc(C)c2C1=O
ASD01880895	CCCOc1ncnc(OC)c1COc1cc(C)c2c(c1)CN(CC)C2=O
ASD01880896	CCCCOc1ncnc(OC)c1COc1cc(C)c2c(c1)CN(CC)C2=O
ASD01880897	CCN1Cc2cc(OCc3c(OC)nc(C)nc3OC(F)(F)F)cc(C)c2C1=O
ASD01880898	CCN1Cc2cc(OCc3c(OC)ncnc3OC(F)(F)F)cc(C)c2C1=O
ASD01880899	CCN1Cc2cc(OCc3c(OC)ncnc3OCC(F)(F)F)cc(C)c2C1=O
ASD01880900	CCN1Cc2cc(OCc3c(OC)ncnc3-c3ccccc3)cc(C)c2C1=O
ASD01880901	CCN1Cc2cc(OCc3c(OC)ncnc3Oc3ccccc3)cc(C)c2C1=O
ASD01880902	CCN1Cc2cc(OCc3c(Cc4ccccc4)ncnc3OC)cc(C)c2C1=O
ASD01880903	CCN1Cc2cc(OCc3c(Cl)ncnc3OC)cc(C)c2C1=O
ASD01880904	Cn1c(=O)c2ccc(-c3cnc4ccccc4c3)cc2n2nc(-c3ccccc3)cc12
ASD01880905	CCN1Cc2cc(OCc3c(I)ncnc3OC)cc(C)c2C1=O
ASD01880906	CCN1Cc2cc(OCc3c(N)ncnc3OC)cc(C)c2C1=O
ASD01880907	CCN1Cc2cc(OCc3c(Nc4ccccc4)ncnc3OC)cc(C)c2C1=O
ASD01880908	CCN1Cc2cc(OCc3c(C#N)ncnc3OC)cc(C)c2C1=O
ASD01880909	CCN1Cc2cc(OCc3c(NCc4ccccc4)ncnc3OC)cc(C)c2C1=O
ASD01880910	CCN1Cc2cc(OCc3c(OC)ncnc3-c3ccc(C#N)cc3)cc(C)c2C1=O
ASD01880911	CCN1Cc2cc(OCc3c(OC)ncnc3N3CCCOCC3)cc(C)c2C1=O
ASD01880912	CCN1Cc2cc(OCc3c(OC)ncnc3N3CCOCC3)cc(C)c2C1=O
ASD01880913	CCN1Cc2cc(OCc3c(OC)ncnc3N3CCN(C)CC3)cc(C)c2C1=O
ASD01880914	CCN1Cc2cc(OCc3cncnc3)cc(Cl)c2C1=O
ASD01880915	CCN1Cc2cc(OCc3cncnc3C)cc(Cl)c2C1=O
ASD01880916	CCc1ncncc1COc1cc(Cl)c2c(c1)CN(CC)C2=O
ASD01880917	CCCc1ncncc1COc1cc(Cl)c2c(c1)CN(CC)C2=O
ASD01880918	CCCCc1ncncc1COc1cc(Cl)c2c(c1)CN(CC)C2=O
ASD01880919	CCCCCc1ncncc1COc1cc(Cl)c2c(c1)CN(CC)C2=O
ASD01880920	CCN1Cc2cc(OCc3cncnc3C)cc(Cl)c2C1=O
ASD01880921	CCN1Cc2cc(OCc3cncnc3C(F)(F)F)cc(Cl)c2C1=O
ASD01880922	CCN1Cc2cc(OCc3cncnc3CC(F)(F)F)cc(Cl)c2C1=O
ASD01880923	CCN1Cc2cc(OCc3cncnc3OC)cc(Cl)c2C1=O
ASD01880925	CCCOc1ncncc1COc1cc(Cl)c2c(c1)CN(CC)C2=O
ASD01880927	CCN1Cc2cc(OCc3cncnc3OC(F)(F)F)cc(Cl)c2C1=O
ASD01880928	CCN1Cc2cc(OCc3cncnc3OC(F)F)cc(Cl)c2C1=O
ASD01880929	CCN1Cc2cc(OCc3cncnc3OCC(F)(F)F)cc(Cl)c2C1=O
ASD01880930	CCN1Cc2cc(OCc3cncnc3-c3ccccc3)cc(Cl)c2C1=O
ASD01880931	CCN1Cc2cc(OCc3cncnc3Oc3ccccc3)cc(Cl)c2C1=O
ASD01880932	CCN1Cc2cc(OCc3cncnc3Cc3ccccc3)cc(Cl)c2C1=O
ASD01880933	CCN1Cc2cc(OCc3cncnc3Cl)cc(Cl)c2C1=O
ASD01880934	CCN1Cc2cc(OCc3cncnc3Br)cc(Cl)c2C1=O
ASD01880935	CCN1Cc2cc(OCc3cncnc3I)cc(Cl)c2C1=O
ASD01880936	CCN1Cc2cc(OCc3cncnc3N)cc(Cl)c2C1=O
ASD01880937	CCN1Cc2cc(OCc3cncnc3Nc3ccccc3)cc(Cl)c2C1=O
ASD01880938	CCN1Cc2cc(OCc3cncnc3C#N)cc(Cl)c2C1=O
ASD01880939	CCN1Cc2cc(OCc3cncnc3NCc3ccccc3)cc(Cl)c2C1=O
ASD01880940	CCN1Cc2cc(OCc3cncnc3-c3ccc(C#N)cc3)cc(Cl)c2C1=O
ASD01880941	CCN1Cc2cc(OCc3cncnc3N3CCCOCC3)cc(Cl)c2C1=O
ASD01880942	CCN1Cc2cc(OCc3cncnc3N3CCOCC3)cc(Cl)c2C1=O
ASD01880943	CCN1Cc2cc(OCc3cncnc3N3CCN(C)CC3)cc(Cl)c2C1=O
ASD01880944	CCN1Cc2cc(OCc3cnc(Cl)nc3)cc(Cl)c2C1=O
ASD01880945	CCN1Cc2cc(OCc3cnc(Cl)nc3C)cc(Cl)c2C1=O
ASD01880946	CCc1nc(Cl)ncc1COc1cc(Cl)c2c(c1)CN(CC)C2=O
ASD01880947	CCCc1nc(Cl)ncc1COc1cc(Cl)c2c(c1)CN(CC)C2=O
ASD01880948	CCCCc1nc(Cl)ncc1COc1cc(Cl)c2c(c1)CN(CC)C2=O
ASD01880949	CCCCCc1nc(Cl)ncc1COc1cc(Cl)c2c(c1)CN(CC)C2=O
ASD01880950	CCN1Cc2cc(OCc3cnc(Cl)nc3C)cc(Cl)c2C1=O
ASD01880951	CCN1Cc2cc(OCc3cnc(Cl)nc3C(F)(F)F)cc(Cl)c2C1=O
ASD01880952	CCN1Cc2cc(OCc3cnc(Cl)nc3CC(F)(F)F)cc(Cl)c2C1=O
ASD01880953	CCN1Cc2cc(OCc3cnc(Cl)nc3OC)cc(Cl)c2C1=O
ASD01880954	CCOc1nc(Cl)ncc1COc1cc(Cl)c2c(c1)CN(CC)C2=O
ASD01880956	CCCCOc1nc(Cl)ncc1COc1cc(Cl)c2c(c1)CN(CC)C2=O
ASD01880957	CCN1Cc2cc(OCc3cnc(Cl)nc3OC(F)(F)F)cc(Cl)c2C1=O
ASD01880958	CCN1Cc2cc(OCc3cnc(Cl)nc3OC(F)F)cc(Cl)c2C1=O
ASD01880960	CCN1Cc2cc(OCc3cnc(Cl)nc3-c3ccccc3)cc(Cl)c2C1=O
ASD01880961	CCN1Cc2cc(OCc3cnc(Cl)nc3Oc3ccccc3)cc(Cl)c2C1=O
ASD01880962	CCN1Cc2cc(OCc3cnc(Cl)nc3Cc3ccccc3)cc(Cl)c2C1=O
ASD01880963	CCN1Cc2cc(OCc3cnc(Cl)nc3Cl)cc(Cl)c2C1=O
ASD01880964	CCN1Cc2cc(OCc3cnc(Cl)nc3Br)cc(Cl)c2C1=O
ASD01880965	CCN1Cc2cc(OCc3cnc(Cl)nc3I)cc(Cl)c2C1=O
ASD01880966	CCN1Cc2cc(OCc3cnc(Cl)nc3N)cc(Cl)c2C1=O
ASD01880967	CCN1Cc2cc(OCc3cnc(Cl)nc3Nc3ccccc3)cc(Cl)c2C1=O
ASD01880968	CCN1Cc2cc(OCc3cnc(Cl)nc3C#N)cc(Cl)c2C1=O
ASD01880969	CCN1Cc2cc(OCc3cnc(Cl)nc3NCc3ccccc3)cc(Cl)c2C1=O
ASD01880970	CCN1Cc2cc(OCc3cnc(Cl)nc3-c3ccc(C#N)cc3)cc(Cl)c2C1=O
ASD01880971	CCN1Cc2cc(OCc3cnc(Cl)nc3N3CCCOCC3)cc(Cl)c2C1=O
ASD01880972	CCN1Cc2cc(OCc3cnc(Cl)nc3N3CCOCC3)cc(Cl)c2C1=O
ASD01880973	CCN1Cc2cc(OCc3cnc(Cl)nc3N3CCN(C)CC3)cc(Cl)c2C1=O
ASD01880974	Cn1c(=O)c2ccc(-c3ccc4ccncc4c3)cc2n2nc(-c3ccccc3)cc12
ASD01880975	CCN1Cc2cc(OCc3c(C)ncnc3Cl)cc(Cl)c2C1=O
ASD01880976	CCc1ncnc(Cl)c1COc1cc(Cl)c2c(c1)CN(CC)C2=O
ASD01880977	CCCc1ncnc(Cl)c1COc1cc(Cl)c2c(c1)CN(CC)C2=O
ASD01880978	CCCCc1ncnc(Cl)c1COc1cc(Cl)c2c(c1)CN(CC)C2=O
ASD01880979	CCCCCc1ncnc(Cl)c1COc1cc(Cl)c2c(c1)CN(CC)C2=O
ASD01880980	CCN1Cc2cc(OCc3c(C)ncnc3Cl)cc(Cl)c2C1=O
ASD01880981	CCN1Cc2cc(OCc3c(Cl)ncnc3C(F)(F)F)cc(Cl)c2C1=O
ASD01880982	CCN1Cc2cc(OCc3c(Cl)ncnc3CC(F)(F)F)cc(Cl)c2C1=O
ASD01880983	CCN1Cc2cc(OCc3c(Cl)ncnc3OC)cc(Cl)c2C1=O
ASD01880984	CCOc1ncnc(Cl)c1COc1cc(Cl)c2c(c1)CN(CC)C2=O
ASD01880986	CCCCOc1ncnc(Cl)c1COc1cc(Cl)c2c(c1)CN(CC)C2=O
ASD01880987	CCN1Cc2cc(OCc3c(Cl)ncnc3OC(F)(F)F)cc(Cl)c2C1=O
ASD01880988	CCN1Cc2cc(OCc3c(Cl)ncnc3OC(F)F)cc(Cl)c2C1=O
ASD01880989	CCN1Cc2cc(OCc3c(Cl)ncnc3OCC(F)(F)F)cc(Cl)c2C1=O
ASD01880990	CCN1Cc2cc(OCc3c(Cl)ncnc3-c3ccccc3)cc(Cl)c2C1=O
ASD01880991	CCN1Cc2cc(OCc3c(Cl)ncnc3Oc3ccccc3)cc(Cl)c2C1=O
ASD01880992	CCN1Cc2cc(OCc3c(Cl)ncnc3Cc3ccccc3)cc(Cl)c2C1=O
ASD01880993	CCN1Cc2cc(OCc3c(Cl)ncnc3Cl)cc(Cl)c2C1=O
ASD01880994	CCN1Cc2cc(OCc3c(Cl)ncnc3Br)cc(Cl)c2C1=O
ASD01880995	CCN1Cc2cc(OCc3c(Cl)ncnc3I)cc(Cl)c2C1=O
ASD01880996	CCN1Cc2cc(OCc3c(N)ncnc3Cl)cc(Cl)c2C1=O
ASD01880997	CCN1Cc2cc(OCc3c(Cl)ncnc3Nc3ccccc3)cc(Cl)c2C1=O
ASD01880998	CCN1Cc2cc(OCc3c(Cl)ncnc3C#N)cc(Cl)c2C1=O
ASD01880999	CCN1Cc2cc(OCc3c(Cl)ncnc3NCc3ccccc3)cc(Cl)c2C1=O
ASD01881000	CCN1Cc2cc(OCc3c(Cl)ncnc3-c3ccc(C#N)cc3)cc(Cl)c2C1=O
ASD01881001	CCCCCCC1CN(c2ccccc2C)C(=O)O1
ASD01881002	CCCCCCC1CN(c2cccc(C)c2)C(=O)O1
ASD01881003	CCCCCCC1CN(c2ccc(C)cc2)C(=O)O1
ASD01881004	CCCCCCC1CN(c2ccccc2F)C(=O)O1
ASD01881005	CCCCCCC1CN(c2cccc(F)c2)C(=O)O1
ASD01881006	CCCCCCC1CN(c2ccc(F)cc2)C(=O)O1
ASD01881007	CCCCCCC1CN(c2ccccc2Cl)C(=O)O1
ASD01881008	CCCCCCC1CN(c2cccc(Cl)c2)C(=O)O1
ASD01881009	CCCCCCC1CN(c2ccc(Cl)cc2)C(=O)O1
ASD01881010	CCCCCCC1CN(c2ccccc2C#N)C(=O)O1
ASD01881011	CCCCCCC1CN(c2cccc(C#N)c2)C(=O)O1
ASD01881012	CCCCCCC1CN(c2ccc(C#N)cc2)C(=O)O1
ASD01881013	CCCCCCC1CN(c2ccccc2OC)C(=O)O1
ASD01881014	CCCCCCC1CN(c2cccc(OC)c2)C(=O)O1
ASD01881015	CCCCCCC1CN(c2ccc(OC)cc2)C(=O)O1
ASD01881016	CCCCCCC1CN(c2ccccc2O)C(=O)O1
ASD01881017	CCCCCCC1CN(c2cccc(O)c2)C(=O)O1
ASD01881018	CCCCCCC1CN(c2ccc(O)cc2)C(=O)O1
ASD01881019	CCCCCCC1CN(c2ccccc2N)C(=O)O1
ASD01881020	CCCCCCC1CN(c2cccc(N)c2)C(=O)O1
ASD01881021	CCCCCCC1CN(c2ccc(N)cc2)C(=O)O1
ASD01881022	CCCCCCC1CN(c2ccccc2C(=O)OC)C(=O)O1
ASD01881023	CCCCCCC1CN(c2cccc(C(=O)OC)c2)C(=O)O1
ASD01881024	CCCCCCC1CN(c2ccc(C(=O)OC)cc2)C(=O)O1
ASD01881025	CCCCCCC1CN(c2ccccc2S(C)(=O)=O)C(=O)O1
ASD01881026	CCCCCCC1CN(c2cccc(S(C)(=O)=O)c2)C(=O)O1
ASD01881027	CCCCCCC1CN(c2ccc(S(C)(=O)=O)cc2)C(=O)O1
ASD01881028	CCCCCCC1CN(c2ccccc2)C(=O)O1
ASD01881029	CCCCCCCCC1CN(c2ccccc2)C(=O)O1
ASD01881030	CCCCCC1CN(c2ccccc2)C(=O)O1
ASD01881031	CCCCC1CN(c2ccccc2)C(=O)O1
ASD01881032	O=C1OC(Cc2ccccc2)CN1c1ccccc1
ASD01881033	O=C1OC(COc2ccccc2)CN1c1ccccc1
ASD01881034	O=C1OC(COc2ccc(Cl)cc2)CN1c1ccccc1
ASD01881035	Cc1ccccc1OCC1CN(c2ccccc2)C(=O)O1
ASD01881036	Cc1cccc(OCC2CN(c3ccccc3)C(=O)O2)c1
ASD01881037	Cc1ccc(OCC2CN(c3ccccc3)C(=O)O2)cc1
ASD01881038	CCc1ccccc1OCC1CN(c2ccccc2)C(=O)O1
ASD01881039	CCc1cccc(OCC2CN(c3ccccc3)C(=O)O2)c1
ASD01881040	CCc1ccc(OCC2CN(c3ccccc3)C(=O)O2)cc1
ASD01881041	CC(C)c1ccccc1OCC1CN(c2ccccc2)C(=O)O1
ASD01881042	CC(C)c1cccc(OCC2CN(c3ccccc3)C(=O)O2)c1
ASD01881043	CC(C)c1ccc(OCC2CN(c3ccccc3)C(=O)O2)cc1
ASD01881044	CC(C)Cc1ccccc1OCC1CN(c2ccccc2)C(=O)O1
ASD01881045	CC(C)Cc1cccc(OCC2CN(c3ccccc3)C(=O)O2)c1
ASD01881046	CC(C)Cc1ccc(OCC2CN(c3ccccc3)C(=O)O2)cc1
ASD01881047	COc1ccccc1OCC1CN(c2ccccc2)C(=O)O1
ASD01881048	COc1cccc(OCC2CN(c3ccccc3)C(=O)O2)c1
ASD01881049	COc1ccc(OCC2CN(c3ccccc3)C(=O)O2)cc1
ASD01881050	O=C1OC(COc2ccccc2Cl)CN1c1ccccc1
ASD01881051	O=C1OC(COc2cccc(Cl)c2)CN1c1ccccc1
ASD01881052	CCN1Cc2cc(OCc3c(Br)ncnc3Cc3ccccc3)cc(Cl)c2C1=O
ASD01881053	O=C1OC(COc2ccccc2C(F)(F)F)CN1c1ccccc1
ASD01881054	O=C1OC(COc2cccc(C(F)(F)F)c2)CN1c1ccccc1
ASD01881055	O=C1OC(COc2ccc(C(F)(F)F)cc2)CN1c1ccccc1
ASD01881056	Nc1ccccc1OCC1CN(c2ccccc2)C(=O)O1
ASD01881057	Nc1cccc(OCC2CN(c3ccccc3)C(=O)O2)c1
ASD01881058	Nc1ccc(OCC2CN(c3ccccc3)C(=O)O2)cc1
ASD01881059	NC(=O)c1ccccc1OCC1CN(c2ccccc2)C(=O)O1
ASD01881060	NC(=O)c1cccc(OCC2CN(c3ccccc3)C(=O)O2)c1
ASD01881061	NC(=O)c1ccc(OCC2CN(c3ccccc3)C(=O)O2)cc1
ASD01881062	CC(=O)Nc1ccccc1OCC1CN(c2ccccc2)C(=O)O1
ASD01881063	CC(=O)Nc1cccc(OCC2CN(c3ccccc3)C(=O)O2)c1
ASD01881064	CC(=O)Nc1ccc(OCC2CN(c3ccccc3)C(=O)O2)cc1
ASD01881065	CCCn1ccc2cc(N3CCOCC3)cc(Cl)c2c1=O
ASD01881066	CCCn1ccc2cc(N3CCC(O)CC3)cc(Cl)c2c1=O
ASD01881067	CCCn1ccc2cc(N3CCNCC3)cc(Cl)c2c1=O
ASD01881068	CCCn1ccc2cc(-c3ccncc3)cc(Cl)c2c1=O
ASD01881069	CCCn1ccc2cc(-c3cccnc3)cc(Cl)c2c1=O
ASD01881070	CCCn1ccc2cc(-c3cncnc3)cc(Cl)c2c1=O
ASD01881071	CCCn1ccc2cc(-c3cn[nH]c3)cc(Cl)c2c1=O
ASD01881072	CCCn1ccc2cc(OCc3cccnc3)cc(Cl)c2c1=O
ASD01881073	CCCn1ccc2cc(NCc3cccnc3)cc(Cl)c2c1=O
ASD01881074	CCCn1ccc2cc(OCCc3cccnc3)cc(Cl)c2c1=O
ASD01881075	CCCn1ccc2cc(OCCCc3cccnc3)cc(Cl)c2c1=O
ASD01881076	CCCn1ccc2cc(-c3ccc(N(C)C)nc3)cc(Cl)c2c1=O
ASD01881077	CCCn1ccc2cc(-c3ccc(N4CCOCC4)nc3)cc(Cl)c2c1=O
ASD01881078	CCCn1ccc2cc(-c3ccc(OC)nc3)cc(Cl)c2c1=O
ASD01881079	CCCn1ccc2cc(-c3cnc(OC)c(F)c3)cc(Cl)c2c1=O
ASD01881080	CCCn1ccc2cc(-c3ccc(Oc4ccccc4)nc3)cc(Cl)c2c1=O
ASD01881081	CCCn1ccc2cc(-c3ccc(OCCc4ccccc4)nc3)cc(Cl)c2c1=O
ASD01881082	CCCn1ccc2cc(-c3ccc(OCc4cccnc4)nc3)cc(Cl)c2c1=O
ASD01881083	CCCn1ccc2cc(-c3ccc(OC)cc3)cc(Cl)c2c1=O
ASD01881084	CCCn1ccc2cc(-c3ccc(Oc4ccccc4)cc3)cc(Cl)c2c1=O
ASD01881085	CCCn1ccc2cc(-c3ccc(Oc4ccncc4)cc3)cc(Cl)c2c1=O
ASD01881086	CCCn1ccc2cc(-c3ccc(OCc4cccnc4)cc3)cc(Cl)c2c1=O
ASD01881087	CCCn1ccc2cc(-c3ccc(OCc4ccc(Cl)nc4)cc3)cc(Cl)c2c1=O
ASD01881088	CCCn1ccc2cc(-c3ccc(OCc4ccc(C(F)(F)F)nc4)cc3)cc(Cl)c2c1=O
ASD01881089	CCCn1ccc2cc(N3CCOCC3)ccc2c1=O
ASD01881090	CCCn1ccc2cc(-c3cccnc3)ccc2c1=O
ASD01881091	CCCn1ccc2cc(-c3cccnc3)cc(C#N)c2c1=O
ASD01881092	O=C(O)c1cc(O)c2cccc(O)c2n1
ASD01881093	CCCn1ccc2c(NCc3ccccc3Cl)cccc2c1=O
ASD01881094	COc1ccc(-c2ccc(=O)n(Cc3ccc(Cl)cc3F)c2)cc1
ASD01881095	CCN1Cc2cc(OCc3c(C)ncnc3C)cc(Cl)c2C1=O
ASD01881096	CCc1ncnc(C)c1COc1cc(Cl)c2c(c1)CN(CC)C2=O
ASD01881097	CCc1nnc2c(C#N)c(N3CCC(c4ccccc4)CC3)ccn12
ASD01881098	CCCCc1ncnc(C)c1COc1cc(Cl)c2c(c1)CN(CC)C2=O
ASD01881099	CCCc1nnc2c(C#N)c(N3CCC(c4ccccc4)CC3)ccn12
ASD01881100	CCN1Cc2cc(OCc3c(C)ncnc3C)cc(Cl)c2C1=O
ASD01881101	N#Cc1c(N2CCC(c3ccccc3)CC2)ccn2c(CC(F)(F)F)nnc12
ASD01881102	CCN1Cc2cc(OCc3c(C)ncnc3CC(F)(F)F)cc(Cl)c2C1=O
ASD01881103	CCN1Cc2cc(OCc3c(C)ncnc3OC)cc(Cl)c2C1=O
ASD01881105	CCCOc1ncnc(C)c1COc1cc(Cl)c2c(c1)CN(CC)C2=O
ASD01881107	CCN1Cc2cc(OCc3c(C)ncnc3OC(F)(F)F)cc(Cl)c2C1=O
ASD01881108	CCN1Cc2cc(OCc3c(C)ncnc3OC(F)F)cc(Cl)c2C1=O
ASD01881110	CCN1Cc2cc(OCc3c(C)ncnc3-c3ccccc3)cc(Cl)c2C1=O
ASD01881111	CCN1Cc2cc(OCc3c(C)ncnc3Oc3ccccc3)cc(Cl)c2C1=O
ASD01881112	CCN1Cc2cc(OCc3c(C)ncnc3Cc3ccccc3)cc(Cl)c2C1=O
ASD01881113	Cn1c(=O)c2ccc(-c3ccc4nccnc4c3)cc2n2nc(-c3ccccc3)cc12
ASD01881114	CCN1Cc2cc(OCc3c(C)ncnc3Br)cc(Cl)c2C1=O
ASD01881115	CCN1Cc2cc(OCc3c(C)ncnc3I)cc(Cl)c2C1=O
ASD01881116	CCN1Cc2cc(OCc3c(C)ncnc3N)cc(Cl)c2C1=O
ASD01881117	CCN1Cc2cc(OCc3c(C)ncnc3Nc3ccccc3)cc(Cl)c2C1=O
ASD01881118	CCN1Cc2cc(OCc3c(C)ncnc3C#N)cc(Cl)c2C1=O
ASD01881119	CCN1Cc2cc(OCc3c(C)ncnc3NCc3ccccc3)cc(Cl)c2C1=O
ASD01881120	CCN1Cc2cc(OCc3c(C)ncnc3-c3ccc(C#N)cc3)cc(Cl)c2C1=O
ASD01881121	CCN1Cc2cc(OCc3c(C)ncnc3N3CCCOCC3)cc(Cl)c2C1=O
ASD01881122	CCN1Cc2cc(OCc3c(C)ncnc3N3CCOCC3)cc(Cl)c2C1=O
ASD01881123	CCN1Cc2cc(OCc3c(C)ncnc3N3CCN(C)CC3)cc(Cl)c2C1=O
ASD01881124	CCN1Cc2cc(OCc3cnc(C)nc3C)cc(Cl)c2C1=O
ASD01881125	CCN1Cc2cc(OCc3c(C)nc(C)nc3C)cc(Cl)c2C1=O
ASD01881126	CCc1nc(C)nc(C)c1COc1cc(Cl)c2c(c1)CN(CC)C2=O
ASD01881127	CCCc1nc(C)nc(C)c1COc1cc(Cl)c2c(c1)CN(CC)C2=O
ASD01881128	CCCCc1nc(C)nc(C)c1COc1cc(Cl)c2c(c1)CN(CC)C2=O
ASD01881129	CCCCCc1nc(C)nc(C)c1COc1cc(Cl)c2c(c1)CN(CC)C2=O
ASD01881130	CCN1Cc2cc(OCc3c(C)nc(C)nc3C)cc(Cl)c2C1=O
ASD01881131	CCN1Cc2cc(OCc3c(C)nc(C)nc3C(F)(F)F)cc(Cl)c2C1=O
ASD01881132	CCN1Cc2cc(OCc3c(C)nc(C)nc3CC(F)(F)F)cc(Cl)c2C1=O
ASD01881133	CCN1Cc2cc(OCc3c(C)nc(C)nc3OC)cc(Cl)c2C1=O
ASD01881134	CCOc1nc(C)nc(C)c1COc1cc(Cl)c2c(c1)CN(CC)C2=O
ASD01881135	CCCOc1nc(C)nc(C)c1COc1cc(Cl)c2c(c1)CN(CC)C2=O
ASD01881136	CCCCOc1nc(C)nc(C)c1COc1cc(Cl)c2c(c1)CN(CC)C2=O
ASD01881137	CCN1Cc2cc(OCc3c(C)nc(C)nc3OC(F)(F)F)cc(Cl)c2C1=O
ASD01881138	CCN1Cc2cc(OCc3c(C)nc(C)nc3OC(F)F)cc(Cl)c2C1=O
ASD01881139	CCN1Cc2cc(OCc3c(C)nc(C)nc3OCC(F)(F)F)cc(Cl)c2C1=O
ASD01881140	CCN1Cc2cc(OCc3c(C)nc(C)nc3-c3ccccc3)cc(Cl)c2C1=O
ASD01881141	CCN1Cc2cc(OCc3c(C)nc(C)nc3Oc3ccccc3)cc(Cl)c2C1=O
ASD01881142	CCN1Cc2cc(OCc3c(C)nc(C)nc3Cc3ccccc3)cc(Cl)c2C1=O
ASD01881143	CCN1Cc2cc(OCc3c(C)nc(C)nc3Cl)cc(Cl)c2C1=O
ASD01881144	CCN1Cc2cc(OCc3c(C)nc(C)nc3Br)cc(Cl)c2C1=O
ASD01881145	CCN1Cc2cc(OCc3c(C)nc(C)nc3I)cc(Cl)c2C1=O
ASD01881146	CCN1Cc2cc(OCc3c(C)nc(C)nc3N)cc(Cl)c2C1=O
ASD01881147	CCN1Cc2cc(OCc3c(C)nc(C)nc3Nc3ccccc3)cc(Cl)c2C1=O
ASD01881148	CCN1Cc2cc(OCc3c(C)nc(C)nc3C#N)cc(Cl)c2C1=O
ASD01881149	CCN1Cc2cc(OCc3c(C)nc(C)nc3NCc3ccccc3)cc(Cl)c2C1=O
ASD01881150	CCN1Cc2cc(OCc3c(C)nc(C)nc3-c3ccc(C#N)cc3)cc(Cl)c2C1=O
ASD01881151	CCN1Cc2cc(OCc3c(C)nc(C)nc3N3CCCOCC3)cc(Cl)c2C1=O
ASD01881152	CCN1Cc2cc(OCc3c(C)nc(C)nc3N3CCOCC3)cc(Cl)c2C1=O
ASD01881153	CCN1Cc2cc(OCc3c(C)nc(C)nc3N3CCN(C)CC3)cc(Cl)c2C1=O
ASD01881154	CCc1ncc(COc2cc(Cl)c3c(c2)CN(CC)C3=O)c(CC)n1
ASD01881155	CCc1nc(C)c(COc2cc(Cl)c3c(c2)CN(CC)C3=O)c(CC)n1
ASD01881156	CCc1nc(CC)c(COc2cc(Cl)c3c(c2)CN(CC)C3=O)c(CC)n1
ASD01881157	CCCc1nc(CC)nc(CC)c1COc1cc(Cl)c2c(c1)CN(CC)C2=O
ASD01881158	CCCCc1nc(CC)nc(CC)c1COc1cc(Cl)c2c(c1)CN(CC)C2=O
ASD01881159	CCCCCc1nc(CC)nc(CC)c1COc1cc(Cl)c2c(c1)CN(CC)C2=O
ASD01881160	CCc1nc(C)c(COc2cc(Cl)c3c(c2)CN(CC)C3=O)c(CC)n1
ASD01881161	CCc1nc(CC)c(COc2cc(Cl)c3c(c2)CN(CC)C3=O)c(C(F)(F)F)n1
ASD01881162	CCc1nc(CC)c(COc2cc(Cl)c3c(c2)CN(CC)C3=O)c(CC(F)(F)F)n1
ASD01881163	CCc1nc(CC)c(COc2cc(Cl)c3c(c2)CN(CC)C3=O)c(OC)n1
ASD01881164	CCOc1nc(CC)nc(CC)c1COc1cc(Cl)c2c(c1)CN(CC)C2=O
ASD01881165	CCCOc1nc(CC)nc(CC)c1COc1cc(Cl)c2c(c1)CN(CC)C2=O
ASD01881166	CCCCOc1nc(CC)nc(CC)c1COc1cc(Cl)c2c(c1)CN(CC)C2=O
ASD01881167	CCc1nc(CC)c(COc2cc(Cl)c3c(c2)CN(CC)C3=O)c(OC(F)(F)F)n1
ASD01881168	CCc1nc(CC)c(COc2cc(Cl)c3c(c2)CN(CC)C3=O)c(OC(F)F)n1
ASD01881169	CCc1nc(CC)c(COc2cc(Cl)c3c(c2)CN(CC)C3=O)c(OCC(F)(F)F)n1
ASD01881170	CCc1nc(CC)c(COc2cc(Cl)c3c(c2)CN(CC)C3=O)c(-c2ccccc2)n1
ASD01881171	CCc1nc(CC)c(COc2cc(Cl)c3c(c2)CN(CC)C3=O)c(Oc2ccccc2)n1
ASD01881172	CCc1nc(CC)c(COc2cc(Cl)c3c(c2)CN(CC)C3=O)c(Cc2ccccc2)n1
ASD01881173	CCc1nc(Cl)c(COc2cc(Cl)c3c(c2)CN(CC)C3=O)c(CC)n1
ASD01881174	CCc1nc(Br)c(COc2cc(Cl)c3c(c2)CN(CC)C3=O)c(CC)n1
ASD01881175	CCc1nc(I)c(COc2cc(Cl)c3c(c2)CN(CC)C3=O)c(CC)n1
ASD01881176	CCc1nc(N)c(COc2cc(Cl)c3c(c2)CN(CC)C3=O)c(CC)n1
ASD01881177	CCc1nc(CC)c(COc2cc(Cl)c3c(c2)CN(CC)C3=O)c(Nc2ccccc2)n1
ASD01881178	CCc1nc(C#N)c(COc2cc(Cl)c3c(c2)CN(CC)C3=O)c(CC)n1
ASD01881179	CCc1nc(CC)c(COc2cc(Cl)c3c(c2)CN(CC)C3=O)c(NCc2ccccc2)n1
ASD01881180	CCc1nc(CC)c(COc2cc(Cl)c3c(c2)CN(CC)C3=O)c(-c2ccc(C#N)cc2)n1
ASD01881181	CCc1nc(CC)c(COc2cc(Cl)c3c(c2)CN(CC)C3=O)c(N2CCCOCC2)n1
ASD01881182	CCc1nc(CC)c(COc2cc(Cl)c3c(c2)CN(CC)C3=O)c(N2CCOCC2)n1
ASD01881183	CCc1nc(CC)c(COc2cc(Cl)c3c(c2)CN(CC)C3=O)c(N2CCN(C)CC2)n1
ASD01881184	CCN1Cc2cc(OCc3cnc(OC)nc3)cc(Cl)c2C1=O
ASD01881185	CCN1Cc2cc(OCc3cnc(OC)nc3C)cc(Cl)c2C1=O
ASD01881186	CCc1nc(OC)ncc1COc1cc(Cl)c2c(c1)CN(CC)C2=O
ASD01881187	CCCc1nc(OC)ncc1COc1cc(Cl)c2c(c1)CN(CC)C2=O
ASD01881188	CCCCc1nc(OC)ncc1COc1cc(Cl)c2c(c1)CN(CC)C2=O
ASD01881189	CCCCCc1nc(OC)ncc1COc1cc(Cl)c2c(c1)CN(CC)C2=O
ASD01881190	CCN1Cc2cc(OCc3cnc(OC)nc3C)cc(Cl)c2C1=O
ASD01881191	CCN1Cc2cc(OCc3cnc(OC)nc3C(F)(F)F)cc(Cl)c2C1=O
ASD01881192	CCN1Cc2cc(OCc3cnc(OC)nc3CC(F)(F)F)cc(Cl)c2C1=O
ASD01881193	CCN1Cc2cc(OCc3cnc(OC)nc3OC)cc(Cl)c2C1=O
ASD01881194	CCOc1nc(OC)ncc1COc1cc(Cl)c2c(c1)CN(CC)C2=O
ASD01881195	CCCOc1nc(OC)ncc1COc1cc(Cl)c2c(c1)CN(CC)C2=O
ASD01881196	CCCCOc1nc(OC)ncc1COc1cc(Cl)c2c(c1)CN(CC)C2=O
ASD01881197	CCN1Cc2cc(OCc3cnc(OC)nc3OC(F)(F)F)cc(Cl)c2C1=O
ASD01881198	CCN1Cc2cc(OCc3cnc(OC)nc3OC(F)F)cc(Cl)c2C1=O
ASD01881199	CCN1Cc2cc(OCc3cnc(OC)nc3OCC(F)(F)F)cc(Cl)c2C1=O
ASD01881200	CCN1Cc2cc(OCc3cnc(OC)nc3-c3ccccc3)cc(Cl)c2C1=O
ASD01881201	CCN1Cc2cc(OCc3cnc(OC)nc3Oc3ccccc3)cc(Cl)c2C1=O
ASD01881202	CCN1Cc2cc(OCc3cnc(OC)nc3Cc3ccccc3)cc(Cl)c2C1=O
ASD01881203	CCN1Cc2cc(OCc3cnc(OC)nc3Cl)cc(Cl)c2C1=O
ASD01881204	CCN1Cc2cc(OCc3cnc(OC)nc3Br)cc(Cl)c2C1=O
ASD01881205	CCN1Cc2cc(OCc3cnc(OC)nc3I)cc(Cl)c2C1=O
ASD01881206	CCN1Cc2cc(OCc3cnc(OC)nc3N)cc(Cl)c2C1=O
ASD01881207	CCN1Cc2cc(OCc3cnc(OC)nc3Nc3ccccc3)cc(Cl)c2C1=O
ASD01881208	CCN1Cc2cc(OCc3cnc(OC)nc3C#N)cc(Cl)c2C1=O
ASD01881209	CCN1Cc2cc(OCc3cnc(OC)nc3NCc3ccccc3)cc(Cl)c2C1=O
ASD01881210	CCN1Cc2cc(OCc3cnc(OC)nc3-c3ccc(C#N)cc3)cc(Cl)c2C1=O
ASD01881211	CCN1Cc2cc(OCc3cnc(OC)nc3N3CCCOCC3)cc(Cl)c2C1=O
ASD01881212	CCN1Cc2cc(OCc3cnc(OC)nc3N3CCOCC3)cc(Cl)c2C1=O
ASD01881213	CCN1Cc2cc(OCc3cnc(OC)nc3N3CCN(C)CC3)cc(Cl)c2C1=O
ASD01881214	COC(=O)c1ccc(OCCCCOc2ccc(C(=O)CC(C)C)c(C)c2C)cc1
ASD01881215	COC(=O)c1ccc(OCCCCOc2ccc(C(=O)CC3CCCC3)c(C)c2C)cc1
ASD01881216	CCc1ncnc(OC)c1COc1cc(Cl)c2c(c1)CN(CC)C2=O
ASD01881217	CCCc1ncnc(OC)c1COc1cc(Cl)c2c(c1)CN(CC)C2=O
ASD01881218	CCCCc1ncnc(OC)c1COc1cc(Cl)c2c(c1)CN(CC)C2=O
ASD01881219	CCCCCc1ncnc(OC)c1COc1cc(Cl)c2c(c1)CN(CC)C2=O
ASD01881220	CCN1Cc2cc(OCc3c(C)ncnc3OC)cc(Cl)c2C1=O
ASD01881221	CCN1Cc2cc(OCc3c(OC)ncnc3C(F)(F)F)cc(Cl)c2C1=O
ASD01881222	CCN1Cc2cc(OCc3c(CC(F)(F)F)ncnc3OC)cc(Cl)c2C1=O
ASD01881223	CCN1Cc2cc(OCc3c(OC)ncnc3OC)cc(Cl)c2C1=O
ASD01881224	CCOc1ncnc(OC)c1COc1cc(Cl)c2c(c1)CN(CC)C2=O
ASD01881225	CCCOc1ncnc(OC)c1COc1cc(Cl)c2c(c1)CN(CC)C2=O
ASD01881226	CCCCOc1nc(C)nc(OC)c1COc1cc(Cl)c2c(c1)CN(CC)C2=O
ASD01881227	CCN1Cc2cc(OCc3c(OC)nc(C)nc3OC(F)(F)F)cc(Cl)c2C1=O
ASD01881228	CCN1Cc2cc(OCc3c(OC)nc(C)nc3OC(F)F)cc(Cl)c2C1=O
ASD01881229	CCN1Cc2cc(OCc3c(OC)nc(C)nc3OCC(F)(F)F)cc(Cl)c2C1=O
ASD01881230	CCN1Cc2cc(OCc3c(OC)nc(C)nc3-c3ccccc3)cc(Cl)c2C1=O
ASD01881231	CCN1Cc2cc(OCc3c(OC)nc(C)nc3Oc3ccccc3)cc(Cl)c2C1=O
ASD01881232	CCN1Cc2cc(OCc3c(Cc4ccccc4)nc(C)nc3OC)cc(Cl)c2C1=O
ASD01881233	COC(=O)c1ccc(OCCCCOc2ccc(C(=O)CC(C)C)c(O)c2C)cc1
ASD01881234	CCN1Cc2cc(OCc3c(Br)ncnc3OC)cc(Cl)c2C1=O
ASD01881235	CCN1Cc2cc(OCc3c(I)ncnc3OC)cc(Cl)c2C1=O
ASD01881236	CCN1Cc2cc(OCc3c(N)ncnc3OC)cc(Cl)c2C1=O
ASD01881237	CCN1Cc2cc(OCc3c(Nc4ccccc4)ncnc3OC)cc(Cl)c2C1=O
ASD01881238	CCN1Cc2cc(OCc3c(C#N)ncnc3OC)cc(Cl)c2C1=O
ASD01881239	CCN1Cc2cc(OCc3c(NCc4ccccc4)ncnc3OC)cc(Cl)c2C1=O
ASD01881240	CCN1Cc2cc(OCc3c(OC)ncnc3-c3ccc(C#N)cc3)cc(Cl)c2C1=O
ASD01881241	CCN1Cc2cc(OCc3c(OC)ncnc3N3CCCOCC3)cc(Cl)c2C1=O
ASD01881242	CCN1Cc2cc(OCc3c(OC)ncnc3N3CCOCC3)cc(Cl)c2C1=O
ASD01881243	CCN1Cc2cc(OCc3c(OC)ncnc3N3CCN(C)CC3)cc(Cl)c2C1=O
ASD01881244	CCN1Cc2cc(OCc3cnc(Br)nc3Cl)ccc2C1=O
ASD01881245	CCN1Cc2cc(OCc3cnc(Cl)nc3OC)ccc2C1=O
ASD01881246	CCN1Cc2cc(OCc3cnc(OC)nc3Cl)ccc2C1=O
ASD01881247	CCN1Cc2cc(OCc3c(Cl)nc(C)nc3Cl)ccc2C1=O
ASD01881248	CCCCN1Cc2cc(OCc3c(-c4ccccc4)cc(C)nc3C)ccc2C1=O
ASD01881249	Cc1cc(-c2ccccc2)c(COc2ccc3c(c2)CN(CCOC(F)(F)F)C3=O)c(C)n1
ASD01881250	CCCN1Cc2cc(OCc3cnccc3Oc3ccccc3)ccc2C1=O
ASD01881251	CCCCN1Cc2cc(OCc3c(-c4ccccc4)ccnc3Cl)ccc2C1=O
ASD01881252	CCCCN1Cc2cc(OCc3c(I)ccnc3Cl)ccc2C1=O
ASD01881253	CCCN1Cc2cc(OCc3cnccc3-c3ccccc3)ccc2C1=O
ASD01881254	O=C1c2ccc(OCc3cnccc3-c3ccccc3)cc2CN1CCOC(F)(F)F
ASD01881255	CCCC(=O)c1ccc(OCc2c(-c3ccccc3)cc(C)nc2C)cc1
ASD01881256	CCCN1Cc2ccc(OC(=O)c3cnccc3NC(=O)OC(C)(C)C)cc2C1.O=C(O)C(F)(F)F
ASD01881257	COC(=O)c1ccc(OCCCCOc2ccc(C(=O)CC3CCCC3)c(O)c2C)cc1
ASD01881258	Cc1cc(-c2ccccc2)c(COc2ccc3c(c2)CN(CCOC(F)(F)F)C3=O)c(C)n1.O=C(O)C(F)(F)F
ASD01881259	CCN1Cc2cc(OCc3c(-c4ccccc4)cc(C)nc3C)ccc2C1=O
ASD01881260	CCCCN1Cc2cc(N(C)c3c(-c4ccccc4)cc(C)nc3C)ccc2C1=O
ASD01881261	CCCCN1Cc2cc(N(C)c3cnccc3C(F)(F)F)ccc2C1=O
ASD01881262	CCCCN1Cc2cc(N(C)c3cnccc3-c3ccccc3)ccc2C1=O
ASD01881263	CCCCN1Cc2cc(N(C)c3cnccc3Oc3ccccc3)ccc2C1=O
ASD01881264	CCCCN1Cc2cc(N(C)c3c(C(F)(F)F)ccnc3Cl)ccc2C1=O
ASD01881265	CCCCN1Cc2cc(N(C)c3cnccc3N)ccc2C1=O
ASD01881266	CCCCN1Cc2cc(N(C)c3cnccc3Nc3ccccc3)ccc2C1=O
ASD01881267	CCCCN1Cc2cc(NCc3cnccc3-c3ccc(C#N)cc3)ccc2C1=O
ASD01881268	CCCCN1Cc2cc(N(C)c3cnccc3-c3ccc(C(F)(F)F)cc3)ccc2C1=O
ASD01881269	CCCCN1Cc2cc(NCc3cnc4ccccc4c3)ccc2C1=O.O=C(O)C(F)(F)F
ASD01881270	CCCCN1Cc2cc(NCc3cccnc3)ccc2C1=O
ASD01881271	Cc1cc(-c2ccccc2)c(CNc2cc(Cl)c3c(c2)CN(C2CC2)C3=O)c(C)n1
ASD01881272	O=C1c2c(Cl)cc(NCc3c(C(F)(F)F)ccnc3Cl)cc2CN1C1CC1
ASD01881273	CCCCN1Cc2cc(NCc3cnccc3N3CCOCC3)ccc2C1=O
ASD01881274	CCCCN1Cc2cc(NCc3cnccc3N3CCN(C)CC3)ccc2C1=O
ASD01881275	CCCCN1Cc2cc(NCc3c(C(F)(F)F)ccnc3Cl)cc(C)c2C1=O
ASD01881276	CCCCN1Cc2cc(NCc3c(C(F)(F)F)ccnc3Cl)cc(Cl)c2C1=O
ASD01881277	Cc1cc(NCc2c(C(F)(F)F)ccnc2Cl)cc2c1C(=O)N(CC(F)(F)F)C2
ASD01881278	CCCN1Cc2cc(NCc3c(C(F)(F)F)ccnc3Cl)cc(C)c2C1=O
ASD01881279	CCN1Cc2cc(NCc3c(C(F)(F)F)ccnc3Cl)cc(C)c2C1=O
ASD01881280	CCCCN1Cc2cc(N(C)c3cncc(-c4ccccc4)c3)ccc2C1=O
ASD01881281	CCCCN1Cc2cc(N(C)c3cnccc3NCc3ccccc3)ccc2C1=O
ASD01881282	CCCCN1Cc2cc(NCc3cnccc3NC(=O)C(C)(C)C)ccc2C1=O
ASD01881283	Cc1cc(-c2ccccc2)c(COc2ccc3c(c2)CN(CCOC(F)(F)F)C3=O)c(C)[n+]1[O-]
ASD01881284	CCCCN1Cc2cc(NCc3c(C)ccnc3Cl)ccc2C1=O
ASD01881285	CCCCN1Cc2cc(NCc3ccc(Br)nc3Cl)ccc2C1=O
ASD01881286	CCCCN1Cc2cc(NCc3c(Cl)ccnc3Cl)ccc2C1=O
ASD01881287	CCCCN1Cc2cc(NCc3ccc(Cl)nc3OC)ccc2C1=O
ASD01881288	CCCCN1Cc2cc(NCc3ccc(OC)nc3Cl)ccc2C1=O
ASD01881289	CCCCN1Cc2cc(NCc3cccnc3Cl)ccc2C1=O
ASD01881290	COCCN1Cc2cc(NCc3c(C(F)(F)F)ccnc3Cl)cc(C)c2C1=O
ASD01881291	CCCCN1Cc2cc(NCc3c(Cl)cc(C)nc3Cl)ccc2C1=O
ASD01881292	COCCN1Cc2cc(NCc3c(C(F)(F)F)ccnc3Cl)ccc2C1=O
ASD01881293	CCCN1Cc2cc(OCc3cnccc3OC)ccc2C1=O
ASD01881294	Cc1cc(NCc2cnccc2N2CCOCC2)cc2c1C(=O)N(CC(F)(F)F)C2
ASD01881295	CCCCN1Cc2cc(NCc3cnccc3N3CCOCC3)cc(C)c2C1=O
ASD01881296	CCCN1Cc2cc(NCc3cnccc3N3CCOCC3)cc(C)c2C1=O
ASD01881297	CCN1Cc2cc(NCc3cnccc3N3CCOCC3)cc(C)c2C1=O
ASD01881298	CCCCN1Cc2cc(NCc3c(N4CCOCC4)ccnc3C)ccc2C1=O
ASD01881299	CCCCN1Cc2cc(NCc3cnccc3N3CCCOCC3)ccc2C1=O
ASD01881300	CCCCN1Cc2cc(NCc3cnccc3N(C)CCCOC)ccc2C1=O
ASD01881301	CCCCN1Cc2cc(NCc3cnccc3N(CC)CCOC)ccc2C1=O
ASD01881302	CCCCN1Cc2cc(NCc3cnccc3N(C)CCOC)ccc2C1=O
ASD01881303	CCCCN1Cc2cc(OCc3cnccc3OC)ccc2C1=O
ASD01881304	CCCCN1Cc2cc(OCc3cnccc3N3CCOCC3)ccc2C1=O
ASD01881305	Cc1c(OCCCCOc2ccc(C(=O)O)cc2)ccc(C(=O)CC(C)C)c1C
ASD01881306	Cc1c(OCCCCOc2ccc(C(=O)O)cc2)ccc(C(=O)CC2CCCC2)c1C
ASD01881307	Cc1c(OCCCCOc2ccc(C(=O)O)cc2)ccc(C(=O)CC(C)C)c1O
ASD01881308	Cc1c(OCCCCOc2ccc(C(=O)O)cc2)ccc(C(=O)CC2CCCC2)c1O
ASD01881309	Cc1c(OCCCCOc2cccc(C(=O)O)c2)ccc(C(=O)CC(C)C)c1C
ASD01881310	Cc1c(OCCCCOc2cccc(C(=O)O)c2)ccc(C(=O)CC2CCCC2)c1C
ASD01881311	Cc1c(OCCCCOc2cccc(C(=O)O)c2)ccc(C(=O)CC(C)C)c1O
ASD01881312	Cc1c(OCCCCOc2cccc(C(=O)O)c2)ccc(C(=O)CC2CCCC2)c1O
ASD01881313	Cc1c(OCCCCOc2ccccc2C(=O)O)ccc(C(=O)CC(C)C)c1C
ASD01881314	Cc1c(OCCCCOc2ccccc2C(=O)O)ccc(C(=O)CC2CCCC2)c1C
ASD01881315	Cc1c(OCCCCOc2ccccc2C(=O)O)ccc(C(=O)CC(C)C)c1O
ASD01881316	Cc1c(OCCCCOc2ccccc2C(=O)O)ccc(C(=O)CC2CCCC2)c1O
ASD01881317	C[C@H]1CC[C@H](n2ccc3cc(-c4ccn5c(CC(F)(F)F)cnc5c4Cl)ccc32)CC1
ASD01881318	Cc1c(OCCCCOc2ccc(C(=O)O)c(Cl)c2)ccc(C(=O)CC(C)C)c1C
ASD01881319	OC1CCC(N2OCCc3cc(-c4ccn5c(CC(F)(F)F)cnc5c4Cl)ccc32)CC1
ASD01881320	Cc1c(OCCCCOc2ccc(C(=O)O)c(Cl)c2)ccc(C(=O)CC2CCCC2)c1C
ASD01881321	Cc1c(OCCCCOc2ccc(C(=O)O)c(Cl)c2)ccc(C(=O)CC(C)C)c1O
ASD01881322	Cc1c(OCCCCOc2ccc(C(=O)O)c(Cl)c2)ccc(C(=O)CC2CCCC2)c1O
ASD01881323	Cc1c(OCCCCOc2ccc(F)c(C(=O)O)c2)ccc(C(=O)CC2CCCC2)c1C
ASD01881324	Cc1c(OCCCCOc2ccc(F)c(C(=O)O)c2)ccc(C(=O)CC(C)C)c1O
ASD01881325	Cc1c(OCCCCOc2ccc(F)c(C(=O)O)c2)ccc(C(=O)CC2CCCC2)c1O
ASD01881326	N#Cc1c(-c2ccc3c(c2)CCON3CC2CC2)ccn2c(CC(F)(F)F)cnc12
ASD01881327	Cc1ccc(C(=O)O)cc1OCCCCOc1ccc(C(=O)CC(C)C)c(O)c1C
ASD01881328	CC(C)OCCn1ccc2cc(-c3ccn4c(CC(F)(F)F)cnc4c3C#N)ccc21
ASD01881329	CN1OCCc2cc(-c3ccn4c(CC(F)(F)F)cnc4c3C#N)ccc21
ASD01881330	N#Cc1c(-c2ccc3c(ccn3C3CCC(O)CC3)c2)ccn2c(CC(F)(F)F)cnc12
ASD01881331	N#Cc1c(-c2ccc3c(c2)CCON3C2CCOCC2)ccn2c(CC(F)(F)F)cnc12
ASD01881332	Cc1ccc(C(=O)O)cc1OCCCCOc1ccc(C(=O)CC2CCCC2)c(O)c1C
ASD01881333	N#Cc1c(-c2ccc3c(c2)CCON3[C@H]2CC[C@H](O)CC2)ccn2c(CC(F)(F)F)cnc12
ASD01881334	N#Cc1c(-c2ccc3c(c2)CCON3)ccn2c(CC(F)(F)F)cnc12
ASD01881335	Cc1cc(C(=O)O)ccc1OCCCCOc1ccc(C(=O)CC(C)C)c(O)c1C
ASD01881336	Cc1cc(C(=O)O)ccc1OCCCCOc1ccc(C(=O)CC2CCCC2)c(O)c1C
ASD01881337	Cc1c(OCCCCOc2ccc(C(=O)O)cc2F)ccc(C(=O)CC(C)C)c1O
ASD01881338	Cc1c(OCCCCOc2ccc(C(=O)O)cc2F)ccc(C(=O)CC2CCCC2)c1O
ASD01881339	FC(F)(F)Cc1cnc2c(Cl)c(-c3ccc4c(ccn4-c4ncccn4)c3)ccn12
ASD01881340	Cc1cc2cc(-c3ccn4c(CC(F)(F)F)cnc4c3C#N)ccc2[nH]1
ASD01881341	COc1cc(C(=O)O)ccc1OCCCCOc1ccc(C(=O)CC(C)C)c(O)c1C
ASD01881342	N#Cc1c(-c2ccc3c(ccn3Cc3ccccc3)c2)ccn2c(CC(F)(F)F)cnc12
ASD01881343	N#Cc1c(-c2ccc3c(ccn3Cc3ccc(F)cc3)c2)ccn2c(CC(F)(F)F)cnc12
ASD01881344	Cc1c(OCCCCOCOc2ccc(C(=O)O)cc2)ccc(C(=O)CC2CCCC2)c1O
ASD01881345	NC1(C(=O)O)CC(=S(=O)=O)C2C(C(=O)O)C21
ASD01881346	NC1(C(=O)O)CC(F)C2C(C(=O)O)C21
ASD01881347	N[C@]1(C(=O)O)CC(=O)[C@@H]2[C@@H]1[C@@]2(F)C(=O)O
ASD01881348	N[C@]1(C(=O)O)C[C@H](O)[C@@H]2[C@@H]1[C@@]2(F)C(=O)O
ASD01881349	N[C@@]1(C(=O)O)[C@H]2[C@H](C[C@H]1F)[C@@H]2C(=O)O
ASD01881350	N[C@@]1(C(=O)O)[C@@H](O)C[C@H]2[C@@H]1[C@]2(F)C(=O)O
ASD01881351	Cc1c(OCCCCOc2ccc(C(=O)O)cc2Cl)ccc(C(=O)CC(C)C)c1O
ASD01881352	Cc1c(OCCCCOc2ccc(C(=O)O)cc2Cl)ccc(C(=O)CC2CCCC2)c1O
ASD01881353	Cc1cc(OCCCCOc2ccc(C(=O)CC(C)C)c(O)c2C)ccc1C(=O)O
ASD01881354	Cc1cc(OCCCCOc2ccc(C(=O)CC3CCCC3)c(O)c2C)ccc1C(=O)O
ASD01881355	COc1ccc(C(=O)O)cc1OCCCCOc1ccc(C(=O)CC(C)C)c(O)c1C
ASD01881356	COc1ccc(C(=O)O)cc1OCCCCOc1ccc(C(=O)CC2CCCC2)c(O)c1C
ASD01881357	COc1cc(C(=O)O)ccc1OCCCCOc1ccc(C(C)=O)c(O)c1C
ASD01881358	COc1ccc(C(=O)O)cc1OCCCCOc1ccc(C(C)=O)c(O)c1C
ASD01881359	O=c1cc(Br)ccn1CC1CC1
ASD01881360	CCCCn1ccc(OCc2ccccc2)cc1=O
ASD01881361	CCCCn1ccc(O)cc1=O
ASD01881362	CC(=O)c1ccc(OCCCCOc2cccc(C(=O)O)c2C)c(C)c1O
ASD01881363	CCCCn1ccc(Br)cc1=O
ASD01881364	CC(=O)c1ccc(OCCCCOc2ccc(C(=O)O)cc2C)c(C)c1O
ASD01881365	O=c1cc(N2C[C@@H]3C(c4ccccc4)[C@H]3C2)ccn1CC1CC1
ASD01881366	CCCCn1ccc(N2C[C@H]3C(COc4cc(Cl)ccc4Cl)[C@@H]3C2)cc1=O
ASD01881367	CCC(=O)c1ccc(OCCCCOc2ccc(C(=O)O)cc2OC)c(C)c1O
ASD01881368	O=c1c(Cl)c(N2CC3[C@H](C2)[C@@H]3c2ccccc2)ccn1CC1CC1
ASD01881369	CCCCn1ccc(N2C[C@H]3C(COc4cc(Cl)ccc4Cl)[C@@H]3C2)c(Cl)c1=O
ASD01881370	CCC(=O)c1ccc(OCCCCOc2cc(C(=O)O)ccc2OC)c(C)c1O
ASD01881371	CCCCn1ccc(N2C[C@@H]3C(c4ccccc4)[C@H]3C2)c(Cl)c1=O
ASD01881372	CCCCn1ccc(-c2ccc3c(c2)OCCN3C2CCC(=O)CC2)c(Cl)c1=O
ASD01881373	CCCCn1ccc(-c2ccc3c(c2)OCCN3C2CCC(O)CC2)c(Cl)c1=O
ASD01881374	CCC(=O)c1ccc(OCCCCOc2cccc(C(=O)O)c2C)c(C)c1O
ASD01881375	CCC(=O)c1ccc(OCCCCOc2ccc(F)c(C(=O)O)c2)c(C)c1O
ASD01881376	CCC(=O)c1ccc(OCCCCOc2ccc(C(=O)O)cc2C)c(C)c1O
ASD01881377	COc1cc(C(=O)O)ccc1OCCCCOc1ccc(C(=O)C(C)C)c(O)c1C
ASD01881378	CC(C)CCn1ccc(-c2ccc3c(ccn3C3CCC(O)CC3)c2)c(Cl)c1=O
ASD01881379	O=c1c(Cl)c(-c2ccc3c(ccn3C3CCC(O)CC3)c2)ccn1CC1CC1
ASD01881380	C=C.CCCCn1ccc(-c2ccc3c(c2)OC3C2CCOCC2)c(Cl)c1=O
ASD01881383	CCCCn1ccc(-c2ccc3c(ccn3C3CCC(C)(O)CC3)c2)c(Cl)c1=O
ASD01881384	CC1(C)OB(c2ccc3c(ccn3[C@H]3CC[C@@](C)(O)CC3)c2)OC1(C)C
ASD01881385	CC1(O)CCC(n2ccc3cc(Br)ccc32)CC1
ASD01881386	COc1ccc(C(=O)O)cc1OCCCCOc1ccc(C(=O)C(C)C)c(O)c1C
ASD01881387	CC1(C)OB(c2ccc3c(ccn3[C@H]3CC[C@@H](O)CC3)c2)OC1(C)C
ASD01881388	CC1(C)OB(c2ccc3c(ccn3[C@H]3CC[C@H](O)CC3)c2)OC1(C)C
ASD01881389	OC1CCC(n2ccc3cc(Br)ccc32)CC1
ASD01881390	O=C1CCC(n2ccc3cc(Br)ccc32)CC1
ASD01881391	Brc1ccc2c(ccn2C2CCC3(CC2)OCCO3)c1
ASD01881392	CC1(C)OB(c2ccc3c(c2)OCCN3C2CCOCC2)OC1(C)C
ASD01881393	CC1(C)OB(c2ccc3c(c2)OCCN3[C@H]2CC[C@H](O)CC2)OC1(C)C
ASD01881394	O[C@H]1CC[C@H](N2CCOc3cc(Br)ccc32)CC1
ASD01881395	O=C1CCC(N2CCOc3cc(Br)ccc32)CC1
ASD01881396	Brc1ccc2c(c1)OCCN2C1CCOCC1
ASD01881397	Cc1cc(Oc2ccc(-c3ccn4c(CC(F)(F)F)nnc4c3Cl)cc2F)ccn1
ASD01881398	Cc1cc(Oc2ccc(-c3ccn4c(CC5CC5)nnc4c3C(F)(F)F)cc2F)ccn1
ASD01881399	Cc1cc(Oc2ccc(-c3ccn4c(CC(F)(F)F)nnc4c3Cl)cc2F)cc(C)n1
ASD01881400	Cc1cc(Oc2ccc(-c3ccn4c(CC5CC5)nnc4c3C(F)(F)F)cc2F)cc(C)n1
ASD01881401	Clc1cc(-c2ccn3c(CC4CC4)nnc3c2Cl)ccc1NC1CC1
ASD01881402	FC(F)(F)Cc1nnc2c(Cl)c(-c3ccc(OC4CCOCC4)c(Cl)c3)ccn12
ASD01881403	FC(F)(F)c1c(-c2ccc(OC3CCOCC3)c(Cl)c2)ccn2c(CC3CC3)nnc12
ASD01881404	FC(F)(F)c1c(-c2ccc(NC3CCOCC3)c(Cl)c2)ccn2c(CC3CC3)nnc12
ASD01881405	O[C@H]1CC[C@H](Nc2ccc(-c3ccn4c(CC5CC5)nnc4c3C(F)(F)F)cc2Cl)CC1
ASD01881406	O[C@H]1CC[C@@H](Nc2ccc(-c3ccn4c(CC5CC5)nnc4c3C(F)(F)F)cc2Cl)CC1
ASD01881407	O[C@H]1CC[C@@H](Nc2ccc(-c3ccn4c(CC5CC5)nnc4c3Cl)cc2Cl)CC1
ASD01881408	O[C@H]1CC[C@H](Nc2ccc(-c3ccn4c(CC5CC5)nnc4c3Cl)cc2Cl)CC1
ASD01881409	Cc1ccc(Oc2ccc(-c3ccn4c(CC5CC5)nnc4c3Cl)cc2F)c(C)n1
ASD01881410	Cc1c(OCCCCOc2ccc(C(=O)C(C)C)c(O)c2C)cccc1C(=O)O
ASD01881411	Cc1c(OCCCCOc2ccc(F)c(C(=O)O)c2)ccc(C(=O)C(C)C)c1O
ASD01881412	Clc1cc(-c2ccn3c(CC4CC4)nnc3c2Cl)ccc1NC1CCOCC1
ASD01881413	Clc1cc(-c2ccn3c(CC4CC4)nnc3c2Cl)ccc1OC1CCOCC1
ASD01881414	FC(F)(F)c1c(-c2ccc(N3CCOCC3)c(Cl)c2)ccn2c(CC3CC3)nnc12
ASD01881415	Fc1cc(-c2ccn3c(CC4CC4)nnc3c2Cl)ccc1NC1CC1
ASD01881416	Cc1cc(C(=O)O)ccc1OCCCCOc1ccc(C(=O)C(C)C)c(O)c1C
ASD01881417	CCCC(=O)c1ccc(OCCCCOc2c(OC)cccc2C(=O)O)c(C)c1O
ASD01881418	Clc1c(-c2ccccc2)ccn2c(CN3CCOc4ccccc4C3)nnc12
ASD01881419	CCCC(=O)c1ccc(OCCCCOc2cc(C(=O)O)ccc2OC)c(C)c1O
ASD01881420	CCCC(=O)c1ccc(OCCCCOc2cccc(C(=O)O)c2C)c(C)c1O
ASD01881421	CCOCc1nnc2c(F)c(-c3ccc(Oc4ccc(C)nc4C)c(Cl)c3)ccn12
ASD01881422	Fc1cc(-c2ccn3c(CC4CC4)nnc3c2C(F)(F)F)ccc1NC1CC1
ASD01881423	FC(F)(F)c1c(-c2ccc(NC3CC3)c(Cl)c2)ccn2c(CC3CC3)nnc12
ASD01881424	CCCC(=O)c1ccc(OCCCCOc2ccc(C(=O)O)cc2C)c(C)c1O
ASD01881425	CCOCc1nnc2c(Cl)c(-c3ccc(Oc4ccnc(C)c4)c(Cl)c3)ccn12
ASD01881426	CCOCc1nnc2c(C(F)(F)F)c(-c3ccc(Oc4ccnc(C)c4)c(F)c3)ccn12
ASD01881427	CCOCc1nnc2c(C(F)(F)F)c(-c3ccc(Oc4cc(C)nc(C)c4)c(F)c3)ccn12
ASD01881428	COc1ccc(C(=O)O)cc1OCCCCOc1ccc(C(=O)CC(C)(C)C)c(O)c1C
ASD01881429	CCOCc1nnc2c(Cl)c(-c3ccc(Oc4cc(C)nc(C)c4)c(F)c3)ccn12
ASD01881430	COC1CC(C(=O)O)=CC=C1OCCCCOc1ccc(C(=O)CC(C)(C)C)c(O)c1C
ASD01881431	Cc1c(OCCCCOc2ccc(C(=O)CC(C)(C)C)c(O)c2C)cccc1C(=O)O
ASD01881432	CCOCc1nnc2c(C)c(-c3ccc(Oc4ccc(C)nc4C)c(F)c3)ccn12
ASD01881433	Cc1c(OCCCCOc2ccc(F)c(C(=O)O)c2)ccc(C(=O)CC(C)(C)C)c1O
ASD01881434	Fc1cc(-c2ccn3c(CC4CC4)nnc3c2Cl)ccc1Oc1ccnc(C2CC2)c1
ASD01881435	CCOCc1nnc2c(C(F)(F)F)c(-c3ccc(Oc4ccc(C)nc4C)c(F)c3)ccn12
ASD01881436	CCOCc1nnc2c(C(F)(F)F)c(-c3ccc(Oc4ccnc(C)c4C)c(Cl)c3)ccn12
ASD01881437	Cc1c(Oc2ccc(-c3ccn4c(CC5CC5)nnc4c3C(F)(F)F)cc2F)ccnc1C1CC1
ASD01881438	CC1[C@H](Nc2ccc(-c3ccn4c(CC5CC5)nnc4c3C(F)(F)F)cc2Cl)CCC[C@@]1(O)C1CC1
ASD01881439	CCc1nccc(Oc2ccc(-c3ccn4c(CC5CC5)nnc4c3Cl)cc2F)c1C
ASD01881440	CCC(C)Nc1ccc(-c2ccn3c(CC4CC4)nnc3c2C(F)(F)F)cc1F
ASD01881441	CCC(C)Nc1ccc(-c2ccn3c(CC4CC4)nnc3c2Cl)cc1F
ASD01881442	CCC(C)Nc1ccc(-c2ccn3c(CC4CC4)nnc3c2Cl)cc1Cl
ASD01881443	CCC(C)Nc1ccc(-c2ccn3c(CC4CC4)nnc3c2C(F)(F)F)cc1Cl
ASD01881444	Cc1ccc(Oc2ccc(-c3ccn4c(CC5CC5)nnc4c3C(F)(F)F)cc2Cl)c(C)n1
ASD01881445	FC(F)(F)c1c(-c2ccc(Oc3ccnc(C4CC4)c3)c(Cl)c2)ccn2c(CC3CC3)nnc12
ASD01881446	CCCC1Cc2cc(OCc3cccc(CSc4cccnc4)c3)c(Cl)c(Cl)c2C1=O
ASD01881447	Cc1cc(Oc2ccc(-c3ccn4c(CC5CC5)nnc4c3C(F)(F)F)cc2Cl)ccn1
ASD01881448	CCc1cc(Oc2ccc(-c3ccn4c(CC5CC5)nnc4c3C(F)(F)F)cc2F)ccn1
ASD01881449	COc1cc(Nc2ccc(-c3ccn4c(CC5CC5)nnc4c3C(F)(F)F)cc2)ccn1
ASD01881450	COc1cc(Nc2ccc(-c3ccn4c(CC5CC5)nnc4c3Cl)cc2)ccn1
ASD01881451	Cc1ccc(Oc2ccc(-c3ccn4c(CC5CC5)nnc4c3C)cc2F)c(C)n1
ASD01881452	Cc1ccc(Oc2ccc(-c3ccn4c(CC5CC5)nnc4c3C)cc2Cl)c(C)n1
ASD01881453	Cc1ccc(Oc2ccc(-c3ccn4c(CC5CC5)nnc4c3C3CC3)cc2F)c(C)n1
ASD01881454	Fc1cnccc1Oc1ccc(-c2ccn3c(CC4CC4)nnc3c2C(F)(F)F)cc1
ASD01881455	FC1(F)CCN(Cc2ccc(-c3ccn4c(CC5CC5)nnc4c3C(F)(F)F)cc2)C1
ASD01881456	CCOCc1nnc2c(C)c(-c3ccc(Oc4ccc(C)nc4C)c(Cl)c3)ccn12
ASD01881457	FC(F)(F)c1c(-c2ccc(CN3CCOCC3)c(Cl)c2)ccn2c(CC3CC3)nnc12
ASD01881458	CC1(O)CCN(Cc2ccc(-c3ccn4c(CC5CC5)nnc4c3C(F)(F)F)cc2Cl)CC1
ASD01881459	FC(F)(F)c1c(-c2ccc(N3CCNCC3)c(Cl)c2)ccn2c(CC3CC3)nnc12
ASD01881460	CC(C)(C)Cn1nnc2c(Br)c(OCc3ccc(Cl)cc3Cl)ccc21
ASD01881461	FC1(F)CCN(Cc2ccc(-c3ccn4c(CC5CC5)nnc4c3C(F)(F)F)cc2Cl)C1
ASD01881462	CC(C)(C)Cn1nnc2c(Br)c(OCc3cc(Cl)ccc3Cl)ccc21
ASD01881463	FC(F)(F)c1c(-c2ccc(CN3CCNCC3)c(Cl)c2)ccn2c(CC3CC3)nnc12
ASD01881464	COc1ccc(CNc2ccc(-c3ccn4c(CC5CC5)nnc4c3C(F)(F)F)cc2F)cn1
ASD01881465	COc1ccc(COc2ccc(-c3ccn4c(CC5CC5)nnc4c3C(F)(F)F)cc2F)cn1
ASD01881466	COc1ccc(COc2ccc(-c3ccn4c(CC5CC5)nnc4c3C(F)(F)F)cc2)cn1
ASD01881467	CN1CCN(c2ccc(-c3ccn4c(CC5CC5)nnc4c3C(F)(F)F)cc2Cl)CC1
ASD01881468	FC(F)(F)Cc1nnc2c(Cl)c(-c3ccc(Oc4ccccc4)cc3)ccn12
ASD01881469	Clc1c(-c2ccc(Oc3ccccc3)cc2)ccn2c(CC3CC3)nnc12
ASD01881470	CCCc1c(OCc2cccc(Sc3cc(C(=O)O)ccn3)c2)ccc(C(C)=O)c1O
ASD01881471	Clc1c(-c2ccc(N3CCOCC3)cc2)ccn2c(CC3CC3)nnc12
ASD01881472	FC(F)(F)C1CCN(Cc2ccc(-c3ccn4c(CC5CC5)nnc4c3Cl)cc2)CC1
ASD01881473	Clc1c(-c2ccc(CN3CCOCC3)cc2)ccn2c(CC3CC3)nnc12
ASD01881474	CCCc1c(OCc2ccc([C@H](O)c3cccc(C(=O)O)c3)cc2)ccc(C(C)=O)c1O
ASD01881475	CC(C)(C)Cn1nnc2c(Br)c(OCc3ccccc3C(F)(F)F)ccc21
ASD01881476	CC(Oc1ccc2c(nnn2CC(C)(C)C)c1Br)c1ccc(Br)cc1
ASD01881477	CCOCc1nnc2c(C(F)(F)F)c(-c3ccc(Oc4ccnc(C)c4)c(Cl)c3)ccn12
ASD01881478	[C-]#[N+]c1c(N2CCC(c3ccccc3)CC2)ccn(CC2CC2)c1=O
ASD01881479	[C-]#[N+]c1c(N2CCC(F)(c3ccccc3)CC2)ccn(CCCC)c1=O
ASD01881480	[C-]#[N+]c1c(-c2ccc(Oc3ccc(C)nc3C)c(F)c2)ccn(CCCC)c1=O
ASD01881481	[C-]#[N+]c1c(-c2ccc(OC3CCOCC3)c(Cl)c2)ccn(CCC2CC2)c1=O
ASD01881484	CN1C(=O)CN(Cc2ccc(-c3ccc4c(c3)CN(C3CC3)C4=O)cc2)C1=O
ASD01881485	Cc1ncccc1COc1ccc2c(nnn2CC(C)(C)C)c1Br
ASD01881489	N[C@@]1(C(=O)O)CS(=O)(=O)[C@H]2[C@H](C(=O)O)[C@H]21
ASD01881490	CSCC[C@H](N)C(=O)N[C@@]1(C(=O)O)CS(=O)(=O)[C@H]2[C@H](C(=O)O)[C@H]21
ASD01881491	CC(Oc1ccc2c(nnn2CC(C)(C)C)c1Br)c1ccncc1
ASD01881492	N[C@@]1(C(=O)O)CC[C@H]2[C@H](C(=O)O)[C@H]21
ASD01881493	N[C@@]1(C(=O)O)CC[C@H]2[C@H](C(=O)O)[C@H]21.O
ASD01881494	Cc1cc(CN2CCC(CCCc3ccc(-n4ccnc4)cc3)CC2)cc2c1C(=O)N(Cc1ccc(OC(F)(F)F)cc1)C2
ASD01881495	CCN1C(=O)C(C)N(Cc2ccc(-c3ccc4c(c3)CN(C3CC3)C4=O)cc2Cl)C1=O
ASD01881496	N[C@]1(C(=O)O)CC(=O)[C@H]2[C@H]1[C@]2(F)C(=O)O
ASD01881497	N[C@]1(C(=O)O)CC(=O)[C@H]2[C@@H]1[C@]2(F)C(=O)O
ASD01881498	N[C@]1(C(=O)O)[C@@H](OCc2ccc(Cl)c(Cl)c2)C[C@H]2[C@@H]1C2(F)C(=O)O
ASD01881499	CCCCCCCOC(=O)[C@@]1(F)[C@@H]2C[C@@H](OCc3ccc(Cl)c(Cl)c3)[C@@](N)(C(=O)O)[C@@H]21
ASD01881500	C[C@@H](C1CC1)N1Cc2cc(-c3ccc(CN4CC(=O)N(C)C4=O)cc3F)cc(Cl)c2C1=O
ASD01881501	Cc1cc(CC2CCN(Cc3ccc(C#N)cc3)CC2)cc2c1C(=O)N(Cc1ccc(OC(F)(F)F)cc1)C2
ASD01881502	O=C1OC2(CCCCC2)CN1Cc1ccc(-c2ccc(Oc3ccccc3)cc2)cc1
ASD01881503	Cc1cc(-c2ccccn2)cc2c1C(=O)N(Cc1ccc(Oc3ccccc3F)cc1)C2
ASD01881504	Cn1c(CN2CCC(c3ccc(Cl)cc3F)CC2)nc2ccccc21
ASD01881505	Cc1cc(CC2CCN(Cc3ccc(F)cc3)CC2)cc2c1C(=O)N(CC1CCCCC1)C2
ASD01881506	CC(C)C(=O)c1ccc(OCc2ccc(CNC(=O)c3cn(C)cn3)cc2)c(C(F)(F)F)c1O
ASD01881507	CC(C)(C)c1ccc(OC[C@H]2Cn3c(nc4cc(C#N)ccc43)O2)cn1
ASD01881508	O=C1C(C[C@@H]2CCCC[C@H]2CN2CCN(c3nsc4ccccc34)CC2)C(=O)[C@@H]2[C@H]3CC[C@H](C3)[C@H]12
ASD01881509	O=C1c2c(Cl)cc(-c3noc(CN4CCC(F)CC4)n3)cc2CN1Cc1ccc(OC(F)(F)F)cc1
ASD01881510	Cc1cc(-c2noc(CN3CCNCC3)n2)cc2c1C(=O)N([C@@H](C)c1ccc(Cl)cc1)C2
ASD01881511	Cc1cc(-c2nc(CN3CCNCC3)no2)cc2c1C(=O)N(Cc1ccc(OC(F)(F)F)cc1)C2
ASD01881512	Cc1cc(-c2cccnc2)cc2c1C(=O)N(C1CC1)C2
ASD01881513	Cc1nc(-c2cccc(N(S(C)(=O)=O)S(C)(=O)=O)c2)cc2c1C(=O)N(Cc1ccc(OC(F)(F)F)cc1)C2
ASD01881514	Cc1cc(-c2cccc(NS(C)(=O)=O)c2)cc2c1C(=O)N(/N=C/C1CCCCC1)C2
ASD01881515	Cc1cc(-c2cc(C(=O)N(C)C(C)C)no2)cc2c1C(=O)N([C@@H](C)C1CC1)C2
ASD01881516	CCCN1Cc2cc(OCc3c[nH]nc3-c3ccc(C(F)(F)F)cc3)ccc2C1=O
ASD01881517	COc1ccc2c(nnn2CC2CCCC2)c1Br
ASD01881518	CCCCN1Cc2c(Oc3cncc(-c4ccccc4)c3)cccc2C1=O
ASD01881519	CC(C)(CO)CN1Cc2cc(-c3ccc(CN4CC(=O)N(CC(F)F)C4=O)cc3)ccc2C1=O
ASD01881520	CC(C)(C)Cn1nnc2c(Br)c(OCc3cccc(B(O)O)c3)ccc21
ASD01881521	CCOc1ccc2c(nnn2CC(C)(C)C)c1Br
ASD01881522	O=C(NC1CCN(Cc2ccccc2)C1)c1ccc(-c2ccc(CN3C[C@@H](c4ccccc4)OC3=O)cc2)cc1
ASD01881523	COc1ccc2c(nnn2CC2CCCCC2)c1Br
ASD01881524	CCCCn1nnc2c(Br)c(OC)ccc21
ASD01881525	C[C@@H]1CN(Cc2ccc(-c3ccc(Cl)c(F)c3)cc2)C(=O)O1
ASD01881526	CC(C)(C)c1ccc(OC[C@@H]2CN(c3cccc(C#N)c3)C(=O)O2)cc1
ASD01881527	CC(C)(c1ccc(OC[C@H]2Cn3c(nc4cnccc43)O2)cc1)C(F)(F)F
ASD01881528	CC(C)(C)c1ccc(OC[C@H]2Cn3c(nc4ccccc43)O2)cc1
ASD01881529	CCCCCC[C@H]1Cn2c(nc3ccc(C#N)cc32)O1
ASD01881530	COc1ccc2c(nnn2CC2CC2)c1Br
ASD01881531	Cc1c(C(N)=O)nc2n1CC(COc1ccc(C(C)(C)C(F)(F)F)cc1)O2
ASD01881532	CC(C)c1ccc(OC[C@H]2Cn3ccc(=O)nc3O2)cc1
ASD01881533	O=c1nc2n(c3c1CCC3)C[C@H](COc1ccc(C3CCCCC3)cc1)O2
ASD01881534	CCc1cn2c(nc1=O)O[C@@H](COc1ccc(-c3cccc(C)c3C)cc1)C2
ASD01881535	CC1(C)CCCCc2cc(OC[C@H]3Cn4ccc(=O)nc4O3)ccc21
ASD01881536	COCc1cn2c(nc1=O)O[C@@H](COc1ccc(C3=CCCCC3)cc1)C2
ASD01881537	CC(C)(C)Cn1nnc2c(Cl)c(O)ccc21
ASD01881538	Cc1cccc2nc(CN3CCC(CCOc4ccc(F)c(F)c4)CC3)n(C)c12
ASD01881539	COc1ccc2c(nnn2CC(C)(C)C)c1Cl
ASD01881540	Oc1ccc2c(nnn2CCCC(F)(F)F)c1Br
ASD01881541	Cn1c(CN2CCC(c3ccc(Cl)cc3F)CC2)nc2ncccc21
ASD01881542	Cc1cc(Cl)c(OC[C@@H]2[C@H]3CN(Cc4nc5cnccc5n4C)C[C@H]32)cc1C
ASD01881543	FC(F)(F)c1cc(CNc2ccc3c(nnn3CC3CC3)c2Br)cc(C(F)(F)F)c1
ASD01881544	OC1CCOc2cc(-c3ccc4c(nnn4CC4CC4)c3Br)ccc21
ASD01881545	CS(=O)(=O)N1CCN(Cc2cc(F)ccc2Oc2ccc3c(nnn3CC3CC3)c2Br)CC1
ASD01881546	CC(C)(C)Cn1nnc2c(Br)c(OCc3cccc(-c4ccc(O)c(C(=O)O)c4)c3)ccc21
ASD01881547	CC(C)Cn1nnc2c(Br)c(-c3ccc(CN4CC(=O)N(C)C4=O)cc3)ccc21
ASD01881548	CC(C)(O)c1ccc(-c2ccc3c(nnn3CC3CC3)c2C(F)(F)F)cc1
ASD01881549	CN1C(=O)CN(CC2CC=C(c3ccc4c(nnn4CC4CC4)c3C(F)(F)F)CC2)C1=O
ASD01881550	FC(F)(F)c1c(C#Cc2cccnc2)ccc2c1nnn2CC1CC1
ASD01881551	Cn1c(=O)n(CC(C)(C)C)c2ccc(N3C[C@H]4CCC3CN4C(=O)c3ccon3)nc21
ASD01881552	Cn1c(=O)n(CC(C)(C)C)c2ccc(-c3cc(Oc4ccnc(C#N)c4)ccc3C#N)nc21
ASD01881553	Cn1c(=O)n(CC(C)(C)C)c2ccc(C3=CC4CCC3CN4C(=O)c3ccon3)nc21
ASD01881554	Cn1c(=O)n(CC(C)(C)C)c2ccc(-c3cc(Oc4ccnc(C#N)c4)ccc3C#N)c(F)c21
ASD01881555	CN1c2cc(-c3cc(Oc4ccnc(C#N)c4)ccc3C#N)ccc2N(CC2CC2(F)F)S1(=O)=O
ASD01881556	COc1ccc2c(nnn2CCCC(F)(F)F)c1Br
ASD01881557	COc1ccc2c(nnn2CC2CC(F)(F)C2)c1Br
ASD01881558	OC1CCC(Nc2ccc(-c3ccn4c(CC(F)(F)F)cnc4c3Cl)cc2Cl)CC1
ASD01881559	FC1(F)CC(Cn2nnc3c(Br)c(OCc4ccccc4)ccc32)C1
ASD01881560	OC1CCC(n2ccc3cc(-c4ccn5c(CC6CC6)nnc5c4C(F)(F)F)ccc32)CC1
ASD01881561	Cc1cncc(Oc2ccc(-c3ccn4c(CC5CC5)nnc4c3C(F)(F)F)cc2F)c1
ASD01881562	CC(C)(C)Cn1nnc2c(Br)c(OCc3cccc(-c4cc(F)cc(C(=O)O)c4)c3)ccc21
ASD01881563	Fc1ccc([C@H]2CC[C@@H](NCc3ccn4c(CC5CC5)nnc4c3C(F)(F)F)CC2)c(F)c1
ASD01881564	FC(F)(F)c1c(CN2CCOC[C@H]2c2ccccc2)ccn2c(CC3CC3)nnc12
ASD01881565	CC1(c2ccccc2)CCCN(Cc2ccn3c(CC4CC4)nnc3c2C(F)(F)F)C1
ASD01881566	O=C(COC(=O)c1cc(S(=O)(=O)N2CCCCC2)c(Cl)cc1Cl)c1ccccc1
ASD01881567	COc1cc(F)ccc1N1CCN(Cc2c(Cl)c(=O)n(-c3ccccc3)n2C)CC1
ASD01881568	Oc1c(Br)cc2c(nnn2CCCC(F)(F)F)c1Br
ASD01881569	CCCCN1Cn2c(nc(Br)c2-c2ccc(Oc3ccccc3)cc2)C1=O
ASD01881570	COc1ccc(-c2c(Cl)nc3n2CCN(CC2CCC2)C3=O)cc1
ASD01881571	Cn1c(CN2C[C@@H]3[C@@H](COc4cc(Cl)ccc4Cl)[C@@H]3C2)nc2ncccc21
ASD01881572	C[C@@H](n1nnc2c(Br)c(O)c(Br)cc21)C(C)(C)C
ASD01881573	C[C@@H](n1nnc2c(Br)c(O)ccc21)C(C)(C)C
ASD01881574	CC(C)N1Cc2cc(-c3cc(C(=O)N4CCCC4)no3)cc(Cl)c2C1=O
ASD01881575	CC1(COc2ccc3c(nnn3CC3CC3)c2C(F)(F)F)CCC(C(=O)CO)CC1
ASD01881576	N#Cc1c(C2CCC(c3ccccc3)CC2)ccn(CC2CC2)c1=O
ASD01881577	CC(C)[C@@H](C)n1nnc2c(Br)c(O)c(Br)cc21
ASD01881578	CC(C)[C@@H](C)n1nnc2c(Br)c(O)ccc21
ASD01881579	FC(F)(F)c1c(CN2CCC(c3ccccc3)CC2)ccn2c(CC3CC3)nnc12
ASD01881580	CC(C)(C)Cn1nnc2c(Br)c(OCCCBr)ccc21
ASD01881581	C=CCOc1ccc2c(nnn2CC(C)(C)C)c1Br
ASD01881582	CC(C)(C)Cn1nnc2c(Br)c(OCc3cc(C(F)(F)F)cc(C(F)(F)F)c3)ccc21
ASD01881583	CC(C)(C)Cn1nnc2c(Br)c(OCC(=O)c3ccccc3)ccc21
ASD01881584	CC(C)(C)Cn1nnc2c(Br)c(OCc3ccccc3)ccc21
ASD01881585	C[C@@H]1CN(Cc2ccc(-c3ccc4c(c3)CN(C3CC3)C4=O)cc2)C(=O)O1
ASD01881586	COc1ccccc1Oc1ccc(N(Cc2cccnc2)S(=O)(=O)CC(F)(F)F)cc1.Cl
ASD01881587	COC(=O)c1ccc(COc2ccc3c(nnn3CC(C)(C)C)c2Br)cc1
ASD01881588	COC(=O)c1cccc(COc2ccc3c(nnn3CC(C)(C)C)c2Br)c1
ASD01881589	C[C@@H](O)CNCc1ccc(Br)cc1
ASD01881590	CC(C)(C)Cn1nnc2c(Br)c(OCCF)ccc21
ASD01881591	CC(C)(C)Cn1nnc2c(Br)c(OC(F)(F)F)ccc21
ASD01881592	CC(C)(C)Cn1nnc2c(Br)c(OCc3ccc(C(F)(F)F)nc3)ccc21
ASD01881593	COC(=O)c1cc(-c2cccc(COc3ccc4c(nnn4CC(C)(C)C)c3Br)c2)ccc1O
ASD01881594	CC(C)(C)Cn1nnc2c(Br)c(OCc3cccc(-c4cccnc4C#N)c3)ccc21
ASD01881595	CC(C)(C)Cn1nnc2c(Br)c(OCc3cccc(-c4ncccc4C#N)c3)ccc21
ASD01881596	CC(C)(C)Cn1nnc2c(Br)c(OCc3cccc(-c4cc(C(C)(C)O)cnc4C#N)c3)ccc21
ASD01881597	C[C@@H]1CN(Cc2ccc(Br)cc2)C(=O)O1
ASD01881598	CC(C)(C)Cn1nnc2c(Br)c(OCc3cccc(-c4ccncc4C(C)(C)O)c3)ccc21
ASD01881599	CC(C)(C)Cn1nnc2c(Br)c(OCc3cccc(-c4cccnc4C(C)(C)O)c3)ccc21
ASD01881600	CC(C)(C)Cn1nnc2c(Br)c(OCc3cccc(-c4ccnc(C(C)(C)O)c4)c3)ccc21
ASD01881601	Cc1cnc(C#N)c(-c2cccc(COc3ccc4c(nnn4CC(C)(C)C)c3Br)c2)c1
ASD01881602	CC(C)(C)Cn1nnc2c(Br)c(OCc3cccc(-c4cccc(C#N)n4)c3)ccc21
ASD01881603	CC(c1cccnc1Oc1ccc2c(nnn2CC(C)(C)C)c1Br)N1CCS(=O)(=O)CC1
ASD01881604	CC(C)(C)Cn1nnc2c(Br)c(OCc3cccc(O)c3)ccc21
ASD01881605	CC(C)(C)Cn1nnc2c(Br)c(OCc3cccc(-c4cnc(C#N)nc4)c3)ccc21
ASD01881606	CC(C)(C)Cn1nnc2c(Br)c(OCc3cccc(-c4cnc(C(N)=O)nc4)c3)ccc21
ASD01881607	CC(C)(C)Cn1nnc2c(Br)c(OCc3cccc(-c4cnc(O)nc4)c3)ccc21
ASD01881608	Cc1c(C(N)=O)nc2n1C[C@@H](COc1ccc(C(C)(C)C(F)(F)F)cc1)O2
ASD01881609	COc1ccc(-c2cccc(COc3ccc4c(nnn4CC(C)(C)C)c3Br)c2)nc1
ASD01881610	CC(C)(C)Cn1nnc2c(Br)c(OCc3cccc(-c4c[nH]nc4C#N)c3)ccc21
ASD01881611	CC(C)(C)Cn1nnc2c(Br)c(OCc3cnccn3)ccc21
ASD01881612	CC(Oc1ccc2c(nnn2CC(C)(C)C)c1Br)c1cccc(Br)c1
ASD01881613	C[C@H](Oc1ccc2c(nnn2CC(C)(C)C)c1Br)c1ccccn1
ASD01881614	CC(Oc1ccc2c(nnn2CC(C)(C)C)c1Br)c1cnccn1
ASD01881615	CC(C)(C)Cn1nnc2c(Br)c(OCc3cccc4ccnn34)ccc21
ASD01881616	CC(C)(C)Cn1nnc2c(Br)c(-c3ccc(C#N)cc3)ccc21
ASD01881617	CC(C)(C)Cn1nnc2c(Br)c(OCc3ncccn3)ccc21
ASD01881618	CC(C)(C)Cn1nnc2c(Br)c(OCc3cncc(Cl)n3)ccc21
ASD01881619	C[C@@H]1CN(Cc2ccc(-c3ccc4c(c3)CN(CC(C)(C)CO)C4=O)cc2)C(=O)O1
ASD01881620	CCOC(=O)C(Oc1ccc2c(nnn2CC(C)(C)C)c1Br)c1ccccc1
ASD01881621	CC(C)(C)Cn1nnc2c(Br)c(OCc3ncco3)ccc21
ASD01881622	C[C@@H](Oc1ccc2c(nnn2CC(C)(C)C)c1Br)c1ccccn1
ASD01881623	COC(=O)c1ccc(COc2ccc3c(nnn3CC(C)(C)C)c2Br)nc1
ASD01881624	C[C@@H](Oc1ccc2c(nnn2CC(C)(C)C)c1Br)c1ccccc1
ASD01881625	CC(C)(C)Cn1nnc2c(Br)c(OCc3ccccn3)ccc21
ASD01881626	C[C@H](Oc1ccc2c(nnn2CC(C)(C)C)c1Br)c1ccccc1
ASD01881627	CCC(Oc1ccc2c(nnn2CC(C)(C)C)c1Br)c1ccccc1
ASD01881628	CC(C)(C)Cn1nnc2c(Cl)c(OCc3cnccn3)ccc21
ASD01881629	CC(C)(C)Cn1nnc2c(Br)c(OCc3cncc(F)n3)ccc21
ASD01881630	CC1(C)COC(=O)N1Cc1ccc(-c2ccc3c(c2)CN(C2CC2)C3=O)cc1
ASD01881631	CC(C)(C)Cn1nnc2c(Br)c(OC(c3ccc(F)cc3)C3CC3)ccc21
ASD01881632	C[C@@H]1COC(=O)N1Cc1ccc(-c2ccc3c(c2)CN(CC(F)(F)F)C3=O)cc1
ASD01881633	Cc1nc(-c2ccccc2)ncc1COc1ccc2c(nnn2CC(C)(C)C)c1Br
ASD01881634	CC(C)(C)Cn1nnc2c(Br)c(OCc3ccc(Cl)nc3)ccc21
ASD01881635	COC(=O)c1cccc(COc2ccc3c(nnn3CC(C)(C)C)c2Br)n1
ASD01881636	Cc1cnc(COc2ccc3c(nnn3CC(C)(C)C)c2Br)c(C)c1[N+](=O)[O-]
ASD01881637	CC(C)(C)Cn1nnc2c(Br)c(OCc3cc(Cl)ccn3)ccc21
ASD01881638	CC(C)(C)Cn1nnc2c(Br)c(OCc3cccc(N4CCCCC4)n3)ccc21
ASD01881639	CC(C)(C)Cn1nnc2c(Br)c(OCc3cccc(Br)n3)ccc21
ASD01881640	CC(C)(C)Cn1nnc2c(Br)c(OCc3ccc(Br)cn3)ccc21
ASD01881641	CC1(C)CN(Cc2ccc(-c3ccc4c(c3)CN(C3CC3)C4=O)cc2)C(=O)O1
ASD01881642	CCN1C(=O)CN([C@H](C)c2ccc(-c3ccc4c(c3)CN(C3CC3)C4=O)cc2)C1=O
ASD01881643	COc1c(C)cnc(COc2ccc3c(nnn3CC(C)(C)C)c2Br)c1C
ASD01881644	CC(C)(C)Cn1nnc2c(Br)c(OCc3cnc(O)nc3O)ccc21
ASD01881645	CC(C)(C)Cn1nnc2c(Br)c(OCc3ccc(N)nc3)ccc21
ASD01881646	CC(C)(C)Cn1nnc2c(Br)c(OCc3cccnc3NC(=O)C(C)(C)C)ccc21
ASD01881647	CCN1C(=O)C(C)N(Cc2ccc(-c3ccc4c(c3)CN(CC(C)(C)CO)C4=O)cc2Cl)C1=O
ASD01881648	CC(C)(C)Cn1nnc2c(Br)c(OCc3ccc[n+]([O-])c3)ccc21
ASD01881649	CC(C)(C)Cn1nnc2c(Br)c(OCc3cc[n+]([O-])cc3)ccc21
ASD01881650	CC(C)(C)Cn1nnc2c(Br)c(OCc3ccncc3)ccc21
ASD01881651	CC(C)(C)Cn1nnc2c(Br)c(OC(c3ccc(Br)cc3)C(F)(F)F)ccc21
ASD01881652	CC(C)(C)Cn1nnc2c(Br)c(OCc3ncccc3F)ccc21
ASD01881653	COC(=O)CN[C@H](C)c1ccc(Br)cc1
ASD01881654	CC(C)(C)Cn1nnc2c(Br)c(OCc3ccccc3Br)ccc21
ASD01881655	CC(C)(C)Cn1nnc2c(Br)c(OCc3ccccc3F)ccc21
ASD01881656	CC(C)(C)Cn1nnc2c(Br)c(OCc3ccccc3Cl)ccc21
ASD01881657	CCN1C(=O)CN([C@H](C)c2ccc(Br)cc2)C1=O
ASD01881658	Fc1ccc(N2CCC(NCc3ccn4c(CC5CC5)nnc4c3C(F)(F)F)CC2)c(F)c1
ASD01881659	CCN1C(=O)CN([C@H](C)c2ccc(-c3ccc4c(c3)CN(CC(F)(F)F)C4=O)cc2)C1=O
ASD01881660	CCN1C(=O)CN(C2CCc3cc(-c4ccc5c(c4)CN(C4CC4)C5=O)ccc32)C1=O
ASD01881661	CCN1C(=O)CN(C2CCc3cc(-c4ccc5c(c4)CN(CC(F)(F)F)C5=O)ccc32)C1=O
ASD01881662	CCN1C(=O)CN(C(C)(C)c2ccc(-c3ccc4c(c3)CN(C3CC3)C4=O)cc2)C1=O
ASD01881663	CCN1C(=O)CN([C@H]2CCCc3cc(-c4ccc5c(c4)CN(CC(F)(F)F)C5=O)ccc32)C1=O
ASD01881664	O=C1c2ccc(-c3ccc(CN4CC(=O)N(C5CC5)C4=O)cc3)cc2CN1C1CC1
ASD01881665	O=C(O)CNCc1ccc(Br)cc1
ASD01881666	CCN1C(=O)N(Cc2ccc(-c3ccc4c(c3)CN(C3CC3)C4=O)cc2)C(C)(C)C1=O
ASD01881667	Cc1nc(COc2ccc3c(nnn3CC(C)(C)C)c2Br)cs1
ASD01881668	N#CCOc1ccc2c(nnn2CC2CC2)c1Br
ASD01881669	COc1cccc(COc2ccc3c(nnn3CC3CC3)c2Br)n1
ASD01881670	CC(C)(C)C(=O)COc1ccc2c(nnn2CC2CC2)c1Br
ASD01881671	CC(C)(C)C(O)COc1ccc2c(nnn2CC2CC2)c1Br
ASD01881672	CC(C)(C)/C(COc1ccc2c(nnn2CC2CC2)c1Br)=N\O
ASD01881673	CC(C)(C)OC(=O)N1CCC(Oc2ccc3c(nnn3CC3CC3)c2Br)C(O)C1
ASD01881674	CC(C)(C)OC(=O)N1CCC(Oc2ccc3c(nnn3CC3CC3)c2Br)C(F)C1
ASD01881675	FC1CNCCC1Oc1ccc2c(nnn2CC2CC2)c1Br
ASD01881676	O=C(CNCc1ccc(Br)cc1)NC1CC1
ASD01881677	O=C1NCC(COc2ccc3c(nnn3CC3CC3)c2Br)O1
ASD01881678	Brc1c(OCc2ccncc2)ccc2c1nnn2CC1CC1
ASD01881679	O=C1OC(COc2ccc3c(nnn3CC3CC3)c2Br)CN1CC(F)(F)F
ASD01881680	F[C@@H]1CN(CC(F)(F)F)CC[C@H]1Oc1ccc2c(nnn2CC2CC2)c1Br
ASD01881681	CC(C)(C)OC(=O)N1CC[C@@H](Oc2ccc3c(nnn3CC3CC3)c2Br)[C@@H](F)C1
ASD01881682	O=C([O-])N1CC=C(COc2ccc3c(nnn3CC3CC3)c2Br)CC1
ASD01881683	OC(COc1ccc2c(nnn2CC2CC2)c1Br)CN1CCOCC1
ASD01881684	CC(C)(C)N(C(=O)[O-])C1CCN(CC(O)COc2ccc3c(nnn3CC3CC3)c2Br)CC1
ASD01881685	N#CC1CCN(CC(O)COc2ccc3c(nnn3CC3CC3)c2Br)CC1
ASD01881686	COC1CCN(CC(O)COc2ccc3c(nnn3CC3CC3)c2Br)CC1
ASD01881687	O=C1CN(Cc2ccc(Br)cc2)C(=O)N1C1CC1
ASD01881688	OC(COc1ccc2c(nnn2CC2CC2)c1Br)CN1CCC(F)CC1
ASD01881689	CC(C)(C)OC(=O)N1CC[C@H](O)[C@@H](Oc2ccc3c(nnn3CC3CC3)c2Br)C1
ASD01881690	FC(F)CN1CCC(COc2ccc3c(nnn3CC3CC3)c2Br)CC1
ASD01881691	CC(=O)N1CCC(COc2ccc3c(nnn3CC3CC3)c2Br)CC1
ASD01881692	CC(C)C(=O)N1CCC(COc2ccc3c(nnn3CC3CC3)c2Br)CC1
ASD01881693	CCC(=O)N1CCC(COc2ccc3c(nnn3CC3CC3)c2Br)CC1
ASD01881694	O=C(CC(F)(F)F)N1CCC(COc2ccc3c(nnn3CC3CC3)c2Br)CC1
ASD01881695	COCC(=O)N1CCC(COc2ccc3c(nnn3CC3CC3)c2Br)CC1
ASD01881696	O=C(C1CC1)N1CCC(COc2ccc3c(nnn3CC3CC3)c2Br)CC1
ASD01881697	O=C(N1CCC(COc2ccc3c(nnn3CC3CC3)c2Br)CC1)C(F)(F)F
ASD01881698	C[C@@H](C1CC1)N1Cc2cc(-c3cc(C(=O)N(C)C)no3)cc(Cl)c2C1=O
ASD01881699	FC(F)(F)CN1CCC(COc2ccc3c(nnn3CC3CC3)c2Br)CC1
ASD01881700	OC(COc1ccc2c(nnn2CC2CC2)c1Br)CN1CCCC1
ASD01881701	CS(=O)(=O)N1CCN(CC(O)COc2ccc3c(nnn3CC3CC3)c2Br)CC1
ASD01881702	CCS(=O)(=O)N1CCN(CC(O)COc2ccc3c(nnn3CC3CC3)c2Br)CC1
ASD01881703	CC(C)(C)C(=O)N1CCN(CC(O)COc2ccc3c(nnn3CC3CC3)c2Br)CC1
ASD01881704	OC1CCN(CC(O)COc2ccc3c(nnn3CC3CC3)c2Br)CC1
ASD01881705	CC(=O)N1CCN(CC(O)COc2ccc3c(nnn3CC3CC3)c2Br)CC1
ASD01881706	O=C(OCc1ccccc1)N1CCN(CC(O)COc2ccc3c(nnn3CC3CC3)c2Br)CC1
ASD01881707	O=C(c1ccccc1)N1CCN(CC(O)COc2ccc3c(nnn3CC3CC3)c2Br)CC1
ASD01881708	O=S(=O)(c1ccccc1)N1CCN(CC(O)COc2ccc3c(nnn3CC3CC3)c2Br)CC1
ASD01881709	CC(C)(CO)CN1Cc2cc(-c3ccc(CN4CC(=O)N(C5CC5)C4=O)cc3)ccc2C1=O
ASD01881710	CC(C)(C)OC(=O)N1CCCN(CC(O)COc2ccc3c(nnn3CC3CC3)c2Br)CC1
ASD01881711	OC(COc1ccc2c(nnn2CC2CC2)c1Br)CN1CCC1
ASD01881712	N#CCC(=O)N1CCC(COc2ccc3c(nnn3CC3CC3)c2Br)CC1
ASD01881713	CC(C)(C)OC(=O)N1CC[C@](O)(COc2ccc3c(nnn3CC3CC3)c2Br)[C@@H](O)C1
ASD01881714	CN1CCC(COc2ccc3c(nnn3CC3CC3)c2Br)CC1
ASD01881715	CCN1CCC(COc2ccc3c(nnn3CC3CC3)c2Br)CC1
ASD01881716	CCCN1CCC(COc2ccc3c(nnn3CC3CC3)c2Br)CC1
ASD01881717	CC(C)(C)CN1CCC(COc2ccc3c(nnn3CC3CC3)c2Br)CC1
ASD01881718	CC(C)N1CCC(COc2ccc3c(nnn3CC3CC3)c2Br)CC1
ASD01881719	CC(C)(C)OC(=O)N1CCC(Oc2ccc3c(nnn3CC3CC3)c2Br)CC1
ASD01881720	O=C1c2ccc(-c3ccc(CN4CC(=O)N(C5CC5)C4=O)cc3)cc2CN1CC(F)(F)F
ASD01881721	FC(F)(F)CCN1CCC(COc2ccc3c(nnn3CC3CC3)c2Br)CC1
ASD01881722	FC(F)C(F)(F)CN1CCC(COc2ccc3c(nnn3CC3CC3)c2Br)CC1
ASD01881723	FC(F)CN1CCC(Oc2ccc3c(nnn3CC3CC3)c2Br)CC1
ASD01881724	O=C(CC(F)(F)F)N1CCC(Oc2ccc3c(nnn3CC3CC3)c2Br)CC1
ASD01881725	FC(F)(F)CN1CCC(Oc2ccc3c(nnn3CC3CC3)c2Br)CC1
ASD01881726	O=C(N1CCC(Oc2ccc3c(nnn3CC3CC3)c2Br)CC1)C(F)(F)F
ASD01881727	O=S(=O)(N1CCC(COc2ccc3c(nnn3CC3CC3)c2Br)CC1)C(F)(F)F
ASD01881728	CC(C)(C)OC(=O)N1CCC(=O)C(Oc2ccc3c(nnn3CC3CC3)c2Br)C1
ASD01881729	CC(C)(C)OC(=O)N1CC[C@@H](Oc2ccc3c(nnn3CC3CC3)c2Br)[C@H](O)C1
ASD01881730	CC(C)(C)OC(=O)N1CC[C@H](COc2ccc3c(nnn3CC3CC3)c2Br)[C@@H](O)C1
ASD01881731	CC(C)(C)Cn1nnc2c(Br)c(OCc3cccc(C(=O)O)c3)ccc21
ASD01881732	O=C1CCCCCC1Oc1ccc2c(nnn2CC2CC2)c1Br
ASD01881733	CC(=O)OCCCOc1ccc2c(nnn2CC2CC2)c1Br
ASD01881734	CCC(Oc1ccc2c(nnn2CC2CC2)c1Br)C(=O)OC
ASD01881735	Brc1c(OCc2cscn2)ccc2c1nnn2CC1CC1
ASD01881736	COC(=O)CCCOc1ccc2c(nnn2CC2CC2)c1Br
ASD01881737	Brc1c(OCn2nnc3ccccc32)ccc2c1nnn2CC1CC1
ASD01881738	CCOCOc1ccc2c(nnn2CC2CC2)c1Br
ASD01881739	CC(C)(C)C(=O)OCOc1ccc2c(nnn2CC2CC2)c1Br
ASD01881740	CON(C)C(=O)COc1ccc2c(nnn2CC2CC2)c1Br
ASD01881741	CN1C(=O)N(Cc2ccc(-c3ccc4c(c3)CN(C3CC3)C4=O)cc2)C(C)(C)C1=O
ASD01881742	Cc1noc(C)c1COc1ccc2c(nnn2CC2CC2)c1Br
ASD01881743	CC(=O)CCCOc1ccc2c(nnn2CC2CC2)c1Br
ASD01881744	CCOC(=O)C(C)(C)Oc1ccc2c(nnn2CC2CC2)c1Br
ASD01881745	CC(C)(C)OC(=O)COc1ccc2c(nnn2CC2CC2)c1Br
ASD01881746	Brc1c(OCC2OCCO2)ccc2c1nnn2CC1CC1
ASD01881747	COC(=O)C(C)CCOc1ccc2c(nnn2CC2CC2)c1Br
ASD01881748	Brc1c(OC2CCOCC2)ccc2c1nnn2CC1CC1
ASD01881749	Brc1c(OC2CCOC2)ccc2c1nnn2CC1CC1
ASD01881750	Brc1c(OCc2ccsn2)ccc2c1nnn2CC1CC1
ASD01881751	O=C1NCCCCC1Oc1ccc2c(nnn2CC2CC2)c1Br
ASD01881752	CC1(C)C(=O)NC(=O)N1Cc1ccc(-c2ccc3c(c2)CN(C2CC2)C3=O)cc1
ASD01881753	Cn1cnc(COc2ccc3c(nnn3CC3CC3)c2Br)n1
ASD01881754	Brc1c(OCC2COCCO2)ccc2c1nnn2CC1CC1
ASD01881755	Clc1ccc(COc2ccc3c(nnn3CC3CC3)c2Br)nn1
ASD01881756	Brc1c(OCc2cn3cccnc3n2)ccc2c1nnn2CC1CC1
ASD01881757	Brc1c(OCCC2OCCO2)ccc2c1nnn2CC1CC1
ASD01881758	CC(Oc1ccc2c(nnn2CC2CC2)c1Br)C(=O)OC(C)(C)C
ASD01881759	CC(C)NC(=O)COc1ccc2c(nnn2CC2CC2)c1Br
ASD01881760	O=C1CCCCC1Oc1ccc2c(nnn2CC2CC2)c1Br
ASD01881761	CCn1ccnc1COc1ccc2c(nnn2CC2CC2)c1Br
ASD01881762	CCN(CC)C(=O)COc1ccc2c(nnn2CC2CC2)c1Br
ASD01881763	Fc1ccc(C2CCC(NCc3ccn4c(CC5CC5)nnc4c3C(F)(F)F)CC2)c(F)c1
ASD01881764	Cc1ncsc1COc1ccc2c(nnn2CC2CC2)c1Br
ASD01881765	CC(C)(C)NC(=O)COc1ccc2c(nnn2CC2CC2)c1Br
ASD01881766	Brc1c(OCCC2OCCCO2)ccc2c1nnn2CC1CC1
ASD01881767	CCCC(=O)OCOc1ccc2c(nnn2CC2CC2)c1Br
ASD01881768	OCc1cccc(COc2ccc3c(nnn3CC3CC3)c2Br)n1
ASD01881769	CC(C)(Oc1ccc2c(nnn2CC2CC2)c1Br)C(N)=O
ASD01881770	O=C1CCCC1Oc1ccc2c(nnn2CC2CC2)c1Br
ASD01881771	CCOC(=O)C(Oc1ccc2c(nnn2CC2CC2)c1Br)C(C)C
ASD01881772	C=CCCOc1ccc2c(nnn2CC2CC2)c1Br
ASD01881773	OCC(O)CCOc1ccc2c(nnn2CC2CC2)c1Br
ASD01881774	COc1ccc(NCC(C)(C)C)c([N+](=O)[O-])c1
ASD01881775	COCCN1C(=O)N(Cc2ccc(-c3ccc4c(c3)CN(C3CC3)C4=O)cc2)C(C)(C)C1=O
ASD01881776	FC1(F)CCN(CCCOc2ccc3c(nnn3CC3CC3)c2Br)CC1
ASD01881777	O=C(COc1ccc2c(nnn2CC2CC2)c1Br)c1ccccn1
ASD01881778	CC(C)c1nc(COc2ccc3c(nnn3CC3CC3)c2Br)cs1
ASD01881779	CC(C)(C)OC(=O)CCCOc1ccc2c(nnn2CC2CC2)c1Br
ASD01881780	Brc1c(OCCCN2CCOCC2)ccc2c1nnn2CC1CC1
ASD01881781	CC1(C)C(=O)N(CC2CCOCC2)C(=O)N1Cc1ccc(-c2ccc3c(c2)CN(C2CC2)C3=O)cc1
ASD01881782	OCCCOc1ccc2c(nnn2CC2CC2)c1Br
ASD01881783	CN1C(=O)CN(CCCOc2ccc3c(nnn3CC3CC3)c2Br)C1=O
ASD01881784	Cc1cccc2nc(COc3ccc4c(nnn4CC4CC4)c3Br)cn12
ASD01881785	CC(C)(C)c1noc(COc2ccc3c(nnn3CC3CC3)c2Br)n1
ASD01881786	CC(C)(C)Cn1nnc2c(Br)c(OCc3ccc(C(=O)O)cc3)ccc21
ASD01881787	CC(C)(C)c1nnc(COc2ccc3c(nnn3CC3CC3)c2Br)o1
ASD01881788	CN(C)C(=O)CCCOc1ccc2c(nnn2CC2CC2)c1Br
ASD01881789	Cc1cccnc1COc1ccc2c(nnn2CC2CC2)c1Br
ASD01881790	CCc1nnc(COc2ccc3c(nnn3CC3CC3)c2Br)o1
ASD01881791	CC(C)c1nc(COc2ccc3c(nnn3CC3CC3)c2Br)co1
ASD01881792	Clc1ncc(COc2ccc3c(nnn3CC3CC3)c2Br)s1
ASD01881793	Cc1csc(COc2ccc3c(nnn3CC3CC3)c2Br)n1
ASD01881794	Brc1c(OCc2ccc(-n3cccn3)cc2)ccc2c1nnn2CC1CC1
ASD01881795	CC(=O)NC1CCC(Oc2ccc3c(nnn3CC3CC3)c2Br)CC1
ASD01881796	CO[C@H]1CCCCC1Oc1ccc2c(nnn2CC2CC2)c1Br
ASD01881797	CC(C)(C)Cn1nnc2c(Br)c(OCc3ccc(C(=O)O)cn3)ccc21
ASD01881798	O=S1(=O)CCN(CCCOc2ccc3c(nnn3CC3CC3)c2Br)CC1
ASD01881799	COc1ccnc(COc2ccc3c(nnn3CC3CC3)c2Br)c1
ASD01881800	Brc1cnn(CCCOc2ccc3c(nnn3CC3CC3)c2Br)c1
ASD01881801	CCN1C(=O)C(C)N(Cc2ccc(-c3cc(Cl)c4c(c3)CN(CC(C)(C)CO)C4=O)cc2)C1=O
ASD01881802	CC(C)(C)C(=O)Nc1ccc(COc2ccc3c(nnn3CC3CC3)c2Br)cn1
ASD01881803	Fc1cnc(Cl)c(COc2ccc3c(nnn3CC3CC3)c2Br)c1
ASD01881804	Brc1c(OCc2ccc(-n3cccn3)nc2)ccc2c1nnn2CC1CC1
ASD01881805	C=CCOc1ccc2c(nnn2CC2CC2)c1Br
ASD01881806	COCCOc1ccc2c(nnn2CC2CC2)c1Br
ASD01881807	Brc1c(OCC2CCCCO2)ccc2c1nnn2CC1CC1
ASD01881808	CC(C)(CO)CN1C(=O)N(Cc2ccc(-c3ccc4c(c3)CN(C3CC3)C4=O)cc2)C(C)(C)C1=O
ASD01881809	CC1(CN2C(=O)N(Cc3ccc(-c4ccc5c(c4)CN(C4CC4)C5=O)cc3)C(C)(C)C2=O)COC1
ASD01881810	Cc1ncccc1COc1ccc2c(nnn2CC2CC2)c1Br
ASD01881811	Brc1c(OCc2cccs2)ccc2c1nnn2CC1CC1
ASD01881812	Cn1cc(COc2ccc3c(nnn3CC3CC3)c2Br)cn1
ASD01881813	Brc1c(OCc2c[nH]cn2)ccc2c1nnn2CC1CC1
ASD01881814	Brc1c(OCC2CCCOC2)ccc2c1nnn2CC1CC1
ASD01881815	CC1(C)C(=O)N(CCO)C(=O)N1Cc1ccc(-c2ccc3c(c2)CN(C2CC2)C3=O)cc1
ASD01881816	Brc1c(OCc2ncco2)ccc2c1nnn2CC1CC1
ASD01881817	Brc1c(OCc2cnco2)ccc2c1nnn2CC1CC1
ASD01881818	Cn1ccnc1COc1ccc2c(nnn2CC2CC2)c1Br
ASD01881819	CC(C)(C)Cn1nnc2c(Br)c(OCc3cccc(C(=O)[O-])c3)ccc21
ASD01881820	Brc1c(OCc2ccsc2)ccc2c1nnn2CC1CC1
ASD01881821	FCC(CF)Oc1ccc2c(nnn2CC2CC2)c1Br
ASD01881822	OCC(O)COc1ccc2c(nnn2CC2CC2)c1Br
ASD01881823	CCOCCOc1ccc2c(nnn2CC2CC2)c1Br
ASD01881824	CC(=O)OCCOc1ccc2c(nnn2CC2CC2)c1Br
ASD01881825	CCOC(=O)C(CC)Oc1ccc2c(nnn2CC2CC2)c1Br
ASD01881826	Brc1c(OCc2nccs2)ccc2c1nnn2CC1CC1
ASD01881827	Brc1c(OCC2CCC2)ccc2c1nnn2CC1CC1
ASD01881828	COCCCOc1ccc2c(nnn2CC2CC2)c1Br
ASD01881829	Brc1c(OCc2ccoc2)ccc2c1nnn2CC1CC1
ASD01881830	CC(Oc1ccc2c(nnn2CC(C)(C)C)c1Br)c1ccccc1
ASD01881831	Brc1c(OCC2CCC=CO2)ccc2c1nnn2CC1CC1
ASD01881832	Brc1c(OCCn2ccnc2)ccc2c1nnn2CC1CC1
ASD01881833	COC(=O)C(C)(C)COc1ccc2c(nnn2CC2CC2)c1Br
ASD01881834	Cc1ncsc1CCOc1ccc2c(nnn2CC2CC2)c1Br
ASD01881835	CC(Oc1ccc2c(nnn2CC2CC2)c1Br)C(=O)[O-]
ASD01881836	Clc1ccc(COc2ccc3c(nnn3CC3CC3)c2Br)cn1
ASD01881837	CC1(COc2ccc3c(nnn3CC3CC3)c2Br)COCOC1
ASD01881838	COC(=O)[C@@H](C)COc1ccc2c(nnn2CC2CC2)c1Br
ASD01881839	Cc1cccc(COc2ccc3c(nnn3CC3CC3)c2Br)n1
ASD01881840	Clc1ncccc1COc1ccc2c(nnn2CC2CC2)c1Br
ASD01881841	CN1C(=O)CN(Cc2ccc(-c3ccc4c(c3)CN(C3CC3)C4=O)cn2)C1=O
ASD01881842	CC(COc1ccc2c(nnn2CC2CC2)c1Br)N1CCOCC1
ASD01881843	O=C1CC[C@@H](COc2ccc3c(nnn3CC3CC3)c2Br)O1
ASD01881844	CC(Oc1ccc2c(nnn2CC2CC2)c1Br)c1ccccn1
ASD01881845	CC(C)OCCOc1ccc2c(nnn2CC2CC2)c1Br
ASD01881846	CN1CCCC1CCOc1ccc2c(nnn2CC2CC2)c1Br
ASD01881847	CCOC(=O)COc1ccc2c(nnn2CC2CC2)c1Br
ASD01881848	COC(COc1ccc2c(nnn2CC2CC2)c1Br)OC
ASD01881849	CCOC(=O)CN(C)c1ccc(Br)cn1
ASD01881850	CCCn1ncnc1COc1ccc2c(nnn2CC2CC2)c1Br
ASD01881851	Brc1c(OCc2ccon2)ccc2c1nnn2CC1CC1
ASD01881852	FC(F)(F)c1c(CNC2CCC(c3ccccc3)CC2)ccn2c(CC3CC3)nnc12
ASD01881853	Brc1c(OCc2cnoc2)ccc2c1nnn2CC1CC1
ASD01881854	Brc1c(OCCC[C@@H]2CCCO2)ccc2c1nnn2CC1CC1
ASD01881855	Brc1c(OCCc2cnoc2)ccc2c1nnn2CC1CC1
ASD01881856	O=C1NCCC1Oc1ccc2c(nnn2CC2CC2)c1Br
ASD01881857	Brc1c(OC2COC2)ccc2c1nnn2CC1CC1
ASD01881858	N#CCCN1CCC(Oc2ccc3c(nnn3CC3CC3)c2Br)C1
ASD01881859	O=C1COCCN1CCOc1ccc2c(nnn2CC2CC2)c1Br
ASD01881860	C=CCC1(COc2ccc3c(nnn3CC3CC3)c2Br)COC1
ASD01881861	O=C1CCC(Oc2ccc3c(nnn3CC3CC3)c2Br)CC12CC2
ASD01881862	N#CC1CCC(Oc2ccc3c(nnn3CC3CC3)c2Br)CC1
ASD01881863	O=C1CN(Cc2ccc(Br)cn2)C(=O)N1
ASD01881864	Brc1c(OCc2cnc3ccccn23)ccc2c1nnn2CC1CC1
ASD01881865	CCc1cc(COc2ccc3c(nnn3CC3CC3)c2Br)on1
ASD01881866	FC(F)(F)c1csc(COc2ccc3c(nnn3CC3CC3)c2Br)n1
ASD01881867	Brc1c(OCC2CCOCC2)ccc2c1nnn2CC1CC1
ASD01881868	FC(F)COc1ccc2c(nnn2CC2CC2)c1Br
ASD01881869	CCC1(COc2ccc3c(nnn3CC3CC3)c2Br)COC1
ASD01881870	O=C1CCC(=O)N1CCOc1ccc2c(nnn2CC2CC2)c1Br
ASD01881871	Brc1c(OC[C@@H]2CCCOC2)ccc2c1nnn2CC1CC1
ASD01881872	O=C1CN(CCOc2ccc3c(nnn3CC3CC3)c2Br)C(=O)N1
ASD01881873	CN1C(=O)CN(CCOc2ccc3c(nnn3CC3CC3)c2Br)C1=O
ASD01881874	CN1C(=O)CN(Cc2ccc(Br)cn2)C1=O
ASD01881875	CCOC(=O)CNCCOc1ccc2c(nnn2CC2CC2)c1Br
ASD01881876	CSCCOc1ccc2c(nnn2CC2CC2)c1Br
ASD01881877	CC1(COc2ccc3c(nnn3CC3CC3)c2Br)COC1
ASD01881878	COCC(COc1ccc2c(nnn2CC2CC2)c1Br)OC
ASD01881879	CO[C@@H](C)CCOc1ccc2c(nnn2CC2CC2)c1Br
ASD01881880	COC(=O)COc1ccc2c(nnn2CC2CC2)c1Br
ASD01881881	Brc1c(OCc2ccccn2)ccc2c1nnn2CC1CC1
ASD01881882	O=C1NCCN1CCOc1ccc2c(nnn2CC2CC2)c1Br
ASD01881883	O=C1CC[C@H](COc2ccc3c(nnn3CC3CC3)c2Br)N1
ASD01881884	CCc1nnc2c(C(F)(F)F)c(CNC3CCC(c4ccccc4)CC3)ccn12
ASD01881885	CC(C)CN1C(=O)CN(Cc2ccc(-c3ccc4c(c3)CN(C3CC3)C4=O)cn2)C1=O
ASD01881886	COc1cccc(COc2ccc3c(nnn3CC3CC3)c2Br)c1
ASD01881887	[O-][n+]1ccc(COc2ccc3c(nnn3CC3CC3)c2Br)cc1
ASD01881888	Brc1c(OCCc2ccccn2)ccc2c1nnn2CC1CC1
ASD01881889	Brc1c(OCc2ncccn2)ccc2c1nnn2CC1CC1
ASD01881890	Fc1cccnc1COc1ccc2c(nnn2CC2CC2)c1Br
ASD01881891	Brc1c(OCc2ccno2)ccc2c1nnn2CC1CC1
ASD01881892	Brc1c(OCC2CCCO2)ccc2c1nnn2CC1CC1
ASD01881893	Clc1cc(COc2ccc3c(nnn3CC3CC3)c2Br)ccn1
ASD01881894	CCN1C(=O)CN(Cc2ccc(-c3cc(Cl)c4c(c3)CN(CC(C)(C)CO)C4=O)cc2)C1=O
ASD01881895	Cc1cc(COc2ccc3c(nnn3CC3CC3)c2Br)no1
ASD01881896	CN1C(=O)CN(Cc2ccc(-c3ccc4c(c3)CN(C3CC3)C4=O)nc2)C1=O
ASD01881897	Cn1cncc1COc1ccc2c(nnn2CC2CC2)c1Br
ASD01881898	CS(=O)(=O)CCOc1ccc2c(nnn2CC2CC2)c1Br
ASD01881899	CS(=O)CCOc1ccc2c(nnn2CC2CC2)c1Br
ASD01881900	CCOCC(C)Oc1ccc2c(nnn2CC2CC2)c1Br
ASD01881901	Brc1c(OCCn2cnnc2)ccc2c1nnn2CC1CC1
ASD01881902	Cn1ncnc1COc1ccc2c(nnn2CC2CC2)c1Br
ASD01881903	CCn1cncc1COc1ccc2c(nnn2CC2CC2)c1Br
ASD01881904	Brc1c(OCc2cncs2)ccc2c1nnn2CC1CC1
ASD01881905	Brc1c(OCC2COCO2)ccc2c1nnn2CC1CC1
ASD01881906	Brc1c(OCc2ccco2)ccc2c1nnn2CC1CC1
ASD01881907	CN1C(=O)CN(Cc2ccc(-c3ccc4c(c3)CN(CC(F)(F)F)C4=O)nc2)C1=O
ASD01881908	COCC(C)Oc1ccc2c(nnn2CC2CC2)c1Br
ASD01881909	Clc1ccnc(COc2ccc3c(nnn3CC3CC3)c2Br)c1
ASD01881910	FC1(F)CCN(CCOc2ccc3c(nnn3CC3CC3)c2Br)CC1
ASD01881911	FC(F)(F)C1CCN(CCOc2ccc3c(nnn3CC3CC3)c2Br)CC1
ASD01881912	N#CC1CCN(CCOc2ccc3c(nnn3CC3CC3)c2Br)CC1
ASD01881913	N#CC1(F)CCN(CCOc2ccc3c(nnn3CC3CC3)c2Br)CC1
ASD01881914	FC1(F)CCN(CCOc2ccc3c(nnn3CC3CC3)c2Br)C1
ASD01881915	F[C@@H]1CN(CCOc2ccc3c(nnn3CC3CC3)c2Br)C[C@H]1F
ASD01881916	FC(F)(F)CN1CCN(CCOc2ccc3c(nnn3CC3CC3)c2Br)CC1
ASD01881917	FC(F)(F)C1CCCCN1CCOc1ccc2c(nnn2CC2CC2)c1Br
ASD01881918	CC(C)N1Cc2cc(-c3ccc(CN4CC(=O)N(C)C4=O)cc3)cc(C#N)c2C1=O
ASD01881919	FC1(F)CCCN(CCOc2ccc3c(nnn3CC3CC3)c2Br)C1
ASD01881920	FC1(Cc2ccccc2)CCN(CCOc2ccc3c(nnn3CC3CC3)c2Br)CC1
ASD01881921	N#CC1(c2ccccc2)CCN(CCOc2ccc3c(nnn3CC3CC3)c2Br)CC1
ASD01881922	CCOC(=O)C1(F)CCN(CCOc2ccc3c(nnn3CC3CC3)c2Br)CC1
ASD01881923	CC(=O)N1CCN(CCOc2ccc3c(nnn3CC3CC3)c2Br)CC1
ASD01881924	O=C1CN(CCOc2ccc3c(nnn3CC3CC3)c2Br)CCN1
ASD01881925	Brc1c(OCCN2CCOCC2)ccc2c1nnn2CC1CC1
ASD01881926	CS(=O)(=O)N1CCN(CCOc2ccc3c(nnn3CC3CC3)c2Br)CC1
ASD01881927	CC(C)(C)OCCOc1ccc2c(nnn2CC2CC2)c1Br
ASD01881928	Brc1c(OCCOC2CC2)ccc2c1nnn2CC1CC1
ASD01881929	Cc1cc(CN2CC(=O)N(C)C2=O)ccc1-c1ccc2c(c1)CN(C1CC1)C2=O
ASD01881930	Cc1cc(-c2ccc3c(c2)CN(C2CC2)C3=O)ccc1CN1CC(=O)N(C)C1=O
ASD01881931	CC(C)(C)CC(=O)COc1ccc2c(nnn2CC2CC2)c1Br
ASD01881932	CC(=O)Nc1nc(COc2ccc3c(nnn3CC3CC3)c2Br)cs1
ASD01881933	FC(F)(F)Oc1cccc(COc2ccc3c(nnn3CC3CC3)c2Br)c1
ASD01881934	CC(C)(C)OC(=O)NCCOc1ccc2c(nnn2CC2CC2)c1Br
ASD01881935	Cc1nn(C)cc1COc1ccc2c(nnn2CC2CC2)c1Br
ASD01881936	Cc1cnccc1COc1ccc2c(nnn2CC2CC2)c1Br
ASD01881937	Brc1c(OCc2cccnc2)ccc2c1nnn2CC1CC1
ASD01881938	Clc1cc(COc2ccc3c(nnn3CC3CC3)c2Br)cc(Cl)n1
ASD01881939	Brc1c(OCCc2ccncc2)ccc2c1nnn2CC1CC1
ASD01881940	Cc1cc(-c2ccc(CN3CC(=O)N(C)C3=O)cc2)cc2c1C(=O)N(C1CC1)C2
ASD01881941	CCOC(=O)C1CCC(Oc2ccc3c(nnn3CC3CC3)c2Br)CC1
ASD01881942	Clc1cc(COc2ccc3c(nnn3CC3CC3)c2Br)cnc1Cl
ASD01881943	Brc1c(OCc2cncn2Cc2ccccc2)ccc2c1nnn2CC1CC1
ASD01881944	Brc1cncc(COc2ccc3c(nnn3CC3CC3)c2Br)c1
ASD01881945	CN(CCOc1ccc2c(nnn2CC2CC2)c1Br)C(=O)OC(C)(C)C
ASD01881946	Brc1cccc(COc2ccc3c(nnn3CC3CC3)c2Br)n1
ASD01881947	CC(C)(C)OC(=O)N1CCCC(Oc2ccc3c(nnn3CC3CC3)c2Br)C1
ASD01881948	FC(F)(F)c1ccc(COc2ccc3c(nnn3CC3CC3)c2Br)nc1
ASD01881949	COC(=O)c1cccc(COc2ccc3c(nnn3CC3CC3)c2Br)n1
ASD01881950	Brc1c(COCC2CCCCO2)ccc2c1nnn2CC1CC1
ASD01881951	COc1cc(-c2ccc(CN3CC(=O)N(C)C3=O)cc2)cc2c1C(=O)N(C1CC1)C2
ASD01881952	CCOc1ccc2c(nnn2CC2CC2)c1Br
ASD01881953	CCN1C(=O)C(C)N(Cc2ccc(-c3ccc4c(c3)CN(CC(O)C(F)(F)F)C4=O)cc2)C1=O
ASD01881954	F[C@H]1CCN(CCCOc2ccc3c(nnn3CC3CC3)c2Br)C1
ASD01881955	Brc1c(OCCCN2CCCCC2)ccc2c1nnn2CC1CC1
ASD01881956	F[C@H]1CN(CCCOc2ccc3c(nnn3CC3CC3)c2Br)C[C@@H]1F
ASD01881957	O=C1CN(CCCOc2ccc3c(nnn3CC3CC3)c2Br)CCN1
ASD01881958	N#CC1(c2ccccc2)CCN(CCCOc2ccc3c(nnn3CC3CC3)c2Br)CC1
ASD01881959	N#CC1CCN(CCCOc2ccc3c(nnn3CC3CC3)c2Br)CC1
ASD01881960	FC1CCCN(CCCOc2ccc3c(nnn3CC3CC3)c2Br)C1
ASD01881961	FCC1CCN(CCCOc2ccc3c(nnn3CC3CC3)c2Br)C1
ASD01881962	CCN1C(=O)CN(Cc2ccc(-c3ccc4c(c3)CN(CC(F)(F)F)C4=O)cc2)C1=O
ASD01881963	O=C(OCCCOc1ccc2c(nnn2CC2CC2)c1Br)C1(F)CCNCC1
ASD01881964	OC1CN(CCCOc2ccc3c(nnn3CC3CC3)c2Br)CC1F
ASD01881965	CN1CCN(CCCOc2ccc3c(nnn3CC3CC3)c2Br)CC1=O
ASD01881966	CC1(C)CCN(CCCOc2ccc3c(nnn3CC3CC3)c2Br)CC1
ASD01881967	FC1(F)CCCN(CCCOc2ccc3c(nnn3CC3CC3)c2Br)C1
ASD01881968	N#CC1(c2ccccn2)CCN(CCCOc2ccc3c(nnn3CC3CC3)c2Br)CC1
ASD01881969	N#CC1(F)CCN(CCCOc2ccc3c(nnn3CC3CC3)c2Br)CC1
ASD01881970	FC(F)(F)C1CCN(CCCOc2ccc3c(nnn3CC3CC3)c2Br)CC1
ASD01881971	CS(=O)(=O)N1CCN(CCCOc2ccc3c(nnn3CC3CC3)c2Br)CC1
ASD01881972	CC(=O)N1CCN(CCCOc2ccc3c(nnn3CC3CC3)c2Br)CC1
ASD01881973	CN1CC(=O)N(Cc2ccc(-c3ccc4c(c3)CN(C3CC3)C4=O)cc2)C1=O
ASD01881974	CC(C)(C)/C(COc1ccc2c(nnn2CC2CC2)c1Br)=N/O
ASD01881975	CN1CC(=O)N(Cc2ccc(Br)cc2)C1=O
ASD01881976	Brc1c(OCCn2cccn2)ccc2c1nnn2CC1CC1
ASD01881977	CCC(COc1ccc2c(nnn2CC2CC2)c1Br)OC
ASD01881978	CC(C)OC(=O)COc1ccc2c(nnn2CC2CC2)c1Br
ASD01881979	Brc1c(OCCCc2ccccn2)ccc2c1nnn2CC1CC1
ASD01881980	CC(CN1CCOCC1)Oc1ccc2c(nnn2CC2CC2)c1Br
ASD01881981	Brc1c(OCCCc2cccnc2)ccc2c1nnn2CC1CC1
ASD01881982	Brc1c(OC2CCC3(CC2)OCCO3)ccc2c1nnn2CC1CC1
ASD01881983	Brc1c(OCCCn2ccnc2)ccc2c1nnn2CC1CC1
ASD01881984	FC(F)(F)c1c(CNC2Cc3ccccc3C2)ccn2c(CC3CC3)nnc12
ASD01881985	Brc1nc(COc2ccc3c(nnn3CC3CC3)c2Br)cs1
ASD01881986	FC(F)(F)c1c(OCc2ccccc2)ccc2c1nnn2CC1CC1
ASD01881987	CC(C)(C)Cn1nnc2c(C#N)c(OCc3cnccn3)ccc21
ASD01881988	CC(C)(C)Cn1nnc2c(C#N)c(OCc3cccc(-c4ccc(O)c(C(=O)O)c4)c3)ccc21
ASD01881989	CC(C)(C)Cn1nnc2c(C#N)c(OCc3cccc(-c4cnc(C#N)nc4)c3)ccc21
ASD01881990	COc1ccc2c(nnn2CC2CC2)c1C#N
ASD01881991	Brc1c(OCCCN2CCNCC2)ccc2c1nnn2CC1CC1
ASD01881992	C[C@H](O)C(=O)N1CCN(CCCOc2ccc3c(nnn3CC3CC3)c2Br)CC1
ASD01881993	NC(=O)CNCc1ccc(Br)cc1
ASD01881994	CN1CCN(Cc2ccc(-c3ccc4c(c3)CN(C3CC3)C4=O)cc2)C1=O
ASD01881995	CN1CC(=O)N(Cc2ccc(-c3ccc4c(c3)CN(CC(F)(F)F)C4=O)cc2)C1=O
ASD01881996	CN1C(=O)CN(Cc2ccc(-c3ccc4c(c3)CN(C3CC3)C4=O)cc2Cl)C1=O
ASD01881997	CC(C)(C)OC(=O)N1CCN(CCCOc2ccc3c(nnn3CC3CC3)c2Br)CC1
ASD01881998	Brc1c(OCCN2CCNCC2)ccc2c1nnn2CC1CC1
ASD01881999	CN1C(=O)CN(Cc2ccc(-c3ccc4c(c3)CN(CC(F)(F)F)C4=O)cc2Cl)C1=O
ASD01882000	CC(C)(C)OC(=O)N1CCC(COc2ccc3c(nnn3CC3CC3)c2Cl)CC1
ASD01882001	O=C(c1ccon1)N1CCC(COc2ccc3c(nnn3CC3CC3)c2Br)CC1
ASD01882002	C[C@H](O)C(=O)N1CCC(COc2ccc3c(nnn3CC3CC3)c2Br)CC1
ASD01882003	CC(C)(C)OC(=O)N1CCCC(COc2ccc3c(nnn3CC3CC3)c2Br)C1
ASD01882004	CC(C)(C)OC(=O)N1CCC(COc2ccc3c(nnn3CC3CC3)c2Br)C1
ASD01882005	CC(C)(C)OC(=O)N1CCC[C@@H]1COc1ccc2c(nnn2CC2CC2)c1Br
ASD01882006	CC(C)(C)OC(=O)N1CC(COc2ccc3c(nnn3CC3CC3)c2Br)C1
ASD01882007	CN1C(=O)CN(Cc2ccc(-c3ccc4c(c3)CN(CC(C)(C)CO)C4=O)cc2Cl)C1=O
ASD01882008	CC(C)(C)OC(=O)N1CCC(COc2ccc3c(nnn3CC3CC3)c2Br)CC1
ASD01882009	O=C(c1ccon1)N1CCC(COc2ccc3c(nnn3CC3CC3)c2Cl)CC1
ASD01882010	O=C(c1ccon1)N1CCN(CCCOc2ccc3c(nnn3CC3CC3)c2Br)CC1
ASD01882011	CC(O)CCOc1ccc2c(nnn2CC2CC2)c1Br
ASD01882012	CC(C)(C)OC(=O)N1CCC[C@H]1COc1ccc2c(nnn2CC2CC2)c1Br
ASD01882013	CC(C)(C)OC(=O)N1CCN(CCOc2ccc3c(nnn3CC3CC3)c2Br)CC1
ASD01882014	CN1C(=O)N(Cc2ccc(-c3ccc4c(c3)CN(C3CC3)C4=O)cc2Cl)C(C)(C)C1=O
ASD01882015	CC1(COc2ccc3c(nnn3CC3CC3)c2Cl)CCN(C(=O)c2ccon2)CC1
ASD01882016	CC(O)C(=O)N1CCC(C)(COc2ccc3c(nnn3CC3CC3)c2C(F)(F)F)CC1
ASD01882017	CC1(COc2ccc3c(nnn3CC3CC3)c2C(F)(F)F)CCN(C(=O)CO)CC1
ASD01882018	CN1C(=O)N(Cc2ccc(-c3ccc4c(c3)CN(CC(F)(F)F)C4=O)cc2Cl)C(C)(C)C1=O
ASD01882019	CN1C(=O)CN(Cc2ccc(-c3ccc4c(c3)CN(C3CC3)C4=O)c(Cl)c2)C1=O
ASD01882020	CN1C(=O)CN(Cc2ccc(-c3ccc4c(c3)CN(CC(C)(C)CO)C4=O)c(Cl)c2)C1=O
ASD01882021	CN1C(=O)N(Cc2ccc(-c3ccc4c(c3)CN(CC(F)(F)F)C4=O)cc2)C(C)(C)C1=O
ASD01882022	O=C1CN(Cc2ccc(Br)cc2)C(=O)N1
ASD01882023	Cc1nnc2c(C(F)(F)F)c(C(C)Oc3ccc(F)cc3F)ccn12
ASD01882024	CN1C(=O)N(Cc2ccc(-c3ccc4c(c3)CN(C3CC3)C4=O)c(Cl)c2)C(C)(C)C1=O
ASD01882025	CC(C)(C)Cn1nnc2c(Br)c(OCc3cccc(C(=O)O)n3)ccc21
ASD01882026	CN1C(=O)N(Cc2ccc(-c3ccc4c(c3)CN(CC(F)(F)F)C4=O)c(Cl)c2)C(C)(C)C1=O
ASD01882027	CN1C(=O)N(Cc2ccc(-c3ccc4c(c3)CN(CC(C)(C)CO)C4=O)cc2)C(C)(C)C1=O
ASD01882028	CN1C(=O)CN(Cc2ccc(-c3ccc4c(c3)CN(C3CC3)C4=O)cc2F)C1=O
ASD01882029	CN1C(=O)CN(Cc2ccc(-c3ccc4c(c3)CN(C3CC3)C4=O)c(C(F)(F)F)c2)C1=O
ASD01882030	CN1C(=O)N(Cc2ccc(-c3ccc4c(c3)CN(C3CC3)C4=O)cc2S(C)(=O)=O)C(C)(C)C1=O
ASD01882031	CN1C(=O)N(Cc2ccc(-c3ccc4c(c3)CN(C3CC3)C4=O)c(F)c2)C(C)(C)C1=O
ASD01882032	CN1C(=O)CN(Cc2c(F)cc(-c3ccc4c(c3)CN(C3CC3)C4=O)cc2F)C1=O
ASD01882033	CC(C)N1Cc2cc(-c3ccc(CN4CC(=O)N(C)C4=O)cc3)ccc2C1=O
ASD01882034	CN1C(=O)CN(Cc2ccc(Br)cc2)C1=O
ASD01882035	CN1C(=O)CN(Cc2ccc(B3OC(C)(C)C(C)(C)O3)cc2)C1=O
ASD01882036	Cc1nnc2c(C(F)(F)F)c(C(C)Oc3c(F)cc(F)cc3F)ccn12
ASD01882037	CN1C(=O)N(Cc2ccc(-c3ccc4c(c3)CN(CCCO)C4=O)cc2)C(C)(C)C1=O
ASD01882038	CCN1C(=O)N(Cc2ccc(-c3ccc4c(c3)CN(CC(C)(C)CO)C4=O)cc2)C(C)(C)C1=O
[truncated: 3,475 more rows]
