# Supplementary material for: Integrated Multi-Class Classification and Prediction of GPCR Allosteric Modulators by Machine Learning Intelligence
Source: Biomolecules. 2021 Jun 11;11(6):870. doi: 10.3390/biom11060870 (PMC8230833; doi:10.3390/biom11060870)
Supplement: Supplementary file 1 [file biomolecules-11-00870-s001.zip › raw Data/ClassC/Metabotropic_glutamate_receptor_4.xlsx]

## Sheet: Sheet2
Column1	Column2
ASD01900001	O=C(Nc1ccccc1)[C@]12C[C@H]1/C(=N\O)c1ccccc1O2
ASD01900002	Cc1cc(C)cc(-n2ncc3c(N4CCCC(C)C4)ncnc32)c1
ASD01900003	Cc1ccc(-n2ncc3c(N4CCCC(C(F)(F)F)C4)ncnc32)c(C)c1
ASD01900004	Cc1ccc(-n2ncc3c(N4CC(C)OC(C)C4)ncnc32)c(C)c1
ASD01900005	CC1CCCN(c2ncnc3c2cnn3-c2ccccc2Cl)C1
ASD01900006	Cc1ccc(-n2ncc3c(N4CCC(n5c(=O)[nH]c6ccccc65)CC4)ncnc32)c(C)c1
ASD01900007	Cc1ccc(N2C(=O)c3ccccc3NC2C(C)c2ccccc2)cc1
ASD01900008	Cc1nc2ccccc2nc1N/N=C/c1ccc(O)cc1
ASD01900009	Cc1nc2ccccc2nc1N/N=C/c1cccc(O)c1
ASD01900010	Cc1nc2ccccc2nc1N/N=C/c1ccccc1O
ASD01900011	Cc1nc2ccccc2nc1N/N=C/c1ccc(F)cc1
ASD01900012	Cc1nc2ccccc2nc1N/N=C/c1ccccc1
ASD01900013	COc1ccccc1/C=N/Nc1nc2ccccc2nc1C
ASD01900014	CC(c1ccccc1)C1Nc2ccccc2C(=O)N1c1cccc(F)c1
ASD01900015	COC(=O)c1ccc(N2C(=O)c3ccccc3NC2C(C)c2ccccc2)cc1
ASD01900016	O=C(Nc1cc(F)cc(F)c1)[C@H]1CCCC[C@H]1C(=O)O
ASD01900017	Cc1cc(C)cc(NC(=O)[C@H]2CCCC[C@H]2C(=O)O)c1
ASD01900018	O=C(Nc1cc(C(F)(F)F)cc(C(F)(F)F)c1)[C@H]1CCCC[C@H]1C(=O)O
ASD01900019	Cc1ccc(NC(=O)[C@H]2CCCC[C@H]2C(=O)O)cc1C
ASD01900020	O=C(Nc1cc(F)cc(Cl)c1)[C@H]1CCCC[C@H]1C(=O)O
ASD01900021	O=C(Nc1cccc(Br)c1)[C@H]1CCCC[C@H]1C(=O)O
ASD01900022	O=C(Nc1ccc(F)c(F)c1)[C@H]1CCCC[C@H]1C(=O)O
ASD01900023	O=C(Nc1ccccc1)[C@H]1CCCC[C@H]1C(=O)O
ASD01900024	O=C(NOc1ccccc1)[C@H]1CCCC[C@H]1C(=O)O
ASD01900025	Cc1nc(NC(=O)[C@H]2CCCC[C@H]2C(=O)O)nn1C
ASD01900026	O=C(NC1CCCCC1)[C@H]1CCCC[C@H]1C(=O)O
ASD01900027	O=C(NC1CCC1)[C@H]1CCCC[C@H]1C(=O)O
ASD01900028	O=C(NC1CCCCN1)[C@H]1CCCC[C@H]1C(=O)O
ASD01900029	O=C(NN1CCOCC1)[C@H]1CCCC[C@H]1C(=O)O
ASD01900030	NC(=O)[C@@H]1CCCC[C@@H]1C(=O)Nc1cc(Cl)cc(Cl)c1
ASD01900031	CNC(=O)[C@@H]1CCCC[C@@H]1C(=O)Nc1cc(Cl)cc(Cl)c1
ASD01900032	CCCNC(=O)[C@@H]1CCCC[C@@H]1C(=O)Nc1cc(Cl)cc(Cl)c1
ASD01900033	O=C(Nc1cc(Cl)cc(Cl)c1)[C@H]1CCCC[C@H]1C(=O)NC1CC1
ASD01900034	O=C(Nc1cc(Cl)cc(Cl)c1)[C@H]1CCCC[C@H]1C(=O)NCC1CC1
ASD01900035	O=C(Nc1cc(Cl)cc(Cl)c1)[C@H]1CCCC[C@H]1C(=O)N1CCOCC1
ASD01900036	O=C1[C@H]2CCCC[C@H]2C(=O)N1c1cc(Cl)cc(Cl)c1
ASD01900037	N#C[C@@H]1CCCC[C@@H]1C(=O)Nc1cc(Cl)cc(Cl)c1
ASD01900038	O=C(Nc1cc(Cl)cc(Cl)c1)[C@H]1CCCC[C@H]1c1nnn[nH]1
ASD01900039	O=C(Nc1cc(Cl)cc(Cl)c1)[C@H]1CCCC[C@H]1c1nsc(=O)[nH]1
ASD01900040	O=C(O)C1CCCCC1C(=O)Nc1cc(Cl)cc(Cl)c1
ASD01900041	O=C(O)CCC(=O)Nc1cc(Cl)cc(Cl)c1
ASD01900042	O=C(O)C1CCC1C(=O)Nc1cc(Cl)cc(Cl)c1
ASD01900043	O=C(O)C1CCCC1C(=O)Nc1cc(Cl)cc(Cl)c1
ASD01900044	CC1(C)C(C(=O)O)C1C(=O)Nc1cc(Cl)cc(Cl)c1
ASD01900045	O=C(Nc1cc(Cl)cc(Cl)c1)[C@H]1C2CC=CCC2[C@H]1C(=O)O
ASD01900046	CC1=CCC2C(C1)[C@@H](C(=O)O)[C@H]2C(=O)Nc1cc(Cl)cc(Cl)c1
ASD01900047	O=C(Nc1cc(Cl)cc(Cl)c1)[C@H]1C2C3C=C[C@H](C3)C2[C@H]1C(=O)O
ASD01900048	O=C(Nc1cc(Cl)cc(Cl)c1)C1CCC[C@@H](C(=O)O)C1
ASD01900049	O=C(O)C1CCCN(C(=O)Nc2cc(Cl)cc(Cl)c2)C1
ASD01900050	NC(=O)[C@@H]1CC=CCC1C(=O)Nc1cc(Cl)cc(Cl)c1
ASD01900052	NC(=O)[C@H]1CCCC[C@H]1C(=O)Nc1ccc(Cl)c(Cl)c1
ASD01900053	Cc1ccc(S(=O)(=O)n2cc(NC(=O)c3ccccn3)cn2)cc1C
ASD01900054	COc1cc(C(O)P(=O)(O)CC[C@H](N)C(=O)O)cc([N+](=O)[O-])c1O
ASD01900055	NC(C(=O)O)(c1ccc(P(=O)(O)O)cc1)C1CC1
ASD01900056	O=C(O)[C@H]1CCCC[C@@H]1C(=O)Nc1cc(Cl)cc(Cl)c1
ASD01900057	O=C(O)[C@H]1CCCC[C@H]1C(=O)Nc1cc(Cl)cc(Cl)c1
ASD01900058	O=C(O)[C@@H]1CCCC[C@H]1C(=O)Nc1cc(Cl)cc(Cl)c1
ASD01900059	Cc1cccc(S(=O)(=O)n2cc(NC(=O)c3ccccn3)cn2)c1
ASD01900060	COc1ccc2c3c([nH]c2c1)C(C)=NCC3
ASD01900061	NC(=O)[C@H]1CCCC[C@H]1C(=O)Nc1cc(Cl)cc(Cl)c1
ASD01900062	O=C(O)C1CCCC[C@@H]1C(=O)Nc1cc(Cl)cc(Cl)c1
ASD01900063	CCN(C/C=C/C[C@@H]1C[C@@H](C(=O)O)NC1=O)c1ccc(/N=N/c2ccc(N(CC)CCCl)cc2)cc1
ASD01900064	O=C(O)C1C2CC[C@H](C2)[C@@H]1C(=O)Nc1cc(Cl)cc(Cl)c1
ASD01900065	Cc1cccc(S(=O)(=O)n2cc(NC(=O)c3nccs3)cn2)c1
ASD01900066	O=C(Nc1cc(Cl)cc(Cl)c1)[C@H]1CCCC[C@H]1C(=O)[O-]
ASD01900067	O=C(Nc1cc(Cl)cc(Cl)c1)[C@]12C[C@H]1/C(=N/O)c1ccccc1O2
ASD01900068	O=C(Nc1cnn(S(=O)(=O)c2ccc(F)c(F)c2)c1)c1ccccn1
ASD01900069	O=C(Nc1cnn(S(=O)(=O)c2ccc(F)c(F)c2)c1)c1nccs1
ASD01900070	Cc1ccc(S(=O)(=O)n2cc(NC(=O)c3ccccn3)cn2)cc1
ASD01900071	Cc1ccc(S(=O)(=O)n2cc(NC(=O)c3ncccc3F)cn2)cc1
ASD01900072	O=S(=O)(Cc1ccc(Cl)cc1F)c1ccc2[nH]c(-c3cccc[n+]3[O-])nc2c1
ASD01900073	Cc1ccc(S(=O)(=O)n2cc(NC(=O)c3nccs3)cn2)cc1C
ASD01900074	Cc1cc(F)ccc1S(=O)(=O)n1cc(NC(=O)c2ccccn2)cn1
ASD01900075	O=S(=O)(Cc1cccc(Cl)c1F)c1ccc2[nH]c(-c3cccc[n+]3[O-])nc2c1
ASD01900076	O=C(Nc1cnn(S(=O)(=O)c2ccc(Cl)c(F)c2)c1)c1ccccn1
ASD01900077	O=C(Nc1cnn(S(=O)(=O)c2cc(Cl)ccc2F)c1)c1ccccn1
ASD01900078	O=C(Nc1cnn(S(=O)(=O)c2cccc(Cl)c2F)c1)c1ccccn1
ASD01900079	O=C(Nc1cnn(S(=O)(=O)c2cc(Cl)ccc2Cl)c1)c1ccccn1
ASD01900080	Cc1ccc(S(=O)(=O)n2cc(NC(=O)c3ccccn3)cn2)cc1F
ASD01900081	Cc1cc(S(=O)(=O)n2cc(NC(=O)c3ccccn3)cn2)ccc1F
ASD01900082	O=C(Nc1cnn(S(=O)(=O)c2ccc(C(F)(F)F)cc2)c1)c1ccccn1
ASD01900083	O=C(Nc1cnn(S(=O)(=O)c2cc(F)c(F)cc2Cl)c1)c1ccccn1
ASD01900084	O=C(Nc1cnn(S(=O)(=O)c2cc(F)c(F)c(F)c2)c1)c1ccccn1
ASD01900085	O=C(Nc1cnn(S(=O)(=O)c2ccc(Cl)c(Cl)c2)c1)c1ccccn1
ASD01900086	Cc1cc(S(=O)(=O)n2cc(NC(=O)c3ccccn3)cn2)ccc1Cl
ASD01900087	COc1ccc(S(=O)(=O)n2cc(NC(=O)c3ccccn3)cn2)cc1Cl
ASD01900088	Cc1ccc(S(=O)(=O)n2cc(NC(=O)c3ccccn3)cn2)c(C)c1
ASD01900089	O=C(Nc1cnn(S(=O)(=O)c2ccc(F)c(Cl)c2)c1)c1ccccn1
ASD01900090	COc1ccc(S(=O)(=O)n2cc(NC(=O)c3ccccn3)cn2)cc1
ASD01900091	O=C(Nc1cnn(S(=O)(=O)c2ccc(F)c(F)c2F)c1)c1ccccn1
ASD01900092	CCc1ccc(S(=O)(=O)n2cc(NC(=O)c3ccccn3)cn2)cc1
ASD01900093	O=C(Nc1cnn(S(=O)(=O)c2ccc(Cl)cc2F)c1)c1ccccn1
ASD01900094	O=C(Nc1cnn(S(=O)(=O)c2ccc(F)cc2F)c1)c1ccccn1
ASD01900095	O=C(Nc1cnn(S(=O)(=O)c2cc(F)c(F)cc2F)c1)c1ccccn1
ASD01900096	Clc1cccc(Nc2noc3ncccc23)c1
ASD01900097	FC(F)(F)c1cccc(Nc2noc3ncccc23)c1
ASD01900098	COc1cccc2onc(Nc3cccc(Cl)c3)c12
ASD01900099	Cc1ccc(S(=O)(=O)n2cc(NC(=O)c3nccs3)cn2)cc1
ASD01900100	O=C(Nc1cnn(S(=O)(=O)c2ccc3c(c2)OCO3)c1)c1ccccn1
ASD01900101	O=C(Nc1cnn(S(=O)(=O)c2ccc(N3CCOCC3)cc2)c1)c1ccccn1
ASD01900102	O=C(Nc1cnn(S(=O)(=O)c2ccsc2)c1)c1ccccn1
ASD01900103	O=C(Nc1cnn(S(=O)(=O)c2ccc3c(c2)OCCCO3)c1)c1ccccn1
ASD01900104	CC1(C)CCc2ccc(S(=O)(=O)n3cc(NC(=O)c4ccccn4)cn3)cc2O1
ASD01900105	O=C(Nc1cnn(S(=O)(=O)c2ccc3occc3c2)c1)c1ccccn1
ASD01900106	O=C(Nc1cnn(S(=O)(=O)c2cnc3ccccc3c2)c1)c1ccccn1
ASD01900107	Cc1cc(S(=O)(=O)n2cc(NC(=O)c3ccccn3)cn2)cnc1Cl
ASD01900108	O=C(Nc1cnn(S(=O)(=O)c2ccc3c(c2)OCCO3)c1)c1ccccn1
ASD01900109	O=C(Nc1cnn(S(=O)(=O)c2ccoc2)c1)c1ccccn1
ASD01900110	O=C(Nc1cnn(S(=O)(=O)c2ccco2)c1)c1ccccn1
ASD01900111	O=C(Nc1cnn(S(=O)(=O)c2cccc(Cl)n2)c1)c1ccccn1
ASD01900112	CC(=O)c1cccc(Nc2noc3cccnc23)c1
ASD01900113	COc1ccc(S(=O)(=O)n2cc(NC(=O)c3ccccn3)cn2)cn1
ASD01900114	O=C(Nc1cnn(S(=O)(=O)c2cccnc2Cl)c1)c1ccccn1
ASD01900115	Cc1ccc(S(=O)(=O)n2cc(NC(=O)c3ccccn3)cn2)o1
ASD01900116	O=C(Nc1cnn(S(=O)(=O)c2ccc(Cl)nc2)c1)c1ccccn1
ASD01900117	Cc1nc(C)c(S(=O)(=O)n2cc(NC(=O)c3ccccn3)cn2)s1
ASD01900118	Cn1cccc1CN1CCC2(CC1)Nc1cc(Br)ccc1C(=O)N2c1ccc(OC(F)(F)F)cc1
ASD01900119	COCCOc1ccc2c(c1)NC1(CCN(Cc3ccc(F)c(F)c3)CC1)N(c1ccc(OC(F)(F)F)cc1)C2=O
ASD01900120	O=C1c2cc(O)ccc2NC2(CCN(Cc3ccc(F)c(F)c3)CC2)N1c1ccc(OC(F)(F)F)cc1
ASD01900121	COCCOc1ccc(N2C(=O)c3ccc(F)cc3NC23CN(Cc2ccc(Cl)cc2)C3)cc1.F
ASD01900122	O=C(Nc1ccc(N2S(=O)(=O)c3ccccc3S2(=O)=O)c(F)c1)c1ccccn1
ASD01900123	COCCOc1ccc(N2C(=O)c3ccc(F)cc3NC23CN(Cc2ccccc2Cl)C3)cc1.F
ASD01900124	O=S1(=O)c2ccccc2S(=O)(=O)N1c1ccc(NC2CC2c2ccccn2)cc1
ASD01900125	O=C(Nc1ccc(OC(F)(F)F)cc1)c1ccc(Br)cc1O
ASD01900126	O=C(Nc1ccc(N2C(=S)CCC2=S)c(Cl)c1)c1ccccn1
ASD01900127	O=C(Nc1ccc(N2C(=S)c3ccccc3C2=S)c(Cl)c1)c1ccccn1
ASD01900128	O=C(Nc1ccc(N2C(=S)c3cccc(Cl)c3C2=S)c(Cl)c1)c1ccccn1
ASD01900129	O=C(Nc1ccc(N2C(=S)C3CCCC[C@@H]3C2=S)c(Cl)c1)c1ccccn1
ASD01900130	O=C(Nc1ccc(N2C(=S)C3C(C2=S)[C@H]2CC[C@@H]3O2)c(Cl)c1)c1ccccn1
ASD01900131	O=C(Nc1ccc(N2C(=S)C3C(C2=S)[C@H]2C=C[C@@H]3C2)c(Cl)c1)c1ccccn1
ASD01900132	O=C(Nc1ccc(N2C(=S)C3C4C=C[C@@H](CC4)C3C2=S)c(Cl)c1)c1ccccn1
ASD01900133	CC1(C)[C@H]2C(=S)N(c3ccc(NC(=O)c4ccccn4)cc3Cl)C(=S)[C@H]21
ASD01900134	CC1(C)CC(=S)N(c2ccc(NC(=O)c3ccccn3)cc2Cl)C1=S
ASD01900135	O=C(Nc1ccc(N2C(=S)CC3(CCCCC3)C2=S)c(Cl)c1)c1ccccn1
ASD01900136	O=C(Nc1ccc(N2C(=S)CC(c3ccccc3)C2=S)c(Cl)c1)c1ccccn1
ASD01900137	CC1(c2ccccc2)CC(=S)N(c2ccc(NC(=O)c3ccccn3)cc2Cl)C1=S
ASD01900138	COc1cc(NC(=O)c2ccc(Br)o2)ccc1NC(=O)c1ccccc1Cl
ASD01900139	COc1cc(NC(=O)c2ccco2)ccc1NC(=O)c1ccccc1Cl
ASD01900140	COc1ccc(N2C(=O)c3ccccc3NC23CCN(Cc2ccc(F)c(F)c2)CC3)cc1
ASD01900141	COc1cc(NC(=O)C2CCCO2)ccc1NC(=O)c1ccccc1Cl
ASD01900142	COc1cc(NC(=O)c2cccs2)ccc1NC(=O)c1ccccc1Cl
ASD01900143	COc1cc(NC(=O)c2nccs2)ccc1NC(=O)c1ccccc1Cl
ASD01900144	COc1cc(NC(=O)c2cscn2)ccc1NC(=O)c1ccccc1Cl
ASD01900145	COc1cc(NC(=O)c2ccccn2)ccc1NC(=O)c1ccccc1Cl
ASD01900146	COc1cc(NC(=O)c2cnccn2)ccc1NC(=O)c1ccccc1Cl
ASD01900147	COc1cc(NC(=O)c2ccncn2)ccc1NC(=O)c1ccccc1Cl
ASD01900148	O=C1c2ccc(F)cc2NC2(CCN(Cc3ccc(F)c(F)c3)CC2)N1c1ccc(OC(F)(F)F)cc1
ASD01900149	COc1cc(NC(=O)C2CCCCC2)ccc1NC(=O)c1ccccc1Cl
ASD01900150	CCOC(=O)c1ccc2c(c1)NC1(CCN(Cc3ccc(F)c(F)c3)CC1)N(c1ccc(OC)cc1)C2=O
ASD01900151	O=C(Nc1ccc(NC(=O)c2ccccc2Cl)c(Cl)c1)c1ccccn1
ASD01900152	O=C(Nc1ccc(NC(=O)c2ccccc2Cl)c(C(F)(F)F)c1)c1ccccn1
ASD01900153	O=C(Nc1ccc(NC(=O)c2ccccc2Cl)cc1)c1ccccn1
ASD01900154	O=C(Nc1ccc(NC(=O)c2ccccc2Cl)c(F)c1)c1ccccn1
ASD01900155	Cc1ccccc1C(=O)Nc1ccc(NC(=O)c2ccccn2)cc1Cl
ASD01900156	O=C(Nc1ccc(NC(=O)C2CCCCC2)c(Cl)c1)c1ccccn1
ASD01900157	O=C(Nc1ccc(NC(=O)c2ccc(F)cc2Cl)c(Cl)c1)c1ccccn1
ASD01900158	CC(C)C(=O)Nc1ccc(NC(=O)c2ccccn2)cc1Cl
ASD01900159	O=C(Nc1ccc(NC(=O)c2ccccc2F)c(Cl)c1)c1ccccn1
ASD01900160	O=C(Nc1ccc(NC(=O)c2ccc(F)cc2F)c(Cl)c1)c1ccccn1
ASD01900161	O=C(Nc1ccc(NC(=O)c2ccccn2)cc1Cl)c1cc(Cl)cc(Cl)c1
ASD01900162	COc1ccccc1C(=O)Nc1ccc(NC(=O)c2ccccn2)cc1Cl
ASD01900163	O=C(Nc1ccc(NC(=O)c2cncs2)c(Cl)c1)c1ccccn1
ASD01900164	O=C(Nc1ccc(NC(=O)c2nccs2)c(Cl)c1)c1ccccn1
ASD01900165	O=C(Nc1ccc(NC(=O)c2cccs2)c(Cl)c1)c1ccccn1
ASD01900166	Cn1c(C(=O)Nc2ccc(NC(=O)c3ccccn3)cc2Cl)cc2ccccc21
ASD01900167	O=C(Nc1ccc(NC(=O)c2ccc(-c3ccccc3)o2)c(Cl)c1)c1ccccn1
ASD01900168	c1ccc(Nc2nc3c(s2)CCc2n[nH]cc2-3)nc1
ASD01900169	c1cncc(Nc2nc3c(s2)CCc2n[nH]cc2-3)c1
ASD01900170	c1cc(Nc2nc3c(s2)CCc2n[nH]cc2-3)ccn1
ASD01900171	Nc1ccccc1-c1nc2c(s1)CCc1n[nH]cc1-2
ASD01900172	c1cnc(Nc2nc3c(s2)CCc2n[nH]cc2-3)nc1
ASD01900173	Cc1ccnc(Nc2nc3c(s2)CCc2n[nH]cc2-3)c1
ASD01900174	Cc1ccc(Nc2nc3c(s2)CCc2n[nH]cc2-3)nc1
ASD01900175	Cc1cccc(Nc2nc3c(s2)CCc2n[nH]cc2-3)n1
ASD01900176	Cc1cc(C)nc(Nc2nc3c(s2)CCc2n[nH]cc2-3)c1
ASD01900177	c1ccc(Nc2nc3c(s2)CCCc2n[nH]cc2-3)nc1
ASD01900178	c1cncc(Nc2nc3c(s2)CCCc2n[nH]cc2-3)c1
ASD01900179	c1cc(Nc2nc3c(s2)CCCc2n[nH]cc2-3)ncn1
ASD01900180	c1cnc(Nc2nc3c(s2)CCCc2n[nH]cc2-3)cn1
ASD01900181	c1cnc(Nc2nc3c(s2)CCCc2n[nH]cc2-3)nc1
ASD01900182	Cc1cc(Nc2nc3c(s2)CCCc2n[nH]cc2-3)n[nH]1
ASD01900183	Cn1ccc(Nc2nc3c(s2)CCCc2n[nH]cc2-3)n1
ASD01900184	c1csc(Nc2nc3c(s2)CCCc2n[nH]cc2-3)n1
ASD01900185	Cc1ccc(Nc2nc3c(s2)CCCc2n[nH]cc2-3)nn1
ASD01900186	c1[nH]nc2c1-c1nc(NC3CCCCC3)sc1CCC2
ASD01900187	Cc1cccnc1Nc1nc2c(s1)CCCc1n[nH]cc1-2
ASD01900188	Cc1ccc(Nc2nc3c(s2)CCCc2n[nH]cc2-3)nc1
ASD01900189	Cc1cccc(Nc2nc3c(s2)CCCc2n[nH]cc2-3)n1
ASD01900190	Cc1cc(C)nc(Nc2nc3c(s2)CCCc2n[nH]cc2-3)c1
ASD01900191	Fc1cccc(Nc2nc3c(s2)CCCc2n[nH]cc2-3)n1
ASD01900192	Clc1cccc(Nc2nc3c(s2)CCCc2n[nH]cc2-3)n1
ASD01900193	Fc1ccc(Nc2nc3c(s2)CCCc2n[nH]cc2-3)nc1
ASD01900194	COc1cccc(Nc2nc3c(s2)CCCc2n[nH]cc2-3)n1
ASD01900195	CCOc1cccc(Nc2nc3c(s2)CCCc2n[nH]cc2-3)n1
ASD01900196	COC(=O)c1cccc(Nc2nc3c(s2)CCCc2n[nH]cc2-3)n1
ASD01900197	OCc1cccc(Nc2nc3c(s2)CCCc2n[nH]cc2-3)n1
ASD01900198	COCCOc1cccc(Nc2nc3c(s2)CCCc2n[nH]cc2-3)n1
ASD01900199	CNc1cccc(N(C)c2nc3c(s2)CCCc2n[nH]cc2-3)n1
ASD01900200	CCN(c1cccc(N)n1)c1nc2c(s1)CCCc1n[nH]cc1-2
ASD01900201	c1cc(Nc2nc3c(s2)CCCc2n[nH]cc2-3)nc(N2CCCC2)c1
ASD01900202	Cc1ccnc(Nc2nc3c(s2)CCCc2n[nH]cc2-3)n1
ASD01900203	COc1ccnc(Nc2nc3c(s2)CCCc2n[nH]cc2-3)n1
ASD01900204	CC1Cc2cc(N3C(=O)c4ccc(Br)cc4NC34CCN(Cc3ccc(F)c(F)c3)CC4)ccc2O1
ASD01900205	O=C(Nc1ccn(S(=O)(=O)c2ccccc2OC(F)(F)F)c1)c1ccccn1
ASD01900206	O=C(Nc1ccn(S(=O)(=O)c2ccccc2F)c1)c1ccccn1
ASD01900207	Cc1ccccc1S(=O)(=O)n1ccc(NC(=O)c2ccccn2)c1
ASD01900208	O=C(Nc1ccn(S(=O)(=O)c2ccccc2C(F)(F)F)c1)c1ccccn1
ASD01900209	O=C(Nc1ccn(S(=O)(=O)c2ccccc2Cl)c1)c1ccccn1
ASD01900210	O=C(Nc1ccn(S(=O)(=O)c2cccc(-c3ccccc3)c2)c1)c1ccccn1
ASD01900211	N#Cc1cccc(S(=O)(=O)n2ccc(NC(=O)c3ccccn3)c2)c1
ASD01900212	O=C(Nc1ccn(S(=O)(=O)c2cccc(Cl)c2)c1)c1ccccn1
ASD01900213	Cc1cccc(S(=O)(=O)n2ccc(NC(=O)c3ccccn3)c2)c1
ASD01900214	O=C(Nc1ccn(S(=O)(=O)c2ccc(OC(F)F)cc2)c1)c1ccccn1
ASD01900215	CC(C)Cc1ccc(S(=O)(=O)n2ccc(NC(=O)c3ccccn3)c2)cc1
ASD01900216	O=C(Nc1ccn(S(=O)(=O)c2ccc(OC(F)(F)F)cc2)c1)c1ccccn1
ASD01900217	O=C(Nc1ccn(S(=O)(=O)c2ccc(F)cc2)c1)c1ccccn1
ASD01900218	Cc1ccc(S(=O)(=O)n2ccc(NC(=O)c3ccccn3)c2)cc1
ASD01900219	O=C(Nc1ccn(S(=O)(=O)c2ccc(Cl)cc2)c1)c1ccccn1
ASD01900220	O=C(Nc1ccn(S(=O)(=O)C2CCCCC2)c1)c1ccccn1
ASD01900221	O=C(Nc1ccn(S(=O)(=O)c2ccc(C(F)(F)F)cc2)c1)c1ccccn1
ASD01900222	O=C(Nc1ccn(S(=O)(=O)c2cccc(F)c2)c1)c1ccccn1
ASD01900223	COc1ccc(N2C(=O)c3ccc(C(=O)OC(C)C)cc3NC23CCN(Cc2ccc(F)c(F)c2)CC3)cc1
ASD01900224	O=C(Nc1ccn(S(=O)(=O)Cc2cccc(F)c2)c1)c1ccccn1
ASD01900225	O=C(Nc1ccn(S(=O)(=O)c2cccc(C(F)(F)F)c2)c1)c1ccccn1
ASD01900226	O=C(Nc1ccn(S(=O)(=O)Cc2ccc(C(F)(F)F)cc2)c1)c1ccccn1
ASD01900227	COC(=O)c1ccc2c(c1)NC1(CCN(Cc3ccc(F)c(F)c3)CC1)N(c1ccc(OC)cc1)C2=O
ASD01900228	CSc1ccc(N2C(=O)c3ccc(Br)cc3NC23CCN(Cc2ccc(F)c(F)c2)CC3)cc1
ASD01900229	O=C(Nc1ccn(S(=O)(=O)c2ccc(Cl)cc2Cl)c1)c1ccccn1
ASD01900230	O=C(Nc1ccn(S(=O)(=O)c2ccc(F)cc2F)c1)c1ccccn1
ASD01900231	Cc1ccc(S(=O)(=O)n2ccc(NC(=O)c3ccccn3)c2)cc1C
ASD01900232	O=C(Nc1ccn(S(=O)(=O)c2ccc(Cl)c(Cl)c2)c1)c1ccccn1
ASD01900233	O=C(Nc1ccn(S(=O)(=O)c2cc(Cl)cc(Cl)c2)c1)c1ccccn1
ASD01900234	O=C(Nc1ccn(S(=O)(=O)c2ccc3ccccc3c2)c1)c1ccccn1
ASD01900235	O=C1c2ccc(C3CCCC3)cc2NC2(CCN(Cc3ccc(F)c(F)c3)CC2)N1c1ccc(OC(F)(F)F)cc1
ASD01900236	O=C(Nc1ccn(S(=O)(=O)Cc2ccccc2F)c1)c1ccccn1
ASD01900237	O=C(Nc1ccn(S(=O)(=O)Cc2ccccc2Cl)c1)c1ccccn1
ASD01900238	O=C(Nc1ccn(S(=O)(=O)Cc2ccc(F)cc2F)c1)c1ccccn1
ASD01900239	CC(c1ccc(F)c(F)c1)N1CCC2(CC1)Nc1cc(Br)ccc1C(=O)N2c1ccc(Cl)cc1
ASD01900240	CC(c1ccc(F)c(F)c1)N1CCC2(CC1)Nc1cc(Br)ccc1C(=O)N2c1ccc(OC(F)(F)F)cc1
ASD01900241	O=C1c2ccc(-c3ccncn3)cc2NC2(CCN(Cc3ccc(F)c(F)c3)CC2)N1c1ccc(OC(F)(F)F)cc1
ASD01900242	O=C1c2ccc(C(F)(F)F)cc2NC2(CCN(Cc3cccc(Cl)c3)CC2)N1c1ccc(OC(F)(F)F)cc1
ASD01900243	COc1ccc(N2C(=O)c3ccc(-c4ccco4)cc3NC23CCN(Cc2ccc(F)c(F)c2)CC3)cc1
ASD01900244	CC(=O)c1cc2c(cc1Br)C(=O)N(c1ccc(OC(F)(F)F)cc1)C1(CCN(Cc3ccc(F)c(F)c3)CC1)N2
ASD01900245	Cc1ccc(CS(=O)(=O)n2ccc(NC(=O)c3ccccn3)c2)cc1
ASD01900246	COc1ccc(N2C(=O)c3ccccc3NC23CCN(Cc2cc(Cl)ccc2Cl)CC3)cc1
ASD01900247	Cc1cccc(CS(=O)(=O)n2ccc(NC(=O)c3ccccn3)c2)c1
ASD01900248	O=C(Nc1ccn(S(=O)(=O)c2ccccc2)c1)c1nccs1
ASD01900249	Cc1ccc(S(=O)(=O)n2ccc(NC(=O)c3nccs3)c2)cc1
ASD01900250	O=C(Nc1ccn(S(=O)(=O)Cc2ccccc2Cl)c1)c1nccs1
ASD01900251	Cc1cccc(S(=O)(=O)n2ccc(NC(=O)c3nccs3)c2)c1
ASD01900252	CC(=O)Oc1ccccc1C(=O)Nc1ccn(S(=O)(=O)c2cccc(C)c2)c1
ASD01900253	O=C(Nc1ccn(S(=O)(=O)Cc2ccc(F)cc2F)c1)c1nccs1
ASD01900254	O=C(Nc1ccn(S(=O)(=O)Cc2ccc(F)cc2F)c1)c1ccco1
ASD01900255	O=C(Nc1ccn(S(=O)(=O)Cc2ccc(F)cc2Cl)c1)c1ccccn1
ASD01900256	CC(C)(C)c1ccc(S(=O)(=O)n2ccc(NC(=O)c3ccccn3)c2)cc1
ASD01900257	O=C(Nc1ccn(S(=O)(=O)c2ccc(F)c(F)c2)c1)c1ccccn1
ASD01900258	O=C(Nc1ccn(S(=O)(=O)Cc2ccc(F)cc2Cl)c1)c1nccs1
ASD01900259	O=C(Nc1ccn(S(=O)(=O)Cc2ccc(F)cc2Cl)c1)c1ccco1
ASD01900260	O=C(Nc1ccn(S(=O)(=O)Cc2ccccc2Cl)c1)c1cscn1
ASD01900261	O=C(Nc1ccn(S(=O)(=O)Cc2ccccc2)c1)c1nccs1
ASD01900262	COc1ccc(S(=O)(=O)n2ccc(NC(=O)c3ccccn3)c2)cc1Cl
ASD01900263	O=C(Nc1ccn(S(=O)(=O)Cc2ccccc2Cl)c1)c1ncccc1F
ASD01900264	O=C(Nc1ccn(S(=O)(=O)Cc2ccccc2Cl)c1)c1csnn1
ASD01900265	Cc1cccc(C)c1S(=O)(=O)n1ccc(NC(=O)c2ccco2)c1
ASD01900266	CC(C)S(=O)(=O)n1ccc(NC(=O)c2ccccn2)c1
ASD01900267	O=C(Nc1ccn(S(=O)(=O)C2CC2)c1)c1ccccn1
ASD01900268	O=C(Nc1ccn(S(=O)(=O)Cc2ccc(Br)cc2)c1)c1ccccn1
ASD01900269	O=C(Nc1ccn(S(=O)(=O)CCN2C(=O)CCC2=O)c1)c1ccccn1
ASD01900270	COc1ccccc1S(=O)(=O)n1ccc(NC(=O)c2ccccn2)c1
ASD01900271	O=C(Nc1ccn(S(=O)(=O)c2ccccc2OC(F)F)c1)c1ccccn1
ASD01900272	Cc1ccc(S(=O)(=O)n2ccc(NC(=O)c3ccccn3)c2)c(C)c1
ASD01900273	Cc1ccc(S(=O)(=O)n2ccc(NC(=O)c3ccccn3)c2)cc1F
ASD01900274	Cc1cccc(Cl)c1S(=O)(=O)n1ccc(NC(=O)c2ccccn2)c1
ASD01900275	Cc1cc(S(=O)(=O)n2ccc(NC(=O)c3ccccn3)c2)ccc1F
ASD01900276	O=C(Nc1ccn(S(=O)(=O)c2cc(Cl)ccc2Cl)c1)c1ccccn1
ASD01900277	N#Cc1ccccc1S(=O)(=O)n1ccc(NC(=O)c2ccccn2)c1
ASD01900278	O=C(Nc1ccn(S(=O)(=O)c2ccc(F)c(F)c2)c1)c1nccs1
ASD01900279	Cc1ccc(C)c(S(=O)(=O)n2ccc(NC(=O)c3ccccn3)c2)c1
ASD01900280	COc1ccc(N2C(=O)c3ccc(-c4nccs4)cc3NC23CCN(Cc2ccc(F)c(F)c2)CC3)cc1
ASD01900281	Cc1cc(S(=O)(=O)n2ccc(NC(=O)c3ccccn3)c2)ccc1Cl
ASD01900282	O=C(Nc1ccn(S(=O)(=O)Cc2cccc(F)c2)c1)c1nccs1
ASD01900283	COC(=O)c1ccc2c(c1)NC1(CCN(Cc3ccccc3)CC1)N(c1ccc(OC)cc1)C2=O
ASD01900284	O=C(Nc1ccn(S(=O)(=O)Cc2ccccc2Cl)c1)c1ccc(Cl)cn1
ASD01900285	Cc1cc(F)ccc1S(=O)(=O)n1ccc(NC(=O)c2ccccn2)c1
ASD01900286	COc1cccc(S(=O)(=O)n2ccc(NC(=O)c3ccccn3)c2)c1
ASD01900287	Cc1ccc(F)c(S(=O)(=O)n2ccc(NC(=O)c3ccccn3)c2)c1
ASD01900288	O=C1c2ccc(C(F)(F)F)cc2NC2(CCN(Cc3ccc(F)c(F)c3)CC2)N1c1ccc(OC(F)(F)F)cc1
ASD01900289	O=C(Nc1ccn(S(=O)(=O)Cc2cccc(F)c2)c1)c1ccco1
ASD01900290	O=C(Nc1ccn(S(=O)(=O)Cc2c(F)cccc2F)c1)c1ccccn1
ASD01900291	O=C(Nc1ccn(S(=O)(=O)Cc2c(F)cccc2F)c1)c1nccs1
ASD01900292	CC(C)(C)OC(=O)C(c1ccccc1)S(=O)(=O)n1ccc(NC(=O)c2ccccn2)c1
ASD01900293	O=C(Nc1ccn(S(=O)(=O)Cc2ccc(Cl)cc2)c1)c1ccccn1
ASD01900294	CC(c1ccccc1)S(=O)(=O)n1ccc(NC(=O)c2ccccn2)c1
ASD01900295	Cc1ccc(C(=O)Nc2ccn(S(=O)(=O)Cc3ccc(Cl)cc3)c2)nc1
ASD01900296	O=C(Nc1ccn(S(=O)(=O)Cc2c(Cl)cccc2Cl)c1)c1ccccn1
ASD01900297	CC(c1ccccc1F)S(=O)(=O)n1ccc(NC(=O)c2ccccn2)c1
ASD01900298	COc1ccc(N2C(=O)c3ccc(Br)cc3NC23CCN(Cc2ccc(F)c(F)c2)CC3)cc1
ASD01900299	COc1ccc(S(=O)(=O)n2ccc(NC(=O)c3ccccn3)c2)cc1OC
ASD01900300	O=C(Nc1ccn(S(=O)(=O)c2ccc(Cl)c(C(F)(F)F)c2)c1)c1ccccn1
ASD01900301	O=C(Nc1ccn(S(=O)(=O)c2ccc(Cl)c(F)c2)c1)c1ccccn1
ASD01900302	O=C(Nc1ccn(S(=O)(=O)c2ccc(C(F)(F)F)c(F)c2)c1)c1ccccn1
ASD01900303	O=C(Nc1ccn(S(=O)(=O)C(F)c2ccccc2F)c1)c1ccccn1
ASD01900304	CC(c1ccccc1Cl)S(=O)(=O)n1ccc(NC(=O)c2ccccn2)c1
ASD01900305	O=C(Nc1ccn(S(=O)(=O)c2cc(F)c(F)cc2Cl)c1)c1ccccn1
ASD01900306	Cc1cc(S(=O)(=O)n2ccc(NC(=O)c3ccccn3)c2)c(Cl)cc1Cl
ASD01900307	CC(c1ccc(Cl)cc1)S(=O)(=O)n1ccc(NC(=O)c2ccccn2)c1
ASD01900308	O=C(Nc1ccn(S(=O)(=O)c2cc(F)c(F)cc2F)c1)c1ccccn1
ASD01900309	O=C(Nc1cn(S(=O)(=O)c2ccc(Cl)cc2)c2ccccc12)c1ccccn1
ASD01900310	Cc1ccc(S(=O)(=O)n2ccc(NC(=O)c3ccccn3)c2)cc1Cl
ASD01900311	Cc1cc(S(=O)(=O)n2ccc(NC(=O)c3ccccn3)c2)c(F)cc1Cl
ASD01900312	Cc1cc(C)c(S(=O)(=O)n2ccc(NC(=O)c3ccccn3)c2)cc1Cl
ASD01900313	Cc1c(F)cccc1S(=O)(=O)n1ccc(NC(=O)c2ccccn2)c1
ASD01900314	Cc1c(Cl)cccc1S(=O)(=O)n1ccc(NC(=O)c2ccccn2)c1
ASD01900315	Cc1ccnc(S(=O)(=O)n2ccc(NC(=O)c3ccccn3)c2)c1
ASD01900316	O=C(Nc1ccn(S(=O)(=O)c2ccc(Cl)nc2)c1)c1ccccn1
ASD01900317	Cc1cc(S(=O)(=O)n2ccc(NC(=O)c3ccccn3)c2)cnc1Cl
ASD01900318	O=C(Nc1ccn(S(=O)(=O)c2ccc(C(F)(F)F)nc2)c1)c1ccccn1
ASD01900319	O=C(Nc1ccn(S(=O)(=O)c2ccc(Cl)cn2)c1)c1ccccn1
ASD01900320	CCc1ccc(S(=O)(=O)n2ccc(NC(=O)c3ccccn3)c2)cc1
ASD01900321	O=C(Nc1ccn(S(=O)(=O)c2ccco2)c1)c1ccccn1
ASD01900322	O=C(Nc1ccn(S(=O)(=O)c2cccc(Cl)c2F)c1)c1ccccn1
ASD01900323	O=C(Nc1ccn(S(=O)(=O)c2ccoc2)c1)c1ccccn1
ASD01900324	O=C(Nc1ccn(S(=O)(=O)c2cc(F)c(F)c(F)c2)c1)c1ccccn1
ASD01900325	Cc1nc(C)c(S(=O)(=O)n2ccc(NC(=O)c3ccccn3)c2)s1
ASD01900326	O=C(Nc1ccn(S(=O)(=O)c2ccc(F)c(Cl)c2)c1)c1ccccn1
ASD01900327	COc1ccc(S(=O)(=O)n2ccc(NC(=O)c3ccccn3)c2)cc1
ASD01900328	N#Cc1ccc(S(=O)(=O)n2ccc(NC(=O)c3ccccn3)c2)cc1
ASD01900329	O=C(Nc1ccn(S(=O)(=O)c2ccc(Cl)s2)c1)c1ccccn1
ASD01900330	O=C(Nc1ccn(S(=O)(=O)c2ccsc2)c1)c1ccccn1
ASD01900331	O=C(Nc1ccn(S(=O)(=O)c2ccc3c(c2)OCO3)c1)c1ccccn1
ASD01900332	O=C(Nc1ccn(S(=O)(=O)c2cccs2)c1)c1ccccn1
ASD01900333	Cc1ccc(S(=O)(=O)n2ccc(NC(=O)c3ccccn3)c2)s1
ASD01900334	O=C(Nc1ccn(S(=O)(=O)c2cnc3ccccc3c2)c1)c1ccccn1
ASD01900335	O=C(Nc1ccn(S(=O)(=O)c2cccnc2Cl)c1)c1ccccn1
ASD01900336	O=C(Nc1ccn(S(=O)(=O)c2ccc(Cl)cc2F)c1)c1ccccn1
ASD01900337	O=C(Nc1ccn(S(=O)(=O)c2ccc(F)c(F)c2F)c1)c1ccccn1
ASD01900338	COc1ccc(S(=O)(=O)n2ccc(NC(=O)c3ccccn3)c2)cn1
ASD01900339	Cc1noc(C)c1S(=O)(=O)n1ccc(NC(=O)c2ccccn2)c1
ASD01900340	Cc1ccc(S(=O)(=O)n2ccc(NC(=O)c3ccccn3)c2)o1
ASD01900341	Cn1cc(S(=O)(=O)n2ccc(NC(=O)c3ccccn3)c2)cn1
ASD01900342	O=C(Nc1ccn(S(=O)(=O)c2ccc(N3CCOCC3)nc2)c1)c1ccccn1
ASD01900343	O=C(Nc1ccn(S(=O)(=O)c2ccc3c(c2)CCO3)c1)c1ccccn1
ASD01900344	CN1CCOc2cc(S(=O)(=O)n3ccc(NC(=O)c4ccccn4)c3)ccc21
ASD01900345	O=C(Nc1ccn(S(=O)(=O)c2ccc(CCl)cc2)c1)c1ccccn1
ASD01900346	O=C(Nc1ccn(S(=O)(=O)c2ccc3c(c2)OCCCO3)c1)c1ccccn1
ASD01900347	CC1(C)CCc2cc(S(=O)(=O)n3ccc(NC(=O)c4ccccn4)c3)ccc2O1
ASD01900348	O=C(Nc1ccn(S(=O)(=O)c2ccc3occc3c2)c1)c1ccccn1
ASD01900349	Cc1ccc(S(=O)(=O)n2cc(NC(=O)c3ccccn3)cc2C)cc1
ASD01900350	O=C1CCc2ccc(S(=O)(=O)n3ccc(NC(=O)c4ccccn4)c3)cc2N1
ASD01900351	COC(=O)c1ccc(S(=O)(=O)n2ccc(NC(=O)c3ccccn3)c2)cc1
ASD01900352	O=C(Nc1ccn(S(=O)(=O)c2ccc(N3CCCC3=O)cc2)c1)c1ccccn1
ASD01900353	O=C(O)c1ccc(S(=O)(=O)n2ccc(NC(=O)c3ccccn3)c2)cc1
ASD01900354	O=C(Nc1ccn(S(=O)(=O)c2ccc3c(c2)OCCO3)c1)c1ccccn1
ASD01900355	Cc1ccc(S(=O)(=O)c2cc(NC(=O)c3ccccn3)cn2C)cc1
ASD01900356	O=C(Nc1ccn(S(=O)(=O)c2ccc3[nH]c(=O)sc3c2)c1)c1ccccn1
ASD01900357	Cn1ccc(S(=O)(=O)n2ccc(NC(=O)c3ccccn3)c2)n1
ASD01900358	O=C(Nc1ccn(S(=O)(=O)c2ccccn2)c1)c1ccccn1
ASD01900359	O=C(Nc1ccn(S(=O)(=O)c2ccc(CO)cc2)c1)c1ccccn1
ASD01900360	O=C(Nc1ccn(S(=O)(=O)c2cccc(Cl)c2F)c1)c1ccco1
ASD01900361	O=C(Nc1ccn(S(=O)(=O)c2ccc(OC(F)F)cc2)c1)c1ccco1
ASD01900362	COc1ccc(S(=O)(=O)n2ccc(NC(=O)c3ccco3)c2)cc1
ASD01900363	Cc1ccc(S(=O)(=O)n2ccc(NC(=O)c3ccco3)c2)cc1
ASD01900364	O=C(Nc1ccn(S(=O)(=O)c2ccc3c(c2)OCO3)c1)c1ccco1
ASD01900365	O=C(Nc1ccn(S(=O)(=O)c2ccc(Cl)cn2)c1)c1ccco1
ASD01900366	COc1ccc(S(=O)(=O)n2ccc(NC(=O)c3ccco3)c2)cn1
ASD01900367	O=C(Nc1ccn(S(=O)(=O)c2ccc(Cl)cc2F)c1)c1ccco1
ASD01900368	Clc1cccc(Nc2n[nH]c3cccnc23)c1
ASD01900369	Fc1ccc(Nc2n[nH]c3cccnc23)cc1Cl
ASD01900370	FC(F)(F)c1cccc(Nc2n[nH]c3cccnc23)c1
ASD01900371	Fc1cncc(Nc2n[nH]c3cccnc23)c1
ASD01900372	Fc1ccc(Nc2n[nH]c3cccnc23)cc1F
ASD01900373	COc1cc(Nc2n[nH]c3cccnc23)ccc1Cl
ASD01900374	Cc1cc(Nc2n[nH]c3cccnc23)ccc1Cl
ASD01900375	COc1ccc(Nc2n[nH]c3cccnc23)cc1Cl
ASD01900376	FC(F)Oc1cccc(Nc2n[nH]c3cccnc23)c1
ASD01900377	COc1ccc(Nc2n[nH]c3cccnc23)cc1OC(F)F
ASD01900378	COc1cc(Nc2n[nH]c3cccnc23)ccc1F
ASD01900379	Fc1cccc(Nc2n[nH]c3cccnc23)c1
ASD01900380	Clc1ccnc(Nc2n[nH]c3cccnc23)c1
ASD01900381	Clc1cncc(Nc2n[nH]c3cccnc23)c1
ASD01900382	Clc1ccc(Nc2n[nH]c3cccnc23)cn1
ASD01900383	Fc1ccc(Cl)cc1Nc1n[nH]c2cccnc12
ASD01900384	Fc1c(Cl)cccc1Nc1n[nH]c2cccnc12
ASD01900385	Cc1cccc(Nc2n[nH]c3cccnc23)c1
ASD01900386	COc1cccc(Nc2n[nH]c3cccnc23)c1
ASD01900387	c1ccc(Nc2n[nH]c3cccnc23)cc1
ASD01900388	N#Cc1ccc(Nc2n[nH]c3cccnc23)cc1Cl
ASD01900389	FC(F)(F)c1ccc(Nc2n[nH]c3cccnc23)cc1Cl
ASD01900390	Clc1cc(Nc2n[nH]c3cccnc23)ccn1
ASD01900391	Clc1cc(Nc2n[nH]c3cccnc23)ccc1Oc1ncccn1
ASD01900392	CCOC(=O)c1ccc2c(c1)NC1(CC(Cc3ccccc3Cl)C1)N(c1ccc(OC(F)(F)F)cc1)C2=O
ASD01900393	Fc1ccc(Nc2n[nH]c3cncnc23)cc1Cl
ASD01900394	Clc1cc(N(c2ncccn2)c2n[nH]c3cccnc23)ccc1Oc1ncccn1
ASD01900395	Fc1ccc(Nc2n[nH]c3nccnc23)cc1Cl
ASD01900396	CC(C)C1CCC(Nc2n[nH]c3cccnc23)CC1
ASD01900397	Clc1cc(Nc2n[nH]c3cccnc23)cnc1N1CCOCC1
ASD01900398	Clc1cc(Nc2n[nH]c3cccnc23)cnc1N1CCCC1
ASD01900399	Clc1cncc(Nc2n[nH]c3cccnc23)n1
ASD01900400	Cc1cncc(Nc2n[nH]c3cccnc23)c1
ASD01900401	Fc1ncc(Cl)cc1Nc1n[nH]c2cccnc12
ASD01900402	COc1ccc(N2C(=O)c3ccc(-c4ccccc4)cc3NC23CCN(Cc2ccc(F)c(F)c2)CC3)cc1
ASD01900403	Oc1ccc(Nc2n[nH]c3cccnc23)cc1Cl
ASD01900404	Cc1cc(C)cc(Nc2n[nH]c3cccnc23)c1
ASD01900405	O=C(c1cccc(C(F)(F)F)c1)c1ccc(Nc2n[nH]c3cccnc23)cc1Cl
ASD01900406	c1cnc2c(Nc3cncnc3)n[nH]c2c1
ASD01900407	c1ccc2ncc(Nc3n[nH]c4cccnc34)cc2c1
ASD01900408	Fc1ccc(Nc2n[nH]c3scnc23)cc1Cl
ASD01900409	Clc1cc(Nc2n[nH]c3cccnc23)cc(Cl)c1Cl
ASD01900410	Fc1c(Cl)cc(Nc2n[nH]c3cccnc23)cc1Cl
ASD01900411	Cc1ccc(NC(=O)Nc2n[nH]c3cccnc23)cc1C
ASD01900412	c1cnc2c(Nc3nccs3)n[nH]c2c1
ASD01900413	Cc1cc(NC(=O)Nc2n[nH]c3cccnc23)ccc1F
ASD01900414	Clc1cc(Nc2n[nH]c3cccnc23)cnc1Cl
ASD01900415	CNc1ncc(Nc2n[nH]c3cccnc23)cc1Cl
ASD01900416	c1cnc2c(NCC3CCCCC3)n[nH]c2c1
ASD01900417	Clc1cccc(CNc2n[nH]c3cccnc23)c1
ASD01900418	Fc1ccc(CNc2n[nH]c3cccnc23)cc1Cl
ASD01900419	Clc1cc(Nc2n[nH]c3cccnc23)ccc1Oc1ccccn1
ASD01900420	Cn1ccc2ccc(Nc3n[nH]c4cccnc34)cc21
ASD01900421	CN1C(=O)COc2cc(Nc3n[nH]c4cccnc34)ccc21
ASD01900422	CN1C(=O)COc2ccc(Nc3n[nH]c4cccnc34)cc21
ASD01900423	CS(=O)(=O)c1ccc(-n2cccn2)cc1Cl
ASD01900424	Fc1cc(F)c(F)c(Nc2n[nH]c3cccnc23)c1
ASD01900425	CS(=O)(=O)c1ccc(-n2cccn2)cc1F
ASD01900426	Cn1nc2cccnc2c1Nc1ccc(F)c(Cl)c1
ASD01900427	CCc1cccc(Nc2n[nH]c3cccnc23)c1
ASD01900428	CC(C)(C)c1cccc(Nc2n[nH]c3cccnc23)c1
ASD01900429	Fc1cc(Nc2n[nH]c3cccnc23)cc(C(F)(F)F)c1
ASD01900430	CC1Oc2ccc(Nc3n[nH]c4cccnc34)cc2N(C)C1=O
ASD01900431	O=C(c1ccccc1)c1ccc(Nc2n[nH]c3cccnc23)cc1Cl
ASD01900432	Fc1ccc(Nc2n[nH]c3cccnc23)cc1
ASD01900433	Clc1cc(Nc2n[nH]c3cccnc23)ccc1Oc1cnccn1
ASD01900434	FC(F)(F)c1cc(Nc2n[nH]c3cccnc23)cc(C(F)(F)F)c1
ASD01900435	Clc1ccc(Nc2n[nH]c3cccnc23)cc1Cl
ASD01900436	Clc1cc(Cl)cc(Nc2n[nH]c3cccnc23)c1
ASD01900437	Fc1cc(Cl)cc(Nc2n[nH]c3cccnc23)c1
ASD01900438	Fc1ccc(Nc2n[nH]c3cccnc23)cc1C(F)(F)F
ASD01900439	CS(=O)(=O)c1cc(-n2cccn2)ccc1F
ASD01900440	Oc1ccc(Nc2n[nH]c3cccnc23)cc1F
ASD01900441	Fc1cc(Nc2n[nH]c3cccnc23)ccc1Oc1ncccn1
ASD01900442	COc1ccc(N2C(=O)c3ccc(-c4ccncc4)cc3NC23CCN(Cc2ccc(F)c(F)c2)CC3)cc1
ASD01900443	Fc1cc(Nc2n[nH]c3cccnc23)ccc1Oc1ccc(Cl)cn1
ASD01900444	Clc1cccc(Oc2ccc(Nc3n[nH]c4cccnc34)cc2Cl)n1
ASD01900445	Cc1ccc(Cl)cc1Nc1n[nH]c2cccnc12
ASD01900446	Fc1cc(F)c(Nc2n[nH]c3cccnc23)cc1Cl
ASD01900447	Fc1cc(Nc2n[nH]c3cccnc23)cc(F)c1F
ASD01900448	Clc1ccc(Oc2ccc(Nc3n[nH]c4cccnc34)cc2Cl)cc1
ASD01900449	Cc1cc(Nc2n[nH]c3cccnc23)ccc1F
ASD01900450	Cc1ccc(Nc2n[nH]c3cccnc23)cc1Cl
ASD01900451	Cc1ccc(F)c(Nc2n[nH]c3cccnc23)c1
ASD01900452	Fc1cc(F)cc(Nc2n[nH]c3cccnc23)c1
ASD01900453	CN(c1cccc(Cl)c1)c1n[nH]c2cccnc12
ASD01900454	Clc1cc(Nc2n[nH]c3cccnc23)ccc1OCc1ccccc1
ASD01900455	O=C(c1ccccc1F)c1ccc(Nc2n[nH]c3cccnc23)cc1Cl
ASD01900456	Fc1ccc(Nc2cnc3cccnn23)cc1Cl
ASD01900457	Clc1cc(Nc2n[nH]c3cccnc23)ccc1Oc1nccc2cccnc12
ASD01900458	Fc1cnc2c(Nc3ccc(F)c(Cl)c3)n[nH]c2c1
ASD01900459	Cc1cc(Nc2n[nH]c3nccnc23)ccc1F
ASD01900460	Fc1ccc(Nc2n[nH]c3ccsc23)cc1Cl
ASD01900461	Cc1cccc(Sc2n[nH]c3cccnc23)c1
ASD01900462	Fc1ccc2[nH]nc(Nc3ccc(F)c(Cl)c3)c2n1
ASD01900463	Clc1cc(Nc2n[nH]c3cccnc23)cnc1Oc1ccccn1
ASD01900464	FC(F)(F)c1ccnc(Oc2ccc(Nc3n[nH]c4cccnc34)cc2Cl)c1
ASD01900465	Fc1cccnc1Oc1ccc(Nc2n[nH]c3cccnc23)cc1Cl
ASD01900466	O=C1c2ccc(N3CCOCC3)cc2NC2(CCN(Cc3ccc(F)c(F)c3)CC2)N1c1ccc(OC(F)(F)F)cc1
ASD01900467	CC(Oc1ccc(Nc2n[nH]c3cccnc23)cc1Cl)c1ccccc1
ASD01900468	Clc1cc(Nc2n[nH]c3cccnc23)ccc1OCc1ccncc1
ASD01900469	Clc1cc(Nc2n[nH]c3cccnc23)ccc1OCc1cccnc1
ASD01900470	Clc1cc(Nc2n[nH]c3cccnc23)ccc1OCc1nccs1
ASD01900471	CN1C(=O)N(c2ccc(Nc3n[nH]c4cccnc34)cc2Cl)C(=O)C1C(C)(C)C
ASD01900472	Clc1cc(Nc2n[nH]c3cccnc23)ccc1OCC1CCCC1
ASD01900473	Clc1cc(-n2cccn2)ccc1OC1CCCCC1
ASD01900474	C[C@H](Oc1ccc(Nc2n[nH]c3cccnc23)cc1Cl)c1ccccn1
ASD01900475	Clc1cc(Nc2n[nH]c3cccnc23)ccc1OCc1ncccn1
ASD01900476	Clc1cc(Nc2n[nH]c3cccnc23)ccc1OC1CCCc2cccnc21
ASD01900477	C[C@H](Oc1ccc(Nc2n[nH]c3cccnc23)cc1Cl)c1ccncc1
ASD01900478	N#Cc1cncc(Oc2ccc(Nn3cccn3)cc2Cl)c1
ASD01900479	Fc1cncc(Oc2ccc(Nc3n[nH]c4cccnc34)cc2Cl)c1
ASD01900480	Cc1cc(-n2cccn2)ccc1Oc1ncccn1
ASD01900481	Clc1cc(Nc2n[nH]c3cccnc23)ccc1Nc1ccccn1
ASD01900482	Clc1cc(Nc2cc[nH]n2)ccc1Nc1cc2ccccc2cn1
ASD01900483	Clc1cccc(Nc2ccc(Nc3n[nH]c4cccnc34)cc2Cl)n1
ASD01900484	Clc1cc(Nc2n[nH]c3cccnc23)ccc1Nc1cnccn1
ASD01900485	Clc1cc(Nc2n[nH]c3cccnc23)ccc1Nc1ncccn1
ASD01900486	Cc1ccc(Nc2ccc(Nc3n[nH]c4cccnc34)cc2Cl)nc1
ASD01900487	Cc1cccc(Nc2ccc(Nc3n[nH]c4cccnc34)cc2Cl)n1
ASD01900488	FC(F)(F)c1ccnc(Nc2ccc(Nc3n[nH]c4cccnc34)cc2Cl)c1
ASD01900489	Clc1cc(Nc2n[nH]c3cccnc23)ccc1Nc1cnc2ccccc2c1
ASD01900490	COc1ccnc(Nc2ccc(Nc3n[nH]c4cccnc34)cc2Cl)n1
ASD01900491	FC(F)(F)c1cccnc1Nc1ccc(Nc2n[nH]c3cccnc23)cc1Cl
ASD01900492	Clc1cc(Nc2n[nH]c3cccnc23)ccc1Nc1ncc2ccccc2n1
ASD01900493	Clc1cc(Nc2n[nH]c3cccnc23)ccc1Nc1cnc2ccccc2n1
ASD01900494	Clc1cc(Nc2n[nH]c3cccnc23)ccc1Nc1cccnc1
ASD01900495	Clc1cc(Nc2n[nH]c3cccnc23)ccc1Nc1nccc2cccnc12
ASD01900496	Cc1ccnc(Nc2ccc(Nc3n[nH]c4cccnc34)cc2Cl)c1
ASD01900497	Cc1cc(Nc2n[nH]c3cccnc23)ccc1Nc1ncccn1
ASD01900498	Clc1cccc(Nc2noc3cccnc23)c1
ASD01900499	FC(F)Oc1cccc(Nc2noc3cccnc23)c1
ASD01900500	Fc1ccc(Nc2noc3cccnc23)cc1Cl
ASD01900501	Clc1ccc(Nc2noc3cccnc23)cc1Cl
ASD01900502	COc1ccc(Nc2noc3cccnc23)cc1Cl
ASD01900503	FC(F)(F)c1cccc(Nc2noc3cccnc23)c1
ASD01900504	COc1cc(Nc2noc3cccnc23)ccc1Cl
ASD01900505	COc1ccc(Nc2noc3cccnc23)cc1OC
ASD01900506	Fc1cccc(Nc2noc3cccnc23)c1
ASD01900507	FC(F)(F)c1cc(Nc2noc3cccnc23)ccc1Cl
ASD01900508	CC(C)(C)c1ccc(S(=O)(=O)n2ccc(Nc3noc4cccnc34)c2)cc1
ASD01900509	N#Cc1cc(Cl)cc(Nc2noc3cccnc23)c1
ASD01900510	Fc1cc(Nc2noc3cccnc23)ccc1Br
ASD01900511	Clc1cc(Nc2noc3cccnc23)ccc1Br
ASD01900512	Fc1ccc(Nc2noc3cccnc23)cc1C(F)(F)F
ASD01900513	O=S(=O)(Cc1ccccc1Cl)n1ccc(Nc2noc3cccnc23)c1
ASD01900514	c1ccc(Nc2noc3cccnc23)cc1
ASD01900515	FC(F)(F)Oc1cccc(Nc2noc3cccnc23)c1
ASD01900516	c1cnc2c(Nc3ccc4c(c3)OCO4)noc2c1
ASD01900517	Cc1cc(Nc2noc3cccnc23)ccc1Cl
ASD01900518	Cc1ccc(S(=O)(=O)n2ccc(Nc3noc4cccnc34)c2)cc1
ASD01900519	O=CCc1cccc(Nc2noc3cccnc23)c1
ASD01900520	Fc1ccc(Nc2noc3cccnc23)cc1F
ASD01900521	COc1cc(Nc2noc3cccnc23)ccc1F
ASD01900522	FC1(F)Oc2ccc(Nc3noc4cccnc34)cc2O1
ASD01900523	FC(F)(F)C(F)(F)Oc1cccc(Nc2noc3cccnc23)c1
ASD01900524	Fc1ccc2onc(Nc3cccc(Cl)c3)c2n1
ASD01900525	c1ccc(Nc2coc3cccnc23)cc1
ASD01900526	Clc1cccc(Nc2coc3cccnc23)c1
ASD01900527	Clc1cccc(Nc2noc3ccccc23)c1
ASD01900528	Fc1cccc(Nc2noc3ccccc23)c1
ASD01900529	Fc1ccc(Nc2noc3ccccc23)cc1Cl
ASD01900530	COc1ccc(Nc2noc3ccccc23)cc1Cl
ASD01900531	Fc1cccc2c(Nc3cccc(OC(F)F)c3)noc12
ASD01900532	Fc1ccc(Nc2noc3c(F)cccc23)cc1F
ASD01900533	Fc1cccc2c(Nc3cccc(OC(F)(F)C(F)(F)F)c3)noc12
ASD01900534	Fc1cccc2c(Nc3cccc(Cl)c3)noc12
ASD01900535	Fc1cccc(Nc2noc3c(F)cccc23)c1
ASD01900536	Fc1ccc(Nc2noc3c(F)cccc23)cc1Cl
ASD01900537	COc1ccc(Nc2noc3c(F)cccc23)cc1Cl
ASD01900538	FC(F)(F)c1ccc(Oc2ccc(Nc3noc4cccnc34)cc2Cl)nc1
ASD01900539	Clc1cc(Nc2noc3cccnc23)ccc1Oc1cnccn1
ASD01900540	O=C(c1cccc(C(F)(F)F)c1)c1ccc(Nc2noc3cccnc23)cc1Cl
ASD01900541	COc1cc(NC(=O)c2ccccn2)ccc1N1C(=O)C2CCCCN2C1=O
ASD01900542	O=C(Nc1ccc(N2C(=O)C3CCCCN3C2=O)c(Cl)c1)c1ccccn1
ASD01900543	O=C(Nc1ccc(N2C(=O)C3CCCCN3C2=O)cc1)c1ccccn1
ASD01900544	O=C(Nc1ccc(N2C(=O)C3CCCCN3C2=O)c(Cl)c1)c1cccc(F)n1
ASD01900545	O=C(Nc1ccc(N2C(=O)C3CCCCN3C2=O)c(Cl)c1)c1cscn1
ASD01900546	O=C(Nc1ccc(N2C(=O)C3CCCCN3C2=O)c(Cl)c1)c1ccncn1
ASD01900547	O=C(Nc1ccc(N2C(=O)C3CCCCN3C2=O)c(Cl)c1)c1ncccc1F
ASD01900548	O=C(Nc1ccc(N2C(=O)C3CCCCN3C2=O)c(Cl)c1)c1ccc(Cl)o1
ASD01900549	O=C(Nc1ccc(N2C(=O)C3CCCN3C2=O)c(Cl)c1)c1ccccn1
ASD01900550	CCC(c1ccc(F)c(F)c1)N1CCC2(CC1)Nc1cc(Br)ccc1C(=O)N2c1ccc(OC(F)(F)F)cc1
ASD01900551	CN1CC(=O)N(c2ccc(NC(=O)c3ccccn3)cc2Cl)C1=O
ASD01900552	O=C(Nc1ccc(N2C(=O)NC3(CCCCC3)C2=O)c(Cl)c1)c1ccccn1
ASD01900553	O=C(Nc1ccc(N2C(=O)NC3(CCCC3)C2=O)c(Cl)c1)c1ccccn1
ASD01900554	O=C(Nc1ccc(N2C(=O)NC3(CCC3)C2=O)c(Cl)c1)c1ccccn1
ASD01900555	O=C(Nc1ccc(N2C(=O)NC3(CCCCCC3)C2=O)c(Cl)c1)c1ccccn1
ASD01900556	CC(C)[C@]1(C)NC(=O)N(c2ccc(NC(=O)c3ccccn3)cc2Cl)C1=O
ASD01900557	O=C(Nc1ccc(N2C(=O)[C@H]3[C@H]4C=C[C@H](C4)[C@H]3C2=O)c(Cl)c1)c1ccccn1
ASD01900558	CC1(C)NC(=O)N(c2ccc(NC(=O)c3ccccn3)cc2Cl)C1=O
ASD01900559	C[C@]1(Cc2ccccc2)NC(=O)N(c2ccc(NC(=O)c3ccccn3)cc2Cl)C1=O
ASD01900560	C[C@@]1(Cc2ccccc2)NC(=O)N(c2ccc(NC(=O)c3ccccn3)cc2Cl)C1=O
ASD01900561	O=C(Nc1ccc(N2C(=O)C3COCCN3C2=O)c(Cl)c1)c1ccccn1
ASD01900562	O=C(Nc1ccc(N2C(=O)C3COCCN3C2=O)c(Cl)c1)c1ncccc1F
ASD01900563	O=C(Nc1ccc(N2C(=O)C3COCCN3C2=O)c(Cl)c1)c1cccc(Cl)n1
ASD01900564	O=C(Nc1ccc(N2C(=O)C3COCCN3C2=O)c(Cl)c1)c1cccs1
ASD01900565	O=C(Nc1ccc(N2C(=O)C3COCCN3C2=O)c(Cl)c1)c1nccs1
ASD01900566	O=C(Nc1ccc(N2C(=O)C3COCCN3C2=O)c(Cl)c1)c1cscn1
ASD01900567	O=C(Nc1ccc(N2C(=O)C3COCCN3C2=O)c(Cl)c1)c1ncc(F)cc1F
ASD01900568	O=C(Nc1ccc(N2C(=O)C3COCCN3C2=O)c(Cl)c1)c1ccc(Cl)o1
ASD01900569	O=C(Nc1ccc(N2C(=O)C3COCCN3C2=O)c(Cl)c1)c1cccc(F)n1
ASD01900570	O=C(Nc1ccc(N2C(=O)C3COCCN3C2=S)c(Cl)c1)c1ccccn1
ASD01900571	O=C(Nc1ccc(N2C(=O)C3COCCN3C2=S)c(Cl)c1)c1cnccn1
ASD01900572	O=C(Nc1ccc(N2C(=O)C3COCCN3C2=S)c(Cl)c1)c1cccc(Cl)n1
ASD01900573	O=C(Nc1ccc(N2C(=O)C3COCCN3C2=S)c(Cl)c1)c1cccs1
ASD01900574	O=C(Nc1ccc(N2C(=O)C3COCCN3C2=S)c(Cl)c1)c1nccs1
ASD01900575	O=C(Nc1ccc(N2C(=O)C3COCCN3C2=S)c(Cl)c1)c1cscn1
ASD01900576	O=C(Nc1ccc(N2C(=O)C3COCCN3C2=S)c(Cl)c1)c1ncc(F)cc1F
ASD01900577	O=C(Nc1ccc(N2C(=O)C3COCCN3C2=S)c(Cl)c1)c1ccc(Cl)o1
ASD01900578	O=C(Nc1ccc(N2C(=O)C3COCCN3C2=S)c(Cl)c1)c1cccc(F)n1
ASD01900579	O=C(Nc1ccc(N2C(=O)C3COCCN3C2=S)c(Cl)c1)c1ncccc1F
ASD01900580	O=C(Nc1ccc(N2C(=O)C3CSCCN3C2=O)c(Cl)c1)c1ccccn1
ASD01900581	COc1ccc(N2C(=O)c3ccc(F)cc3NC23CCN(Cc2ccc(F)c(F)c2)CC3)cc1
ASD01900582	O=C(Nc1ccc(N2C(=O)C3CSCCN3C2=O)c(Cl)c1)c1cccc(F)n1
ASD01900583	O=C(Nc1ccc(N2C(=O)C3CSCCN3C2=O)c(Cl)c1)c1cscn1
ASD01900584	COc1cc(NC(=O)c2ccccn2)ccc1/N=N/c1ccccc1Cl
ASD01900585	Nc1cccnc1C(=O)Nc1cccc(Cl)c1
ASD01900586	CN1CCN2C(=O)N(c3ccc(NC(=O)c4ccccn4)cc3Cl)C(=O)C2C1
ASD01900587	CS(=O)(=O)N1CCN2C(=O)N(c3ccc(NC(=O)c4ccccn4)cc3Cl)C(=O)C2C1
ASD01900588	Clc1ccccc1CSc1ccc2[nH]c(-c3ccccn3)nc2c1
ASD01900589	O=S(=O)(Cc1ccccc1Cl)c1ccc2[nH]c(-c3ccccn3)nc2c1
ASD01900590	Fc1ccccc1CSc1ccc2[nH]c(-c3ccccn3)nc2c1
ASD01900591	O=S(=O)(Cc1ccccc1F)c1ccc2[nH]c(-c3ccccn3)nc2c1
ASD01900592	O=S(=O)(Cc1ccccc1Cl)c1cc2nc(-c3ccccn3)[nH]c2cc1Cl
ASD01900593	O=S(=O)(Cc1ccc(Cl)cc1Cl)c1ccc2[nH]c(-c3ccccn3)nc2c1
ASD01900594	O=S(=O)(Cc1cc(F)ccc1F)c1ccc2[nH]c(-c3ccccn3)nc2c1
ASD01900595	O=S(=O)(Cc1ccc(F)cc1F)c1ccc2[nH]c(-c3ccccn3)nc2c1
ASD01900596	O=S(=O)(Cc1c(F)cccc1F)c1ccc2[nH]c(-c3ccccn3)nc2c1
ASD01900597	O=S(=O)(Cc1cc(F)c(F)cc1F)c1ccc2[nH]c(-c3ccccn3)nc2c1
ASD01900598	O=S(=O)(Cc1ccccc1Cl)c1ccc2[nH]c(-c3cccc(Cl)n3)nc2c1
ASD01900599	O=S(=O)(Cc1ccccc1Cl)c1ccc2[nH]c(-c3nccs3)nc2c1
ASD01900600	O=S(=O)(Cc1ccccc1Cl)c1ccc2[nH]c(-c3cscn3)nc2c1
ASD01900601	O=S(=O)(Cc1ccccc1Cl)c1ccc2[nH]c(-c3ncc(F)cc3F)nc2c1
ASD01900602	O=S(=O)(Cc1ccccc1Cl)c1ccc2[nH]c(-c3cccc(F)n3)nc2c1
ASD01900603	O=S(=O)(Cc1ccccc1Cl)c1ccc2[nH]c(-c3ncccc3F)nc2c1
ASD01900604	O=S(Cc1ccccc1Cl)c1cc2nc(-c3ccccn3)[nH]c2cc1Cl
ASD01900605	O=S(=O)(Cc1ccc(Cl)cc1F)c1ccc2[nH]c(-c3cccc[n+]3O)nc2c1
ASD01900606	O=S(=O)(Cc1ccc(Cl)cc1F)c1ccc2[nH]c(-c3ccccn3)nc2c1
ASD01900607	O=S(=O)(Cc1cccc(Cl)c1F)c1ccc2[nH]c(-c3cccc[n+]3O)nc2c1
ASD01900608	O=S(=O)(Cc1cccc(Cl)c1F)c1ccc2[nH]c(-c3ccccn3)nc2c1
ASD01900609	O=S(=O)(Cc1c(F)cccc1Cl)c1ccc2[nH]c(-c3ccccn3)nc2c1
ASD01900610	O=S(=O)(Cc1ccc(Cl)cc1Cl)c1cc2nc(-c3ccccn3)[nH]c2cc1Cl
ASD01900611	O=S(=O)(Cc1c(F)cccc1Cl)c1cc2nc(-c3ccccn3)[nH]c2cc1Cl
ASD01900612	O=S(=O)(Cc1ccccc1Cl)c1cc2nc(-c3ccccn3)[nH]c2cc1F
ASD01900613	O=S(=O)(Cc1ccc(Cl)cc1F)c1cc2nc(-c3ccccn3)[nH]c2cc1Cl
ASD01900614	Nc1cccnc1C(=O)Nc1ccc(N2C(=O)c3ccccc3C2=O)c(Cl)c1
ASD01900615	O=C(Nc1ccc(S(=O)(=O)Cc2ccccc2Cl)cc1)c1ccco1
ASD01900616	O=C(Nc1ccc(S(=O)(=O)Cc2ccccc2Cl)cc1)c1ncccn1
ASD01900617	O=C(Nc1ccc(S(=O)(=O)Cc2ccccc2Cl)cc1)c1cccc(Cl)n1
ASD01900618	O=C(Nc1ccc(S(=O)(=O)Cc2ccccc2Cl)cc1)c1ncccc1F
ASD01900619	Cc1cccc(C(=O)Nc2ccc(S(=O)(=O)Cc3ccccc3Cl)cc2)n1
ASD01900620	O=c1cc(-c2cc3ccccc3cn2)oc2ccccc12
ASD01900621	O/N=c1\cc(-c2cc3ccccc3cn2)oc2cc(Br)ccc12
ASD01900622	Cc1cc2/c(=N/O)cc(-c3cc4ccccc4cn3)oc2cc1Br
ASD01900623	O/N=c1\cc(-c2cc3ccccc3cn2)oc2ccc(Br)cc12
ASD01900624	Cc1ccc2oc(-c3cc4ccccc4cn3)c/c(=N\O)c2c1
ASD01900625	O/N=c1\cc(-c2cc3ccccc3cn2)oc2ccc(F)cc12
ASD01900626	O/N=c1\cc(-c2cc3ccccc3cn2)oc2c(F)cc(F)cc12
ASD01900627	O/N=c1\cc(-c2cc3ccccc3cn2)oc2c(Cl)cccc12
ASD01900628	O/N=c1\cc(-c2cc3ccccc3cn2)oc2cccc(F)c12
ASD01900629	O/N=c1\cc(-c2cc3ccccc3cn2)oc2ccc(OC(F)(F)F)cc12
ASD01900630	O/N=c1\cc(-c2cc3ccccc3cn2)oc2ccc(C(F)(F)F)cc12
ASD01900631	O/N=c1\cc(-c2cc3ccc(F)cc3cn2)oc2ccccc12
ASD01900632	COc1ccc2cc(-c3c/c(=N\O)c4ccccc4o3)ncc2c1
ASD01900633	COc1cc2cnc(-c3c/c(=N\O)c4ccccc4o3)cc2cc1OC
ASD01900634	Cc1ccc2cnc(-c3c/c(=N\O)c4ccccc4o3)cc2c1
ASD01900635	O/N=c1\cc(-c2cc3ccc(Cl)cc3cn2)oc2ccccc12
ASD01900636	O/N=c1\cc(-c2cc3c(Br)cccc3cn2)oc2ccccc12
ASD01900637	O/N=c1\cc(-c2cc3c(O)cccc3cn2)oc2ccccc12
ASD01900638	COc1cccc2cnc(-c3c/c(=N/O)c4ccccc4o3)cc12
ASD01900639	O/N=c1/cc(-c2cc3ccccc3cn2)oc2cc(C#Cc3ccccc3)ccc12
ASD01900640	O/N=c1/cc(-c2cc3ccccc3cn2)oc2cc(/C=C/c3ccccc3)ccc12
ASD01900641	O/N=c1/cc(-c2cc3ccccc3cn2)oc2cc(CCc3ccccc3)ccc12
ASD01900642	C#Cc1ccc2/c(=N\O)cc(-c3cc4ccccc4cn3)oc2c1
ASD01900643	O/N=c1/cc(-c2cc3ccccc3cn2)oc2cc(C#Cc3ccccn3)ccc12
ASD01900644	Cc1cc2/c(=N\O)cc(-c3cc4ccccc4cn3)oc2cc1C#Cc1ccccc1
ASD01900645	O/N=c1/cc(-c2cc3ccccc3cn2)oc2cc(C#Cc3ccncc3)ccc12
ASD01900646	CN(C)c1ccc(C#Cc2ccc3/c(=N\O)cc(-c4cc5ccccc5cn4)oc3c2)cc1
ASD01900647	COc1cccc(C#Cc2ccc3/c(=N\O)cc(-c4cc5ccccc5cn4)oc3c2)c1
ASD01900648	Nc1cccc(C#Cc2ccc3/c(=N\O)cc(-c4cc5ccccc5cn4)oc3c2)c1
ASD01900649	O/N=c1/cc(-c2cc3ccccc3cn2)oc2cc(C#Cc3cccc(O)c3)ccc12
ASD01900650	COc1ccc(C#Cc2ccc3/c(=N\O)cc(-c4cc5ccccc5cn4)oc3c2)cc1
ASD01900651	O/N=c1/cc(-c2cc3ccccc3cn2)oc2cc(C#Cc3ccccc3Cl)ccc12
ASD01900652	CN(C)CC#Cc1ccc2/c(=N\O)cc(-c3cc4ccccc4cn3)oc2c1
ASD01900653	O/N=c1/cc(-c2cc3ccccc3cn2)oc2ccc(C3CC3)cc12
ASD01900654	O/N=c1/cc(-c2cc3ccccc3cn2)oc2ccc(N3CCCC3)cc12
ASD01900655	C=Cc1ccc2oc(-c3cc4ccccc4cn3)c/c(=N/O)c2c1
ASD01900656	CCc1ccc2oc(-c3cc4ccccc4cn3)c/c(=N/O)c2c1
ASD01900657	N#Cc1ccc2oc(-c3cc4ccccc4cn3)c/c(=N/O)c2c1
ASD01900658	CN(C)c1ccc2oc(-c3cc4ccccc4cn3)c/c(=N/O)c2c1
ASD01900659	O/N=c1/cc(-c2cc3ccccc3cn2)oc2ccc(CN3CCOCC3)cc12
ASD01900660	O/N=c1/cc(-c2cc3ccccc3cn2)oc2ccc(O)cc12
ASD01900661	COc1ccc2oc(-c3cc4ccccc4cn3)c/c(=N/O)c2c1
ASD01900662	COCCOc1ccc2oc(-c3cc4ccccc4cn3)c/c(=N/O)c2c1
ASD01900663	CN(C)CCOc1ccc2oc(-c3cc4ccccc4cn3)c/c(=N/O)c2c1
ASD01900664	CN1CCN(CCCNc2ccc3oc(-c4cc5ccccc5cn4)c/c(=N/O)c3c2)CC1
ASD01900665	CN1CCN(CCOc2ccc3oc(-c4cc5ccccc5cn4)c/c(=N/O)c3c2)CC1
ASD01900666	O/N=c1/cc(-c2cc3ccccc3cn2)oc2cc(-c3ccccc3)ccc12
ASD01900667	O/N=c1/cc(-c2cc3ccccc3cn2)oc2cc(-c3ccc(-c4ccccc4)cc3)ccc12
ASD01900668	CN1CCN(CCCNc2ccc3/c(=N\O)cc(-c4cc5ccccc5cn4)oc3c2)CC1
ASD01900669	CN1CCN(CCOc2cccc(C#Cc3ccc4/c(=N\O)cc(-c5cc6ccccc6cn5)oc4c3)c2)CC1
ASD01900670	CNc1cccc(C#Cc2ccc3/c(=N\O)cc(-c4cc5ccccc5cn4)oc3c2)c1
ASD01900671	OCCC#Cc1ccc2/c(=N\O)cc(-c3cc4ccccc4cn3)oc2c1
ASD01900672	COCCOc1cccc(C#Cc2ccc3/c(=N\O)cc(-c4cc5ccccc5cn4)oc3c2)c1
ASD01900673	COCCOCC#Cc1ccc2/c(=N\O)cc(-c3cc4ccccc4cn3)oc2c1
ASD01900674	C=CC#Cc1ccc2/c(=N\O)cc(-c3cc4ccccc4cn3)oc2c1
ASD01900675	COc1ccc2/c(=N\O)cc(-c3cc4ccccc4cn3)oc2c1
ASD01900676	COCCOc1ccc2/c(=N\O)cc(-c3cc4ccccc4cn3)oc2c1
ASD01900677	N#Cc1ccc2/c(=N\O)cc(-c3cc4ccccc4cn3)oc2c1
ASD01900678	CN1CCN(CC#Cc2ccc3/c(=N\O)cc(-c4cc5ccccc5cn4)oc3c2)CC1
ASD01900679	O/N=c1/cc(-c2cc3ccc(O)cc3cn2)oc2ccccc12
ASD01900680	O/N=c1/cc(-c2cc3cnccc3cn2)oc2ccccc12
ASD01900681	O/N=c1/cc(-c2cc3ncccc3cn2)oc2ccccc12
ASD01900682	O/N=c1/cc(-c2cc3cccn3cn2)oc2ccccc12
ASD01900683	Cc1cc(C)n2cnc(-c3c/c(=N/O)c4ccccc4o3)cc12
ASD01900684	O/N=c1/cc(-c2cc3cc(Br)cn3cn2)oc2ccccc12
ASD01900685	O/N=c1/cc(-c2cc3cccn3cn2)oc2ccc(Br)cc12
ASD01900686	COCCOc1ccc2oc(-c3cc4cccn4cn3)c/c(=N/O)c2c1
ASD01900687	O/N=c1/cc(-c2cc3c(cn2)ncn3-c2ccccc2)oc2ccccc12
ASD01900688	O/N=c1/cc(-c2cc3ccsc3cn2)oc2ccccc12
ASD01900689	O/N=c1/cc(-c2cc3sccc3cn2)oc2ccccc12
ASD01900690	Cc1c(-c2cc3ccccc3cn2)oc2ccccc2/c1=N\O
ASD01900691	O=c1[nH]c(-c2c/c(=N/O)c3ccccc3o2)cc2ccccc12
ASD01900692	O/N=c1/cc(C2=CC3=NC=NC3C=N2)oc2ccccc12
ASD01900693	O/N=c1/cc(-c2ccc3ccccc3c2)oc2ccccc12
ASD01900694	O/N=c1/cc(-c2cc3cc[nH]c3cn2)oc2ccccc12
ASD01900695	O/N=c1/cc(-c2cc3ccn(O)c3cn2)oc2ccccc12
ASD01900696	Cn1ccc2cc(-c3c/c(=N/O)c4ccccc4o3)ncc21
ASD01900697	COn1ccc2cc(-c3c/c(=N/O)c4ccccc4o3)ncc21
ASD01900698	O/N=c1/cc(-c2ccc3ccccc3n2)oc2ccccc12
ASD01900699	O/N=c1/cc(-c2ccncn2)oc2ccccc12
ASD01900700	O/N=c1/cc(-c2cc3cccn3cn2)oc2ccc(O)cc12
ASD01900701	O/N=c1/cc(C2=CC3N=CSC3C=N2)oc2ccccc12
ASD01900702	COCCCc1ccc2oc(-c3cc4cccn4cn3)c/c(=N/O)c2c1
ASD01900703	CN(C)CCCOc1ccc2oc(-c3cc4cccn4cn3)c/c(=N/O)c2c1
ASD01900704	O/N=c1/cc(-c2cc3cccn3cn2)oc2ccc(OCCN3CCOCC3)cc12
ASD01900705	OCC(O)COc1ccc2oc(-c3cc4cccn4cn3)c/c(=N/O)c2c1
ASD01900706	O/N=c1/cc(-c2cc3cccn3cn2)oc2ccc(OCCN3CCCC3)cc12
ASD01900707	O/N=c1/cc(-c2cc3cccn3cn2)oc2ccc(OCCN3CCCCC3)cc12
ASD01900708	CN(C)CCOc1ccc2oc(-c3cc4cccn4cn3)c/c(=N/O)c2c1
ASD01900709	CCN(CC)CCOc1ccc2oc(-c3cc4cccn4cn3)c/c(=N/O)c2c1
ASD01900710	Nc1cccnc1C(=O)Nc1ccc(N2Cc3ccccc3CC2=O)c(Cl)c1
ASD01900711	CC1CCCN1CCOc1ccc2oc(-c3cc4cccn4cn3)c/c(=N/O)c2c1
ASD01900712	CN1CCN(CCOc2ccc3oc(-c4cc5cccn5cn4)c/c(=N/O)c3c2)CC1
ASD01900713	CN1CCCN(CCOc2ccc3oc(-c4cc5cccn5cn4)c/c(=N/O)c3c2)CC1
ASD01900714	OC[C@@H]1CCCN1CCOc1ccc2oc(-c3cc4cccn4cn3)c/c(=N/O)c2c1
ASD01900715	COC[C@@H]1CCCN1CCOc1ccc2oc(-c3cc4cccn4cn3)c/c(=N/O)c2c1
ASD01900716	COC[C@H]1CCCN1CCOc1ccc2oc(-c3cc4cccn4cn3)c/c(=N/O)c2c1
ASD01900717	O/N=c1/cc(-c2cc3cccn3cn2)oc2ccc(OCCN3CCC(O)C3)cc12
ASD01900718	CN(C)C1CCN(CCOc2ccc3oc(-c4cc5cccn5cn4)c/c(=N/O)c3c2)CC1
ASD01900719	O/N=c1/cc(-c2cc3cccn3cn2)oc2ccc(OCCNC3CCCC3)cc12
ASD01900720	O/N=c1/cc(-c2cc3cccn3cn2)oc2ccc(OCCCN3CCOCC3)cc12
ASD01900721	O/N=c1/cc(-c2cc3cccn3cn2)oc2ccc(CCCCN3CCOCC3)cc12
ASD01900722	O/N=c1/cc(-c2cc3cccn3cn2)oc2ccc(OCCN3CCC(F)(F)CC3)cc12
ASD01900723	COCCN(CCOC)CCOc1ccc2oc(-c3cc4cccn4cn3)c/c(=N/O)c2c1
ASD01900724	O/N=c1/cc(-c2cc3cccn3cn2)oc2ccc(OCCn3ccnc3)cc12
ASD01900725	O/N=c1/cc(-c2cc3cccn3cn2)oc2ccc(CCCN3CCOCC3)cc12
ASD01900726	O/N=c1/cc(-c2cc3cccn3cn2)oc2ccc(/C=C\CN3CCOCC3)cc12
ASD01900727	COC1CCCN(CCOc2ccc3oc(-c4cc5cccn5cn4)c/c(=N/O)c3c2)C1
ASD01900728	O/N=c1/cc(-c2cc3cccn3cn2)oc2ccc(OCCc3ccc(F)cc3)cc12
ASD01900729	O/N=c1/cc(-c2ncc3ccccc3n2)oc2ccccc12
ASD01900730	C[C@H]1CN(CCOc2ccc3oc(-c4cc5cccn5cn4)c/c(=N/O)c3c2)[C@@H](C)CO1
ASD01900731	C[C@H]1CN(CCOc2ccc3oc(-c4cc5cccn5cn4)c/c(=N/O)c3c2)C[C@@H](C)O1
ASD01900732	O/N=c1/cc(-c2cc3cccn3cn2)oc2ccc(OCCN3CCC(C(F)(F)F)CC3)cc12
ASD01900733	O/N=c1/cc(-c2cc3cccn3cn2)oc2ccc(OCCN3CCCC(F)(F)C3)cc12
ASD01900734	O=C(NCCN1CCOCC1)c1ccc2oc(-c3cc4cccn4cn3)c/c(=N/O)c2c1
ASD01900735	O/N=c1/cc(-c2cc3cccn3cn2)oc2ccc(OCCN3CCC(N4CCCCC4)CC3)cc12
ASD01900736	O/N=c1/cc(-c2cc3cccn3cn2)oc2ccc(OCCN3CCCOCC3)cc12
ASD01900737	O/N=c1/cc(-c2cc3cccn3cn2)oc2ccc(OCCN3CCC(N4CCCC4)CC3)cc12
ASD01900738	O/N=c1/cc(-c2cc3cccn3cn2)oc2ccc(OCCN3CCC(F)(F)C3)cc12
ASD01900739	CN(C)CCCOc1cccc(C#Cc2ccc3/c(=N\O)cc(-c4cc5cccn5cn4)oc3c2)c1
ASD01900740	CCN1CCN(CCOc2ccc3oc(-c4cc5cccn5cn4)c/c(=N/O)c3c2)CC1
ASD01900741	NCCOc1ccc2oc(-c3cc4cccn4cn3)c/c(=N/O)c2c1
ASD01900742	O/N=c1/cc(-c2cn3cccc3cn2)oc2ccc(OCCN3CCOCC3)cc12
ASD01900743	O/N=c1/cc(-c2cn3cccc3cn2)oc2ccc(OCCN3CCC(F)(F)CC3)cc12
ASD01900744	O/N=c1/cc(-c2cn3cccc3cn2)oc2ccc(OCCn3ccnc3)cc12
ASD01900745	O/N=c1/cc(-c2cn3cccc3cn2)oc2ccc(OCCc3ccc(F)cc3)cc12
ASD01900746	O/N=c1/cc(C2=CC3SC=CC3C=N2)oc2ccc(OCCN3CCOCC3)cc12
ASD01900747	O/N=c1/cc(C2=CC3SC=CC3C=N2)oc2ccc(OCCN3CCC(F)(F)CC3)cc12
ASD01900748	O/N=c1/cc(C2=CC3SC=CC3C=N2)oc2ccc(OCCn3ccnc3)cc12
ASD01900749	O/N=c1/cc(C2=CC3SC=CC3C=N2)oc2ccc(OCCc3ccc(F)cc3)cc12
ASD01900750	O/N=c1/cc(C2=CC3SC=CC3C=N2)oc2ccc(OCCN3CCCC(F)(F)C3)cc12
ASD01900751	CC1CN(CCOc2ccc3oc(C4=CC5SC=CC5C=N4)c/c(=N/O)c3c2)CC(C)O1
ASD01900752	O/N=c1/cc(C2=CC3SC=CC3C=N2)oc2ccc(OCCN3CCC(F)(F)C3)cc12
ASD01900753	O/N=c1/cc(C2=CC3SC=CC3C=N2)oc2ccc(OCCCc3ccncc3)cc12
ASD01900754	O/N=c1/cc(C2=CC3SC=CC3C=N2)oc2ccc(OCCCc3cccnc3)cc12
ASD01900755	O/N=c1/cc(-c2cc3cccn3cn2)oc2ccc(OCCc3ccncc3)cc12
ASD01900756	O/N=c1/cc(-c2cc3cccn3cn2)oc2ccc(OCCc3ccc(C(F)(F)F)cc3)cc12
ASD01900757	O/N=c1/cc(-c2cc3cccn3cn2)oc2ccc(OCCc3cccc(F)c3)cc12
ASD01900758	COc1cccc2oc(-c3cc4cccn4cn3)c/c(=N/O)c12
ASD01900759	O/N=c1/cc(-c2cc3cccn3cn2)oc2ccc(OCCc3ccc(Cl)cc3)cc12
ASD01900760	O/N=c1/cc(-c2cc3cccn3cn2)oc2ccc(OCCc3cccc(C(F)(F)F)c3)cc12
ASD01900761	O/N=c1/cc(-c2cc3cccn3cn2)oc2cc(OCCN3CCOCC3)ccc12
ASD01900762	O/N=c1/cc(-c2cc3cccn3cn2)oc2cc(OCCCN3CCOCC3)ccc12
ASD01900763	O/N=c1/cc(-c2cc3cccn3cn2)oc2ccc(CNCc3ccc(F)cc3)cc12
ASD01900764	O/N=c1/cc(-c2cc3cccn3cn2)oc2ccc(CNCCc3ccc(F)cc3)cc12
ASD01900765	O/N=c1/cc(-c2cc3cccn3cn2)oc2ccc(OCCc3ccccc3)cc12
ASD01900766	O/N=c1/cc(-c2cc3cccn3cn2)oc2ccc(OCCOc3ccncc3)cc12
ASD01900767	O/N=c1/cc(-c2cc3cccn3cn2)oc2ccc(OCCOc3cccnc3)cc12
ASD01900768	O/N=c1/cc(-c2cc3cccn3cn2)oc2ccc(OCCCOc3cccnc3)cc12
ASD01900769	O=C(COc1ccc2oc(-c3cc4cccn4cn3)c/c(=N/O)c2c1)Nc1ccc(F)cc1
ASD01900770	CN(C(=O)COc1ccc2oc(-c3cc4cccn4cn3)c/c(=N/O)c2c1)c1ccc(F)cc1
ASD01900771	O=C(COc1ccc2oc(-c3cc4cccn4cn3)c/c(=N/O)c2c1)Nc1ccc(F)cn1
ASD01900772	O/N=c1/cc(-c2cc3cccn3cn2)oc2cccc(C(F)(F)F)c12
ASD01900773	CC(C)(C)c1ccc2cc(-c3c/c(=N/O)c4cc(OCCN5CCOCC5)ccc4o3)ncn12
ASD01900774	O/N=c1/cc(C2=CC3C=CSC3C=N2)oc2cc(OCCN3CCOCC3)ccc12
ASD01900775	O/N=c1/cc(-c2cc3cccn3cn2)oc2cccc(OCCN3CCOCC3)c12
ASD01900776	O/N=c1/cc(-c2cc3cccn3cn2)oc2cccc(OCCCN3CCOCC3)c12
ASD01900777	O/N=c1/cc(C2=CC3C=CSC3C=N2)oc2ccc(OCCN3CCOCC3)cc12
ASD01900778	O/N=c1/cc(-c2cc3cccn3cn2)oc2ccc(OCCCc3ccncc3)cc12
ASD01900779	O/N=c1/cc(-c2cc3cccn3cn2)oc2ccc(OCCOc3ccccc3)cc12
ASD01900780	O/N=c1/cc(-c2cc3cccn3cn2)oc2ccc(OCCCOc3ccc(F)cc3)cc12
ASD01900781	O/N=c1/cc(-c2cc3cccn3cn2)oc2ccc(OCCCOc3ccccc3)cc12
ASD01900782	O/N=c1/cc(-c2cc3cccn3cn2)oc2ccc(OCCCOc3cccc(F)c3)cc12
ASD01900783	O/N=c1/cc(-c2cc3cccn3cn2)oc2ccc(OCCCOc3ccc(F)c(F)c3)cc12
ASD01900784	O/N=c1/cc(C2=CC3SC=CC3C=N2)oc2ccc(OCCN3CCCOCC3)cc12
ASD01900785	O/N=c1/cc(C2=CC3SC=CC3C=N2)oc2ccc(OCCN3CCc4ccccc4C3)cc12
ASD01900786	O/N=c1/cc(C2=CC3SC=CC3C=N2)oc2ccc(OCCN3CCC(F)CC3)cc12
ASD01900787	O=S1(=O)CCN(CCOc2ccc3oc(C4=CC5SC=CC5C=N4)c/c(=N/O)c3c2)CC1
ASD01900788	O/N=c1/cc(C2=CC3SC=CC3C=N2)oc2ccc(OC3CCN(c4ncccn4)CC3)cc12
ASD01900789	O/N=c1/cc(C2=CC3SC=CC3C=N2)oc2ccc(OC3CCN(c4ccccn4)CC3)cc12
ASD01900790	c1ccc(Nc2nsc(-c3cn[nH]c3)n2)nc1
ASD01900791	Fc1ccc(Nc2csc(-c3cn[nH]c3)n2)nc1
ASD01900792	Cc1ccnc(Nc2csc(-c3cn[nH]c3)n2)n1
ASD01900793	COc1ccnc(Nc2csc(-c3cn[nH]c3)n2)n1
ASD01900794	Cc1cccc(Nc2csc(-c3cn[nH]c3)n2)n1
ASD01900795	c1cnc(Nc2csc(-c3cn[nH]c3)n2)nc1
ASD01900796	FC(F)(F)c1n[nH]cc1-c1nc(Nc2ccccn2)cs1
ASD01900797	c1ccc(Nc2csc(-c3c[nH]nc3C3CC3)n2)nc1
ASD01900798	c1cnc(Nc2csc(-c3c[nH]nc3C3CC3)n2)nc1
ASD01900799	FC(F)(F)c1n[nH]cc1-c1nc(Nc2ncccn2)cs1
ASD01900800	Nc1cccnc1C(=O)Nc1ccc(N2CCc3ccccc3C2=O)c(Cl)c1
ASD01900801	Cc1cccc2c1C(=O)N(c1ccc(NC(=O)c3ncccc3N)cc1Cl)C2=O
ASD01900802	Nc1cccnc1C(=O)Nc1ccc(N2Cc3ccccc3C2=O)c(Cl)c1
ASD01900803	CC1c2ccccc2C(=O)N1c1ccc(NC(=O)c2ncccc2N)cc1Cl
ASD01900804	Nc1cccnc1C(=O)Nc1ccc(N2Cc3ccc(Cl)cc3C2=O)c(Cl)c1
ASD01900805	COc1ccc2c(c1)C(=O)N(c1ccc(NC(=O)c3ncccc3N)cc1Cl)C2
ASD01900806	Cc1[nH]ncc1-c1csc(Nc2ccccc2)n1
ASD01900807	Nc1cccnc1C(=O)Nc1ccc(N2Cc3ncccc3C2=O)c(Cl)c1
ASD01900808	Nc1cccnc1C(=O)Nc1ccc(N2CCCC2=O)c(Cl)c1
ASD01900809	CC1(C)CC(=O)N(c2ccc(NC(=O)c3ncccc3N)cc2Cl)C1
ASD01900810	CC1(C2CC2)CC(=O)N(c2ccc(NC(=O)c3ncccc3N)cc2Cl)C1
ASD01900811	Nc1cccnc1C(=O)Nc1ccc(N2CC(c3c(F)cccc3Cl)CC2=O)c(Cl)c1
ASD01900812	Nc1cccnc1C(=O)Nc1ccc(N2CC(c3cccnc3)CC2=O)c(Cl)c1
ASD01900813	Cc1[nH]ncc1-c1csc(Nc2c(F)cccc2F)n1
ASD01900814	Nc1cccnc1C(=O)Nc1ccc(N2CC(Cc3ccccc3)CC2=O)c(Cl)c1
ASD01900815	CS(=O)(=O)c1ccc(Nc2n[nH]c3cccnc23)cc1Cl
ASD01900816	CC(C)CC1CC(=O)N(c2ccc(NC(=O)c3ncccc3N)cc2Cl)C1
ASD01900817	CS(=O)(=O)c1ccc(Nc2n[nH]c3cccnc23)cc1F
ASD01900818	Nc1cccnc1C(=O)Nc1ccc(N2CC3(CCCC3)CC2=O)c(Cl)c1
ASD01900819	Nc1cccnc1C(=O)Nc1ccc(N2CC3(CCCCC3)CC2=O)c(Cl)c1
ASD01900820	Nc1cccnc1C(=O)Nc1ccc(N2C(=O)C3CCC2C3)c(Cl)c1
ASD01900821	CCc1cnc(Oc2ccc(NC(=O)c3ncccc3N)cc2Cl)nc1
ASD01900822	Cc1ncc(Oc2ccc(NC(=O)c3ncccc3N)cc2Cl)cn1
ASD01900823	Cc1[nH]ncc1-c1nc(Nc2ccc(F)cn2)sc1C
ASD01900824	O=C(Nc1ccc(N2C(=O)c3ccccc3C2=O)c(Cl)c1)c1ncccc1O
ASD01900825	CCc1cnc(Oc2ccc(NC(=O)c3ccncc3N)cc2Cl)nc1
ASD01900826	CCc1cnc(Oc2ccc(NC(=O)c3nccnc3N)cc2Cl)nc1
ASD01900827	O=C1c2ccc(Br)cc2NC2(CCN(Cc3ccc(F)c(F)c3)CC2)N1c1ccc(Cl)cc1
ASD01900828	O=C(O)c1c[nH]c2c(N3CCNCC3)cc(OC(F)F)cc2c1=O
ASD01900829	CC(c1ccccc1)N1CCC2(CC1)Nc1cc(Br)ccc1C(=O)N2c1ccc(Cl)cc1
ASD01900830	O=C1c2ccc(Br)cc2NC2(CCN(Cc3cccc4ccncc34)CC2)N1c1ccc(OC(F)(F)F)cc1
ASD01900831	O=C1c2ccc(Br)cc2NC2(CCN(Cc3ccccc3)CC2)N1c1ccc(OC(F)(F)F)cc1
ASD01900832	CS(=O)(=O)c1cc(Nc2n[nH]c3cccnc23)ccc1F
ASD01900833	O=C(Nc1cccc(OC(F)F)c1)c1ccccn1
ASD01900834	c1cnc(NS2=NC3=C(CCCc4[nH]ncc43)C2)nc1
ASD01900835	Fc1cc(Nc2n[nH]c3cccnc23)ccc1Oc1cc(C(F)(F)F)ccn1
ASD01900836	CCOC(=O)c1ccc2c(c1)NC1(CCN(Cc3ccc(F)c(F)c3)CC1)N(c1ccc(OC(F)(F)F)cc1)C2=O
ASD01900837	CCOC(=O)c1ccc2c(c1)NC1(CN(C(C)c3ccccc3Cl)C1)N(c1ccc(OC(F)(F)F)cc1)C2=O
ASD01900838	O=C(Nc1ccc(N2C(=O)C3C4C=C[C@H](C4)C3C2=O)c(Cl)c1)c1ccccn1
ASD01900839	CC(C)OC(=O)c1ccc2c(c1)NC1(CCN(Cc3ccc(F)c(F)c3)CC1)N(c1ccc(OC(F)(F)F)cc1)C2=O
ASD01900840	O=C1c2ccc(Br)cc2NC2(CCN(Cc3ccc(F)c(F)c3)CC2)N1c1ccc(OC(F)(F)F)cc1
ASD01900841	COc1cc(NC(=O)c2ccccn2)ccc1Br
ASD01900842	Cc1n[nH]cc1-c1nsc(Nc2cccc(F)n2)n1
ASD01900843	COc1cc(NC(=O)c2ccccn2)ccc1I
ASD01900844	CCC(c1ccc(F)c(F)c1)N1CCC2(CC1)Nc1cc(Br)ccc1C(=O)N2c1ccc(Cl)cc1
ASD01900845	CSc1cccc(NC(=O)c2ccccn2)c1
ASD01900846	COc1cc(NC(=O)c2cccc(F)n2)ccc1Cl
ASD01900847	O=C(Nc1cccc(OC(F)F)c1)c1cccc(F)n1
ASD01900848	CCOC(=O)c1ccc2c(c1)NC1(CCN(C(c3ccc(F)c(F)c3)C(F)(F)F)CC1)N(c1ccc(OC(F)(F)F)cc1)C2=O
ASD01900849	N#Cc1cccc(NC(=O)c2ccccn2)c1
ASD01900850	N#Cc1cc(NC(=O)c2ccccn2)ccc1F
ASD01900851	N#Cc1cc(NC(=O)c2ccccn2)ccc1Cl
ASD01900852	N#Cc1cc(NC(=O)c2ccccn2)ccc1Br
ASD01900853	N#Cc1cc(NC(=O)c2ccccn2)ccc1I
ASD01900854	O=C(Nc1ccc(Cl)c(OCF)c1)c1ccccn1
ASD01900855	COC(=O)c1ccc2c(c1)NC1(CN(Cc3ccccc3)C1)N(c1ccc(OC)cc1)C2=O.F
ASD01900856	COC(=O)c1ccc2c(c1)NC1(CCN(Cc3ccc(F)c(F)c3)CC1)N(c1ccc(OC(F)(F)F)cc1)C2=O
ASD01900857	COCCOc1ccc(N2C(=O)c3ccc(Br)cc3NC23CCN(Cc2ccc(F)c(F)c2)CC3)cc1
ASD01900858	COc1ccc(N2C(=O)c3ccc(Cl)cc3NC23CCN(Cc2cccc(Cl)c2)CC3)cc1
ASD01900859	c1ccc(Nc2nc(-c3c[nH]nc3C3CC3)cs2)nc1
ASD01900860	COc1ccc(N2C(=O)c3ccc(OC)cc3NC23CCN(Cc2ccc(F)c(F)c2)CC3)cc1
ASD01900861	Nc1ncc(/C=C/c2ccccc2)cn1
ASD01900862	COc1cc(NC(=O)c2ccccn2)ccc1Cl
ASD01900863	O/N=c1\cc(-c2cc3sccc3cn2)oc2ccc(CCCN3CCOCC3)cc12
ASD01900864	Fc1cc(Nc2n[nH]c3cccnc23)cnc1F
ASD01900865	COc1cc(Nc2n[nH]c3cccnc23)cnc1Cl
ASD01900866	CSc1ccc(N2C(=O)c3ccc(-c4ccco4)cc3NC23CCN(Cc2ccc(F)c(F)c2)CC3)cc1
ASD01900867	N#Cc1ccc(CN2CCC3(CC2)Nc2cc(C(F)(F)F)ccc2C(=O)N3c2ccc(OC(F)(F)F)cc2)cc1
ASD01900868	O=C(Nc1ccccc1)C12CC1/C(=N/O)c1ccccc1O2
ASD01900869	O=C1c2ccc(Br)cc2NC2(CCN(C(c3cccc(F)c3)C(F)(F)F)CC2)N1c1ccc(OC(F)(F)F)cc1
ASD01900870	COc1ccc(N2C(=O)c3ccccc3NC23CCN(Nc2ccccc2)CC3)cc1
ASD01900871	COc1ccc(N2C(=O)c3ccc(-c4cncs4)cc3NC23CCN(Cc2ccc(F)c(F)c2)CC3)cc1
ASD01900872	O=C1c2ccc(Br)cc2NC2(CCN(Cc3ccccc3OC(F)(F)F)CC2)N1c1ccc(OC(F)(F)F)cc1
ASD01900873	O=C1c2ccc(Br)cc2NC2(CCN(Cc3ccnc4ccccc34)CC2)N1c1ccc(OC(F)(F)F)cc1
ASD01900874	CCC(c1ccccc1)N1CCC2(CC1)Nc1cc(Br)ccc1C(=O)N2c1ccc(OC(F)(F)F)cc1
ASD01900875	O=C1c2ccc(Br)cc2NC2(CCN(Cc3ccccc3O)CC2)N1c1ccc(OC(F)(F)F)cc1
ASD01900876	COc1ccc(N2C(=O)c3ccccc3NC23CN(Cc2ccccc2Cl)C3)cc1
ASD01900877	O=C1c2ccc(F)cc2NC2(CCN(Cc3ccc(F)c(F)c3)CC2)N1c1ccc(Br)cc1
ASD01900878	O=C1c2ccc(Br)cc2NC2(CCN(Cc3ccc(F)c(F)c3)CC2)N1c1ccc(C(F)(F)F)cc1
ASD01900879	O=C1c2ccc(F)cc2NC2(CC(C(c3cccc(F)c3)C(F)(F)F)C2)N1c1ccc(OC(F)(F)F)cc1
ASD01900880	COc1ccc(N2C(=O)c3ccccc3NC23CCN(Cc2ccc(Cl)c(Cl)c2)CC3)cc1
ASD01900881	COc1ccc(N2C(=O)c3ccccc3NC23CCN(Cc2cccc(OC(F)(F)F)c2)CC3)cc1
ASD01900882	COc1ccc(N2C(=O)c3ccccc3NC23CN(Cc2ccc(Cl)cc2)C3)cc1
ASD01900883	O=C1c2ccc(Br)cc2NC2(CCN(Cc3cccc4ncccc34)CC2)N1c1ccc(OC(F)(F)F)cc1
ASD01900884	Clc1cccc(Nc2c[nH]c3cccnc23)c1
ASD01900885	O=C(Nc1nc(C(F)(F)F)c(S(=O)(=O)Cc2ccccc2Cl)s1)c1ccccn1
ASD01900886	O=C(Nc1nc(C(F)(F)F)c(S(=O)(=O)Cc2ccccc2F)s1)c1ccccn1
ASD01900887	O=C(Nc1nc(C2CC2)c(S(=O)(=O)Cc2ccccc2Cl)s1)c1ccccn1
ASD01900888	O=C(Nc1nc(C2CC2)c(S(=O)(=O)Cc2ccccc2F)s1)c1ccccn1
ASD01900889	O=C(Nc1ncc(S(=O)(=O)Cc2ccccc2F)s1)c1ccccn1
ASD01900890	O=C(Nc1ncc(S(=O)(=O)Cc2ccc(Cl)cc2Cl)s1)c1ccccn1
ASD01900891	O=C(Nc1ncc(S(=O)(=O)Cc2ccc(Cl)cc2F)s1)c1ccccn1
ASD01900892	O=C(Nc1ncc(S(=O)(=O)Cc2c(F)cccc2F)s1)c1ccccn1
ASD01900893	Cc1nc(NC(=O)c2ccccn2)sc1S(=O)(=O)Cc1ccccc1Cl
ASD01900894	Cc1nc(NC(=O)c2ccccn2)sc1S(=O)(=O)Cc1ccccc1F
ASD01900895	Cc1nc(NC(=O)c2ccccn2)sc1S(=O)(=O)Cc1ccc(Cl)cc1Cl
ASD01900896	Cc1nc(NC(=O)c2ccccn2)sc1S(=O)(=O)Cc1ccc(Cl)cc1F
ASD01900897	Cc1nc(NC(=O)c2ccccn2)sc1S(=O)(=O)Cc1ccc(F)cc1F
ASD01900898	Cc1nc(NC(=O)c2ccccn2)sc1S(=O)(=O)Cc1c(F)cccc1F
ASD01900899	CC(C)c1nc(NC(=O)c2ccccn2)sc1S(=O)(=O)C(C)c1ccccc1Cl
ASD01900900	CC(C)c1nc(NC(=O)c2ccccn2)sc1S(=O)(=O)C(C)c1ccccc1F
ASD01900901	CC(C)c1nc(NC(=O)c2ccccn2)sc1S(=O)(=O)Cc1c(F)cccc1F
ASD01900902	O=C(Nc1ncc(SCc2ccc(Cl)cc2Cl)s1)c1ccccn1
ASD01900903	O=C(Nc1ncc(SCc2ccc(Cl)cc2F)s1)c1ccccn1
ASD01900904	O=C(Nc1nnc(S(=O)(=O)Cc2ccccc2Cl)s1)c1ccccn1
ASD01900905	O=C(Nc1nc(CO)c(S(=O)(=O)Cc2c(F)cccc2F)s1)c1ccccn1
ASD01900906	O=C(Nc1nc(C(F)F)c(S(=O)(=O)Cc2c(F)cccc2F)s1)c1ccccn1
ASD01900907	O=C(Nc1nc(CF)c(S(=O)(=O)Cc2c(F)cccc2F)s1)c1ccccn1
ASD01900908	Cc1nc(NC(=O)c2ccccn2)sc1S(=O)(=O)Cc1ccc(C(C)C)cc1
ASD01900909	Cc1nc(NC(=O)c2ccccn2)sc1S(=O)(=O)Cc1ccccc1C(F)(F)F
ASD01900910	CCc1nc(NC(=O)c2ccccn2)sc1S(=O)(=O)Cc1ccc(Cl)cc1Cl
ASD01900911	CCc1nc(NC(=O)c2ccccn2)sc1S(=O)(=O)Cc1c(C)cc(C)cc1C
ASD01900912	CCc1nc(NC(=O)c2ccccn2)sc1S(=O)(=O)Cc1ccc(C)cc1
ASD01900913	CCc1nc(NC(=O)c2ccccn2)sc1S(=O)(=O)Cc1cccc(Cl)c1F
ASD01900914	CCc1nc(NC(=O)c2ccccn2)sc1S(=O)(=O)Cc1ccc(Cl)cc1F
ASD01900915	CCc1nc(NC(=O)c2ccccn2)sc1S(=O)(=O)Cc1c(F)cccc1Cl
ASD01900916	CCc1nc(NC(=O)c2ccccn2)sc1S(=O)(=O)Cc1c(Cl)cccc1Cl
ASD01900917	CCc1nc(NC(=O)c2ccccn2)sc1S(=O)(=O)Cc1c(F)cccc1F
ASD01900918	Cc1ccc(S(=O)(=O)c2sc(NC(=O)c3ccccn3)nc2C)cc1
ASD01900919	Cc1cccc(S(=O)(=O)c2sc(NC(=O)c3ccccn3)nc2C)c1
ASD01900920	Cc1nc(NC(=O)c2ccccn2)sc1S(=O)(=O)Cc1cccc(Cl)c1
ASD01900921	Cc1nc(NC(=O)c2ccccn2)sc1S(=O)(=O)Cc1ccc(F)c(Cl)c1
ASD01900922	Cc1nc(NC(=O)c2ccccn2)sc1S(=O)(=O)Cc1cccc(C(F)(F)F)c1
ASD01900923	COc1ccc(CS(=O)(=O)c2sc(NC(=O)c3ccccn3)nc2C)cc1
ASD01900924	Cc1nc(NC(=O)c2ccccn2)sc1S(=O)(=O)Cc1ccc(F)c(F)c1
ASD01900925	Cc1nc(NC(=O)c2ccccn2)sc1S(=O)(=O)Cc1c(Cl)cccc1Cl
ASD01900926	Cc1ccc(CS(=O)(=O)c2sc(NC(=O)c3ccccn3)nc2C)cc1
ASD01900927	Cc1ccccc1CS(=O)(=O)c1sc(NC(=O)c2ccccn2)nc1C
ASD01900928	Cc1nc(NC(=O)c2ccccn2)sc1S(=O)(=O)Cc1cc(F)ccc1F
ASD01900929	Cc1nc(NC(=O)c2ccccn2)sc1S(=O)(=O)Cc1cc(F)c(F)cc1F
ASD01900930	Cc1nc(NC(=O)c2ccccn2)sc1S(=O)(=O)Cc1cccc(Cl)c1F
ASD01900931	Cc1nc(NC(=O)c2ccccn2)sc1S(=O)(=O)Cc1c(F)cccc1Cl
ASD01900932	Cc1nc(NC(=O)c2ccccn2)sc1S(=O)(=O)Cc1ccc(F)cc1
ASD01900933	Cc1nc(NC(=O)c2ccccn2)sc1S(=O)(=O)Cc1ccc(Cl)cc1
ASD01900934	O=C(Nc1nc(C2CC2)c(S(=O)(=O)Cc2c(F)cccc2F)s1)c1ccccn1
ASD01900935	O=C(Nc1nc(C2CC2)c(S(=O)(=O)Cc2ccc(Cl)cc2F)s1)c1ccccn1
ASD01900936	O=C(Nc1nc(C2CC2)c(S(=O)(=O)Cc2ccc(F)cc2F)s1)c1ccccn1
ASD01900937	O=C(Nc1nc(C2CC2)c(S(=O)(=O)Cc2ccc(Cl)cc2Cl)s1)c1ccccn1
ASD01900938	O=C(Nc1nc(C(F)(F)F)c(S(=O)(=O)Cc2c(F)cccc2F)s1)c1ccccn1
ASD01900939	O=C(Nc1nc(C(F)(F)F)c(S(=O)(=O)Cc2ccc(Cl)cc2F)s1)c1ccccn1
ASD01900940	O=C(Nc1nc(C(F)(F)F)c(S(=O)(=O)Cc2ccc(F)cc2F)s1)c1ccccn1
ASD01900941	O=C(Nc1nc(C(F)(F)F)c(S(=O)(=O)Cc2ccc(Cl)cc2Cl)s1)c1ccccn1
ASD01900942	Cc1nc(NC(=O)c2ccccn2)sc1S(=O)(=O)C(C)c1ccccc1F
ASD01900943	Cc1nc(NC(=O)c2ccccn2)sc1S(=O)(=O)C(C)c1ccccc1Cl
ASD01900944	CC(C)c1nc(NC(=O)c2ccccn2)sc1S(=O)(=O)Cc1ccc(F)cc1F
ASD01900945	CC(C)c1nc(NC(=O)c2ccccn2)sc1S(=O)(=O)Cc1ccc(Cl)cc1F
ASD01900946	CC(C)c1nc(NC(=O)c2ccccn2)sc1S(=O)(=O)Cc1ccc(Cl)cc1Cl
ASD01900947	CC(C)c1nc(NC(=O)c2ccccn2)sc1S(=O)(=O)Cc1ccccc1F
ASD01900948	CC(C)c1nc(NC(=O)c2ccccn2)sc1S(=O)(=O)Cc1ccccc1Cl
ASD01900949	O=C(OCC1CC1)c1ccc2c(c1)NC1(CCN(Cc3ccc(F)c(F)c3)CC1)N(c1ccc(OC(F)(F)F)cc1)C2=O
ASD01900950	O=C(Nc1ncc(S(=O)(=O)Cc2ccccc2Cl)s1)c1ccccn1
ASD01900951	O=C(Nc1nnc(S(=O)(=O)Cc2ccccc2)s1)c1ccccn1
ASD01900952	COc1ccc(N2C(=O)c3ccc(OC)cc3NC23CCN(Cc2csc(Cl)c2)CC3)cc1
ASD01900953	COc1ccc(N2C(=O)c3ccc(C)cc3NC23CCN(Cc2ccc(F)c(F)c2)CC3)cc1
ASD01900954	CCC(c1ccccc1)N1CCC2(CC1)Nc1cc(Br)ccc1C(=O)N2c1ccc(Cl)cc1
ASD01900955	COc1ccc(N2C(=O)c3ccc(Cl)cc3NC23CCN(C(Cl)c2ccccc2)CC3)cc1
ASD01900956	CCc1ccc2c(c1)NC1(CCN(Cc3ccc(F)c(F)c3)CC1)N(c1ccc(OC)cc1)C2=O
ASD01900957	O=C1c2ccc(F)cc2NC2(CCN(Cc3ccc(F)c(F)c3)CC2)N1c1ccc(Cl)cc1
ASD01900958	COc1ccc(N2C(=O)c3ccccc3NC23CN(Cc2ccccc2OC(F)(F)F)C3)cc1
ASD01900959	COc1ccc(N2C(=O)c3ccccc3NC23CCN(Cc2ccccc2C(F)(F)F)CC3)cc1
ASD01900960	COc1ccc(N2C(=O)c3ccccc3NC23CCN(Cc2ccccc2OC(F)(F)F)CC3)cc1
ASD01900961	COc1ccc(N2C(=O)c3ccc(OC)cc3NC23CCN(Cc2cccc(F)c2)CC3)cc1
ASD01900963	O=C1c2ccc(F)cc2NC2(CN(Cc3ccccc3Cl)C2)N1c1ccc(OC(F)(F)F)cc1
ASD01900964	O=C1c2ccc(Br)cc2NC2(CCN(Cc3ccccc3)CC2)N1c1ccc(Cl)cc1
ASD01900965	COc1ccc(N2C(=O)c3ccccc3NC23CN(Cc2ccc(C)cc2)C3)cc1
ASD01900966	COc1ccc(N2C(=O)c3ccc(-c4ccccn4)cc3NC23CCN(Cc2ccc(F)c(F)c2)CC3)cc1
ASD01900967	CN(C)Cc1ccc(-c2ccc3c(c2)NC2(CCN(Cc4ccc(F)c(F)c4)CC2)N(c2ccc(OC(F)(F)F)cc2)C3=O)o1
ASD01900968	COc1ccc(N2C(=O)c3ccc(Cl)cc3NC23CCN(Cc2cccc(C#N)c2)CC3)cc1
ASD01900969	COc1ccc(N2C(=O)c3ccccc3NC23CN(Cc2cccc(Cl)c2)C3)cc1
ASD01900970	CC(=O)c1ccc2c(c1)NC1(CCN(Cc3ccc(F)c(F)c3)CC1)N(c1ccc(OC(F)(F)F)cc1)C2=O
ASD01900971	O=C1c2ccc(F)cc2NC2(CN(C(c3ccc(F)c(F)c3)C(F)(F)F)C2)N1c1ccc(OC(F)(F)F)cc1
ASD01900972	N#Cc1ccc2c(c1)NC1(CCN(Cc3ccc(F)c(F)c3)CC1)N(c1ccc(OC(F)(F)F)cc1)C2=O
ASD01900973	COc1ccc(N2C(=O)c3ccccc3NC23CCN(Cc2cc(F)cc(F)c2)CC3)cc1
ASD01900974	COc1ccc(N2C(=O)c3ccccc3NC23CN(Cc2ccccc2C(F)(F)F)C3)cc1
ASD01900975	CC(c1ccc(F)cc1)N1CC2(C1)Nc1cc(F)ccc1C(=O)N2c1ccc(OC(F)(F)F)cc1
ASD01900976	COc1ccc(N2C(=O)c3ccc(N4CCCCC4)cc3NC23CCN(Cc2ccc(F)c(F)c2)CC3)cc1
ASD01900977	COc1ccc(N2C(=O)c3ccccc3NC23CN(Cc2ccccc2F)C3)cc1
ASD01900979	COc1ccc(N2C(=O)c3ccccc3NC23CN(Cc2cccc4ccccc24)C3)cc1
ASD01900980	CCOC(=O)c1ccc2c(c1)NC1(CN(C(C)c3ccc(F)cc3)C1)N(c1ccc(OC(F)(F)F)cc1)C2=O
ASD01900981	COc1ccc(N2C(=O)c3ccccc3NC23CCC(NC(=O)OC(C)(C)C)CC3)cc1
ASD01900982	COc1ccc(N2C(=O)c3ccccc3NC23CN(Cc2cccc(C)c2)C3)cc1
ASD01900983	COc1ccc(N2C(=O)c3ccccc3NC23CN(Cc2ccc4ccccc4c2)C3)cc1
ASD01900984	N#Cc1cccc(CN2CC3(C2)Nc2cc(C(F)(F)F)ccc2C(=O)N3c2ccc(OC(F)(F)F)cc2)c1
ASD01900985	COc1ccc(N2C(=O)c3ccccc3NC23CN(Cc2ccccc2)C3)cc1
ASD01900986	COc1ccc(N2C(=O)c3ccccc3NC23CN(Cc2cccc(F)c2)C3)cc1
ASD01900987	COc1ccc(N2C(=O)c3ccccc3NC23CN(Cc2ccccc2C)C3)cc1
ASD01900988	COc1ccc(N2C(=O)c3ccccc3NC23CN(Cc2c(F)cccc2F)C3)cc1
ASD01900989	COc1ccc(N2C(=O)c3ccccc3NC23CCN(Cc2cccc(C(F)(F)F)c2)CC3)cc1
ASD01900990	O=C1c2ccc(Br)cc2NC2(CCN(Cc3ccncc3)CC2)N1c1ccc(OC(F)(F)F)cc1
ASD01900991	COc1ccc(N2C(=O)c3ccccc3NC23CN(Cc2ccc(Cl)s2)C3)cc1
ASD01900992	COCCOC(=O)c1ccc2c(c1)NC1(CCN(Cc3ccc(F)c(F)c3)CC1)N(c1ccc(OC(F)(F)F)cc1)C2=O
ASD01900993	COc1ccc(N2C(=O)c3ccc(OC)cc3NC23CCN(Cc2cccc(C#N)c2)CC3)cc1
ASD01900994	COc1ccc(N2C(=O)c3ccccc3NC23CN(Cc2ccc(F)cc2)C3)cc1
ASD01900996	O=C1c2ccc(Br)cc2NC2(CCN(Cc3ccccn3)CC2)N1c1ccc(OC(F)(F)F)cc1
ASD01900997	COc1ccc(N2C(=O)c3ccccc3NC23CCN(Cc2cccc(Cl)c2)CC3)cc1
ASD01900998	COc1ccc(N2C(=O)c3ccccc3NC23CCN(Cc2cc(C)cc(C)c2)CC3)cc1
ASD01900999	COCCOc1ccc(N2C(=O)c3ccc(F)cc3NC23CCN(Cc2ccc(F)c(F)c2)CC3)cc1
ASD01901000	O=C1c2ccc(Br)cc2NC2(CCN(C(c3ccc(F)c(F)c3)C(F)(F)F)CC2)N1c1ccc(OC(F)(F)F)cc1
ASD01901001	Nc1nccc(/C=C/c2ccccc2)n1
ASD01901002	CNc1nccc(/C=C/c2ccccc2)n1
ASD01901003	CN(C)c1nccc(/C=C/c2ccccc2)n1
ASD01901004	CS(=O)(=O)Nc1nccc(/C=C/c2ccccc2)n1
ASD01901005	Cc1nccc(/C=C/c2ccccc2)n1
ASD01901006	C(=C/c1ccnc(-c2ccccc2)n1)\c1ccccc1
ASD01901007	Sc1nccc(/C=C/c2ccccc2)n1
ASD01901008	Cc1cc(/C=C/c2ccccc2)nc(N)n1
ASD01901009	Cc1cnc(N)nc1/C=C/c1ccccc1
ASD01901010	Cc1nc(N)nc(/C=C/c2ccccc2)c1C
ASD01901011	Nc1cc(/C=C/c2ccccc2)nc(N)n1
ASD01901012	Nc1nc(O)cc(/C=C/c2ccccc2)n1
ASD01901013	COc1cc(/C=C/c2ccccc2)nc(N)n1
ASD01901014	Nc1nc(/C=C/c2ccccc2)cc(C(F)(F)F)n1
ASD01901015	Nc1ncc(Cl)c(/C=C/c2ccccc2)n1
ASD01901016	Nc1ncc(Br)c(/C=C/c2ccccc2)n1
ASD01901017	Nc1cccc(/C=C/c2ccccc2)n1
ASD01901018	Nc1cncc(/C=C/c2ccccc2)n1
ASD01901019	Nc1nccc(CCc2ccccc2)n1
ASD01901020	Nc1nccc(C#Cc2ccccc2)n1
ASD01901021	Nc1nccc([C@@H]2C[C@H]2c2ccccc2)n1
ASD01901022	Nc1nccc(-c2cc3ccccc3o2)n1
ASD01901023	Nc1nccc(-c2cc3ccccc3s2)n1
ASD01901024	Nc1nccc(-c2ccc3ccccc3c2)n1
ASD01901025	Nc1nccc(/C=C/c2ccccc2F)n1
ASD01901026	Nc1nccc(/C=C/c2cccc(F)c2)n1
ASD01901027	Nc1nccc(/C=C/c2ccc(F)cc2)n1
ASD01901028	N#Cc1ccccc1/C=C/c1ccnc(N)n1
ASD01901029	N#Cc1cccc(/C=C/c2ccnc(N)n2)c1
ASD01901030	N#Cc1ccc(/C=C/c2ccnc(N)n2)cc1
ASD01901031	Cc1ccccc1/C=C/c1ccnc(N)n1
ASD01901032	Cc1cccc(/C=C/c2ccnc(N)n2)c1
ASD01901033	Cc1ccc(/C=C/c2ccnc(N)n2)cc1
ASD01901034	Nc1nccc(/C=C/c2cccs2)n1
ASD01901035	Nc1nccc(/C=C/c2ccco2)n1
ASD01901036	Nc1nccc(/C=C/c2ccccn2)n1
ASD01901037	Nc1nccc(/C=C/c2cccnc2)n1
ASD01901038	Nc1nccc(/C=C/c2ccncc2)n1
ASD01901039	Cc1cc(C)c(NS(=O)(=O)c2ccc(NC(=O)c3ccccn3)cc2)c(C)c1
ASD01901040	O=C(Nc1ccc(S(=O)(=O)Nc2ccccc2)cc1)c1ccccn1
ASD01901041	O=C(Nc1ccc(S(=O)(=O)Nc2ccccc2Cl)cc1)c1ccccn1
ASD01901042	O=C(Nc1ccc(S(=O)(=O)Nc2ccccc2F)cc1)c1ccccn1
ASD01901043	O=C(Nc1ccc(S(=O)(=O)Nc2cc(F)ccc2F)cc1)c1ccccn1
ASD01901044	O=C(Nc1ccc(S(=O)(=O)Nc2ccc(Cl)c(C(F)(F)F)c2)cc1)c1ccccn1
ASD01901045	O=C(Nc1ccc(S(=O)(=O)Nc2ccc(F)c(Cl)c2)cc1)c1ccccn1
ASD01901046	O=C(Nc1ccc(S(=O)(=O)NC2CCCCC2)cc1)c1ccccn1
ASD01901047	O=C(Nc1ccc(S(=O)(=O)NC2CC2)cc1)c1ccccn1
ASD01901048	O=C(Nc1ccc(S(=O)(=O)NC2CCC2)cc1)c1ccccn1
ASD01901049	CC1CC1NS(=O)(=O)c1ccc(NC(=O)c2ccccn2)cc1
ASD01901050	COCCNS(=O)(=O)c1ccc(NC(=O)c2ccccn2)cc1
ASD01901051	CC1CCN(S(=O)(=O)c2ccc(NC(=O)c3ccccn3)cc2)CC1
ASD01901052	O=C(Nc1ccc(S(=O)(=O)N2CCCC2)cc1)c1ccccn1
ASD01901053	O=C(Nc1ccc(S(=O)(=O)N2CCc3ccccc32)cc1)c1ccccn1
ASD01901054	O=C(Nc1ccc(S(=O)(=O)Nc2ccccc2Cl)cc1)c1cccc(F)n1
ASD01901055	COc1cccc(C(=O)Nc2ccc(S(=O)(=O)Nc3ccccc3Cl)cc2)n1
ASD01901056	O=C(Nc1ccc(S(=O)(=O)Nc2ccccc2Cl)cc1)c1ccncn1
ASD01901057	O=C(Nc1ccc(S(=O)(=O)Nc2ccccc2Cl)cc1)c1nccs1
ASD01901058	O=C(Nc1ccc(S(=O)(=O)Nc2ccccc2Cl)cc1)c1ccsc1
ASD01901059	Fc1ccc(NC2=CCc3cccnc32)cc1Cl
ASD01901060	COc1ccc(N2C(=O)c3ccccc3NC23CCN(Cc2ccccc2C)CC3)cc1
ASD01901061	COc1ccccc1NS(=O)(=O)c1ccc(NC(=O)c2ccccn2)cc1OC
ASD01901062	O=C(Nc1ccc(S(=O)(=O)Nc2ccccc2Cl)c(Cl)c1)c1ccccn1
ASD01901063	O=C(Nc1ccc(S(=O)(=O)Nc2ccccc2Cl)cc1Cl)c1ccccn1
ASD01901064	O=C(Nc1ccc(Cl)c(S(=O)(=O)Nc2ccccc2Cl)c1)c1ccccn1
ASD01901065	O=C(Nc1ccc(S(=O)(=O)Cc2ccccc2Cl)cc1)c1ccccn1
ASD01901066	O=C(Nc1ccc(CS(=O)(=O)Cc2ccccc2Cl)cc1)c1ccccn1
ASD01901067	O=C(COc1ccccc1Br)c1ccc(O)cc1O
ASD01901068	COc1ccc(C(=O)COc2ccccc2Br)c(OC)c1
ASD01901069	O=C(COc1ccccc1Br)c1ccc(F)cc1F
ASD01901070	O=C(COc1ccccc1Br)c1ccccn1
ASD01901071	O=C(COc1ccccc1Br)c1ccc(Cl)nc1
ASD01901072	O=C(COc1ccccc1Br)c1ccc(Cl)cc1
ASD01901073	Cc1ccc(C(=O)COc2ccccc2Br)cc1
ASD01901074	O=C(COc1ccccc1Br)c1ccncc1
ASD01901075	O=C(COc1ccccc1Br)c1cccnc1
ASD01901076	O=C(COc1ccccc1Br)c1ccc(Cl)cc1Cl
ASD01901077	O=C(COc1ccccc1Br)c1ccc(N2CCCCC2)nc1
ASD01901078	O=C(COc1ccccc1Br)c1ccc(N2CCC3CCCCC3C2)nc1
ASD01901079	O=C(COc1ccccc1Br)c1ccc(N2CCCC2)nc1
ASD01901080	O=C(COc1ccccc1Br)c1ccc(NCCN2CCOCC2)nc1
ASD01901081	O=C(COc1ccccc1Br)c1ccc(NC2Cc3ccccc3C2)nc1
ASD01901082	O=C(COc1ccccc1Br)c1ccc(N2CCOCC2)nc1
ASD01901083	CN1CCN(c2ccc(C(=O)COc3ccccc3Br)cn2)CC1
ASD01901084	COCCNc1ccc(C(=O)COc2ccccc2Br)cn1
ASD01901085	O=C(COc1ccccc1Br)c1ccc(NCCc2cccnc2)nc1
ASD01901086	O=C(COc1ccccc1Br)c1ccc(NC2CC2)nc1
ASD01901087	CCCNc1ccc(C(=O)COc2ccccc2Br)cn1
ASD01901088	O=C(COc1ccccc1Br)c1ccc(Oc2ccccc2Cl)nc1
ASD01901089	O=C(COc1ccccc1Br)c1ccc(NCCn2ccnc2)nc1
ASD01901090	O=C(CSc1ccccc1Br)c1ccc(Cl)nc1
ASD01901091	O=C(COc1ccccc1)c1ccc(Cl)nc1
ASD01901092	O=C(COc1ccccc1F)c1ccc(Cl)nc1
ASD01901093	O=C(COc1cccc(Br)c1)c1ccc(Cl)nc1
ASD01901094	COc1cccc(OCC(=O)c2ccc(Cl)nc2)c1
ASD01901095	CN(C)c1cccc(OCC(=O)c2ccc(Cl)nc2)c1
ASD01901096	COC(=O)c1cccc(OCC(=O)c2ccc(Cl)nc2)c1
ASD01901097	Cc1ccc(OCC(=O)c2ccc(Cl)nc2)cc1
ASD01901098	COc1ccc(OCC(=O)c2ccc(Cl)nc2)cc1
ASD01901099	O=C(COc1ccc(C(F)(F)F)cc1)c1ccc(Cl)nc1
ASD01901100	O=C(COc1cccnc1)c1ccc(Cl)nc1
ASD01901101	O=C(Cn1ccnc1)c1ccc(Cl)nc1
ASD01901102	O=C(COc1ccccc1-c1ccccc1)c1ccc(Cl)nc1
ASD01901103	O=C(COc1ccccc1-c1ccccn1)c1ccc(Cl)nc1
ASD01901104	O=C(COc1ccccc1-c1ccncc1)c1ccc(Cl)nc1
ASD01901105	O=C(COc1ccccc1-c1cccnc1)c1ccc(Cl)nc1
ASD01901106	O=C(COc1ccccc1-c1cncc2ccccc12)c1ccc(Cl)nc1
ASD01901107	O=C(COc1ccccc1C1CCCCC1)c1ccc(Cl)nc1
ASD01901108	O=C(COc1ccccc1-c1cncnc1)c1ccc(Cl)nc1
ASD01901109	O=C(COc1ccccc1-c1cc2ccccc2o1)c1ccc(Cl)nc1
ASD01901110	O=C(COc1ccccc1C1CC1)c1ccc(Cl)nc1
ASD01901111	Cn1cc(-c2ccccc2OCC(=O)c2ccc(Cl)nc2)cn1
ASD01901112	O=C(COc1ccccc1-c1ccsc1)c1ccc(Cl)nc1
ASD01901113	O=C1c2ccc(Br)cc2NC2(CCN(Cc3cnc(Br)s3)CC2)N1c1ccc(OC(F)(F)F)cc1
ASD01901114	COc1ccc(N2C(=O)c3ccccc3NC23CCN(Cc2ccccc2Cl)CC3)cc1
ASD01901115	CCc1ccc(CN2CC3(C2)Nc2ccccc2C(=O)N3c2ccc(OC)cc2)cc1
ASD01901116	Nc1cccnc1C(=O)Nc1ccc(F)c(Cl)c1
ASD01901117	Clc1ccc2nc(-c3ccccn3)[nH]c2c1
ASD01901118	Clc1cccc(Nc2nc3ccccc3o2)c1
ASD01901119	Cc1ccc(CN2CCC3(CC2)Nc2cc(Br)ccc2C(=O)N3c2ccc(OC(F)(F)F)cc2)o1
ASD01901120	Clc1cccc(Nc2n[nH]c3ccccc23)c1
ASD01901121	COc1ccc(N2C(=O)c3ccccc3NC23CCN(Cc2ccc(F)cc2)CC3)cc1
ASD01901122	COc1cccc(N2C(=O)c3ccccc3NC23CCN(Cc2cc(Cl)ccc2Cl)CC3)c1
ASD01901123	COc1ccc(N2C(=O)c3ccccc3NC23CCN(Cc2ccccc2C#N)CC3)cc1
ASD01901124	COc1ccc(N2C(=O)c3ccc(-c4ccc(CN(C)C)o4)cc3NC23CCN(Cc2ccc(F)c(F)c2)CC3)cc1
ASD01901125	O=C1c2ccc(Br)cc2NC2(CCN(Cc3cccnc3)CC2)N1c1ccc(OC(F)(F)F)cc1
ASD01901126	COc1ccc(N2C(=O)c3ccccc3NC23CN(Cc2c(F)cc(F)cc2F)C3)cc1
ASD01901127	COc1ncc([C@]2(C)CC(=O)N(c3c(F)cc(C#Cc4ccccc4)cc3F)C(=O)N2C)cn1
ASD01901128	CN1C(=O)N(c2c(F)cc(C#Cc3ccccc3)cc2F)C(=O)C[C@@]1(C)c1cnc(=O)[nH]c1
ASD01901129	COc1ccc([C@]2(C)CC(=O)N(c3c(F)cc(C#Cc4ccccc4)cc3F)C(=O)N2C)nn1
ASD01901130	CN1C(=O)N(c2c(F)cc(C#Cc3ccccc3)cc2F)C(=O)C[C@@]1(C)c1ccc(=O)[nH]n1
ASD01901131	CN1C(=O)N(c2c(F)cc(C#Cc3ccccc3)cc2F)C(=O)C[C@@]1(C)c1ccc(=O)n(C)n1
ASD01901132	CN1C(=O)N(c2c(F)cc(C#Cc3ccccc3)cc2F)C(=O)C[C@@]1(C)c1cnc2c(ccn2C)c1
ASD01901133	CN1C(=O)N(c2c(F)cc(C#Cc3ccccc3)cc2F)C(=O)C[C@@]1(C)c1ccc2nccn2n1
ASD01901134	CC12CC(=O)N(c3c(F)cc(C#Cc4ccccc4)cc3Cl)C(=O)N1CCNC2=O
ASD01901135	CN1C(=O)N(c2c(F)cc(C#Cc3ccccc3)cc2F)C(=O)CC1(C)C
ASD01901136	CN1C(=O)N(c2ccc(C#Cc3ccccc3)cc2Cl)C(=O)CC1(C)C
ASD01901137	CN1C(=O)N(c2ccc(C#Cc3ccccc3)cc2Cl)C(=O)CC12CCCCC2
ASD01901138	CN1C(=O)N(c2ccc(C#Cc3ccccc3)cc2Cl)C(=O)CC12CCOCC2
ASD01901139	CN1C(=O)N(c2ccc(C#Cc3ccccc3)cc2Cl)C(=O)CC12CCC2
ASD01901140	CN1C(=O)N(c2c(F)cc(C#Cc3ccccc3)cc2F)C(=O)CC12CCCC2
ASD01901141	CC1C(=O)N(c2c(F)cc(C#Cc3ccccc3)cc2F)C(=O)N(C)C1(C)C
ASD01901142	O=C1CC2COCCN2C(=O)N1c1c(F)cc(C#Cc2ccccc2)cc1F
ASD01901143	CN1C(=O)N(c2c(F)cc(C#Cc3cccnc3)cc2Cl)C(=O)CC1(C)C
ASD01901144	CCN1C(=O)N(c2c(F)cc(C#Cc3cccnc3)cc2Cl)C(=O)CC1(C)C
ASD01901145	CN1C(=O)N(c2c(F)cc(C#Cc3ccccc3)cc2F)C(=O)[C@H]2CCC[C@H]21
ASD01901146	CN1C(=O)N(c2c(F)cc(C#Cc3ccccc3)cc2F)C(=O)CC12CCOC2
ASD01901147	CN1C(=O)N(c2c(F)cc(C#Cc3ccccc3)cc2F)C(=O)CC1(C)c1ccccc1
ASD01901148	CN1C(=O)N(c2c(F)cc(C#Cc3ccccc3)cc2F)C(=O)[C@H]2CCC[C@]21C
ASD01901149	CN1C(=O)N(c2c(F)cc(C#Cc3cccnc3)cc2F)C(=O)CC1(C)c1ccccc1
ASD01901150	CCN1C(=O)N(c2c(F)cc(C#Cc3cccnc3)cc2F)C(=O)CC1(C)c1ccccc1
ASD01901151	CN1C(=O)N(c2c(F)cc(C#Cc3ccccc3)cc2F)C(=O)CC12CCCOC2
ASD01901152	CCC1(C)CC(=O)N(c2c(F)cc(C#Cc3ccccc3)cc2F)C(=O)N1C
ASD01901153	CN1C(=O)N(c2c(F)cc(C#Cc3cccnc3)cc2F)C(=O)C[C@]1(C)c1ccccc1
ASD01901154	CN1C(=O)N(c2c(F)cc(C#Cc3cccnc3)cc2F)C(=O)C[C@@]1(C)c1ccccc1
ASD01901155	CCC1(CC)CC(=O)N(c2c(F)cc(C#Cc3ccccc3)cc2F)C(=O)N1
ASD01901156	CCC1(CC)CC(=O)N(c2c(F)cc(C#Cc3ccccc3)cc2F)C(=O)N1C
ASD01901157	CN1C(=O)N(c2ccc(C#Cc3ccccc3)cn2)C(=O)CC1(C)c1ccccc1
ASD01901158	CN1C(=O)N(c2ccc(C#Cc3ccccc3)cc2)C(=O)CC1(C)c1ccccc1
ASD01901159	CC12CC(=O)N(c3c(F)cc(C#Cc4ccccc4)cc3F)C(=O)N1CCNC2=O
ASD01901160	CC(C)C1(C)CC(=O)N(c2c(F)cc(C#Cc3ccccc3)cc2F)C(=O)N1C
ASD01901161	CN1C(=O)N(c2c(F)cc(C#Cc3ccccc3)cc2F)C(=O)CC1(C)c1ccccn1
ASD01901162	CN1C(=O)N(c2c(F)cc(C#Cc3ccccc3)cc2F)C(=O)CC1(C)c1ccncc1
ASD01901163	CN1C(=O)N(c2c(F)cc(C#Cc3ccccc3)cc2F)C(=O)CC1(C)c1cccnc1
ASD01901164	COCC1(C)CC(=O)N(c2c(F)cc(C#Cc3ccccc3)cc2F)C(=O)N1C
ASD01901165	CN1C(=O)N(c2c(F)cc(C#Cc3cccnc3)cc2F)C(=O)CC1(C)C1CCCCC1
ASD01901166	CN1C(=O)N(c2ncc(C#Cc3ccccc3)cc2Cl)C(=O)CC1(C)c1ccccc1
ASD01901167	CN1C(=O)N(c2c(F)cc(C#Cc3cccnc3)cc2Cl)C(=O)CC1(C)c1cccnc1
ASD01901168	CN1C(=O)N(c2c(F)cc(C#Cc3cccnc3)cc2Cl)C(=O)CC1(C)c1ccccc1
ASD01901169	CN1CCN2C(=O)N(c3c(F)cc(C#Cc4ccccc4)cc3F)C(=O)CC2(C)C1=O
ASD01901170	CC(C)N1CCN2C(=O)N(c3c(F)cc(C#Cc4ccccc4)cc3F)C(=O)CC2(C)C1=O
ASD01901171	CC12CC(=O)N(c3c(F)cc(C#Cc4ccccc4)cc3F)C(=O)N1CCN(Cc1ccccc1)C2=O
ASD01901172	CC12CC(=O)N(c3c(F)cc(C#Cc4ccccc4)cc3F)C(=O)N1CCN(c1ccccc1)C2=O
ASD01901173	CN1C(=O)N(c2c(F)cc(C#Cc3cccnc3)cc2F)C(=O)CC1(C)c1cccc(Cl)c1
ASD01901174	CN1C(=O)N(c2c(F)cc(C#Cc3cccnc3)cc2F)C(=O)CC1(C)c1ccccc1Cl
ASD01901175	CN1C(=O)N(c2c(F)cc(C#Cc3cccnc3)cc2F)C(=O)CC1(C)c1ccc(Cl)cc1
ASD01901176	COc1cccc(C2(C)CC(=O)N(c3c(F)cc(C#Cc4cccnc4)cc3F)C(=O)N2C)c1
ASD01901177	CC(C)(C)C1(C)CC(=O)N(c2c(F)cc(C#Cc3ccccc3)cc2F)C(=O)N1
ASD01901178	CN1C(=O)N(c2c(F)cc(C#Cc3ccccc3)cc2F)C(=O)CC1(C)C(C)(C)C
ASD01901179	CN1C(=O)N(c2ncc(C#Cc3ccccc3)cc2F)C(=O)CC1(C)c1ccccc1
ASD01901180	CN1C(=O)N(c2ncc(C#Cc3ccccc3)cc2C(F)(F)F)C(=O)CC1(C)c1ccccc1
ASD01901181	CN1C(=O)N(c2ccc(C#Cc3ccccc3)cc2Cl)C(=O)CC1(C)c1ccccc1
ASD01901182	CCC1(c2ccccc2)CC(=O)N(c2c(F)cc(C#Cc3cccnc3)cc2F)C(=O)N1C
ASD01901183	CN1C(=O)N(c2c(F)cc(C#Cc3ccccc3)cc2F)C(=O)C[C@@]1(C)c1cccnc1
ASD01901184	CN1C(=O)N(c2ncc(C#Cc3ccccc3)cc2F)C(=O)C[C@@]1(C)c1cccnc1
ASD01901185	CN1C(=O)N(c2c(F)cc(C#Cc3ccccc3)cc2F)C(=O)CC1(C)c1ccc(Cl)nc1
ASD01901186	CCN1C(=O)N(c2c(F)cc(C#Cc3ccccc3)cc2F)C(=O)C[C@@]1(C)c1cccnc1
ASD01901187	CN1C(=O)N(c2c(F)cc(C#Cc3cccnc3)cc2F)C(=O)C[C@@]1(C)c1cccnc1
ASD01901188	Cc1ccc([C@]2(C)CC(=O)N(c3c(F)cc(C#Cc4ccccc4)cc3F)C(=O)N2C)cn1
ASD01901189	CN1C(=O)N(c2c(F)cc(C#Cc3ccccc3)cc2F)C(=O)C[C@@]1(C)c1ccncn1
ASD01901190	CN1C(=O)N(c2c(F)cc(C#Cc3ccccc3)cc2F)C(=O)C[C@@]1(C)c1cncnc1
ASD01901191	CN1C(=O)N(c2c(F)cc(C#Cc3ccccc3)cc2F)C(=O)C[C@@]1(C)c1cnccn1
ASD01901192	CN1C(=O)N(c2c(F)cc(C#Cc3ccccc3)cc2F)C(=O)C[C@@]1(C)c1cccnn1
ASD01901193	CN1C(=O)N(c2c(F)cc(C#Cc3ccccc3)cc2F)C(=O)C[C@@]1(C)c1cncc(F)c1
ASD01901194	CN1C(=O)N(c2c(F)cc(C#Cc3ccccc3)cc2F)C(=O)C[C@@]1(C)c1ccnc(Cl)c1
ASD01901195	CN1C(=O)N(c2c(F)cc(C#Cc3ccccc3)cc2F)C(=O)C[C@@]1(C)c1ccnnc1
ASD01901196	Cc1cc([C@]2(C)CC(=O)N(c3c(F)cc(C#Cc4ccccc4)cc3F)C(=O)N2C)ccn1
ASD01901197	COc1ccc([C@]2(C)CC(=O)N(c3c(F)cc(C#Cc4ccccc4)cc3F)C(=O)N2C)cn1
ASD01901198	CN1C(=O)N(c2c(F)cc(C#Cc3cccnc3)cc2F)C(=O)C[C@@]1(C)c1ccnc(Cl)c1
ASD01901199	CN1C(=O)N(c2c(F)cc(C#Cc3ccccc3)cc2F)C(=O)C[C@@]1(C)c1ccc(=O)[nH]c1
ASD01901200	CN1C(=O)N(c2c(F)cc(C#Cc3ccccc3)cc2F)C(=O)C[C@@]1(C)c1ccc(=O)n(C)c1
ASD01901201	CCn1cc([C@]2(C)CC(=O)N(c3c(F)cc(C#Cc4ccccc4)cc3F)C(=O)N2C)ccc1=O
ASD01901202	CC(C)n1cc([C@]2(C)CC(=O)N(c3c(F)cc(C#Cc4ccccc4)cc3F)C(=O)N2C)ccc1=O
ASD01901203	CC(C)Oc1ccc([C@]2(C)CC(=O)N(c3c(F)cc(C#Cc4ccccc4)cc3F)C(=O)N2C)cn1
ASD01901204	CC(C)N1C(=O)N(c2c(F)cc(C#Cc3ccccc3)cc2F)C(=O)C[C@@]1(C)c1cccnc1
ASD01901205	CN1C(=O)N(c2c(F)cc(C#Cc3ccccc3)cc2Cl)C(=O)C[C@@]1(C)c1cccnc1
ASD01901206	CN1C(=O)N(c2c(F)cc(C#Cc3cccnc3)cc2F)C(=O)CC1(c1ccccc1)C(F)(F)F
ASD01901207	COc1cc([C@]2(C)CC(=O)N(c3c(F)cc(C#Cc4ccccc4)cc3F)C(=O)N2C)ccn1
ASD01901208	CN1C(=O)N(c2c(F)cc(C#Cc3ccccc3)cc2F)C(=O)C[C@@]1(C)c1cc[nH]c(=O)c1
ASD01901209	CN1C(=O)N(c2c(F)cc(C#Cc3ccccc3)cc2F)C(=O)C[C@@]1(C)c1ccn(C)c(=O)c1
ASD01901210	Cc1nccc([C@]2(C)CC(=O)N(c3c(F)cc(C#Cc4ccccc4)cc3F)C(=O)N2C)n1
ASD01901211	CCN1C(=O)N(c2c(F)cc(C#Cc3ccccc3)cc2F)C(=O)C[C@@]1(C)c1ccnc(C)c1
ASD01901212	CN1C(=O)N(c2c(F)cc(C#Cc3ccccc3)cc2F)C(=O)C[C@@]1(C)c1ccncc1
ASD01901213	C(#Cc1ccnc2ccccc12)c1ccccc1
ASD01901214	Fc1cccc(C#Cc2ccnc3ccccc23)c1
ASD01901215	C(#Cc1ccnc2ccccc12)c1ccsc1
ASD01901216	Fc1ccc(C#Cc2ccnc3ccccc23)cc1
ASD01901217	Fc1ccc(C#Cc2ccnc3ccccc23)cc1F
ASD01901218	C(#Cc1ccnc2ccccc12)c1cccs1
ASD01901219	Fc1ccccc1C#Cc1ccnc2ccccc12
ASD01901220	Fc1ccccc1C#CC1=CC=NC2NC=CC12
ASD01901221	Clc1cccc(C#Cc2ccnc3ccccc23)c1
ASD01901222	Cn1c(=O)n(-c2ccc(C#Cc3ccccc3)cc2Cl)c(=O)c2ccccc21
ASD01901223	Cc1cccc2c(=O)n(-c3ccc(C#Cc4ccccc4)cc3Cl)c(=O)n(C)c12
ASD01901224	Cn1c(=O)n(-c2ccc(C#Cc3ccccc3)cc2Cl)c(=O)c2cccc(Cl)c21
ASD01901225	Cn1c(=O)n(-c2ccc(C#Cc3ccccc3)cc2Cl)c(=O)c2ccc(Cl)cc21
ASD01901226	Cc1ccc2c(=O)n(-c3ccc(C#Cc4ccccc4)cc3Cl)c(=O)n(C)c2c1
ASD01901227	O=c1[nH]c2ncccc2c(=O)n1-c1ccc(C#Cc2ccccc2)cc1Cl
ASD01901228	Cn1c(=O)n(-c2ccc(C#Cc3ccccc3)cc2Cl)c(=O)c2cccnc21
ASD01901229	CCc1cccc2c(=O)n(-c3ccc(C#Cc4ccccc4)cc3Cl)c(=O)n(C)c12
ASD01901230	Cn1c(=O)n(-c2ccc(C#Cc3ccccc3)cc2Cl)c(=O)c2ncccc21
ASD01901231	Cn1c(=O)n(-c2ccc(C#Cc3ccccc3)cc2Cl)c(=O)c2cnccc21
ASD01901232	Cn1cnc2c1c(=O)n(-c1ccc(C#Cc3ccccc3)cc1Cl)c(=O)n2C
ASD01901233	O=c1c2cccc3c2n(c(=O)n1-c1ccc(C#Cc2ccccc2)cc1Cl)CC3
ASD01901234	CC(C)n1c(=O)n(-c2ccc(C#Cc3ccccc3)cc2Cl)c(=O)c2ccccc21
ASD01901235	CCn1c(=O)n(-c2ccc(C#Cc3ccccc3)cc2Cl)c(=O)c2ccccc21
ASD01901236	Cn1c(=O)n(-c2ccc(C#Cc3ccccc3)cc2Cl)c(=O)c2nccnc21
ASD01901237	O=c1[nH]c2nccnc2c(=O)n1-c1ccc(C#Cc2ccccc2)cc1Cl
ASD01901238	Cn1c(=O)n(-c2ccc(C#Cc3ccccc3)cc2Cl)c(=O)c2cncnc21
ASD01901239	Cn1c(=O)n(-c2ccc(C#Cc3ccccc3)cc2Cl)c(=O)c2cc(F)ccc21
ASD01901240	Cn1c(=O)n(-c2ccc(C#Cc3ccccc3)cc2Cl)c(=O)c2ccc(F)c(F)c21
ASD01901241	Cc1csc2c(=O)n(-c3ccc(C#Cc4ccccc4)cc3Cl)c(=O)n(C)c12
ASD01901242	CC(C)n1c(=O)n(-c2ccc(C#Cc3ccccc3)cc2Cl)c(=O)c2nccnc21
ASD01901243	CC(C)n1c(=O)n(-c2ccc(C#Cc3cccnc3)cc2Cl)c(=O)c2nccnc21
ASD01901244	Cn1c(=O)n(-c2c(F)cc(C#Cc3ccccc3)cc2F)c(=O)c2ccccc21
ASD01901245	Cc1cccc2c(=O)n(-c3c(F)cc(C#Cc4ccccc4)cc3F)c(=O)n(C)c12
ASD01901246	Cn1c(=O)n(-c2c(F)cc(C#Cc3ccccc3)cc2F)c(=O)c2cccnc21
ASD01901247	Cc1ccc2c(=O)n(-c3c(F)cc(C#Cc4ccccc4)cc3F)c(=O)n(C)c2c1
ASD01901248	Cc1csc2c(=O)n(-c3c(F)cc(C#Cc4ccccc4)cc3F)c(=O)n(C)c12
ASD01901249	Cc1ccnc(Nc2cc(-c3cn[nH]c3)c(C)s2)n1
ASD01901250	Cc1csc2c(=O)n(-c3c(F)cc(C#Cc4cccnc4)cc3F)c(=O)n(C)c12
ASD01901251	O=c1c2cccc3c2n(c(=O)n1-c1c(F)cc(C#Cc2cccnc2)cc1F)CC3
ASD01901252	O=c1[nH]c2ncsc2c(=O)n1-c1c(F)cc(C#Cc2ccccc2)cc1F
ASD01901253	Cn1c(=O)n(-c2c(F)cc(C#Cc3ccccc3)cc2F)c(=O)c2scnc21
ASD01901254	Cn1cc2c(n1)c(=O)n(-c1c(F)cc(C#Cc3ccccc3)cc1F)c(=O)n2C
ASD01901255	CN1C(=O)N(c2c(F)cc(C#Cc3ccccc3)cc2F)C(=O)C2C1=CNN2C
ASD01901256	CC(C)n1c(=O)n(-c2c(F)cc(C#Cc3ccccc3)cc2F)c(=O)c2nn(C)cc21
ASD01901257	CC(C)n1c(=O)n(-c2c(F)cc(C#Cc3ccccc3)cc2F)c(=O)c2c1cnn2C
ASD01901258	CC(C)n1c(=O)n(-c2c(F)cc(C#Cc3ccccc3)cc2F)c(=O)c2cccnc21
ASD01901259	Cc1ccnc2c(=O)n(-c3c(F)cc(C#Cc4ccccc4)cc3F)c(=O)n(C)c12
ASD01901260	Cn1c(=O)n(-c2c(F)cc(C#Cc3ccccc3)cc2F)c(=O)c2nsnc21
ASD01901261	CC(C)n1c(=O)n(-c2c(F)cc(C#Cc3ccccc3)cc2F)c(=O)c2nsnc21
ASD01901262	Cc1cccc2c1c(=O)n(-c1ccc(C#Cc3ccccc3)cc1Cl)c(=O)n2C
ASD01901263	CC(C)n1c(=O)n(-c2c(F)cc(C#Cc3cccnc3)cc2Cl)c(=O)c2ccccc21
ASD01901264	Cc1cccc2c(=O)n(-c3c(F)cc(C#Cc4cccnc4)cc3Cl)c(=O)n(C)c12
ASD01901265	Cn1c(=O)n(-c2ncc(C#Cc3ccccc3)cc2Cl)c(=O)c2ccccc21
ASD01901266	CC(C)n1c(=O)n(-c2ncc(C#Cc3ccccc3)cc2Cl)c(=O)c2ccccc21
ASD01901267	Cc1cccc2c(=O)n(-c3ncc(C#Cc4ccccc4)cc3Cl)c(=O)n(C)c12
ASD01901268	O=c1c2cccc3c2n(c(=O)n1-c1ncc(C#Cc2ccccc2)cc1Cl)CC3
ASD01901269	Cn1c(=O)n(-c2ncc(C#Cc3ccccc3)cc2C(F)(F)F)c(=O)c2ccccc21
ASD01901270	Cc1cccc2c(=O)n(-c3ncc(C#Cc4ccccc4)cc3F)c(=O)n(C)c12
ASD01901271	COCCn1c(=O)n(-c2ncc(C#Cc3ccccc3)cc2Cl)c(=O)c2ccccc21
ASD01901272	Cn1c(=O)n(-c2ccc(C#Cc3ccccc3)cc2Cl)c(=O)c2sc(N3CCOCC3)nc21
ASD01901273	Cn1c(=O)n(-c2ccc(C#Cc3ccccc3)cc2Cl)c(=O)c2scnc21
ASD01901274	O=c1c2ccccc2n(C2CCC2)c(=O)n1-c1ccc(C#Cc2ccccc2)cc1Cl
ASD01901275	CC(C)c1cccc2c(=O)n(-c3ccc(C#Cc4ccccc4)cc3Cl)c(=O)n(C)c12
ASD01901276	CC(C)n1c(=O)n(-c2ccc(C#Cc3ccccc3)cn2)c(=O)c2ccccc21
ASD01901277	CC(C)n1c(=O)n(-c2ncc(C#Cc3ccccc3)cc2F)c(=O)c2nn(C)cc21
ASD01901278	CC(C)n1c(=O)n(-c2c(F)cc(C#Cc3cccnc3)cc2F)c(=O)c2nn(C)cc21
ASD01901279	CC(C)n1c(=O)n(-c2c(F)cc(C#Cc3cccnc3)cc2Cl)c(=O)c2nn(C)cc21
ASD01901280	CC(C)n1c(=O)n(-c2ncc(C#Cc3cccnc3)cc2Cl)c(=O)c2nn(C)cc21
ASD01901281	CC(C)n1c(=O)n(-c2ncc(C#Cc3ccccc3)cc2Cl)c(=O)c2nn(C)cc21
ASD01901282	Cn1c(=O)n(-c2c(F)cc(C#Cc3ccccc3)cc2F)c(=O)c2nccc(Cl)c21
ASD01901283	Cn1cc2c(=O)n(-c3c(F)cc(C#Cc4ccccc4)cc3F)c(=O)n(C)c2n1
ASD01901284	Cn1ncc2c(=O)n(-c3c(F)cc(C#Cc4ccccc4)cc3F)c(=O)n(C)c21
ASD01901285	CC(C)n1c(=O)n(-c2c(F)cc(C#Cc3ccccc3)cc2F)c(=O)c2c[nH]nc21
ASD01901286	COc1cccc2c(=O)n(-c3ccc(C#Cc4ccccc4)cc3Cl)c(=O)n(C)c12
ASD01901287	O=c1c2ccccc2n(C2COC2)c(=O)n1-c1c(F)cc(C#Cc2ccccc2)cc1F
ASD01901288	Cn1c(=O)n(-c2ccc(C#Cc3ccccc3)cc2Cl)c(=O)c2ncsc21
ASD01901289	CC(C)n1c(=O)n(-c2c(F)cc(C#Cc3ccccc3)cc2F)c(=O)c2nccnc21
ASD01901290	Cn1cnc2c1c(=O)n(-c1c(F)cc(C#Cc3ccccc3)cc1F)c(=O)n2C
ASD01901291	COc1cccc2c(=O)n(-c3c(F)cc(C#Cc4ccccc4)cc3F)c(=O)n(C)c12
ASD01901292	O=c1c2ccccc2n(C2COC2)c(=O)n1-c1c(F)cc(C#Cc2cccnc2)cc1Cl
ASD01901293	CC(C)n1c(=O)n(-c2c(F)cc(C#Cc3ccccc3)cc2C(F)(F)F)c(=O)c2ccccc21
ASD01901294	Cc1cccc2c(=O)n(-c3c(F)cc(C#Cc4cccnc4)cc3F)c(=O)n(C)c12
ASD01901295	Cn1c(=O)n(-c2c(F)cc(C#Cc3ccccc3)cc2F)c(=O)c2cccc(OCC(F)F)c21
ASD01901296	c1ccc(-c2nc3ccccc3nc2-c2ccnc3ccccc23)cc1
ASD01901297	Oc1ccc(-c2nc3ccccc3nc2-c2ccccc2)cc1
ASD01901298	OC1CCN(c2nc3ccccc3nc2-c2ccccc2)CC1
ASD01901299	Fc1ccc(-c2nc3ccccc3nc2-c2cccc3[nH]ccc23)cc1F
ASD01901300	Cc1cccc2nc(-c3ccccc3)c(-c3ccccc3)nc12
ASD01901301	c1ccc(-c2nc3ccccc3nc2-c2cccc3cccnc23)cc1
ASD01901302	CC(=O)c1cccc2nc(-c3ccccc3)c(-c3ccccc3)nc12
ASD01901303	c1ccc(-c2nc3c(nc2-c2ccccc2)CCCC3)cc1
ASD01901304	Fc1ccccc1-c1nc2ccccc2nc1-c1ccccc1F
ASD01901305	Fc1ccc(-c2nc3ccccc3nc2-c2ccccc2)cc1F
ASD01901306	Fc1ccccc1-c1cnc2nc(COc3ccccc3)cn2c1
ASD01901307	c1ccc(OCc2cn3cc(-c4ccccc4)cnc3n2)cc1
ASD01901308	Fc1ccc(-c2cnc3nc(COc4ccccc4)cn3c2)c(F)c1
ASD01901309	COc1ccccc1-c1cnc2nc(COc3ccccc3)cn2c1
ASD01901310	Cc1ccccc1-c1cnc2nc(COc3ccccc3)cn2c1
ASD01901311	Cc1cc(F)ccc1-c1cnc2nc(COc3ccccc3)cn2c1
ASD01901312	Fc1cccc(-c2cnc3nc(COc4ccccc4)cn3c2)c1F
ASD01901313	Fc1ccc(-c2cnc3nc(COc4ccccc4)cn3c2)cc1
ASD01901314	Nc1cccc(-c2cnc3nc(COc4ccccc4)cn3c2)c1
ASD01901315	Nc1ccccc1-c1cnc2nc(COc3ccccc3)cn2c1
ASD01901316	Cc1ccc(N)cc1-c1cnc2nc(COc3ccccc3)cn2c1
ASD01901317	Nc1cc(-c2cnc3nc(COc4ccccc4)cn3c2)ccc1F
ASD01901318	Fc1ccc(-c2cnc3nc(COc4ccccc4)cn3c2)cc1Cl
ASD01901319	CN(C)c1ccccc1-c1cnc2nc(COc3ccccc3)cn2c1
ASD01901320	Fc1ccc(-c2cnc3nc(COc4ccccc4)cn3c2)c(Cl)c1
ASD01901321	Oc1ccccc1-c1cnc2nc(COc3ccccc3)cn2c1
ASD01901322	Oc1cccc(-c2cnc3nc(COc4ccccc4)cn3c2)c1
ASD01901323	Fc1ccc(-c2cnc3nc(COc4ccccc4)cn3c2)c(C(F)(F)F)c1
ASD01901324	Fc1ccc(-c2cnc3nc(COc4ccccc4)cn3c2)cc1F
ASD01901325	COc1cc(F)ccc1-c1cnc2nc(COc3ccccc3)cn2c1
ASD01901326	COc1cc(-c2cnc3nc(COc4ccccc4)cn3c2)ccc1F
ASD01901327	COc1cc(Cl)ccc1-c1cnc2nc(COc3ccccc3)cn2c1
ASD01901328	COc1cc(C#N)ccc1-c1cnc2nc(COc3ccccc3)cn2c1
ASD01901329	Fc1ccc(-c2cnc3nc(COc4ccccc4)cn3c2)c2c1OCO2
ASD01901330	OCc1cc(F)ccc1-c1cnc2nc(COc3ccccc3)cn2c1
ASD01901331	CSc1cc(F)ccc1-c1cnc2nc(COc3ccccc3)cn2c1
ASD01901332	Nc1cc(F)ccc1-c1cnc2nc(COc3ccccc3)cn2c1
ASD01901333	COc1cc(-c2cnc3nc(COc4ccccc4)cn3c2)c(F)cc1F
ASD01901334	Fc1ncccc1-c1cnc2nc(COc3ccccc3)cn2c1
ASD01901335	COc1ccc(-c2cnc3nc(COc4ccccc4)cn3c2)cn1
ASD01901336	Fc1ccc(-c2cnc3nc(COc4ccccc4)cn3c2)cn1
ASD01901337	Cc1ccncc1-c1cnc2nc(COc3ccccc3)cn2c1
ASD01901338	Fc1ccc(-c2cnc3nc(COc4ccccc4)cn3c2)c(F)n1
ASD01901339	Clc1ccc(-c2cnc3nc(COc4ccccc4)cn3c2)cn1
ASD01901340	Fc1cc(-c2cnc3nc(COc4ccccc4)cn3c2)ccn1
ASD01901341	Clc1cnccc1-c1cnc2nc(COc3ccccc3)cn2c1
ASD01901342	Clc1ccc(-c2cnc3nc(COc4ccccc4)cn3c2)cc1
ASD01901343	Cc1cc(F)ncc1-c1cnc2nc(COc3ccccc3)cn2c1
ASD01901344	Cc1cc(-c2cnc3nc(COc4ccccc4)cn3c2)cnc1F
ASD01901345	Fc1ccc(-c2cnc3nc(COc4ccccc4)cn3c2)nc1
ASD01901346	Fc1cccc(OCc2cn3cc(-c4ccc(F)cc4F)cnc3n2)c1
ASD01901347	COc1cc(F)ccc1-c1cnc2nc(COc3cccc(F)c3)cn2c1
ASD01901348	Oc1cc(-c2cnc3nc(COc4cccc(F)c4)cn3c2)ccc1F
ASD01901349	Nc1ccccc1-c1cnc2nc(COc3cccc(F)c3)cn2c1
ASD01901350	Fc1cccc(OCc2cn3cc(-c4ccncc4Cl)cnc3n2)c1
ASD01901351	Cc1ccncc1-c1cnc2nc(COc3cccc(F)c3)cn2c1
ASD01901352	Fc1ccc(OCc2cn3cc(-c4ccc(F)cc4F)cnc3n2)cc1
ASD01901353	Cc1cc(F)ccc1-c1cnc2nc(COc3ccc(F)cc3)cn2c1
ASD01901354	Fc1ccc(OCc2cn3cc(-c4ccncc4Cl)cnc3n2)cc1
ASD01901355	Cc1cccc(C)c1-c1cnc2nc(COc3ccc(F)cc3)cn2c1
ASD01901356	Fc1ccc(OCc2cn3cc(-c4ccc(F)nc4)cnc3n2)cc1
ASD01901357	Oc1ccc(OCc2cn3cc(-c4ccc(F)cc4)cnc3n2)cc1
ASD01901358	Fc1ccc(OCc2cn3cc(-c4ccc(F)cc4)cnc3n2)cc1
ASD01901359	Fc1ccc(-c2cnc3nc(COc4cccc(F)c4)cn3c2)cc1
ASD01901360	Oc1cc(-c2cnc3nc(COc4ccc(F)cc4)cn3c2)ccc1F
ASD01901361	Fc1ccc(OCc2cn3cc(-c4ccccc4)cnc3n2)cc1
ASD01901362	Oc1cc(F)ccc1-c1cnc2nc(COc3cccc(F)c3)cn2c1
ASD01901363	Oc1cc(F)ccc1-c1cnc2nc(COc3ccc(F)cc3)cn2c1
ASD01901364	[2H]c1c([2H])c([2H])c(OCc2cn3cc(-c4ccc(F)cc4)cnc3n2)c([2H])c1[2H]
ASD01901365	Cc1ccccc1-c1cnc2nc(COc3ccc(F)cc3)cn2c1
ASD01901366	Cc1ccc(C)c(-c2cnc3nc(COc4ccc(F)cc4)cn3c2)c1
ASD01901367	Fc1ccc(OCc2cn3cc(-c4ccnc(F)c4)cnc3n2)cc1
ASD01901368	Oc1ccccc1-c1cnc2nc(COc3ccc(F)cc3)cn2c1
ASD01901369	Cc1ccc(-c2cnc3nc(COc4ccc(F)cc4)cn3c2)c(F)c1
ASD01901370	Fc1ccc(OCc2cn3cc(-c4ccc(C(F)(F)F)nc4)cnc3n2)cc1
ASD01901371	Nc1ccccc1-c1cnc2nc(COc3ccc(F)cc3)cn2c1
ASD01901372	Fc1ccc(OCc2cn3cc(-c4ccc(F)cc4Cl)cnc3n2)cc1
ASD01901373	COc1cc(C#N)ccc1-c1cnc2nc(COc3ccc(F)cc3)cn2c1
ASD01901374	COc1cc(Cl)ccc1-c1cnc2nc(COc3ccc(F)cc3)cn2c1
ASD01901375	Nc1cc(-c2cnc3nc(COc4ccc(F)cc4)cn3c2)ccc1F
ASD01901376	Cc1cccc(OCc2cn3cc(-c4ccc(F)nc4F)cnc3n2)c1
ASD01901377	Cc1ccc(-c2cnc3nc(COc4ccc(F)cc4)cn3c2)cc1N
ASD01901378	Nc1cc(F)c(F)cc1-c1cnc2nc(COc3ccc(F)cc3)cn2c1
ASD01901379	Cc1ccc(-c2cnc3nc(COc4ccc(F)cc4)cn3c2)c(N)c1
ASD01901380	Nc1cc(Cl)ccc1-c1cnc2nc(COc3ccc(F)cc3)cn2c1
ASD01901381	Cc1ccc(N)c(-c2cnc3nc(COc4ccc(F)cc4)cn3c2)c1
ASD01901382	Nc1cc(F)ccc1-c1cnc2nc(COc3ccc(F)cc3)cn2c1
ASD01901383	Cc1ccncc1-c1cnc2nc(COc3ccc(F)cc3)cn2c1
ASD01901384	Fc1cccc(OCc2cn3cc(-c4ccnc(F)c4)cnc3n2)c1
ASD01901385	Fc1cccc(OCc2cn3cc(-c4ccc(C(F)(F)F)nc4)cnc3n2)c1
ASD01901386	Fc1cccc(OCc2cn3cc(-c4ccc(F)nc4)cnc3n2)c1
ASD01901387	Fc1cccc(OCc2cn3cc(-c4cccnc4F)cnc3n2)c1
ASD01901388	Fc1ccc(OCc2cn3cc(-c4cnc(F)c(F)c4)cnc3n2)cc1
ASD01901389	COc1ccc(-c2cnc3nc(COc4ccc(F)cc4)cn3c2)cc1N
ASD01901390	Fc1ccc(OCc2cn3cc(-c4ccc(F)cn4)cnc3n2)cc1
ASD01901391	COc1ccc(-c2cnc3nc(COc4ccc(F)cc4)cn3c2)nc1
ASD01901392	Fc1ccc(OCc2cn3cc(-c4cnccc4Cl)cnc3n2)cc1
ASD01901393	Fc1ccc(OCc2cn3cc(-c4cncc(Cl)c4)cnc3n2)cc1
ASD01901394	COc1cncc(-c2cnc3nc(COc4ccc(F)cc4)cn3c2)c1
ASD01901395	Oc1ccc(-c2cnc3nc(COc4ccc(F)cc4)cn3c2)cn1
ASD01901396	Cc1cc(-c2cnc3nc(COc4ccc(F)cc4)cn3c2)cnc1F
ASD01901397	Cc1ccc(-c2cnc3nc(COc4ccc(F)cc4)cn3c2)cn1
ASD01901398	Fc1ccc(-c2cnc3nc(COc4cccc(F)c4)cn3c2)nc1
ASD01901399	Fc1cccc(OCc2cn3cc(-c4ccc(F)cc4C(F)(F)F)cnc3n2)c1
ASD01901400	COc1cc(C#N)ccc1-c1cnc2nc(COc3cccc(F)c3)cn2c1
ASD01901401	OCc1cc(F)ccc1-c1cnc2nc(COc3cccc(F)c3)cn2c1
ASD01901402	OCc1cc(F)ccc1-c1cnc2nc(COc3ccc(F)cc3)cn2c1
ASD01901403	CSc1cc(F)ccc1-c1cnc2nc(COc3ccc(F)cc3)cn2c1
ASD01901404	COc1cc(-c2cnc3nc(COc4ccc(F)cc4)cn3c2)ccn1
ASD01901405	Cc1ccc(N)c(-c2cnc3nc(COc4cccc(F)c4)cn3c2)c1
ASD01901406	Nc1cc(F)ccc1-c1cnc2nc(COc3cccc(F)c3)cn2c1
ASD01901407	Fc1ccc(-c2cnc3nc(COc4ccccn4)cn3c2)cc1
ASD01901408	Cc1ccccc1-c1cnc2nc(COc3ccccn3)cn2c1
ASD01901409	COc1cc(F)ccc1-c1cnc2nc(COc3ccccn3)cn2c1
ASD01901410	Fc1ccc(-c2cnc3nc(COc4ccccn4)cn3c2)c(F)c1
ASD01901411	Cc1cc(F)ccc1-c1cnc2nc(COc3ccccn3)cn2c1
ASD01901412	Fc1cccc(-c2cnc3nc(COc4ccccn4)cn3c2)c1F
ASD01901413	Cc1ccc(F)cc1-c1cnc2nc(COc3ccccn3)cn2c1
ASD01901414	Cc1c(F)cccc1-c1cnc2nc(COc3ccccn3)cn2c1
ASD01901415	Fc1ccc(-c2cnc3nc(COc4ccccn4)cn3c2)c2c1OCO2
ASD01901416	COc1cc(Cl)ccc1-c1cnc2nc(COc3ccccn3)cn2c1
ASD01901417	COc1c(F)cccc1-c1cnc2nc(COc3ccccn3)cn2c1
ASD01901418	Fc1ccc(-c2cnc3nc(COc4ccccn4)cn3c2)c(C(F)(F)F)c1
ASD01901419	Cc1cc(F)ccc1-c1cnc2nc(COc3ccc(F)cn3)cn2c1
ASD01901420	CCc1ccccc1-c1cnc2nc(COc3ccccn3)cn2c1
ASD01901421	Cc1cc(F)ccc1-c1cnc2nc(COc3cc(F)ccn3)cn2c1
ASD01901422	Cc1ccc(-c2cnc3nc(COc4ccccn4)cn3c2)c(F)c1
ASD01901423	COc1cc(F)ccc1-c1cnc2nc(COc3cc(F)ccn3)cn2c1
ASD01901424	Fc1ccc(OCc2cn3cc(-c4ccc(F)cc4C(F)(F)F)cnc3n2)nc1
ASD01901425	Fc1ccnc(OCc2cn3cc(-c4ccc(F)cc4F)cnc3n2)c1
ASD01901426	COc1c(F)cccc1-c1cnc2nc(COc3cc(F)ccn3)cn2c1
ASD01901427	Fc1ccnc(OCc2cn3cc(-c4cccc(F)c4F)cnc3n2)c1
ASD01901428	Fc1ccc(-c2cnc3nc(COc4cc(F)ccn4)cn3c2)cc1
ASD01901429	Cc1c(F)cccc1-c1cnc2nc(COc3ccc(F)cn3)cn2c1
ASD01901430	Fc1ccnc(OCc2cn3cc(-c4ccc(F)cc4C(F)(F)F)cnc3n2)c1
ASD01901431	Cc1ccccc1-c1cnc2nc(COc3ccc(F)cn3)cn2c1
ASD01901432	Cc1cc(Cl)ccc1-c1cnc2nc(COc3ccc(F)cn3)cn2c1
ASD01901433	Cc1ccc(-c2cnc3nc(COc4ccc(F)cn4)cn3c2)c(C)c1
ASD01901434	Fc1ccc(-c2cnc3nc(COc4ccc(F)cn4)cn3c2)cc1
ASD01901435	FC(F)(F)c1ccc(-c2cnc3nc(COc4ccccn4)cn3c2)cn1
ASD01901436	Fc1ccc(OCc2cn3cc(-c4ccc(C(F)(F)F)nc4)cnc3n2)nc1
ASD01901437	Fc1ccc(-c2cnc3nc(COc4ccccn4)cn3c2)nc1
ASD01901438	Nc1cc(-c2cnc3nc(COc4ccc(F)cn4)cn3c2)ccc1F
ASD01901439	Nc1cc(-c2cnc3nc(COc4ccccn4)cn3c2)ccc1F
ASD01901440	OCc1cc(F)ccc1-c1cnc2nc(COc3ccccn3)cn2c1
ASD01901441	COc1cc(C#N)ccc1-c1cnc2nc(COc3ccccn3)cn2c1
ASD01901442	COc1cc(C#N)ccc1-c1cnc2nc(COc3ccc(F)cn3)cn2c1
ASD01901443	CSc1cc(F)ccc1-c1cnc2nc(COc3ccccn3)cn2c1
ASD01901444	OCc1cc(F)ccc1-c1cnc2nc(COc3ccc(F)cn3)cn2c1
ASD01901445	N#Cc1ccc(-c2cnc3nc(COc4ccccn4)cn3c2)cc1
ASD01901446	COCc1cc(F)ccc1-c1cnc2nc(COc3ccccn3)cn2c1
ASD01901447	OCc1cc(C(F)(F)F)ccc1-c1cnc2nc(COc3ccccn3)cn2c1
ASD01901448	CC(C)c1ccccc1-c1cnc2nc(COc3ccccn3)cn2c1
ASD01901449	O=Cc1ccc(-c2cnc3nc(COc4ccccn4)cn3c2)c(C(F)(F)F)c1
ASD01901450	FC(F)(F)c1cc(Cl)ccc1-c1cnc2nc(COc3ccccn3)cn2c1
ASD01901451	Fc1ccc(-c2cnc3nc(COc4cccnc4)cn3c2)cc1
ASD01901452	COc1cc(F)ccc1-c1cnc2nc(COc3cccnc3)cn2c1
ASD01901453	Fc1ccc(-c2cnc3nc(COc4cccnc4)cn3c2)c(F)c1
ASD01901454	Cc1cc(F)ccc1-c1cnc2nc(COc3cccnc3)cn2c1
ASD01901455	Oc1cc(F)ccc1-c1cnc2nc(COc3cccnc3)cn2c1
ASD01901456	COc1cc(F)ccc1-c1cnc2nc(COc3ccncc3)cn2c1
ASD01901457	Fc1ccc(-c2cnc3nc(COc4ccncc4)cn3c2)c(F)c1
ASD01901458	Cc1ccccc1-c1cnc2nc(COc3cncc(F)c3)cn2c1
ASD01901459	Cc1cc(F)ccc1-c1cnc2nc(COc3cncc(F)c3)cn2c1
ASD01901460	COc1cc(F)ccc1-c1cnc2nc(COc3cncc(F)c3)cn2c1
ASD01901461	Oc1cc(F)ccc1-c1cnc2nc(COc3cncc(F)c3)cn2c1
ASD01901462	Fc1ccc(-c2cnc3nc(COc4ccc(F)nc4)cn3c2)c(F)c1
ASD01901463	Cc1cc(F)ccc1-c1cnc2nc(COc3ccc(F)nc3)cn2c1
ASD01901464	Cc1cc(F)ccc1-c1cnc2nc(COc3cccnc3F)cn2c1
ASD01901465	Cc1cc(F)ccc1-c1cnc2nc(COc3cncc(Cl)c3)cn2c1
ASD01901466	Fc1ccc(-c2cnc3nc(COc4ccnc(F)c4)cn3c2)c(F)c1
ASD01901467	Cc1cc(F)ccc1-c1cnc2nc(COc3ccnc(F)c3)cn2c1
ASD01901468	COc1cc(F)ccc1-c1cnc2nc(COc3ccnc(F)c3)cn2c1
ASD01901469	Fc1ccc(-c2cnc3nc(COc4ccnc(F)c4)cn3c2)cc1
ASD01901470	Fc1cc(OCc2cn3cc(-c4cccc(F)c4F)cnc3n2)ccn1
ASD01901471	Fc1cc(OCc2cn3cc(-c4ccccc4F)cnc3n2)ccn1
ASD01901472	Oc1cc(F)ccc1-c1cnc2nc(COc3ccnc(F)c3)cn2c1
ASD01901473	Cc1ccccc1-c1cnc2nc(COc3ccnc(F)c3)cn2c1
ASD01901474	Oc1ccccc1-c1cnc2nc(COc3ccnc(F)c3)cn2c1
ASD01901475	OCc1cc(F)ccc1-c1cnc2nc(COc3ccnc(F)c3)cn2c1
ASD01901476	Fc1ccc(-c2cnc3nc(COc4cncc(F)c4)cn3c2)cc1
ASD01901477	Fc1ccc(-c2cnc3nc(COc4ccnc(Cl)c4)cn3c2)cc1
ASD01901478	Fc1cncc(OCc2cn3cc(-c4ccc(F)cc4C(F)(F)F)cnc3n2)c1
ASD01901479	Fc1ccc(-c2cnc3nc(COc4ccnc(F)c4)cn3c2)c(C(F)(F)F)c1
ASD01901480	Nc1cc(F)ccc1-c1cnc2nc(COc3cncc(F)c3)cn2c1
ASD01901481	Nc1cc(F)ccc1-c1cnc2nc(COc3ccnc(F)c3)cn2c1
ASD01901482	OCc1cc(F)ccc1-c1cnc2nc(COc3cncc(F)c3)cn2c1
ASD01901483	Fc1ccc(-c2cnc3nc(COc4ccccc4)cn3n2)c(F)c1
ASD01901484	Fc1ccc(-c2cnc3nc(COc4ccncc4)cn3n2)c(F)c1
ASD01901485	Fc1ccc(-c2cnc3nc(COc4ccccn4)cn3n2)c(F)c1
ASD01901486	Fc1ccc(-c2cnc3nc(COc4ccccn4)cn3n2)cc1
ASD01901487	Cc1ccccc1-c1cnc2nc(COc3ccccn3)cn2n1
ASD01901488	Fc1ccc(-c2cnc3nc(COc4ccnc(F)c4)cn3n2)c(F)c1
ASD01901489	Cc1cc(F)ccc1-c1cnc2nc(COc3ccnc(F)c3)cn2n1
ASD01901490	Cc1ccccc1-c1cnc2nc(COc3ccnc(F)c3)cn2n1
ASD01901491	Fc1ccc(-c2cnc3nc(COc4ccccn4)cn3n2)c(C(F)(F)F)c1
ASD01901492	Cc1c(F)cccc1-c1cnc2nc(COc3ccccn3)cn2n1
ASD01901493	Cc1cc(F)ccc1-c1cnc2nc(COc3ccccn3)cn2n1
ASD01901494	FC(F)(F)c1cc(Cl)ccc1-c1cnc2nc(COc3ccccn3)cn2n1
ASD01901495	Cc1cc(Cl)ccc1-c1cnc2nc(COc3ccccn3)cn2n1
ASD01901496	Cc1cc(F)ccc1-c1cnc2nc(COc3cccc(F)n3)cn2n1
ASD01901497	Cc1cc(F)ccc1-c1cnc2nc(COc3ccc(F)cn3)cn2n1
ASD01901498	NC(=O)OCc1cc(F)ccc1-c1cnc2nc(COc3ccc(F)cc3)cn2c1
ASD01901499	NC(=O)OCc1cc(F)ccc1-c1cnc2nc(COc3ccccc3)cn2c1
ASD01901500	NC(=O)OCc1cc(F)ccc1-c1cnc2nc(COc3ccccn3)cn2c1
ASD01901501	CC(=O)OCc1cc(F)ccc1-c1cnc2nc(COc3ccccn3)cn2c1
ASD01901502	Fc1ccc(OCc2cn3cc(-c4ccc(F)cc4CCl)cnc3n2)cc1
ASD01901503	FCc1cc(F)ccc1-c1cnc2nc(COc3ccccn3)cn2c1
ASD01901504	FCc1cc(F)ccc1-c1cnc2nc(COc3ccc(F)cc3)cn2c1
ASD01901506	O=C(O)C1=CCCCC1C(=O)Nc1cc(Cl)cc(Cl)c1
ASD01901509	COc1cc(NC(=O)c2ccccn2)ccc1-c1noc(-c2ccccc2Cl)n1
ASD01901510	COc1cc(NC(=O)c2ccccn2)ccc1-c1noc(-c2ccccc2F)n1
ASD01901511	O=C(Nc1ccc(-c2noc(-c3ccccc3)n2)c(Cl)c1)c1ccccn1
ASD01901512	O=C(Nc1ccc(-c2noc(-c3ccccc3Cl)n2)c(C(F)(F)F)c1)c1ccccn1
ASD01901513	COc1cc(NC(=O)c2cccs2)ccc1-c1noc(-c2ccccc2Cl)n1
ASD01901522	O=C1C2Cc3ccccc3CN2C(=O)N1c1c(F)cc(C#Cc2ccccc2)cc1F
ASD01901523	O=C1C2CCc3ccccc3N2C(=O)N1c1c(F)cc(C#Cc2ccccc2)cc1F
ASD01901524	CC(C)N1C(=O)N(c2c(F)cc(C#Cc3ccccc3)cc2F)C(=O)C1C
ASD01901525	O=C1C2Cc3ccccc3N2C(=O)N1c1c(F)cc(C#Cc2ccccc2)cc1F
ASD01901526	C[C@H]1CCC[C@@H]2C(=O)N(c3c(F)cc(C#Cc4cccnc4)cc3Cl)C(=O)N12
ASD01901528	[2H]C([2H])([2H])NC(=O)c1nnc(NC(=O)C2CC2)cc1Nc1cccc(-c2ncn(C)n2)c1
ASD01901537	O/N=c1\cc(-c2cc3sccc3cn2)oc2ccc(CCCN3CCCCC3)cc12
ASD01901540	CCCc1nsc2cc(Nc3n[nH]c4nccnc34)ccc12
ASD01901541	O=C(NC1CC(F)(F)C1)c1nsc2cc(Nc3n[nH]c4cccnc34)ccc12
ASD01901542	CCC(C)c1nsc2cc(Nc3n[nH]c4cccnc34)cnc12
ASD01901543	CCc1nsc2cc(Nc3n[nH]c4cccnc34)cnc12
ASD01901544	CCCc1nsc2cc(Nc3n[nH]c4cccnc34)ccc12
ASD01901545	O=C(NC1CC(F)(F)C1)c1nsc2cc(Nc3n[nH]c4nccnc34)ccc12
ASD01901546	FC1(F)CCCN(Cc2nsc3cc(Nc4n[nH]c5cccnc45)cnc23)C1
ASD01901547	Cc1noc2c(F)cc(Nc3n[nH]c4nccnc34)cc12
ASD01901548	Cc1noc2ccc(Nc3n[nH]c4cccnc34)cc12
ASD01901549	COc1ccc(Cc2noc3cc(Nc4n[nH]c5cccnc45)ccc23)cn1
ASD01901550	c1cnc2c(Nc3ccc4c(Cc5ccc6[nH]ncc6c5)noc4c3)n[nH]c2c1
ASD01901551	Cc1noc2c(F)cc(Nc3n[nH]c4cccnc34)cc12
ASD01901552	Cc1noc2c(F)cc(Nc3n[nH]c4ncccc34)cc12
ASD01901553	Cn1ncc2cc(Cc3noc4cc(Nc5n[nH]c6cccnc56)ccc34)ccc21
ASD01901554	Cn1ncc2cc(Cc3noc4cc(Nc5n[nH]c6nccnc56)ccc34)ccc21
ASD01901555	FC(F)(F)c1nccc2cc(Nc3n[nH]c4ncccc34)ccc12
ASD01901556	Cc1ncc(F)c2cc(Nc3n[nH]c4cccnc34)ccc12
ASD01901557	Fc1cnc(Cl)c2ccc(Nc3n[nH]c4cccnc34)cc12
ASD01901558	FC(F)(F)c1nccc2cc(Nc3n[nH]c4cccnc34)ccc12
ASD01901559	FC(F)c1nccc2cc(Nc3n[nH]c4cccnc34)ccc12
ASD01901560	CC(F)(F)c1nccc2cc(Nc3n[nH]c4nccnc34)ccc12
ASD01901561	CC(C)(F)c1nccc2cc(Nc3n[nH]c4nccnc34)ccc12
ASD01901562	[2H]C([2H])([2H])n1nc(C2CC2)c2ccc(Nc3n[nH]c4nccnc34)cc21
ASD01901563	Cn1ncc2c(Cl)cc(Nc3n[nH]c4nccnc34)cc21
ASD01901564	Cn1ncc2c(Cl)cc(Nc3n[nH]c4cccnc34)cc21
ASD01901565	Cn1nc(C2(C)CC2)c2ccc(Nc3n[nH]c4nccnc34)cc21
ASD01901566	CCCCCn1nc(C)c2cc(Nc3n[nH]c4cccnc34)ccc21
ASD01901567	CCCCCn1nc(C)c2cc(Nc3n[nH]c4nccnc34)ccc21
ASD01901568	Cc1nn(CC2CC2)c2ccc(Nc3n[nH]c4cccnc34)cc12
ASD01901569	CN1C(=O)N(c2c(F)cc(C#Cc3ccccc3F)cc2F)C(=O)C[C@@]1(C)c1cn[nH]c1
ASD01901570	CN1C(=O)N(c2c(F)cc(C#Cc3ccc(F)cc3)cc2F)C(=O)C[C@@]1(C)c1cn[nH]c1
ASD01901571	CN1C(=O)N(c2c(F)cc(C#Cc3ccccc3)cc2F)C(=O)C[C@@]1(C)c1cnn(C2CC2)c1
ASD01901572	CN1C(=O)N(c2c(F)cc(C#Cc3ccccc3)cc2F)C(=O)C[C@@]1(C)c1cnn[nH]1
ASD01901573	COCCCn1ccc([C@@]2(C)CC(=O)N(c3c(F)cc(C#Cc4ccccc4)cc3F)C(=O)N2C)n1
ASD01901574	CN1C(=O)N(c2c(F)cc(C#Cc3ccccc3)cc2F)C(=O)C[C@@]1(C)c1cn[nH]c1
ASD01901575	CN1C(=O)N(c2c(F)cc(C#Cc3ccccc3)cc2F)C(=O)C[C@@]1(C)c1cnn(C)c1
ASD01901577	CN1C(=O)N(c2c(F)cc(C#Cc3ccccc3)cc2F)C(=O)C[C@@]12CCCCc1c2cnn1C
ASD01901578	CN1C(=O)N(c2c(F)cc(C#Cc3cccnc3)cc2F)C(=O)C[C@@]12CCCc1ccccc12
ASD01901579	CN1C(=O)N(c2c(F)cc(C#Cc3ccccc3)cc2F)C(=O)C[C@@]12CCOc1ncccc12
ASD01901580	CN1C(=O)N(c2c(F)cc(C#Cc3cccnc3)cc2F)C(=O)C[C@@]12COCc1ccccc12
ASD01901581	CN1C(=O)N(c2c(F)cc(C#Cc3ccccc3)cc2F)C(=O)C[C@@]12CCCc1[nH]ncc12
ASD01901582	CN1C(=O)N(c2c(F)cc(C#Cc3ccccc3)cc2F)C(=O)C[C@@]12CCCc1nn(C)cc12
ASD01901583	CN1C(=O)N(c2c(F)cc(C#Cc3ccccc3)cc2F)C(=O)C[C@@]12CCCCc1[nH]ncc12
ASD01901584	CN1C(=O)N(c2c(F)cc(C#Cc3ccccc3)cc2F)C(=O)C[C@@]12CCCCc1nn(C)cc12
ASD01901585	C[C@@]12CC(=O)N(c3c(F)cc(C#Cc4ccccc4)cc3F)C(=O)N1CCN(c1ccncc1)C2=O
ASD01901586	C[C@@]12CC(=O)N(c3c(F)cc(C#Cc4ccccc4)cc3F)C(=O)N1CCN(c1ccccn1)C2=O
ASD01901587	CC12CC(=O)N(c3c(F)cc(C#Cc4ccccc4)cc3F)C(=O)N1CCN(c1ccncn1)C2=O
ASD01901588	C[C@@]12CC(=O)N(c3c(F)cc(C#Cc4ccccc4)cc3F)C(=O)N1CCN(c1ccncn1)C2=O
ASD01901589	C[C@@]12CC(=O)N(c3c(F)cc(C#Cc4ccccc4)cc3F)C(=O)N1CCN(c1cnccn1)C2=O
ASD01901590	Cc1csc(N2CCN3C(=O)N(c4c(F)cc(C#Cc5ccccc5)cc4F)C(=O)CC3(C)C2=O)n1
ASD01901591	C[C@@]12CC(=O)N(c3c(F)cc(C#Cc4ccccc4F)cc3F)C(=O)N1CCN(c1ccncn1)C2=O
ASD01901592	CCn1cc2c(n1)CCC[C@@]21CC(=O)N(c2c(F)cc(C#Cc3ccccc3)cc2F)C(=O)N1C
ASD01901593	CCn1ncc2c1CCC[C@@]21CC(=O)N(c2c(F)cc(C#Cc3ccccc3)cc2F)C(=O)N1C
ASD01901594	O=C(c1nccc2cc(Nc3n[nH]c4ncccc34)ccc12)N1CCC(F)(F)CC1
ASD01901595	O=C(c1nccc2cc(Nc3n[nH]c4cccnc34)ccc12)N1CC[C@H](F)C1
ASD01901596	CS(=O)(=O)N1CCN(C(=O)c2nccc3cc(Nc4n[nH]c5cccnc45)ccc23)CC1
ASD01901597	O=C(NC1CC(F)C1)c1nccc2cc(Nc3n[nH]c4cccnc34)ccc12
ASD01901598	O=C(NC1CC(F)(F)C1)c1nccc2cc(Nc3n[nH]c4cccnc34)ccc12
ASD01901599	O=C(NC1CCOC1)c1nccc2cc(Nc3n[nH]c4cccnc34)ccc12
ASD01901600	O=C(NC1CC(F)(F)C1)c1nccc2cc(Nc3n[nH]c4ncccc34)ccc12
ASD01901601	c1ccc(N2CCOc3cc(Nc4n[nH]c5cccnc45)ccc32)nc1
ASD01901602	c1ccc(N2CCOc3cc(Nc4n[nH]c5ncccc45)ccc32)nc1
ASD01901603	CC(C)(C)CCN1CCOc2cc(Nc3n[nH]c4cccnc34)ccc21
ASD01901604	CC(C)(C)CCN1CCOc2cc(Nc3n[nH]c4ncccc34)ccc21
ASD01901605	c1ccc(CN2CCOc3cc(Nc4n[nH]c5cccnc45)ccc32)cc1
ASD01901606	O=C(NC1CC(F)(F)C1)N1CCOc2cc(Nc3n[nH]c4cccnc34)ccc21
ASD01901607	CO[C@H](C)COc1nccc2cc(Nc3n[nH]c4cccnc34)ccc12
ASD01901608	c1cnc2c(Nc3ccc4c(OC5CCOCC5)nccc4c3)n[nH]c2c1
ASD01901609	c1cnc2c(Nc3ccc4c(O[C@H]5CCCOC5)nccc4c3)n[nH]c2c1
ASD01901610	c1cnc2c(Nc3ccc4c(O[C@H]5CCCOC5)nccc4c3)n[nH]c2c1
ASD01901611	COCCOc1nccc2cc(Nc3n[nH]c4cccnc34)ccc12
ASD01901612	c1cnc2c(Nc3ccc4c(OCC5CCOCC5)nccc4c3)n[nH]c2c1
ASD01901613	CCOCCOc1nccc2cc(Nc3n[nH]c4cccnc34)ccc12
ASD01901614	CO[C@H](C)COc1nccc2cc(Nc3n[nH]c4nccnc34)ccc12
ASD01901615	CN(CC(F)(F)F)c1nccc2cc(Nc3n[nH]c4nccnc34)ccc12
ASD01901616	FC1CCN(c2nccc3cc(Nc4n[nH]c5cccnc45)ccc23)CC1
ASD01901617	FC1CCCN(c2nccc3cc(Nc4n[nH]c5cccnc45)ccc23)C1
ASD01901618	FC1(F)CCN(c2nccc3cc(Nc4n[nH]c5cccnc45)ccc23)CC1
ASD01901619	COCCN(C)c1nccc2cc(Nc3n[nH]c4nccnc34)ccc12
ASD01901620	c1cc2cc(Nc3n[nH]c4nccnc34)ccc2c(N2C[C@H]3CC[C@H](C2)O3)n1
ASD01901621	CN(CC1CCCO1)c1nccc2cc(Nc3n[nH]c4cccnc34)ccc12
ASD01901622	Cn1nc(C2CC2)c2ccc(Nc3n[nH]c4cccnc34)cc21
ASD01901623	Cn1nc(C2CC2)c2ccc(Nc3n[nH]c4ncccc34)cc21
ASD01901624	Cn1nc(C2CC2)c2ccc(Nc3n[nH]c4nccnc34)cc21
ASD01903001	O=C(Nc1ccc(Cl)c(Cl)c1)c1ccc[nH]1
ASD01903002	O=C(Nc1cccc(Cl)c1)c1cccs1
ASD01903003	O=C(Nc1cccc(Cl)c1)c1ccccn1
ASD01903004	O=C(Nc1cccc(F)c1)c1ccccn1
ASD01903005	O=C(Nc1cccc(Cl)c1)c1ccc[nH]1
ASD01903006	COc1cccc(NC(=O)c2cccs2)c1
ASD01903007	O=C(CCOc1cccc(NC(=O)c2ccco2)c1)c1ccc(F)cc1
ASD01903008	COc1cccc(NC(=O)c2ccccn2)c1
ASD01903009	COc1cccc(NC(=O)c2csc(C)n2)c1
ASD01903010	COc1cccc(NC(=O)c2nccs2)c1
ASD01903011	O=C(Nc1cccc(OC(F)(F)F)c1)c1ccccn1
ASD01903012	O=C(CCOc1cccc(NC(=O)c2ccccn2)c1)c1cccc(Cl)c1
ASD01903013	O=C(Nc1cccc(OCCCc2ccccc2)c1)c1ccccn1
ASD01903014	COc1ccccc1C(=O)CCOc1cccc(NC(=O)c2ccccn2)c1
ASD01903015	COc1cccc(C(=O)CCOc2cccc(NC(=O)c3ccccn3)c2)c1
ASD01903016	O=C(CCOc1cccc(NC(=O)c2ccccn2)c1)c1cccc(F)c1
ASD01903017	O=C(Nc1cccc(OCCC(=O)c2ccccc2Cl)c1)c1ccccn1
ASD01903018	COc1cccc(NC(=O)c2cc(C)on2)c1
ASD01903020	O=C(Nc1cccc(OCCC(=O)c2ccccc2F)c1)c1ccccn1
ASD01903021	COc1cccc(NC(=O)c2ccncn2)c1
ASD01903022	COc1cc(NC(=O)c2cccc(F)n2)ccc1F
ASD01903023	COc1cc(NC(=O)c2nccs2)ccc1F
ASD01903024	Cc1ccc(C(=O)Nc2ccc(Oc3ccccc3)cc2)o1
ASD01903025	O=C(Nc1ccc(Oc2ncccn2)c(Cl)c1)c1ccccn1
ASD01903026	Cc1nc(C(=O)Nc2ccc(Oc3ncccn3)c(Cl)c2)cs1
ASD01903027	O=C(Nc1ccc(Oc2ncccn2)c(Cl)c1)c1nccs1
ASD01903028	O=C(Nc1ccc(Oc2ccccn2)c(Cl)c1)c1ccccn1
ASD01903029	O=C(Nc1ccc(Oc2cc(F)ccc2F)c(Cl)c1)c1ccccn1
ASD01903030	O=C(Nc1ccc(Oc2ccccc2Cl)c(Cl)c1)c1ccccn1
ASD01903031	O=C(Nc1ccc(Oc2ccc(C(F)(F)F)cn2)c(Cl)c1)c1ccccn1
ASD01903032	COc1cc(NC(=O)c2ccccn2)ccc1Oc1ncccn1
ASD01903033	O=C(Nc1ccc(OC(F)(F)F)cc1)c1ccccn1
ASD01903034	O=C(Nc1ccc(Oc2cccc(Cl)c2)c(Cl)c1)c1ccccn1
ASD01903035	O=C(Nc1ccc(Oc2cccc(F)c2)c(Cl)c1)c1ccccn1
ASD01903036	O=C(Nc1ccc(Oc2ccc(F)cc2)c(Cl)c1)c1ccccn1
ASD01903037	O=C(Nc1ccc(Oc2ccc(Cl)cc2)c(Cl)c1)c1ccccn1
ASD01903038	N#Cc1ccc(Oc2ccc(NC(=O)c3ccccn3)cc2Cl)cc1
ASD01903039	N#Cc1cccc(Oc2ccc(NC(=O)c3ccccn3)cc2Cl)c1
ASD01903040	O=C(Nc1ccc(N2CCOCC2)c(Cl)c1)c1ccccn1
ASD01903041	CC(C)C(=O)N1CCN(c2ccc(NC(=O)c3ccccn3)cc2Cl)CC1
ASD01903042	CCC(=O)N1CCN(c2ccc(NC(=O)c3ccccn3)cc2Cl)CC1
ASD01903043	O=C(Nc1ccc(N2CCN(C(=O)c3ccccc3)CC2)c(Cl)c1)c1ccccn1
ASD01903044	O=C(Nc1ccc(N2CCN(Cc3ccccc3)CC2)c(Cl)c1)c1ccccn1
ASD01903045	Cc1[nH]ncc1-c1nsc(Nc2ccccc2)n1
ASD01903046	CC(=O)n1cc(-c2nsc(Nc3ccccc3)n2)c(C)n1
ASD01903047	Cc1[nH]ncc1-c1nsc(Nc2ccccc2Cl)n1
ASD01903048	Cc1[nH]ncc1-c1nsc(Nc2ccccc2F)n1
ASD01903049	Cc1[nH]ncc1-c1nsc(Nc2ccccn2)n1
ASD01903050	c1ccc(Nc2nc(-c3cn[nH]c3)ns2)cc1
ASD01903052	CCCc1[nH]ncc1-c1nsc(Nc2ccccc2)n1
ASD01903053	CCCc1[nH]ncc1-c1nsc(Nc2ccccn2)n1
ASD01903054	FC(F)(F)c1[nH]ncc1-c1nsc(Nc2ccccn2)n1
ASD01903055	Cc1[nH]ncc1-c1csc(Nc2ccccn2)n1
ASD01903056	FC(F)(F)c1[nH]ncc1-c1csc(Nc2ccccn2)n1
ASD01903057	CC(C)c1n[nH]cc1-c1csc(Nc2ccccn2)n1
ASD01903058	Cc1[nH]ncc1-c1nsc(Nc2c(F)cccc2F)n1
ASD01903059	Cc1[nH]ncc1-c1nc(Nc2ccccn2)sc1C
ASD01903060	Cc1sc(Nc2ccccn2)nc1-c1cn[nH]c1
ASD01903061	Cc1[nH]ncc1-c1csc(Nc2cc(F)ccc2F)n1
ASD01903062	Cc1cccc(Nc2nc(-c3cn[nH]c3)c(C)s2)n1
ASD01903063	Cc1ccnc(Nc2nc(-c3cn[nH]c3)c(C)s2)c1
ASD01903064	Cc1sc(Nc2ncc(F)cc2F)nc1-c1cn[nH]c1
ASD01903065	Cc1ccnc(Nc2nc(-c3cn[nH]c3C)cs2)c1
ASD01903066	CCc1sc(Nc2ccccn2)nc1-c1cn[nH]c1
ASD01903067	Cc1cccc(Nc2nc(-c3cn[nH]c3C)cs2)n1
ASD01903068	Cc1sc(Nc2ccc(F)cn2)nc1-c1cn[nH]c1
ASD01903069	c1ccc(Nc2nc(-c3cn[nH]c3)cs2)nc1
ASD01903070	Cc1sc(Nc2ccccn2)nc1-c1cnn(C(=O)C(C)C)c1
ASD01903071	Cc1sc(Nc2ccccn2)nc1-c1cnn(C(N)=O)c1
ASD01903072	Cc1sc(Nc2ccccn2)nc1-c1cnn(C(=O)C2CCCCC2)c1
ASD01903073	Cc1sc(NC2CCCCC2)nc1-c1cn[nH]c1
ASD01903074	Cc1cccc(Nc2nc(-c3cnn(C(=O)C(C)C)c3)c(C)s2)n1
ASD01903075	Cc1sc(Nc2cccc(Cl)n2)nc1-c1cn[nH]c1
ASD01903076	Clc1sc(Nc2ccccn2)nc1-c1cn[nH]c1
ASD01903077	Cc1sc(Nc2cccc(F)n2)nc1-c1cn[nH]c1
ASD01903078	Cc1sc(Nc2ccccn2)nc1-c1cnn(C(=O)N2CCCCC2)c1
ASD01903079	c1ccc(Nc2nc(-c3cn[nH]c3)ns2)nc1
ASD01903080	CC(C)C(=O)n1cc(-c2nsc(Nc3ccccn3)n2)cn1
ASD01903081	Cc1sc(NC2CCCC2)nc1-c1cn[nH]c1
ASD01903082	Cc1cccc(Nc2nc(-c3cn[nH]c3)ns2)n1
ASD01903083	Cc1sc(Nc2cnccn2)nc1-c1cn[nH]c1
ASD01903084	Cc1cccc(Nc2nc(-c3cn[nH]c3C)ns2)n1
ASD01903085	Cc1[nH]ncc1-c1nsc(Nc2cccc(Cl)n2)n1
ASD01903086	Clc1cccc(Nc2nc(-c3cn[nH]c3)ns2)n1
ASD01903087	Cc1[nH]ncc1-c1nsc(Nc2cccc(F)n2)n1
ASD01903088	Cc1[nH]ncc1-c1nsc(Nc2ncc(F)cc2F)n1
ASD01903089	Cc1sc(Nc2ccccn2)nc1-c1cnn(S(C)(=O)=O)c1
ASD01903090	Cc1sc(Nc2ncccc2F)nc1-c1cn[nH]c1
ASD01903091	N#Cc1sc(Nc2ccccn2)nc1-c1cn[nH]c1
ASD01903092	CCc1cccc(Nc2nc(-c3cn[nH]c3)c(C)s2)n1
ASD01903093	Clc1cccc(Nc2nc(-c3cn[nH]c3)cs2)n1
ASD01903094	Cc1sc(Nc2ccccn2)nc1-c1cnn(C(=O)NC(C)C)c1
ASD01903095	Fc1cccc(Nc2nc(-c3cn[nH]c3)cs2)n1
ASD01903096	Cc1cccc(Nc2nc(-c3cn[nH]c3)c(Cl)s2)n1
ASD01903097	Cc1cccc(Nc2nc(-c3cn[nH]c3)cs2)n1
ASD01903098	FC(F)(F)c1sc(Nc2ccccn2)nc1-c1cn[nH]c1
ASD01903099	c1ccc(-c2sc(Nc3ccccn3)nc2-c2cn[nH]c2)cc1
ASD01903100	Fc1sc(Nc2ccccn2)nc1-c1cn[nH]c1
ASD01903101	OCc1sc(Nc2ccccn2)nc1-c1cn[nH]c1
ASD01903102	COc1cccc(Nc2nc(-c3cn[nH]c3)c(C)s2)n1
ASD01903103	Cc1sc(Nc2ccccn2)nc1-c1cnn(C(=O)NC2CC2)c1
ASD01903104	c1ccc(Nc2nc(-c3cn[nH]c3C3CC3)cs2)nc1
ASD01903105	CCc1[nH]ncc1-c1csc(Nc2ccccn2)n1
ASD01903106	Cc1sc(Nc2cccc(F)n2)nc1-c1cnn(C(N)=O)c1
ASD01903107	Fc1ccc(F)c(Nc2cccc(-c3cn[nH]c3)n2)c1
ASD01903108	O=C(Nc1ccc(N2C(=O)[C@H]3[C@H]4C=C[C@H](CC4)[C@H]3C2=O)c(Cl)c1)c1ccccn1
ASD01903109	O=C(Nc1ccc(N2C(=O)C3[C@H]4C=C[C@H](C4)[C@H]3C2=O)c(Cl)c1)c1ccccn1
ASD01903110	O=C(Nc1ccc(N2C(=O)CC(c3ccccc3)C2=O)c(Cl)c1)c1ccccn1
ASD01903111	O=C(Nc1ccc(N2C(=O)CC(Cc3ccccc3Cl)(c3ccccc3)C2=O)c(Cl)c1)c1ccccn1
ASD01903112	CC1(C)CC(=O)N(c2ccc(NC(=O)c3ccccn3)cc2Cl)C1=O
ASD01903113	CC1(c2ccccc2)CC(=O)N(c2ccc(NC(=O)c3ccccn3)cc2Cl)C1=O
ASD01903114	O=C(Nc1ccc(N2C(=O)[C@H]3CC[C@H](c4ccccc4)C[C@H]3C2=O)c(Cl)c1)c1ccccn1
ASD01903115	O=C(Nc1ccc(N2C(=O)[C@@H]3CCCC[C@H]3C2=O)c(Cl)c1)c1ccccn1
ASD01903116	O=C(Nc1ccc(N2C(=O)[C@H]3CCCC[C@H]3C2=O)c(Cl)c1)c1ccccn1
ASD01903117	CC1CCC2C(=O)N(c3ccc(NC(=O)c4ccccn4)cc3Cl)C(=O)C2C1
ASD01903118	O=C(Nc1ccc(N2C(=O)[C@H](c3ccccc3)[C@H](c3ccccc3)C2=O)c(Cl)c1)c1ccccn1
ASD01903119	O=C(Nc1ccc(N2C(=O)C3=C(C2=O)c2ccccc2CC3)c(Cl)c1)c1ccccn1
ASD01903120	O=C(Nc1ccc(N2C(=O)Cc3ccccc3C2=O)c(Cl)c1)c1ccccn1
ASD01903121	O=C(Nc1ccc(N2C(=O)CC3(CCCCC3)CC2=O)c(Cl)c1)c1ccccn1
ASD01903122	O=C(Nc1ccc(N2C(=O)CC3(CCCCC3)C2=O)c(Cl)c1)c1ccccn1
ASD01903123	O=C(Nc1ccc(N2C(=O)CCC2=O)c(Cl)c1)c1ccccn1
ASD01903124	O=C(Nc1ccc(N2C(=O)CCC2=O)c(Cl)c1)c1cccc(F)n1
ASD01903125	O=C(Nc1ccc(N2C(=O)CCC2=O)c(Cl)c1)c1cccc(Cl)n1
ASD01903126	O=C(Nc1ccc(N2C(=O)CCC2=O)c(Cl)c1)c1ccncn1
ASD01903127	O=C(Nc1ccc(N2C(=O)CCC2=O)c(Cl)c1)c1nccs1
ASD01903128	O=C(Nc1ccc(N2C(=O)CCC2=O)c(Cl)c1)c1cscn1
ASD01903129	COc1cc(NC(=O)c2ccccn2)ccc1S(=O)(=O)Nc1c(C)cc(C)cc1C
ASD01903130	COc1cc(NC(=O)c2ccccn2)ccc1S(=O)(=O)Nc1ccccc1
ASD01903131	COc1cc(NC(=O)c2ccccn2)ccc1S(=O)(=O)N1CCc2ccccc21
ASD01903134	CNS(=O)(=O)c1ccc(NC(=O)c2ccccn2)cc1
ASD01903136	COc1ccccc1NS(=O)(=O)c1ccc(NC(=O)c2ccccn2)cc1
ASD01903137	COc1cccc(NS(=O)(=O)c2ccc(NC(=O)c3ccccn3)cc2)c1
ASD01903138	COc1ccc(NS(=O)(=O)c2ccc(NC(=O)c3ccccn3)cc2)cc1
ASD01903139	O=C(Nc1ccc(S(=O)(=O)Nc2ccc(Cl)cc2)cc1)c1ccccn1
ASD01903140	Cc1ccccc1NS(=O)(=O)c1ccc(NC(=O)c2ccccn2)cc1
ASD01903141	Cc1cccc(NS(=O)(=O)c2ccc(NC(=O)c3ccccn3)cc2)c1
ASD01903142	Cc1ccc(NS(=O)(=O)c2ccc(NC(=O)c3ccccn3)cc2)cc1
ASD01903143	Cc1cc(C)cc(NS(=O)(=O)c2ccc(NC(=O)c3ccccn3)cc2)c1
ASD01903144	Cc1ccc(NS(=O)(=O)c2ccc(NC(=O)c3ccccn3)cc2)c(C)c1
ASD01903145	Cc1ccc(C)c(NS(=O)(=O)c2ccc(NC(=O)c3ccccn3)cc2)c1
ASD01903146	Cc1cccc(C)c1NS(=O)(=O)c1ccc(NC(=O)c2ccccn2)cc1
ASD01903147	O=C(Nc1ccc(S(=O)(=O)Nc2ccc3c(c2)OCCO3)cc1)c1ccccn1
ASD01903148	O=C(Nc1ccc(S(=O)(=O)Nc2ccc(N3CCOCC3)cc2)cc1)c1ccccn1
ASD01903149	O=C(Nc1ccc(S(=O)(=O)N2CCCc3ccccc32)cc1)c1ccccn1
ASD01903150	O=C(Nc1ccc(S(=O)(=O)N2Cc3ccccc3C2)cc1)c1ccccn1
ASD01903151	O=C(Nc1ccc(S(=O)(=O)N2CCc3ccccc3C2)cc1)c1ccccn1
ASD01903152	COc1ccc(NS(=O)(=O)c2ccc(NC(=O)c3ccccn3)cc2)c(OC)c1
ASD01903153	Cc1cc(C)c(CNS(=O)(=O)c2ccc(NC(=O)c3ccccn3)cc2)c(C)c1
ASD01903154	O=C(Nc1ccc(S(=O)(=O)Nc2ccccc2Br)cc1)c1ccccn1
ASD01903155	O=C(Nc1ccc(S(=O)(=O)Nc2ccc(Cl)cc2Cl)cc1)c1ccccn1
ASD01903156	CN(c1ccccc1Cl)S(=O)(=O)c1ccc(NC(=O)c2ccccn2)cc1
ASD01903157	CN(c1ccccc1)S(=O)(=O)c1ccc(NC(=O)c2ccccn2)cc1
ASD01903159	O=C(Nc1ccc(S(=O)(=O)Nc2ccccc2[N+](=O)O)cc1)c1ccccn1
ASD01903160	COc1cc(NC(=O)c2ccccn2)ccc1S(=O)(=O)Nc1ccccc1Cl
ASD01903161	O=C(Nc1ccc(S(=O)(=O)Nc2ccccc2I)cc1)c1ccccn1
ASD01903162	CN(C1CCCCC1)S(=O)(=O)c1ccccc1NS(=O)(=O)c1ccc(NC(=O)c2ccccn2)cc1
ASD01903163	O=C(Nc1ccc(S(=O)(=O)Nc2ccccc2S(=O)(=O)c2ccccc2)cc1)c1ccccn1
ASD01903164	CC(=O)c1ccccc1NS(=O)(=O)c1ccc(NC(=O)c2ccccn2)cc1
ASD01903165	O=C(Nc1ccc(S(=O)(=O)Nc2ccccc2Cc2ccccc2)cc1)c1ccccn1
ASD01903166	O=C(Nc1ccc(S(=O)(=O)Nc2ccccc2-c2nc3ccccc3[nH]2)cc1)c1ccccn1
ASD01903167	O=C(Nc1ccc(S(=O)(=O)Nc2ccccc2S(=O)(=O)Oc2ccccc2)cc1)c1ccccn1
ASD01903168	O=C(Nc1ccc(S(=O)(=O)Nc2ccccc2C(=O)c2ccccn2)cc1)c1ccccn1
ASD01903169	N#Cc1ccccc1NS(=O)(=O)c1ccc(NC(=O)c2ccccn2)cc1
ASD01903170	O=C(Nc1ccc(S(=O)(=O)Nc2ccccc2N2CCOC2=O)cc1)c1ccccn1
ASD01903171	O=C(Nc1ccc(S(=O)(=O)Nc2ccccc2OCc2ccccn2)cc1)c1ccccn1
ASD01903172	CC1(C)[C@]2(C)CC[C@@]1(C(=O)Nc1ccc(S(=O)(=O)Nc3ccccc3Cl)cc1)OC2=O
ASD01903173	O=C(Nc1ccc(S(=O)(=O)Nc2ccccc2Cl)cc1)c1ccccc1I
ASD01903174	O=C(Nc1ccc(S(=O)(=O)Nc2ccccc2Cl)cc1)c1cnccn1
ASD01903175	Cc1sc(Nc2cccc(C#N)n2)nc1-c1cn[nH]c1
ASD01903176	c1ccc(Nc2nc(-c3cn[nH]c3)c(N3CCOCC3)s2)nc1
ASD01903177	Cc1sc(Nc2ncccc2C#N)nc1-c1cn[nH]c1
ASD01903178	c1ccc(Nc2nc(-c3cn[nH]c3)c(N3CCCCC3)s2)nc1
ASD01903179	c1ccc(Nc2nc(-c3cn[nH]c3-c3ccco3)cs2)nc1
ASD01903180	c1ccc(Nc2nc(-c3cn[nH]c3CC3CC3)cs2)nc1
ASD01903181	CC(C)Cc1[nH]ncc1-c1csc(Nc2ccccn2)n1
ASD01903182	c1ccc(Nc2nc(-c3cn[nH]c3)c(N3CCCC3)s2)nc1
ASD01903183	Cc1sc(Nc2ccccn2)nc1-c1cnn(S(=O)(=O)c2ccc(Cl)cc2)c1
ASD01903184	Fc1cccc(Nc2nc(-c3cn[nH]c3)c(F)s2)n1
ASD01903185	Cc1cccc(Nc2nc(-c3cn[nH]c3)c(F)s2)n1
ASD01903186	CN(C)c1sc(Nc2ccccn2)nc1-c1cn[nH]c1
ASD01903187	Fc1sc(Nc2cccc(Cl)n2)nc1-c1cn[nH]c1
ASD01903188	Cc1sc(Nc2cccc(I)n2)nc1-c1cn[nH]c1
ASD01903189	Cc1sc(Nc2ncccc2I)nc1-c1cn[nH]c1
ASD01903190	Cc1sc(Nc2ncccn2)nc1-c1cn[nH]c1
ASD01903191	Clc1n[nH]cc1-c1csc(Nc2ccccn2)n1
ASD01903192	COCc1sc(Nc2ccccn2)nc1-c1cn[nH]c1
ASD01903193	Cc1sc(Nc2cc(F)ccn2)nc1-c1cn[nH]c1
ASD01903194	CCN(CC)Cc1sc(Nc2ccccn2)nc1-c1cn[nH]c1
ASD01903195	c1ccc(Nc2nc(-c3cn[nH]c3)c(CN3CCOCC3)s2)nc1
ASD01903196	CCOCc1sc(Nc2ccccn2)nc1-c1cn[nH]c1
ASD01903197	Cc1ccc(F)c(Nc2nc(-c3cn[nH]c3)c(C)s2)n1
ASD01903198	COc1ccc(Nc2nc(-c3cn[nH]c3)c(C)s2)nc1
ASD01903199	Fc1sc(Nc2cnccn2)nc1-c1cn[nH]c1
ASD01903200	N#Cc1n[nH]cc1-c1csc(Nc2ccccn2)n1
ASD01903201	Cn1ccc(Nc2nc(-c3cn[nH]c3)cs2)n1
ASD01903202	Fc1ccc(Nc2nc(-c3cn[nH]c3)c(F)s2)nc1
ASD01903203	FC(F)(F)Cc1[nH]ncc1-c1csc(Nc2ccccn2)n1
ASD01903204	Cc1cccc(Nc2nc(-c3cnn(C(N)=O)c3)c(F)s2)n1
ASD01903205	Cc1ccnc(Nc2nc(-c3cn[nH]c3)cs2)n1
ASD01903207	Cc1ccnc(Nc2nc(-c3cn[nH]c3)c(C)s2)n1
ASD01903208	Cc1cnc(Nc2nc(-c3cn[nH]c3)c(C)s2)nc1
ASD01903209	Fc1n[nH]cc1-c1csc(Nc2ccccn2)n1
ASD01903210	Cc1sc(Nc2ccccn2)nc1-c1cnn(C(=O)N(C)C)c1
ASD01903211	c1ccc(-c2n[nH]cc2-c2csc(Nc3ccccn3)n2)cc1
ASD01903212	Cc1sc(Nc2ccncn2)nc1-c1cn[nH]c1
ASD01903213	O=S(=O)(c1ccccc1)c1n[nH]cc1-c1csc(Nc2ccccn2)n1
ASD01903214	COCc1n[nH]cc1-c1csc(Nc2ccccn2)n1
ASD01903215	Cc1nc(Nc2nc(-c3cn[nH]c3)cs2)cs1
ASD01903216	Cc1csc(Nc2nc(-c3cn[nH]c3)cs2)n1
ASD01903217	Cc1sc(Nc2cccc(CF)n2)nc1-c1cn[nH]c1
ASD01903218	Cc1sc(Nc2cccc(C(F)F)n2)nc1-c1cn[nH]c1
ASD01903219	Clc1sc(Nc2ncccn2)nc1-c1cn[nH]c1
ASD01903220	CCc1ccnc(Nc2nc(-c3cn[nH]c3)c(C)s2)n1
ASD01903221	Cc1sc(Nc2ncc(F)cn2)nc1-c1cn[nH]c1
ASD01903222	CN(C)c1n[nH]cc1-c1csc(Nc2ccccn2)n1
ASD01903223	Cc1ccnc(Nc2nc(-c3cn[nH]c3)c(Cl)s2)n1
ASD01903224	CN1CCC(Nc2nc(-c3cn[nH]c3)cs2)C1=O
ASD01903225	FC(F)(F)c1sc(Nc2ncccn2)nc1-c1cn[nH]c1
ASD01903226	Cc1sc(Nc2nccc(C(C)C)n2)nc1-c1cn[nH]c1
ASD01903227	COc1ccnc(Nc2nc(-c3cn[nH]c3)cs2)n1
ASD01903228	CC(=O)c1n[nH]cc1-c1csc(Nc2nccc(C)n2)n1
ASD01903229	Fc1cnc(Nc2nc(-c3cn[nH]c3)cs2)nc1
ASD01903230	Cc1ccnc(Nc2nc(-c3c[nH]nc3N(C)C)cs2)n1
ASD01903231	Cc1ccnc(Nc2nc(-c3c[nH]nc3N3CCCCC3)cs2)n1
ASD01903232	Cc1ccnc(Nc2nc(-c3cn[nH]c3)c(C(F)(F)F)s2)n1
ASD01903233	c1cnc(Nc2nc(-c3cn[nH]c3)cs2)nc1
ASD01903234	Cc1ccnc(Nc2nc(-c3c[nH]nc3N3CCOCC3)cs2)n1
ASD01903235	CC(=O)NCn1cc(-c2nc(Nc3ccccn3)sc2C)cn1
ASD01903236	Cc1sc(Nc2nccc(C3CC3)n2)nc1-c1cn[nH]c1
ASD01903237	Cc1sc(Nc2ccccn2)nc1-c1cnn(C(=O)c2ccccn2)c1
ASD01903238	CCN(CC)c1n[nH]cc1-c1csc(Nc2nccc(C)n2)n1
ASD01903239	CN(C)c1n[nH]cc1-c1csc(Nc2ncccn2)n1
ASD01903240	O=C(c1n[nH]cc1-c1csc(Nc2ncccn2)n1)C1CC1
ASD01903241	CC(=O)c1n[nH]cc1-c1csc(Nc2ncccn2)n1
ASD01903242	COCCN(C)c1sc(Nc2ncccn2)nc1-c1cn[nH]c1
ASD01903243	Cc1nc(Nc2nc(-c3cn[nH]c3)cs2)ncc1F
ASD01903244	Cc1nc(Nc2nc(-c3cn[nH]c3)c(C)s2)ncc1F
ASD01903245	CCN(C)c1n[nH]cc1-c1csc(Nc2ncccn2)n1
ASD01903246	CNc1n[nH]cc1-c1csc(Nc2ncccn2)n1
ASD01903247	Fc1ccc(-c2n[nH]cc2-c2csc(Nc3ncccn3)n2)cc1
ASD01903248	COCc1n[nH]cc1-c1csc(Nc2ncccn2)n1
ASD01903249	c1cnc(Nc2nc(-c3cn[nH]c3)c(C3CCC3)s2)nc1
ASD01903250	c1cnc(Nc2nc(-c3c[nH]nc3N3CCCC3)cs2)nc1
ASD01903251	COCCN(C)c1n[nH]cc1-c1csc(Nc2ncccn2)n1
ASD01903252	Cc1ccnc(Nc2nc(-c3c[nH]nc3N3CCCC3)cs2)n1
ASD01903253	Cc1ccnc(Nc2nc(-c3c[nH]nc3-c3ccccc3)cs2)n1
ASD01903254	Cc1ccnc(Nc2nc(-c3c[nH]nc3CO)cs2)n1
ASD01903255	COCc1n[nH]cc1-c1csc(Nc2nccc(C)n2)n1
ASD01903256	CCNc1n[nH]cc1-c1csc(Nc2nccc(C)n2)n1
ASD01903257	COCCc1n[nH]cc1-c1csc(Nc2nccc(C)n2)n1
ASD01903258	O=C(Nc1ccc(N2C(=O)c3ccccc3C2=O)cc1)c1ccccn1
ASD01903259	Cc1cc(NC(=O)c2ccccn2)ccc1N1C(=O)c2ccc(Cl)cc2C1=O
ASD01903260	Cc1cc(NC(=O)c2ccccn2)ccc1N1C(=O)c2ccccc2C1=O
ASD01903261	Cc1ccc2c(c1)C(=O)N(c1ccc(NC(=O)c3ccccn3)cc1)C2=O
ASD01903262	O=C(Nc1ccc(N2C(=O)c3ccc(Br)cc3C2=O)cc1)c1ccccn1
ASD01903263	O=C(Nc1ccc(N2C(=O)c3ccc(F)cc3C2=O)cc1)c1ccccn1
ASD01903264	O=C(Nc1ccc(N2C(=O)c3cccc(F)c3C2=O)cc1)c1ccccn1
ASD01903265	O=C(Nc1ccc(N2C(=O)c3ccccc3C2=O)c(Cl)c1)c1ccccn1
ASD01903266	Cc1cccc2c1C(=O)N(c1ccc(NC(=O)c3ccccn3)cc1)C2=O
ASD01903267	O=C(Nc1ccc(N2C(=O)c3cccc(F)c3C2=O)c(Cl)c1)c1ccccn1
ASD01903268	CN(C)/N=C/c1cccc2c1C(=O)N(c1ccc(NC(=O)c3ccccn3)cc1Cl)C2=O
ASD01903269	O=C(Nc1ccc(N2C(=O)c3cccc(F)c3C2=O)c(F)c1)c1ccccn1
ASD01903270	Cc1cccc2c1C(=O)N(c1ccc(NC(=O)c3ccccn3)cc1Cl)C2=O
ASD01903271	COc1cc(NC(=O)c2ccccn2)ccc1N1C(=O)c2cccc(C)c2C1=O
ASD01903272	Cc1cccc2c1C(=O)N(c1ccc(NC(=O)c3ccccn3)c3ccccc13)C2=O
ASD01903273	Cc1cccc2c1C(=O)N(c1ccc3c(c1)CCN3C(=O)c1ccccn1)C2=O
ASD01903274	Cc1cc(NC(=O)c2ccccn2)ccc1N1C(=O)c2cccc(C)c2C1=O
ASD01903275	Cc1cccc2c1C(=O)N(c1cc(Cl)c(NC(=O)c3ccccn3)c(Cl)c1)C2=O
ASD01903276	COc1cc(N2C(=O)c3cccc(C)c3C2=O)c(OC)cc1NC(=O)c1ccccn1
ASD01903277	Cc1cccc2c1C(=O)N(c1ccc(NC(=O)c3ccccn3)cc1OCOCC[Si](C)(C)C)C2=O
ASD01903278	Cc1cccc2c1C(=O)N(c1ccc(NC(=O)c3ccccn3)cc1C#N)C2=O
ASD01903279	O=C(Nc1ccc(N2C(=O)c3c(Cl)ccc(Cl)c3C2=O)c(Cl)c1)c1ccccn1
ASD01903280	Cc1cccc2c1C(=O)N(c1cc(Cl)c(NC(=O)c3ccccn3)c(C#N)c1)C2=O
ASD01903281	O=C(Nc1ccc(N2C(=O)c3ccc4ccccc4c3C2=O)c(Cl)c1)c1ccccn1
ASD01903282	Cc1cccc2c1C(=O)N(c1ccc(NC(=O)c3ccccn3)cc1C(F)(F)F)C2=O
ASD01903283	Cc1cccc2c1C(=O)N(c1c(C)cc(NC(=O)c3ccccn3)cc1Cl)C2=O
ASD01903284	Cc1cccc2c1C(=O)N(c1ccc(NC(=O)c3ccccn3)cc1F)C2=O
ASD01903285	Cc1cccc2c1C(=O)N(c1ccc(NC(=O)c3ccccn3)cc1I)C2=O
ASD01903286	Cc1cccc2c1C(=O)N(c1ccc(NC(=O)c3ccccn3)cc1Br)C2=O
ASD01903287	Cc1cccc2c1C(=O)N(c1c(Cl)cc(NC(=O)c3ccccn3)cc1Cl)C2=O
ASD01903288	Cc1c(I)ccc2c1C(=O)N(c1cc(I)c(NC(=O)c3ccccn3)cc1Cl)C2=O
ASD01903289	[3H]c1cc(N2C(=O)c3ccc([3H])c(C)c3C2=O)c(Cl)cc1NC(=O)c1ccccn1
ASD01903290	O=C(Nc1ccc(N2C(=O)c3ccc(Cl)cc3C2=O)cc1)c1ccccn1
ASD01903291	O=C(Nc1ccc(N2C(=O)c3ccccc3S2(=O)=O)cc1)c1ccccn1
ASD01903292	O=C(Nc1ccc(N2C(=O)[C@H]3CCCC[C@H]3C2=O)cc1)c1ccccn1
ASD01903293	O=C(Nc1ccc(N2C(=O)[C@H]3CCCC[C@@H]3C2=O)cc1)c1ccccn1
ASD01903294	O=C(Nc1ccc(N2C(=O)Cc3ccccc3C2=O)cc1)c1ccccn1
ASD01903295	O=C(Nc1ccc(N2C(=O)c3cccnc3C2=O)c(Cl)c1)c1ccccn1
ASD01903297	Cc1cccc2c1C(=O)N(c1ccc(NC(=O)c3ccccn3)c3cnccc13)C2=O
ASD01903298	Cc1cccc2c1C(=O)N(c1ccc(NC(=O)c3ccccn3)c3c1CCN(C)C3)C2=O
ASD01903299	Cc1cccc2c1C(=O)N(c1ccc(NC(=O)c3ccccn3)c3ccncc13)C2=O
ASD01903300	Cc1cccc2c1C(=O)N(c1ccc(NC(=O)c3ccccn3)c3c1CN(C)CC3)C2=O
ASD01903301	c1ccc(Nc2nc3c(s2)CCc2[nH]ncc2-3)nc1
ASD01903302	CC(C)C(=O)n1ncc2c1CCc1sc(Nc3ccccn3)nc1-2
ASD01903303	Cc1cccc(Nc2nc3c(s2)CCc2[nH]ncc2-3)n1
ASD01903304	Clc1cccc(Nc2nc3c(s2)CCc2[nH]ncc2-3)n1
ASD01903305	Fc1ccc(F)c(Nc2nc3c(s2)CCc2[nH]ncc2-3)c1
ASD01903306	Fc1cccc(Nc2nc3c(s2)CCc2[nH]ncc2-3)n1
ASD01903307	CC1Cc2[nH]ncc2-c2nc(Nc3ccccn3)sc21
ASD01903308	c1ccc(Nc2nc3c(s2)CCCc2[nH]ncc2-3)nc1
ASD01903309	CCC1Cc2[nH]ncc2-c2nc(Nc3ccccn3)sc21
ASD01903310	Fc1cccnc1Nc1nc2c(s1)CCc1[nH]ncc1-2
ASD01903311	Cc1cccc(Nc2nc3c(s2)CCCc2[nH]ncc2-3)n1
ASD01903312	Fc1ccc(Nc2nc3c(s2)CCCc2[nH]ncc2-3)nc1
ASD01903313	Fc1cccnc1Nc1nc2c(s1)CCCc1[nH]ncc1-2
ASD01903314	COc1cccc(Nc2nc3c(s2)CCCc2[nH]ncc2-3)n1
ASD01903315	Fc1ccc(Nc2nc3c(s2)CCc2[nH]ncc2-3)nc1
ASD01903316	Clc1cccc(Nc2nc3c(s2)CCCc2[nH]ncc2-3)n1
ASD01903317	c1cnc(Nc2nc3c(s2)CCc2[nH]ncc2-3)cn1
ASD01903318	c1n[nH]c2c1-c1nc(NC3CCCC3)sc1CC2
ASD01903319	Cc1n[nH]c2c1-c1nc(Nc3ccccn3)sc1CC2
ASD01903320	c1n[nH]c2c1-c1nc(NC3CCC3)sc1CC2
ASD01903321	Fc1cccc(Nc2nc3c(s2)CCCc2[nH]ncc2-3)n1
ASD01903322	c1n[nH]c2c1-c1nc(NC3CC3)sc1CCC2
ASD01903323	c1n[nH]c2c1-c1nc(NC3CCC3)sc1CCC2
ASD01903324	c1n[nH]c2c1-c1nc(NC3CCCC3)sc1CCC2
ASD01903325	c1cnc(Nc2nc3c(s2)CCCc2[nH]ncc2-3)nc1
ASD01903326	c1cnc(Nc2nc3c(s2)CCc2[nH]ncc2-3)nc1
ASD01903327	Cn1ccc(Nc2nc3c(s2)CCCc2[nH]ncc2-3)n1
ASD01903328	Cn1ccc(Nc2nc3c(s2)CCc2[nH]ncc2-3)n1
ASD01903329	Cc1ccnc(Nc2nc3c(s2)CCc2[nH]ncc2-3)n1
ASD01903330	Cc1ccnc(Nc2nc3c(s2)CCCc2[nH]ncc2-3)n1
ASD01903331	CC1(C)Cc2[nH]ncc2-c2nc(Nc3ccccn3)sc21
ASD01903332	CC1(C)Cc2[nH]ncc2-c2nc(Nc3ncccn3)sc21
ASD01903333	CC1Cc2[nH]ncc2-c2nc(Nc3ncccn3)sc21
ASD01903334	CC1(C)Cc2sc(Nc3ncccn3)nc2-c2cn[nH]c21
ASD01903335	O=C(Nc1ccc(N2S(=O)(=O)c3ccccc3S2(=O)=O)cc1)c1ccccc1
ASD01903336	O=C(Nc1ccc(N2S(=O)(=O)c3ccccc3S2(=O)=O)cc1)c1ccco1
ASD01903337	O=C(Nc1ccc(N2S(=O)(=O)c3ccccc3S2(=O)=O)cc1)C1CCCCC1
ASD01903338	O=C(Nc1ccc(N2S(=O)(=O)c3ccccc3S2(=O)=O)cc1)c1ccccn1
ASD01903339	O=C(Nc1ccc(N2S(=O)(=O)c3ccccc3S2(=O)=O)cc1)c1cccc(F)n1
ASD01903340	O=C(Nc1ccc(N2S(=O)(=O)c3ccccc3S2(=O)=O)cc1)c1ccncn1
ASD01903341	O=C(Nc1ccc(N2S(=O)(=O)c3ccccc3S2(=O)=O)cc1)c1nccs1
ASD01903342	O=C(Nc1ccc(N2S(=O)(=O)c3ccccc3S2(=O)=O)cc1)c1ncccc1F
ASD01903343	O=C(Nc1ccc(N2S(=O)(=O)c3ccccc3S2(=O)=O)cc1)C1CCCCO1
ASD01903344	O=C(Nc1ccc(N2S(=O)(=O)c3ccccc3S2(=O)=O)cc1)c1cscn1
ASD01903345	O=C(Nc1ccc(N2S(=O)(=O)c3ccccc3S2(=O)=O)cc1)c1ncc(F)cc1F
ASD01903346	O=C(Nc1ccc(N2S(=O)(=O)c3ccccc3S2(=O)=O)cc1F)c1ccco1
ASD01903347	O=C(Nc1ccc(N2S(=O)(=O)c3ccccc3S2(=O)=O)cc1F)c1ccccn1
ASD01903348	O=C(Nc1ccccn1)c1ccc(N2S(=O)(=O)c3ccccc3S2(=O)=O)cc1
ASD01903349	O=C(Nc1ccc(F)cn1)c1ccc(N2S(=O)(=O)c3ccccc3S2(=O)=O)cc1
ASD01903350	O=S1(=O)c2ccccc2S(=O)(=O)N1c1ccc(NCc2ccccn2)cc1
ASD01903351	O=S1(=O)c2ccccc2S(=O)(=O)N1c1ccc(NC2(c3ccccn3)CC2)cc1
ASD01903352	O=S1(=O)c2ccccc2S(=O)(=O)N1c1ccc(Nc2ccccn2)nc1
ASD01908002	CCOC(=O)c1cn(Cc2ccc(OC)cc2)nc1C(F)(F)F
ASD01908003	COc1ccc(Cn2cc(C(=N)N)c(C(F)(F)F)n2)cc1
ASD01908005	FC(F)(F)c1n[nH]cc1-c1nsc(Cl)n1
ASD01908007	COc1ccc(Cn2cc(-c3nsc(Oc4ccccn4)n3)c(C(F)(F)F)n2)cc1
ASD01908009	Cc1[nH]ncc1-c1csc(Oc2ncccn2)n1
ASD01908010	COc1ccc(Cn2cc(C(=O)O)c(C)n2)cc1
ASD01908011	COc1ccc(Cn2cc(C(=O)CBr)c(C)n2)cc1
ASD01908012	COc1ccc(Cn2cc(C(=O)CSC#N)c(C)n2)cc1
ASD01908013	COc1ccc(Cn2cc(-c3csc(O)n3)c(C)n2)cc1
ASD01908014	COc1ccc(Cn2cc(-c3csc(Oc4ncccn4)n3)c(C)n2)cc1
ASD01908017	COc1ccc(Cn2cc(B3OC(C)(C)C(C)(C)O3)cn2)cc1
ASD01908018	Brc1csc(Oc2ccccn2)n1
ASD01908019	COc1ccc(Cn2cc(-c3csc(Oc4ccccn4)n3)cn2)cc1
ASD01908023	COc1ccc(Cn2nccc2C(=O)N(C)OC)cc1
ASD01908024	COc1ccc(Cn2ccc(C(=O)N(C)OC)n2)cc1
ASD01908025	Cc1cccc(Oc2nc(B3OC(C)(C)C(C)(C)O3)cs2)n1
ASD01908026	COc1ccc(Cn2cc(-c3csc(Oc4cccc(C)n4)n3)c(C(=O)N(C)OC)n2)cc1
ASD01908027	COc1ccc(Cn2cc(-c3csc(Oc4cccc(C)n4)n3)c(C=O)n2)cc1
ASD01908030	COc1ccc(Cn2cc(-c3nc(N)sc3Cl)cn2)cc1
ASD01908031	COc1ccc(Cn2cc(-c3nc(Br)sc3Cl)cn2)cc1
ASD01908032	COc1ccc(Cn2cc(-c3nc(Oc4ccccn4)sc3Cl)cn2)cc1
ASD01908035	COc1ccc(Cn2cc(C(=O)CC#N)cn2)cc1
ASD01908036	COc1ccc(Cn2cc(C(=O)C(Br)C#N)cn2)cc1
ASD01908037	COc1ccc(Cn2cc(-c3nc(N)sc3C#N)cn2)cc1
ASD01908038	COc1ccc(Cn2cc(-c3nc(Br)sc3C#N)cn2)cc1
ASD01908039	COc1ccc(Cn2cc(-c3nc(Oc4ccccn4)sc3C#N)cn2)cc1
ASD01908042	Cc1n[nH]cc1-c1csc(Nc2c(F)cccc2F)n1
ASD01908044	Cc1n[nH]cc1-c1nc(Nc2ccccn2)sc1C
ASD01908046	Cc1n[nH]cc1-c1nsc(Nc2ccccc2Cl)n1
ASD01908048	Cc1nn(C(=O)OC(C)(C)C)cc1C#N
ASD01908050	CC(=O)O.Cc1n[nH]cc1C(=N)N
ASD01908054	CCCc1n[nH]cc1-c1nsc(Nc2ccccn2)n1
ASD01908058	CCCc1nn(Cc2ccc(OC)cc2)cc1C(=N)N
ASD01908060	CCCc1c(C(=N)N)cnn1Cc1ccc(OC)cc1
ASD01908062	CCCc1nn(Cc2ccc(OC)cc2)cc1-c1nsc(Nc2ccccn2)n1
ASD01908064	CCCc1c(-c2nsc(Nc3ccccn3)n2)cnn1Cc1ccc(OC)cc1
ASD01908065	CC(C)c1[nH]ncc1-c1csc(Nc2ccccn2)n1
ASD01908068	Cc1n[nH]cc1-c1nsc(Nc2ccccn2)n1
ASD01908070	COc1ccc(Cn2cc(C#N)c(C)n2)cc1
ASD01908072	COc1ccc(Cn2ncc(C#N)c2C)cc1
ASD01908074	COc1ccc(Cn2cc(C(=N)N)c(C)n2)cc1
ASD01908076	COc1ccc(Cn2ncc(C(=N)N)c2C)cc1
ASD01908078	COc1ccc(Cn2cc(-c3nsc(Nc4ccccn4)n3)c(C)n2)cc1
ASD01908080	COc1ccc(Cn2ncc(-c3nsc(Nc4ccccn4)n3)c2C)cc1
ASD01908084	FC(F)(F)c1n[nH]cc1-c1csc(Nc2ccccn2)n1
ASD01908086	COc1ccc(Cn2ncc(C(=O)O)c2C(F)(F)F)cc1
ASD01908087	Cc1ccc(Nc2nc(-c3cn[nH]c3)c(C)s2)nc1
ASD01908088	COc1ccc(Cn2cc(C(=O)O)c(C(F)(F)F)n2)cc1
ASD01908090	COc1ccc(Cn2ncc(C(=O)Cl)c2C(F)(F)F)cc1
ASD01908092	COc1ccc(Cn2cc(C(=O)Cl)c(C(F)(F)F)n2)cc1
ASD01908094	COc1ccc(Cn2cc(C(=O)CBr)c(C(F)(F)F)n2)cc1
ASD01908096	COc1ccc(Cn2ncc(C(=O)CBr)c2C(F)(F)F)cc1
ASD01908098	COc1ccc(Cn2cc(-c3csc(Nc4ccccn4)n3)c(C(F)(F)F)n2)cc1
ASD01908100	COc1ccc(Cn2ncc(-c3csc(Nc4ccccn4)n3)c2C(F)(F)F)cc1
ASD01908106	COc1ccc(Cn2cc(C(=O)N(C)OC)cn2)cc1
ASD01908108	CCC(=O)c1cnn(Cc2ccc(OC)cc2)c1
ASD01908110	COc1ccc(Cn2cc(C(=O)C(C)Br)cn2)cc1
ASD01908112	COc1ccc(Cn2cc(-c3nc(Nc4ccccn4)sc3C)cn2)cc1
[truncated: 89 more rows]
