# Supplementary material for: Integrated Multi-Class Classification and Prediction of GPCR Allosteric Modulators by Machine Learning Intelligence
Source: Biomolecules. 2021 Jun 11;11(6):870. doi: 10.3390/biom11060870 (PMC8230833; doi:10.3390/biom11060870)
Supplement: Supplementary file 1 [file biomolecules-11-00870-s001.zip › raw Data/ClassC/Metabotropic_glutamate_receptor_5.xlsx]

## Sheet: Sheet2
Column1	Column2
ASD01910001	Fc1cccc(/C=N/N=C/c2cccc(F)c2)c1
ASD01910002	O=C(Nc1ccc(Br)cc1CN1C(=O)c2ccccc2C1=O)c1ccccn1
ASD01910003	COc1cc(Cl)ncn1
ASD01910004	Clc1cc(N2CCNCC2)ncn1
ASD01910005	O=C(Nc1cc(-c2ccccc2)nn1-c1ccccc1)c1ccccn1
ASD01910006	Cc1cc(Oc2cncnc2)cc(C(=O)Nc2ccc(F)cn2)n1
ASD01910007	O=C(Nc1cc(-c2ccccc2)nn1-c1ccccc1)c1ccccc1O
ASD01910008	O=C(Nc1cc(-c2ccccc2)nn1-c1ccccc1)c1ccccc1Cl
ASD01910009	O=C(Nc1cc(-c2ccccc2)nn1-c1ccccc1)c1cccc(Cl)c1
ASD01910010	O=C(Nc1cc(-c2ccccc2)nn1-c1ccccc1)c1ccc(Cl)cc1
ASD01910011	Cc1ccccc1C(=O)Nc1cc(-c2ccccc2)nn1-c1ccccc1
ASD01910012	Cc1cccc(C(=O)Nc2cc(-c3ccccc3)nn2-c2ccccc2)c1
ASD01910013	Cc1cc(Oc2cncc(F)c2)cc(C(=O)Nc2ccc(F)cn2)n1
ASD01910014	O=C(Nc1cc(-c2ccccc2)nn1-c1ccccc1)c1ccccc1F
ASD01910015	O=C(Nc1cc(-c2ccccc2)nn1-c1ccccc1)c1cccc(F)c1
ASD01910016	O=C(Nc1cc(-c2ccccc2)nn1-c1ccccc1)c1ccc(F)cc1
ASD01910017	O=C(Nc1cc(-c2ccccc2)nn1-c1ccccc1)c1cccs1
ASD01910018	O=C(Nc1cc(-c2ccccc2)nn1-c1ccccc1)c1ccsc1
ASD01910019	O=C(Nc1cc(-c2ccccc2)nn1-c1ccccc1)c1cnccn1
ASD01910020	O=C(Nc1cc(-c2ccccc2)nn1-c1ccccc1)c1ccc(F)c(F)c1
ASD01910021	N[C@@H](Cn1oc(=O)[nH]c1=O)C(=O)O
ASD01910022	FC(F)Oc1ccc(-c2cc(-c3ccccc3)n[nH]2)nc1
ASD01910023	N#Cc1cccc(C(=O)Nc2cc(-c3ccccc3)nn2-c2ccccc2)c1
ASD01910024	O=C(Nc1cc(-c2ccccc2)nn1-c1ccccc1)c1ccccc1
ASD01910025	COc1cccc(C(=O)Nc2cc(-c3ccccc3)nn2-c2ccccc2)c1
ASD01910026	O=C(Nc1cc(-c2ccccc2)nn1-c1ccccc1)c1cccc(C(F)(F)F)c1
ASD01910027	O=C(Nc1cc(-c2ccccc2)nn1-c1ccccc1)c1cccc([N+](=O)[O-])c1
ASD01910028	Cc1ccc(C(=O)Nc2cc(-c3ccccc3)nn2-c2ccccc2)cc1
ASD01910029	COc1ccc(C(=O)Nc2cc(-c3ccccc3)nn2-c2ccccc2)cc1
ASD01910030	O=C(Nc1cc(-c2ccccc2)nn1-c1ccccc1)c1ccc(OC(F)(F)F)cc1
ASD01910031	O=C(Nc1cc(-c2ccccc2)nn1-c1ccccc1)c1ccc(C(F)(F)F)cc1
ASD01910032	N#Cc1ccc(C(=O)Nc2cc(-c3ccccc3)nn2-c2ccccc2)cc1
ASD01910033	O=C(Nc1cc(-c2ccccc2)nn1-c1ccccc1)c1ccc([N+](=O)[O-])cc1
ASD01910034	NC(=O)c1ccc(C(=O)Nc2cc(-c3ccccc3)nn2-c2ccccc2)cc1
ASD01910035	O=C(O)c1ccc(C(=O)Nc2cc(-c3ccccc3)nn2-c2ccccc2)cc1
ASD01910036	O=C(Nc1cc(-c2ccccc2)nn1-c1ccccc1)c1cc([N+](=O)[O-])cc([N+](=O)[O-])c1
ASD01910037	COc1ccc(C(=O)Nc2cc(-c3ccccc3)nn2-c2ccccc2)cc1OC
ASD01910038	COc1cc(OC)cc(C(=O)Nc2cc(-c3ccccc3)nn2-c2ccccc2)c1
ASD01910039	Cc1ccc(C(=O)Nc2cc(-c3ccccc3)nn2-c2ccccc2)cc1C
ASD01910040	O=C(Nc1cc(-c2ccccc2)nn1-c1ccccc1)c1ccc(Cl)c(Cl)c1
ASD01910041	O=C(Nc1cc(-c2ccccc2Cl)nn1-c1ccccc1)c1ccccc1
ASD01910042	COc1cccc(-c2cc(NC(=O)c3ccccc3)n(-c3ccccc3)n2)c1
ASD01910043	O=C(Nc1cc(-c2ccccc2)nn1-c1ccccc1F)c1ccccc1
ASD01910044	O=C(Nc1cc(-c2ccccc2)nn1-c1ccccc1Cl)c1ccccc1
ASD01910045	O=C(Nc1cc(-c2ccccc2)nn1-c1ccccc1Br)c1ccccc1
ASD01910046	O=C(Nc1cc(-c2ccccc2)nn1-c1ccccn1)c1ccccc1
ASD01910047	O=C(Nc1cc(-c2ccccc2)nn1-c1cccc(Br)c1)c1ccccc1
ASD01910048	N#Cc1cccc(-n2nc(-c3ccccc3)cc2NC(=O)c2ccccc2)c1
ASD01910049	COc1cccc(-n2nc(-c3ccccc3)cc2NC(=O)c2ccccc2)c1
ASD01910050	O=C(Nc1cc(-c2ccccc2)nn1-c1ccccc1F)c1ccc([N+](=O)[O-])cc1
ASD01910051	O=C(Nc1cc(-c2ccccc2)nn1-c1ccccc1Cl)c1ccc([N+](=O)[O-])cc1
ASD01910052	O=C(Nc1cc(-c2ccccc2)nn1-c1ccccc1Br)c1ccc([N+](=O)[O-])cc1
ASD01910053	O=C(Nc1cc(-c2ccccc2)nn1-c1ccccc1Br)c1cccc([N+](=O)[O-])c1
ASD01910054	N#Cc1cccc(C(=O)Nc2cc(-c3ccccc3)nn2-c2ccccc2Br)c1
ASD01910055	O=C(c1ccc(F)cc1)N1CCC[C@H](c2nc(-c3ccc(F)cc3)no2)C1
ASD01910056	N#Cc1ccc(C(=O)/N=c2\cc(-c3ccccc3)n(C(=O)c3ccc(C#N)cc3)n2-c2ccccc2)cc1
ASD01910057	N#Cc1ccc(C(=O)N(C(=O)c2ccc(C#N)cc2)c2cc(-c3ccccc3)nn2-c2ccccc2)cc1
ASD01910058	O=C(Nc1cc(-c2ccccc2)nn1-c1ccccc1)c1ccccc1[N+](=O)[O-]
ASD01910059	Cc1ccc(C(=O)Nc2cc(-c3ccccc3)nn2-c2ccccc2)cn1
ASD01910060	O=C(Nc1cc(-c2ccccc2)nn1-c1ccccc1)c1ccncc1
ASD01910061	O=C(Nc1cc(-c2ccccc2)nn1-c1ccccc1)C1=CCCCC1
ASD01910062	O=C(Nc1cc(-c2ccccc2)nn1-c1ccccc1)C1CCCCC1
ASD01910063	O=C(Nc1cc(-c2ccccc2)nn1-c1ccccc1)C1CCCC1
ASD01910064	O=C(CC1CCCC1)Nc1cc(-c2ccccc2)nn1-c1ccccc1
ASD01910065	O=C(/C=C/c1ccc([N+](=O)[O-])cc1)Nc1cc(-c2ccccc2)nn1-c1ccccc1
ASD01910066	O=C(Nc1cn(-c2ccccc2)nc1-c1ccccc1)c1ccccc1
ASD01910067	N#Cc1cccc(C(=O)Nc2cn(-c3ccccc3)nc2-c2ccccc2)c1
ASD01910068	O=C(Nc1cn(-c2ccccc2)nc1-c1ccccc1)c1ccc([N+](=O)[O-])cc1
ASD01910069	O=C(Nc1c(-c2ccccc2)cnn1-c1ccccc1)c1ccccc1
ASD01910070	N#Cc1cccc(C(=O)Nc2c(-c3ccccc3)cnn2-c2ccccc2)c1
ASD01910071	O=C(Nc1c(-c2ccccc2)cnn1-c1ccccc1)c1ccc([N+](=O)[O-])cc1
ASD01910072	c1ccc(-c2cn(-c3cc(-c4ccccc4)nn3-c3ccccc3)nn2)cc1
ASD01910073	O=C(Nc1c(-c2ccccc2)nc2ccccn12)c1ccccc1
ASD01910074	N#Cc1cccc(C(=O)Nc2c(-c3ccccc3)nc3ccccn23)c1
ASD01910075	Cc1cccc(C#Cc2ccccc2)n1
ASD01910076	C(#Cc1cncnc1)c1ccccc1
ASD01910077	Cc1cccc(C#Cc2cncnc2)c1
ASD01910078	Clc1cccc(C#Cc2cncnc2)c1
ASD01910079	FC(F)(F)c1cccc(C#Cc2cncnc2)c1
ASD01910080	Cc1cc(C#Cc2cncnc2)ccc1F
ASD01910081	Fc1cc(F)cc(C#Cc2cncnc2)c1
ASD01910082	C(#Cc1cncnc1)c1ccc(-c2ccccc2)cc1
ASD01910083	Cc1ccc(C)c(C#Cc2cncnc2)c1
ASD01910084	Cc1ccc(C#Cc2cncnc2)cc1
ASD01910085	CCc1ccc(C#Cc2cncnc2)cc1
ASD01910086	Clc1ccc(C#Cc2cncnc2)cc1
ASD01910087	O=Cc1ccc(C#Cc2cncnc2)cc1
ASD01910088	Cc1nc(C#Cc2cccnc2)cs1
ASD01910089	CN1CC(=O)N/C1=N\C(=O)Nc1cccc(Cl)c1
ASD01910090	COc1cccc(C#Cc2ccc(C)cn2)c1
ASD01910091	Cc1ccc(C#Cc2cncc(Br)c2)nc1
ASD01910092	Cc1ccc(C#Cc2ccccc2)nc1
ASD01910093	COC(=O)Cn1nc(-c2ccc(F)c(C)c2)cc1-c1ccccc1
ASD01910094	COC(=O)Cn1nc(-c2ccc(F)cc2)cc1-c1ccc(F)cc1
ASD01910095	Cc1cc(C)c(N)c(C#Cc2cccc(F)c2)n1
ASD01910096	O=C(Nc1ccccc1CN1C(=O)c2ccccc2C1=O)c1ccccn1
ASD01910097	O=C(Nc1ccc(F)cc1CN1C(=O)c2ccccc2C1=O)c1ccccn1
ASD01910098	O=C(Nc1ccc(Cl)cc1CN1C(=O)c2ccccc2C1=O)c1ccccn1
ASD01910099	COc1ccc(NC(=O)c2ccccn2)c(CN2C(=O)c3ccccc3C2=O)c1
ASD01910100	O=C(Nc1c(F)cccc1CN1C(=O)c2ccccc2C1=O)c1ccccn1
ASD01910101	O=C(Nc1ccc(Cl)cc1CN1C(=O)c2ccccc2C1=O)c1cccnc1
ASD01910102	O=C(Nc1ccc(Cl)cc1CN1C(=O)c2ccccc2C1=O)c1ncccn1
ASD01910103	O=C(Nc1ccc(Cl)cc1CN1C(=O)c2ccccc2C1=O)c1cccnn1
ASD01910104	O=C(Nc1ccc(Cl)cc1CN1C(=O)c2ccccc2C1=O)c1ccccc1
ASD01910105	O=C(Nc1ccc(Cl)cc1CN1C(=O)c2ccccc2C1=O)c1ccccc1C(F)(F)F
ASD01910106	COc1cccc(C(=O)Nc2ccc(Cl)cc2CN2C(=O)c3ccccc3C2=O)c1
ASD01910107	COc1ccccc1C(=O)Nc1ccc(Cl)cc1CN1C(=O)c2ccccc2C1=O
ASD01910108	O=C(Nc1ccc(Cl)cc1CN1C(=O)c2ccccc2C1=O)c1ccccc1O
ASD01910109	O=C(Nc1ccc(Cl)cc1CN1C(=O)c2ccccc2C1=O)c1ncccc1O
ASD01910110	O=C(Nc1ccc(Cl)cc1CN1C(=O)c2ccccc2C1=O)c1ccccc1[N+](=O)[O-]
ASD01910111	O=C(Nc1ccc(Cl)cc1CN1C(=O)c2ccccc2C1=O)C1CCCCC1
ASD01910112	O=C(Nc1ccc(Cl)cc1CN1C(=O)c2ccccc2C1=O)c1ccco1
ASD01910113	O=C(Nc1ccc(Cl)cc1CN1C(=O)c2ccccc2C1=O)c1cncs1
ASD01910114	O=C(Nc1ccc(Cl)cc1CN1C(=O)c2ccc(F)cc2C1=O)c1ccccn1
ASD01910115	O=C(Nc1ccc(Br)cc1CN1C(=O)c2ccc(F)cc2C1=O)c1ccccn1
ASD01910116	O=C(Nc1ccc(Br)cc1CN1C(=O)c2cccc(F)c2C1=O)c1ccccn1
ASD01910117	O=C(Nc1ccc(Cl)cc1CN1C(=O)c2cccc(F)c2C1=O)c1ccccn1
ASD01910118	CCOc1ccc2c(c1)C(=O)N(Cc1cc(Cl)ccc1NC(=O)c1ccccn1)C2=O
ASD01910119	CCOc1ccc2c(c1)C(=O)N(Cc1cc(Br)ccc1NC(=O)c1ccccn1)C2=O
ASD01910120	COc1cc2c(cc1OC)C(=O)N(Cc1cc(Br)ccc1NC(=O)c1ccccn1)C2=O
ASD01910121	COc1cc2c(cc1OC)C(=O)N(Cc1cc(Cl)ccc1NC(=O)c1ccccn1)C2=O
ASD01910122	Cc1cc2c(cc1C)C(=O)N(Cc1cc(Cl)ccc1NC(=O)c1ccccn1)C2=O
ASD01910123	Cc1cc2c(cc1C)C(=O)N(Cc1cc(Br)ccc1NC(=O)c1ccccn1)C2=O
ASD01910124	O=C(Nc1ccc(Br)cc1CN1C(=O)c2cc(Cl)cc(Cl)c2C1=O)c1ccccn1
ASD01910125	O=C(Nc1ccc(Cl)cc1CN1C(=O)c2cc(Cl)cc(Cl)c2C1=O)c1ccccn1
ASD01910126	CCN(Cc1cc(Cl)ccc1NC(=O)c1ccccn1)C(=O)c1cc(Cl)cc(Cl)c1
ASD01910127	O=C(Nc1cc(Cl)ccc1C1=C(c2ccccc2)CC(c2ccc(Cl)cc2NC(=O)c2ccccn2)C(C(=O)c2ccccc2)O1)c1ccccn1
ASD01910128	CN1CC(=O)C=C1NC(=O)Nc1cccc(Cl)c1
ASD01910129	O=C1CCCc2nc(C#Cc3ccccc3)ccc21
ASD01910130	CCOC(=O)N1CCC2C1CCCC2(O)C#Cc1ccccc1
ASD01910131	COC(=O)Cn1nc(C2CCCCC2)cc1-c1cccc(OC)c1
ASD01910132	NC(=O)c1ccc(C#Cc2ccccc2)nc1
ASD01910133	CC(C)CCNC(=O)c1ccc(C#Cc2ccccc2)nc1
ASD01910134	O=C(NC1CCCC1)c1ccc(C#Cc2ccccc2)nc1
ASD01910135	O=C(NC1CCCCC1)c1ccc(C#Cc2ccccc2)nc1
ASD01910136	CC1CCC(NC(=O)c2ccc(C#Cc3ccccc3)nc2)CC1
ASD01910137	O=C(NCc1ccco1)c1ccc(C#Cc2ccccc2)nc1
ASD01910138	O=C(NCc1ccsc1)c1ccc(C#Cc2ccccc2)nc1
ASD01910139	O=C(NCc1ccsc1)c1ccc(C#Cc2ccccc2)cc1
ASD01910140	O=C(c1ccc(C#Cc2ccccc2)nc1)N1CCCCC1
ASD01910141	CC1CCN(C(=O)c2ccc(C#Cc3ccccc3)nc2)CC1
ASD01910142	CC1CCN(C(=O)c2ccc(C#Cc3ccccc3)cc2)CC1
ASD01910143	CN1CCN(C(=O)c2ccc(C#Cc3ccccc3)cc2)CC1
ASD01910144	CN1CCN(C(=O)c2ccc(C#Cc3ccccc3)nc2)CC1
ASD01910145	O=C(c1ccc(C#Cc2ccccc2)nc1)N1CCOCC1
ASD01910146	O=C(c1ccc(C#Cc2ccccc2)nc1)N1CCSCC1
ASD01910147	C(#Cc1ccc(C(N2CCNCC2)N2CCOCC2)cc1)c1ccccc1
ASD01910148	Cc1nc(C#Cc2ccccc2)cs1
ASD01910149	Cc1cc(Sc2ccc(Cl)cc2)nc(-c2ccccn2)n1
ASD01910150	Cc1ccc(N)c(/N=N/c2ccccc2)n1
ASD01910151	COc1ccccc1C(=O)Nc1cccc(NC(=O)c2cccc(Cl)c2)c1
ASD01910152	COc1ccccc1C(=O)Nc1cccc(NC(=O)c2ccccc2Cl)c1
ASD01910153	COc1ccccc1C(=O)Nc1cccc(NC(=O)c2ccc(Cl)cc2)c1
ASD01910154	COc1ccccc1C(=O)Nc1cccc(NC(=O)c2ccc(Cl)c(Cl)c2)c1
ASD01910155	COc1ccccc1C(=O)Nc1cccc(NC(=O)c2cc(Cl)cc(Cl)c2)c1
ASD01910156	COc1ccccc1C(=O)Nc1cccc(NC(=O)c2cccc(F)c2)c1
ASD01910157	COc1ccccc1C(=O)Nc1cccc(NC(=O)c2ccc(F)cc2)c1
ASD01910158	COc1ccccc1C(=O)Nc1cccc(NC(=O)c2cccc(C(F)(F)F)c2)c1
ASD01910159	COc1ccccc1C(=O)Nc1cccc(NC(=O)c2cccc(C#N)c2)c1
ASD01910160	COc1ccccc1C(=O)Nc1cccc(NC(=O)c2cccc(C)c2)c1
ASD01910161	COc1ccccc1C(=O)Nc1cccc(NC(=O)c2ccc3c(c2)OCO3)c1
ASD01910162	COc1ccccc1C(=O)Nc1cccc(NC(=O)c2ccco2)c1
ASD01910163	COc1ccccc1C(=O)Nc1cccc(NC(=O)Cc2ccccc2)c1
ASD01910164	COc1ccccc1C(=O)Nc1cccc(NC(=O)C2CC2c2ccccc2)c1
ASD01910165	COc1ccccc1C(=O)Nc1cccc(NC(=O)C23CC4CC(CC(C4)C2)C3)c1
ASD01910166	COc1ccccc1C(=O)Nc1cccc(NC(=O)C2CCCCC2)c1
ASD01910167	COc1ccccc1C(=O)Nc1cccc(NC(=O)C2CCCC2)c1
ASD01910168	COc1ccccc1C(=O)Nc1cccc(NC(=O)C2CCC2)c1
ASD01910169	COc1ccccc1C(=O)Nc1cccc(NC(=O)C2CC2)c1
ASD01910170	COCC(=O)Nc1cccc(NC(=O)c2ccccc2OC)c1
ASD01910171	CCC(=O)Nc1cccc(NC(=O)c2ccccc2OC)c1
ASD01910172	COc1ccccc1C(=O)Nc1cccc(NC(=O)C(C)C)c1
ASD01910173	O=C(Nc1cccc(NC(=O)c2ccccc2Cl)c1)c1cccc(Cl)c1
ASD01910174	O=C(Nc1cccc(NC(=O)c2cccc(Cl)c2)c1)c1cccc(Cl)c1
ASD01910175	O=C(Nc1cccc(NC(=O)c2cccc(Cl)c2)c1)c1ccc(Cl)cc1
ASD01910176	O=C(Nc1cccc(NC(=O)c2ccc(Cl)c(Cl)c2)c1)c1cccc(Cl)c1
ASD01910177	O=C(Nc1cccc(NC(=O)c2cccc(Cl)c2)c1)c1cccc(F)c1
ASD01910178	O=C(Nc1cccc(NC(=O)c2cccc(Cl)c2)c1)c1ccc(F)cc1
ASD01910179	O=C(Nc1cccc(NC(=O)c2cccc(C(F)(F)F)c2)c1)c1cccc(Cl)c1
ASD01910180	Cc1cccc(C(=O)Nc2cccc(NC(=O)c3cccc(Cl)c3)c2)c1
ASD01910181	O=C(Nc1cccc(NC(=O)c2ccc3c(c2)OCO3)c1)c1cccc(Cl)c1
ASD01910182	O=C(Nc1cccc(NC(=O)c2ccco2)c1)c1cccc(Cl)c1
ASD01910183	O=C(Cc1ccccc1)Nc1cccc(NC(=O)c2cccc(Cl)c2)c1
ASD01910184	O=C(Nc1cccc(NC(=O)C2CC2c2ccccc2)c1)c1cccc(Cl)c1
ASD01910185	O=C(Nc1cccc(NC(=O)C23CC4CC(CC(C4)C2)C3)c1)c1cccc(Cl)c1
ASD01910186	O=C(Nc1cccc(NC(=O)C2CCCCC2)c1)c1cccc(Cl)c1
ASD01910187	O=C(Nc1cccc(NC(=O)C2CCC2)c1)c1cccc(Cl)c1
ASD01910188	O=C(Nc1cccc(NC(=O)C2CCCC2)c1)c1cccc(Cl)c1
ASD01910189	O=C(Nc1cccc(NC(=O)C2CC2)c1)c1cccc(Cl)c1
ASD01910190	CC(C)C(=O)Nc1cccc(NC(=O)c2cccc(Cl)c2)c1
ASD01910191	CC(=O)Nc1cccc(NC(=O)c2cccc(Cl)c2)c1
ASD01910192	COCC(=O)Nc1cccc(NC(=O)c2cccc(Cl)c2)c1
ASD01910193	O=C(Nc1cccc(NC(=O)c2cccc(Cl)c2)c1)c1ccncc1
ASD01910194	O=C(Nc1cccc(NC(=O)c2cccc(Cl)c2)c1)c1cccnc1
ASD01910195	O=C(Nc1ccccc1O)c1cccc(N2C(=O)c3ccccc3C2=O)c1
ASD01910196	O=C(Nc1cccc(O)c1)c1cccc(N2C(=O)c3ccccc3C2=O)c1
ASD01910197	COc1ccccc1NC(=O)c1cccc(N2C(=O)c3ccccc3C2=O)c1
ASD01910198	COc1cc(NC(=O)c2cccc(N3C(=O)c4ccccc4C3=O)c2)cc(OC)c1
ASD01910199	O=C(Nc1cccc(Cl)c1)c1cccc(N2C(=O)c3ccccc3C2=O)c1
ASD01910200	O=C(Nc1cccnc1)c1cccc(N2C(=O)c3ccccc3C2=O)c1
ASD01910201	O=C(Nc1ccccn1)c1cccc(N2C(=O)c3ccccc3C2=O)c1
ASD01910202	O=C(Nc1ccccc1F)c1cccc(N2C(=O)c3ccccc3C2=O)c1
ASD01910203	O=C(Nc1ccc(F)cc1)c1cccc(N2C(=O)c3ccccc3C2=O)c1
ASD01910204	O=C(NC1CC1)c1cccc(N2C(=O)c3ccccc3C2=O)c1
ASD01910205	O=C(NC1CC2CCC1C2)c1cccc(N2C(=O)c3ccccc3C2=O)c1
ASD01910206	O=C(Nc1cccc(-c2nc3ccccc3[nH]2)c1)c1ccccc1O
ASD01910207	O=C(Nc1ccc(Cl)c(-c2nc3ccccc3[nH]2)c1)c1cccs1
ASD01910208	O=C(Nc1cccc(-c2nc3ccccc3o2)c1)c1ccccc1
ASD01910209	COC(=O)Cn1nc(-c2ccc(OC)cc2)cc1C(C)C
ASD01910210	O=C(c1ccc(F)cc1)N1CCCC(c2nnc(-c3ccc(F)cc3)[nH]2)C1
ASD01910211	O=C(c1ccc(F)cc1)N1CCCC(C#Cc2ccc(F)cc2)C1
ASD01910212	COc1ccc(-c2noc(C3CCCN(C(=O)c4ccccc4)C3)n2)cc1
ASD01910213	O=C(c1ccccc1)N1CCCC(c2nc(-c3ccc(F)cc3)no2)C1
ASD01910214	COC(=O)Cn1nc(-c2ccc(F)c(C)c2)cc1C(C)C
ASD01910215	O=C(c1cccc(F)c1)N1CCCC(c2nc(-c3ccc(F)cc3)no2)C1
ASD01910216	O=C(c1ccc(F)cc1)N1CCCC(c2nc(-c3ccccc3)no2)C1
ASD01910217	O=C(c1cccc(F)c1)N1CCCC(c2nc(-c3ccccc3)no2)C1
ASD01910218	O=C(c1cccc(F)c1)N1CCCC(c2nc(-c3cccc(F)c3)no2)C1
ASD01910219	O=C(c1ccc(F)cc1)N1CCCC(c2nc(-c3cccc(F)c3)no2)C1
ASD01910220	O=C(c1ccc(F)cc1)N1CCC[C@@H](c2nc(-c3ccc(F)cc3)no2)C1
ASD01910221	Cc1nc(C#Cc2ccnc(Cl)c2)c(C)n1-c1ccc(F)cc1
ASD01910222	O=C(c1cccs1)N1CCC[C@H](c2nc(-c3ccc(F)cc3)no2)C1
ASD01910223	Cc1nc(-c2cnccn2)sc1C(=O)N1CCC[C@H](c2nc(-c3ccc(F)cc3)no2)C1
ASD01910224	O=C(c1cnc(-c2ccccc2)s1)N1CCC[C@H](c2nc(-c3ccc(F)cc3)no2)C1
ASD01910225	Cc1nc(C(F)(F)F)ccc1C(=O)N1CCC[C@H](c2nc(-c3ccc(F)cc3)no2)C1
ASD01910226	Cc1noc(C)c1C(=O)N1CCC[C@H](c2nc(-c3ccc(F)cc3)no2)C1
ASD01910227	O=C(c1csnn1)N1CCC[C@H](c2nc(-c3ccc(F)cc3)no2)C1
ASD01910228	Cc1cc(C(=O)N2CCC[C@H](c3nc(-c4ccc(F)cc4)no3)C2)no1
ASD01910229	Cc1cc(C(=O)N2CCC[C@H](c3nc(-c4ccc(F)cc4)no3)C2)nn1C
ASD01910230	O=C(c1nc2ccccc2s1)N1CCC[C@H](c2nc(-c3ccc(F)cc3)no2)C1
ASD01910231	O=C(c1ccc(C(F)(F)F)cc1)N1CCC[C@H](c2nc(-c3ccc(F)cc3)no2)C1
ASD01910232	O=C(c1ccno1)N1CCC[C@H](c2nc(-c3ccc(F)cc3)no2)C1
ASD01910233	N#Cc1ccc(C(=O)N2CCC[C@H](c3nc(-c4ccc(F)cc4)no3)C2)cc1
ASD01910234	O=C(c1ccc(F)cc1F)N1CCC[C@H](c2nc(-c3ccc(F)cc3)no2)C1
ASD01910235	O=C(c1cc(F)c(F)c(F)c1)N1CCC[C@H](c2nc(-c3ccc(F)cc3)no2)C1
ASD01910236	O=C(c1ccc(F)c(Cl)c1)N1CCC[C@H](c2nc(-c3ccc(F)cc3)no2)C1
ASD01910237	O=C(c1ccnn1-c1ccccc1)N1CCC[C@H](c2nc(-c3ccc(F)cc3)no2)C1
ASD01910238	Cc1nn(-c2ccccc2)nc1C(=O)N1CCC[C@H](c2nc(-c3ccc(F)cc3)no2)C1
ASD01910239	Cc1cc(C(=O)N2CCC[C@H](c3nc(-c4ccc(F)cc4)no3)C2)ccc1F
ASD01910240	O=C(c1ccc(-c2ccccn2)s1)N1CCC[C@H](c2nc(-c3ccc(F)cc3)no2)C1
ASD01910241	Cc1ccsc1C(=O)N1CCC[C@H](c2nc(-c3ccc(F)cc3)no2)C1
ASD01910242	Cn1cccc1C(=O)N1CCC[C@H](c2nc(-c3ccc(F)cc3)no2)C1
ASD01910243	O=C(c1ccc(F)c(F)c1)N1CCC[C@H](c2nc(-c3ccc(F)cc3)no2)C1
ASD01910244	O=C(C1CCCC1)N1CCC[C@H](c2nc(-c3ccc(F)cc3)no2)C1
ASD01910245	O=C(c1ccc2scnc2c1)N1CCC[C@H](c2nc(-c3ccc(F)cc3)no2)C1
ASD01910246	O=C(c1nccs1)N1CCC[C@H](c2nc(-c3ccc(F)cc3)no2)C1
ASD01910247	O=C(c1ccc(N2CCOCC2)nc1)N1CCC[C@H](c2nc(-c3ccc(F)cc3)no2)C1
ASD01910248	O=C(c1ccc2[nH]ccc2c1)N1CCC[C@H](c2nc(-c3ccc(F)cc3)no2)C1
ASD01910249	Cc1ncsc1C(=O)N1CCC[C@H](c2nc(-c3ccc(F)cc3)no2)C1
ASD01910250	O=C(Cc1ccc(F)cc1)N1CCC[C@H](c2nc(-c3ccc(F)cc3)no2)C1
ASD01910251	O=C(c1cc2ccccc2cn1)N1CCC[C@H](c2nc(-c3ccc(F)cc3)no2)C1
ASD01910252	O=C(c1ccc2nccnc2c1)N1CCC[C@H](c2nc(-c3ccc(F)cc3)no2)C1
ASD01910253	O=C(CCc1ccc(F)cc1)N1CCC[C@H](c2nc(-c3ccc(F)cc3)no2)C1
ASD01910254	O=C(c1ccc2nc[nH]c2c1)N1CCC[C@H](c2nc(-c3ccc(F)cc3)no2)C1
ASD01910255	O=C(c1ccc(F)cc1)N1CCCC(c2nc(-c3c(F)cc(F)cc3F)no2)C1
ASD01910256	O=C(c1ccc(F)cc1)N1CCCC(c2nc(-c3cccnc3)no2)C1
ASD01910257	O=C(c1ccc(F)cc1)N1CCCC(c2nc(-c3ccncc3)no2)C1
ASD01910258	O=C(c1ccc(F)cc1)N1CCCC(c2nc(-c3ccc(F)cc3F)no2)C1
ASD01910259	O=C(c1ccc(F)cc1)N1CCCC(c2nc(-c3cccc4ccccc34)no2)C1
ASD01910260	O=C(c1ccc(F)cc1)N1CCCC(c2nc(-c3c(F)cccc3F)no2)C1
ASD01910261	COc1ccccc1-c1noc(C2CCCN(C(=O)c3ccc(F)cc3)C2)n1
ASD01910262	O=C(c1ccc(F)cc1)N1CCCC(c2nc(-c3ccc4ccccc4c3)no2)C1
ASD01910263	Cc1ccc(-c2noc(C3CCCN(C(=O)c4ccc(F)cc4)C3)n2)cc1
ASD01910264	O=C(c1ccc(F)cc1)N1CCCC(c2nc(-c3ccccc3F)no2)C1
ASD01910265	O=C(c1ccc(F)cc1)N1CCCC(c2nc(-c3ccccn3)no2)C1
ASD01910266	Cn1c(-c2ccc(F)cc2)nnc1C1CCCN(C(=O)c2ccc(F)cc2)C1
ASD01910267	O=C(c1ccc(F)cc1)N1CCCC(c2nnc(-c3ccc(F)cc3)o2)C1
ASD01910268	O=C(c1ccc(F)c(F)c1)N1CCCC(c2nc(-c3ccccc3F)no2)C1
ASD01910269	O=C(c1ccc(F)cc1)N1CCOC(c2nc(-c3ccc(F)cc3)no2)C1
ASD01910270	CN1CCN(C(=O)c2ccc(F)cc2)CC1c1nc(-c2ccc(F)cc2)no1
ASD01910271	Cc1ccc(C(=O)N2CCC[C@H](C(=O)Nc3ccc(F)cc3)C2)cc1
ASD01910272	CN(C(=O)[C@H]1CCCN(C(=O)c2ccc(F)cc2)C1)c1ccc(F)cc1
ASD01910273	O=C(/C=C/c1ccc(F)cc1)N1CCCC(c2nc(-c3ccc(F)cc3)no2)C1
ASD01910274	O=C(c1ccsc1)N1CCCC(c2nc(-c3ccc(F)cc3)no2)C1
ASD01910275	CC(=O)N1CCC(C(=O)N2CCCC(c3nc(-c4ccc(F)cc4)no3)C2)CC1
ASD01910276	O=C(c1ccc(-n2ccnc2)cc1)N1CCCC(c2nc(-c3ccc(F)cc3)no2)C1
ASD01910277	O=C(c1ccc(F)cc1)N1CCCC(n2nnc(-c3ccccc3)n2)C1
ASD01910278	O=C(c1ccc(F)cc1)N1CCCC(c2nc(-c3ccccc3)no2)C1
ASD01910279	O=C(c1ccc(F)c(F)c1)N1CCCC(c2nc(-c3ccccc3)no2)C1
ASD01910280	O=C(c1ccc(F)cc1)N1CCCC(c2nc(-c3ccc([N+](=O)[O-])cc3)no2)C1
ASD01910281	O=C(c1ccc(F)c(F)c1)N1CCCC(c2nc(-c3ccc([N+](=O)[O-])cc3)no2)C1
ASD01910282	O=C(c1ccc(F)cc1)N1CCCC(n2nnc(-c3ccc(F)cc3)n2)C1
ASD01910283	O=C(c1ccc(F)cc1)N1CCCC(n2nnc(-c3ccc(F)cc3)n2)C1
ASD01910284	O=C(c1ccc(F)cc1)N1CCCC(n2nnc(-c3ccccc3F)n2)C1
ASD01910285	O=C(c1ccc(F)cc1)N1CCCC(n2nnc(-c3ccccc3)n2)C1
ASD01910286	CCOC(=O)N1CC[C@@H]2[C@H]1CCCC2(O)C#Cc1ccccc1
ASD01910287	O=C(c1ccc(F)cc1)N1CCC[C@H](n2nnc(-c3ccc(Cl)cc3)n2)C1
ASD01910288	COc1ccc(-c2nnn([C@H]3CCCN(C(=O)c4ccc(F)cc4)C3)n2)cc1
ASD01910289	O=C(c1ccc(F)cc1)N1CCC[C@H](n2nnc(-c3ccccc3F)n2)C1
ASD01910290	O=C(c1ccc(F)cc1)N1CCC[C@H](n2nnc(-c3ccccc3Cl)n2)C1
ASD01910291	CCOC(=O)N1CC[C@@H]2[C@H]1CCCC2(O)C#Cc1ccccc1Cl
ASD01910292	O=C(c1ccc(F)cc1)N1CCC[C@H](n2nnc(-c3ccncc3)n2)C1
ASD01910293	O=C(c1ccc(F)cc1)N1CCC[C@H](n2nnc(-c3cccnc3)n2)C1
ASD01910294	O=C(c1ccc(F)cc1)N1CCC[C@H](n2nnc(-c3ccccn3)n2)C1
ASD01910295	COc1ccccc1-c1nnn([C@H]2CCCN(C(=O)c3ccc(F)cc3)C2)n1
ASD01910296	Cc1cccc(-c2nnn([C@H]3CCCN(C(=O)c4ccc(F)cc4)C3)n2)c1
ASD01910297	Cc1ccc(-c2nnn([C@H]3CCCN(C(=O)c4ccc(F)cc4)C3)n2)cc1
ASD01910298	O=C(c1ccc(F)cc1)N1CCC[C@H](n2nnc(-c3cccc(F)c3)n2)C1
ASD01910299	Cc1oncc1C(=O)N1CCC[C@H](n2nnc(-c3ccc(F)cc3)n2)C1
ASD01910300	O=C(c1ccc(F)nc1)N1CCC[C@H](n2nnc(-c3ccccc3)n2)C1
ASD01910301	O=C(c1ccc(F)c(F)c1)N1CCC[C@H](n2nnc(-c3ccccc3)n2)C1
ASD01910302	O=C(c1ccc(F)nc1)N1CCC[C@H](n2nnc(-c3ccc(F)cc3)n2)C1
ASD01910303	Cc1cc(F)ncc1C(=O)N1CCC[C@H](n2nnc(-c3ccccc3)n2)C1
ASD01910304	Cc1cc(F)ccc1C(=O)N1CCC[C@H](n2nnc(-c3ccc(F)cc3)n2)C1
ASD01910305	O=C(c1ccc(F)c(F)c1)N1CCC[C@H](n2nnc(-c3ccc(F)cc3)n2)C1
ASD01910306	O=C(c1ccc(F)cc1F)N1CCC[C@H](n2nnc(-c3ccc(F)cc3)n2)C1
ASD01910307	O=C(c1ccc(F)cc1F)N1CCC[C@H](n2nnc(-c3ccccc3)n2)C1
ASD01910308	CCOC(=O)N1CC[C@@H]2[C@H]1CCCC2(O)C#Cc1cccc(Cl)c1
ASD01910309	Cc1oncc1C(=O)N1CCC[C@H](n2nnc(-c3ccccc3)n2)C1
ASD01910310	CC1(O)CCN(C(=O)c2ccc(C#Cc3ccccc3)cc2)CC1
ASD01910311	CCCC1(O)CCN(C(=O)c2ccc(C#Cc3ccccc3)cc2)CC1
ASD01910312	CC(C)C1(O)CCN(C(=O)c2ccc(C#Cc3ccccc3)cc2)CC1
ASD01910313	O=C(c1ccc(C#Cc2ccccc2)cc1)N1CCC(O)(c2cccs2)CC1
ASD01910314	O=C(c1ccc(C#Cc2ccccc2)cc1)N1CCC(O)(c2ccc(F)cc2)CC1
ASD01910315	COc1ccc(C2(O)CCN(C(=O)c3ccc(C#Cc4ccccc4)cc3)CC2)cc1
ASD01910316	O=C(c1ccc(C#Cc2ccccc2)cc1)N1CCC(O)(c2cccc(F)c2)CC1
ASD01910317	CC1(O)CN(C(=O)c2ccc(C#Cc3ccccc3)cc2)C1
ASD01910318	CCCC1(O)CN(C(=O)c2ccc(C#Cc3ccccc3)cc2)C1
ASD01910319	O=C(c1ccc(C#Cc2ccccc2)cc1)N1CC(O)(c2cccs2)C1
ASD01910320	O=C(c1ccc(C#Cc2ccccc2)cc1)N1CC(O)C1
ASD01910321	O=C(c1ccc(C#Cc2ccccc2F)cc1)N1CCC(O)CC1
ASD01910322	O=C(c1ccc(C#Cc2cccc(F)c2)cc1)N1CCC(O)CC1
ASD01910323	O=C(c1ccc(C#Cc2ccc(F)cc2)cc1)N1CCC(O)CC1
ASD01910324	O=C(c1ccc(C#Cc2ccc(F)c(F)c2)cc1)N1CCC(O)CC1
ASD01910325	O=C(c1ccc(C#Cc2cc(F)cc(F)c2)cc1)N1CCC(O)CC1
ASD01910326	Cc1cc(C#Cc2ccc(C(=O)N3CCC(O)CC3)cc2)ccc1F
ASD01910327	O=C(c1ccc(C#Cc2ccc(F)cc2F)cc1)N1CCC(O)CC1
ASD01910328	Cc1ccc(C#Cc2ccc(C(=O)N3CCC(O)CC3)cc2)cc1
ASD01910329	O=C(c1ccc(C#Cc2cccc(C(F)(F)F)c2)cc1)N1CCC(O)CC1
ASD01910330	O=C(c1ccc(C#Cc2ccncc2)cc1)N1CCC(O)CC1
ASD01910331	O=C(c1ccc(C#Cc2ccccn2)cc1)N1CCC(O)CC1
ASD01910332	O=C(c1ccc(C#Cc2ncc[nH]2)cc1)N1CCC(O)CC1
ASD01910333	O=C(c1ccc(C#CC2CCCCC2)cc1)N1CCC(O)CC1
ASD01910334	CC1(O)CCN(C(=O)c2ccc(C#Cc3ccccc3F)cc2)CC1
ASD01910335	CC1(O)CCN(C(=O)c2ccc(C#Cc3cccc(F)c3)cc2)CC1
ASD01910336	CC1(O)CCN(C(=O)c2ccc(C#Cc3ccc(F)cc3)cc2)CC1
ASD01910337	CC1(O)CCN(C(=O)c2ccc(C#Cc3ccc(F)c(F)c3)cc2)CC1
ASD01910338	CCOC(=O)N1CC[C@@H]2[C@H]1CCCC2(O)C#Cc1ccc(Cl)cc1
ASD01910339	O=C(c1ccc(C#Cc2cccc(F)c2)cc1)N1CCC(CO)CC1
ASD01910340	O=C(c1ccc(C#Cc2ccc(F)cc2)cc1)N1CCC(CO)CC1
ASD01910341	O=C(c1ccc(C#Cc2ccccc2F)cc1)N1CCC(CO)CC1
ASD01910342	O=C(c1ccc(C#Cc2ccccc2F)cc1)N1CCOCC1
ASD01910343	O=C(c1ccc(C#Cc2cccc(F)c2)cc1)N1CCOCC1
ASD01910344	O=C(c1ccc(C#Cc2ccc(F)cc2)cc1)N1CCOCC1
ASD01910345	O=C(c1ccc(C#Cc2ccc(F)c(F)c2)cc1)N1CCOCC1
ASD01910346	O=C(c1ccc(C#Cc2ccc(F)c(F)c2)cc1)N1CC(O)C1
ASD01910347	O=C(c1ccc(C#Cc2cccc(F)c2)cc1)N1CC(O)C1
ASD01910348	O=C(c1ccc(C#Cc2ccc(F)cc2)cc1)N1CC(O)C1
ASD01910349	O=C(c1ccc(C#Cc2ccccc2F)cc1)N1CC(O)C1
ASD01910350	O=C(NC1CCCC1)c1ccc(C#Cc2ccccc2)cc1
ASD01910351	O=C(NC1CCCCC1)c1ccc(C#Cc2ccccc2)cc1
ASD01910352	CCCNC(=O)c1ccc(C#Cc2ccccc2)cc1
ASD01910353	CC(C)(C)CCNC(=O)c1ccc(C#Cc2ccccc2)cc1
ASD01910354	CC(C)CCNC(=O)c1ccc(C#Cc2ccccc2)cc1
ASD01910355	COCCCNC(=O)c1ccc(C#Cc2ccccc2)cc1
ASD01910356	CCCCNC(=O)c1ccc(C#Cc2ccccc2)cc1
ASD01910357	C[C@H](CNC(=O)c1ccc(C#Cc2ccccc2)cc1)c1ccccc1
ASD01910358	O=C(NCC1CCCCC1)c1ccc(C#Cc2ccccc2)cc1
ASD01910359	O=C(NCCC1=CCCCC1)c1ccc(C#Cc2ccccc2)cc1
ASD01910360	CC1CCC(NC(=O)c2ccc(C#Cc3ccccc3)cc2)CC1
ASD01910361	O=C(NCCCO)c1ccc(C#Cc2ccccc2)cc1
ASD01910362	O=C(NCCc1ccccc1Cl)c1ccc(C#Cc2ccccc2)cc1
ASD01910363	O=C(NCCN1CCOCC1)c1ccc(C#Cc2ccccc2)cc1
ASD01910364	O=C(NC1CCc2ccccc21)c1ccc(C#Cc2ccccc2)cc1
ASD01910365	O=C(NC1Cc2ccccc2C1)c1ccc(C#Cc2ccccc2)cc1
ASD01910366	O=C(NCCc1ccc(Cl)cc1)c1ccc(C#Cc2ccccc2)cc1
ASD01910367	O=C(NCCc1cccc(Cl)c1)c1ccc(C#Cc2ccccc2)cc1
ASD01910368	O=C(NCCc1ccc(Br)cc1)c1ccc(C#Cc2ccccc2)cc1
ASD01910369	CCN1CCCC1CNC(=O)c1ccc(C#Cc2ccccc2)cc1
ASD01910370	O=C(NCCCN1CCOCC1)c1ccc(C#Cc2ccccc2)cc1
ASD01910371	O=C(NCCN1CCCCC1)c1ccc(C#Cc2ccccc2)cc1
ASD01910372	CN(C)CCNC(=O)c1ccc(C#Cc2ccccc2)cc1
ASD01910373	CN1CCCC1CCNC(=O)c1ccc(C#Cc2ccccc2)cc1
ASD01910374	O=C(c1ccc(C#Cc2ccccc2)cc1)N1CCOCC1
ASD01910375	O=C(c1ccc(C#Cc2ccccc2)cc1)N1CCC(CO)CC1
ASD01910376	CCCC(C)NC1CCN(C(=O)c2ccc(C#Cc3ccccc3)cc2)CC1
ASD01910377	O=C(c1ccc(C#Cc2ccccc2)cc1)N1CCC(NC2CCCCC2)CC1
ASD01910378	CC1CN(C(=O)c2ccc(C#Cc3ccccc3)cc2)CC(C)O1
ASD01910379	O=C(c1ccc(C#Cc2ccccc2)cc1)N1CCC(N2CCN(c3ccncc3)CC2)CC1
ASD01910380	C[C@H](NC1CCN(C(=O)c2ccc(C#Cc3ccccc3)cc2)CC1)C1CCCCC1
ASD01910381	CN1CCN(C2CCN(C(=O)c3ccc(C#Cc4ccccc4)cc3)CC2)CC1
ASD01910382	O=C(c1ccc(C#Cc2ccccc2)cc1)N1CCCC(O)C1
ASD01910383	COC(=O)N1CC[C@@H]2[C@H]1CCCC2(O)C#Cc1cccc(C)c1
ASD01910384	O=C(c1ccc(C#Cc2ccccc2)cc1)N1CCC(NC2CCC2)CC1
ASD01910385	O=C(c1ccc(C#Cc2ccccc2)cc1)N1CCC(NCCN2CCOCC2)CC1
ASD01910386	O=C(c1ccc(C#Cc2ccccc2)cc1)N1CCC(O)(c2ccc(Cl)cc2C(F)(F)F)CC1
ASD01910387	O=C(c1ccc(C#Cc2ccccc2)cc1)N1CCC2CCCCC2C1
ASD01910388	O=C(c1ccc(C#Cc2ccccc2)cc1)N1CCC(N2CCC2)CC1
ASD01910389	N#CC1(c2ccccc2)CCN(C(=O)c2ccc(C#Cc3ccccc3)cc2)CC1
ASD01910390	CC(C)N1CCN(C(=O)c2ccc(C#Cc3ccccc3)cc2)CC1
ASD01910391	COCCNC1CCN(C(=O)c2ccc(C#Cc3ccccc3)cc2)CC1
ASD01910392	CC(=O)C1(c2ccccc2)CCN(C(=O)c2ccc(C#Cc3ccccc3)cc2)CC1
ASD01910393	O=C(c1ccc(C#Cc2ccccc2)cc1)N1CCC(n2c(=O)[nH]c3ccccc32)CC1
ASD01910394	CCOC(=O)N1CC[C@@H]2[C@H]1CCCC2(O)C#Cc1cccc(F)c1
ASD01910395	O=C(c1ccc(C#Cc2ccccc2)cc1)N1CCN(c2ccccc2)CC1
ASD01910396	COc1ccccc1N1CCN(C(=O)c2ccc(C#Cc3ccccc3)cc2)CC1
ASD01910397	O=C(c1ccc(C#Cc2ccccc2)cc1)N1CCC(O)(c2ccc(Br)cc2)CC1
ASD01910398	CCOC(=O)N1CC[C@@H]2[C@H]1CCCC2(O)C#Cc1cccc(OC)c1
ASD01910399	O=C(c1ccc(C#Cc2ccccc2)cc1)N1CCC(NCC2CC2)CC1
ASD01910400	O=C(c1ccc(C#Cc2ccccc2)cc1)N1CCN(c2ccccn2)CC1
ASD01910401	O=C(c1ccc(C#Cc2ccccc2)cc1)N1CCC(O)(c2ccccc2)CC1
ASD01910402	O=C(c1ccc(C#Cc2ccccc2)cc1)N1CCN(c2ccncc2)CC1
ASD01910403	O=C(c1ccc(C#Cc2ccccc2)cc1)n1c(=O)n(C2CCNCC2)c2cc(Cl)ccc21
ASD01910404	O=C(c1ccc(C#Cc2ccccc2)cc1)N1CCC(N2CCCC2)CC1
ASD01910405	N#Cc1ccccc1N1CCN(C(=O)c2ccc(C#Cc3ccccc3)cc2)CC1
ASD01910406	O=C(c1ccc(C#Cc2ccccc2)cc1)N1CCNCC1
ASD01910407	O=C(c1ccc(C#Cc2ccccc2)cc1)N1CCN(c2ccccc2F)CC1
ASD01910408	O=C(c1ccc(C#Cc2ccccc2)cc1)N1CCC(O)(c2ccc(Cl)cc2)CC1
ASD01910409	CCOC(=O)N1CC[C@@H]2[C@H]1CCCC2(O)C#Cc1cc(F)cc(F)c1
ASD01910410	CCCNC(=O)c1ccc(-c2nc(-c3ccccc3)no2)cc1
ASD01910411	O=C(c1ccc(C#Cc2ccc(F)c(F)c2)cc1)N1CCC(CO)CC1
ASD01910412	O=C(Nc1ccc(F)cc1)O[C@H]1CCCN(C(=O)c2ccc(F)cc2)C1
ASD01910413	O=C(Nc1ccc(Cl)cc1)O[C@H]1CCCN(C(=O)c2ccc(F)cc2)C1
ASD01910414	COc1ccc(NC(=O)O[C@H]2CCCN(C(=O)c3ccc(F)cc3)C2)cc1
ASD01910415	O=C(Nc1ccccc1)O[C@H]1CCCN(C(=O)c2ccc(F)cc2)C1
ASD01910416	O=C(Nc1cccc(F)c1)O[C@H]1CCCN(C(=O)c2ccc(F)cc2)C1
ASD01910417	O=C(Nc1ccccc1F)O[C@H]1CCCN(C(=O)c2ccc(F)cc2)C1
ASD01910418	O=C(NC1CCCC1)O[C@H]1CCCN(C(=O)c2ccc(F)cc2)C1
ASD01910419	O=C(NC1CCCCC1)O[C@H]1CCCN(C(=O)c2ccc(F)cc2)C1
ASD01910420	O=C(Nc1ccncc1)O[C@H]1CCCN(C(=O)c2ccc(F)cc2)C1
ASD01910421	O=C(NCc1ccc(F)cc1)O[C@H]1CCCN(C(=O)c2ccc(F)cc2)C1
ASD01910422	O=C(Nc1ccc(F)cc1)N[C@H]1CCCN(C(=O)c2ccc(F)cc2)C1
ASD01910423	O=C(Nc1ccccc1)OC1CCN(C(=O)c2ccc(F)cc2)C1
ASD01910424	O=C(c1ccc(F)cc1)N1CCC=C(c2nc(-c3ccc(F)cc3)no2)C1
ASD01910425	O=C(c1ccc(F)cc1)N1CCCC1c1nc(-c2ccc(F)cc2)no1
ASD01910426	N#Cc1cc(C(=O)N2CCC[C@@H](c3nc(-c4ccc(F)cc4)no3)C2)ccc1F
ASD01910427	Cc1nocc1C(=O)N1CCC[C@H](c2nc(-c3ccc(F)cc3)no2)C1
ASD01910428	Cc1oncc1C(=O)N1CCC[C@H](c2nc(-c3ccc(F)cc3)no2)C1
ASD01910429	O=C(c1cccc(COc2ccccc2)c1)N1CCC[C@H](c2nc(-c3ccc(F)cc3)no2)C1
ASD01910430	O=C(C1CCSCC1)N1CCC[C@H](c2nc(-c3ccc(F)cc3)no2)C1
ASD01910431	O=C(C1CCc2cc(F)ccc21)N1CCC[C@H](c2nc(-c3ccc(F)cc3)no2)C1
ASD01910432	O=C(C1CCOCC1)N1CCC[C@H](c2nc(-c3ccc(F)cc3)no2)C1
ASD01910433	O=C(C1CCCCC1)N1CCC[C@H](c2nc(-c3ccc(F)cc3)no2)C1
ASD01910434	O=C(c1ccccc1)c1cccc(C(=O)N2CCC[C@H](c3nc(-c4ccc(F)cc4)no3)C2)c1
ASD01910435	O=C(c1c(F)cc(F)cc1F)N1CCCC(c2nc(-c3ccc(F)cc3)no2)C1
ASD01910436	Cc1nnsc1C(=O)N1CCC[C@H](c2nc(-c3ccc(F)cc3)no2)C1
ASD01910437	O=C(c1cccnc1F)N1CCCC(c2nc(-c3ccc(F)cc3)no2)C1
ASD01910438	O=C(c1ccccn1)N1CCCC(c2nc(-c3ccc(F)cc3)no2)C1
ASD01910439	Cc1ncccc1C(=O)N1CCCC(c2nc(-c3ccc(F)cc3)no2)C1
ASD01910440	Cc1cc(C(=O)N2CCC[C@H](c3nc(-c4ccc(F)cc4)no3)C2)c(C)n1C
ASD01910441	Cc1nc(C)c(C(=O)N2CCC[C@H](c3nc(-c4ccc(F)cc4)no3)C2)s1
ASD01910442	Cc1c(C(=O)N2CCC[C@H](c3nc(-c4ccc(F)cc4)no3)C2)cnn1C
ASD01910443	Cc1ccccc1C(=O)N1CCC[C@H](c2nc(-c3ccc(F)cc3)no2)C1
ASD01910444	CCc1ccccc1C(=O)N1CCC[C@H](c2nc(-c3ccc(F)cc3)no2)C1
ASD01910445	O=C(c1ccoc1)N1CCC[C@H](c2nc(-c3ccc(F)cc3)no2)C1
ASD01910446	Cc1occc1C(=O)N1CCC[C@H](c2nc(-c3ccc(F)cc3)no2)C1
ASD01910447	Cc1cc(C(=O)N2CCC[C@H](c3nc(-c4ccc(F)cc4)no3)C2)c(C)o1
ASD01910448	O=C(c1cccc2c1OCCO2)N1CCCC(c2nc(-c3ccc(F)cc3)no2)C1
ASD01910449	COc1cc(C(=O)N2CCCC(c3nc(-c4ccc(F)cc4)no3)C2)ccc1F
ASD01910450	Cc1cnccc1C(=O)N1CCCC(c2nc(-c3ccc(F)cc3)no2)C1
ASD01910451	O=C(c1ccc(F)nc1)N1CCCC(c2nc(-c3ccc(F)cc3)no2)C1
ASD01910452	O=C(c1ccsc1Br)N1CCCC(c2nc(-c3ccc(F)cc3)no2)C1
ASD01910453	Cc1ccoc1C(=O)N1CCCC(c2nc(-c3ccc(F)cc3)no2)C1
ASD01910454	COc1ccsc1C(=O)N1CCCC(c2nc(-c3ccc(F)cc3)no2)C1
ASD01910455	Cc1cc(F)ccc1C(=O)N1CCCC(c2nc(-c3ccc(F)cc3)no2)C1
ASD01910456	Cc1cccc(-c2noc(C3CCCN(C(=O)c4ccc(F)cc4)C3)n2)n1
ASD01910457	Cc1ccc(-c2noc([C@H]3CCCN(C(=O)c4ccc(F)cc4)C3)n2)o1
ASD01910458	O=C(c1ccc(F)cc1)N1CCC[C@H](c2nc(-c3ccco3)no2)C1
ASD01910459	Cc1sccc1C(=O)N1CCC[C@H](c2nc(-c3ccc(F)cc3)no2)C1
ASD01910460	O=C(c1ccc(F)cc1)N1CCC[C@H](c2nc(-c3cccs3)no2)C1
ASD01910461	CCOC(=O)N1CC[C@@H]2[C@H]1CCCC2(O)C#Cc1cc(C)cc(C)c1
ASD01910462	Cn1cccc1-c1noc([C@H]2CCCN(C(=O)c3ccc(F)cc3)C2)n1
ASD01910463	Cc1cccnc1-c1noc([C@H]2CCCN(C(=O)c3ccc(F)cc3)C2)n1
ASD01910464	O=C(c1c[nH]nc1C(F)(F)F)N1CCC[C@H](c2nc(-c3ccc(F)cc3)no2)C1
ASD01910465	CNc1cc(F)ccc1C(=O)N1CCC[C@H](c2nc(-c3ccc(F)cc3)no2)C1
ASD01910466	Cc1c[nH]cc1C(=O)N1CCC[C@H](c2nc(-c3ccc(F)cc3)no2)C1
ASD01910467	Cc1oncc1C(=O)N1CCC[C@H](c2nc(-c3ccsc3)no2)C1
ASD01910468	O=C(c1ccc(F)c(F)c1)N1CCC[C@H](c2nc(-c3ccsc3)no2)C1
ASD01910469	CCc1oncc1C(=O)N1CCC[C@H](c2nc(-c3ccc(F)cc3)no2)C1
ASD01910470	COCc1oncc1C(=O)N1CCC[C@H](c2nc(-c3ccc(F)cc3)no2)C1
ASD01910471	Cc1ccccc1-c1noc([C@H]2CCCN(C(=O)c3ccc(F)cc3)C2)n1
ASD01910472	CNc1ccccc1C(=O)N1CCC[C@H](c2nc(-c3ccc(F)cc3)no2)C1
ASD01910473	O=C(c1ccc(F)cc1)N1CCC[C@H](c2nc(-c3cscn3)no2)C1
ASD01910474	O=C(c1ccc(F)c(F)c1)N1CCC[C@H](c2nc(-c3cscn3)no2)C1
ASD01910475	O=C(c1ccc(F)c(F)c1)N1CCC[C@H](c2nc(-c3ccncc3)no2)C1
ASD01910476	Cc1cc(F)ccc1C(=O)N1CCC[C@H](c2nc(-c3ccncc3)no2)C1
ASD01910477	O=C(c1ccc(F)c(F)c1)N1CCC[C@H](c2nc(-c3ccccn3)no2)C1
ASD01910478	O=C(c1ccccc1NCc1ccccc1)N1CCC[C@H](c2nc(-c3ccc(F)cc3)no2)C1
ASD01910479	Cc1oncc1C(=O)N1CCC[C@H](c2nc(-c3ccccc3)no2)C1
ASD01910480	O=C(c1ccc(F)cc1)N1CCC[C@H](c2nc(-c3cnccn3)no2)C1
ASD01910481	CN(C)c1ccc(-c2noc([C@H]3CCCN(C(=O)c4ccc(F)cc4)C3)n2)cc1
ASD01910482	O=C(c1ccc(F)cc1F)N1CCC[C@H](c2nc(-c3ccccc3F)no2)C1
ASD01910483	O=C(c1ccc(F)cc1F)N1CCC[C@H](c2nc(-c3ccccc3)no2)C1
ASD01910484	Cc1oncc1C(=O)N1CCC[C@H](c2nc(-c3ccccc3F)no2)C1
ASD01910485	O=C(c1ccc(F)nc1)N1CCC[C@H](c2nc(-c3ccccc3)no2)C1
ASD01910486	O=C(c1ccc(F)nc1)N1CCC[C@H](c2nc(-c3ccccc3F)no2)C1
ASD01910487	Cc1cc(F)ccc1C(=O)N1CCC[C@H](c2nc(-c3ccccc3)no2)C1
ASD01910488	Cc1oncc1C(=O)N1CCC[C@H](c2nc(-c3ccc(F)cc3F)no2)C1
ASD01910489	Cc1cc(F)ccc1C(=O)N1CCC[C@H](c2nc(-c3ccc(F)cc3F)no2)C1
ASD01910490	O=C(c1ccc(F)nc1)N1CCC[C@H](c2nc(-c3ccc(F)cc3F)no2)C1
ASD01910491	O=C(c1ccc(F)c(F)c1)N1CCC[C@H](c2nc(-c3ccc(F)cc3F)no2)C1
ASD01910492	O=C(c1ccc(F)cc1F)N1CCC[C@H](c2nc(-c3ccc(F)cc3F)no2)C1
ASD01910493	Cc1cc(F)ccc1C(=O)N1CCC[C@H](c2nc(-c3ccccc3F)no2)C1
ASD01910494	COC(=O)N1CC[C@@H]2[C@H]1CCCC2(O)CCc1ccccc1
ASD01910495	Cc1ncc(-c2noc([C@H]3CCCN(C(=O)c4ccc(F)cc4)C3)n2)s1
ASD01910496	Cc1ncc(-c2noc([C@H]3CCCN(C(=O)c4ccc(F)cc4F)C3)n2)s1
ASD01910497	Cc1ncc(-c2noc([C@H]3CCCN(C(=O)c4ccc(F)nc4)C3)n2)s1
ASD01910498	Cc1ncc(-c2noc([C@H]3CCCN(C(=O)c4ccc(F)c(F)c4)C3)n2)s1
ASD01910499	O=C(c1ccncc1F)N1CCC[C@H](c2nc(-c3ccc(F)cc3)no2)C1
ASD01910500	O=C(c1ccc(OC(F)(F)F)cc1)N1CCC[C@H](c2nc(-c3ccc(F)cc3)no2)C1
ASD01910501	O=C(c1ccnc(F)c1)N1CCC[C@H](c2nc(-c3ccc(F)cc3)no2)C1
ASD01910502	O=C(c1ccc(F)cc1)N1CCC[C@H](c2nc(-c3ccc[nH]3)no2)C1
ASD01910503	O=C(c1ccc(F)cc1F)N1CCC[C@H](c2nc(-c3ccc[nH]3)no2)C1
ASD01910504	O=C(c1ccc(F)c(F)c1)N1CCC[C@H](c2nc(-c3ccc[nH]3)no2)C1
ASD01910505	O=C(c1ccc(F)nc1)N1CCC[C@H](c2nc(-c3ccc[nH]3)no2)C1
ASD01910506	O=C(c1ccc(F)c(F)c1)N1CCCC(c2noc(-c3ccc[nH]3)n2)C1
ASD01910507	O=C(c1ccc(F)cc1F)N1CCCC(c2noc(-c3ccc[nH]3)n2)C1
ASD01910508	O=C(c1ccc(F)cc1)N1CCCC(c2noc(-c3ccc[nH]3)n2)C1
ASD01910509	O=C(c1ccc(F)nc1)N1CCCC(c2noc(-c3ccc[nH]3)n2)C1
ASD01910510	Cc1cc(F)ccc1C(=O)N1CCCC(c2noc(-c3ccc[nH]3)n2)C1
ASD01910511	O=C(c1ccc(F)c(F)c1)N1CCC[C@H](c2noc(-c3ccc[nH]3)n2)C1
ASD01910512	O=C(c1ccc(F)cc1)N1CCCC(c2noc(-c3cc4ccccc4[nH]3)n2)C1
ASD01910513	O=C(c1ccc(F)cc1F)N1CCC[C@H](c2noc(-c3cc4ccccc4[nH]3)n2)C1
ASD01910514	O=C(c1ccc(F)cc1)N1CCCC(c2noc(-c3ccn[nH]3)n2)C1
ASD01910515	O=C(c1ccc(F)c(F)c1)N1CCCC(c2noc(-c3ccn[nH]3)n2)C1
ASD01910516	O=C(c1ccc(F)c(F)c1)N1CCC[C@H](c2noc(-c3cc4ccccc4[nH]3)n2)C1
ASD01910517	O=C(c1ccc(F)cc1)N1CCC[C@H](c2nc(-c3cc4ccccc4[nH]3)no2)C1
ASD01910518	O=C(c1ccc(F)cc1)N1CCCC(c2noc(-c3ncc[nH]3)n2)C1
ASD01910519	O=C(c1ccc(F)c(F)c1)N1CCCC(c2noc(-c3ncc[nH]3)n2)C1
ASD01910520	Cc1oncc1C(=O)N1CCC[C@H](c2nc(-c3cc4ccccc4[nH]3)no2)C1
ASD01910521	Cc1oncc1C(=O)N1CCC[C@H](c2nc(-c3ccc[nH]3)no2)C1
ASD01910522	O=C(c1ccc(F)nc1)N1CCC[C@H](c2noc(-c3ccc[nH]3)n2)C1
ASD01910523	O=C(c1ccc(F)cc1)N1CCC[C@H](c2noc(-c3ccc[nH]3)n2)C1
ASD01910524	O=C(c1ccc(F)nc1)N1CCCC(c2noc(-c3cc4ccccc4[nH]3)n2)C1
ASD01910525	O=C(c1ccc(F)cc1)N1CCC[C@H](c2nc(-c3ncc[nH]3)no2)C1
ASD01910526	O=C(c1ccc(F)c(F)c1)N1CCC[C@H](c2nc(-c3ncc[nH]3)no2)C1
ASD01910527	Cc1oncc1C(=O)N1CCCC(c2noc(-c3cc4ccccc4[nH]3)n2)C1
ASD01910528	Cc1c[nH]c(-c2nc([C@H]3CCCN(C(=O)c4ccc(F)cc4)C3)no2)c1
ASD01910529	Cc1c[nH]c(-c2nc([C@H]3CCCN(C(=O)c4ccc(F)nc4)C3)no2)c1
ASD01910530	Cc1c[nH]c(-c2nc([C@H]3CCCN(C(=O)c4cnoc4C)C3)no2)c1
ASD01910531	Cc1c[nH]c(-c2nc([C@H]3CCCN(C(=O)c4ccnc(F)c4)C3)no2)c1
ASD01910532	Cc1c[nH]c(-c2noc([C@H]3CCCN(C(=O)c4ccc(F)cc4)C3)n2)c1
ASD01910533	Cc1c[nH]c(-c2noc([C@H]3CCCN(C(=O)c4ccc(F)c(F)c4)C3)n2)c1
ASD01910534	Cc1c[nH]c(-c2noc([C@H]3CCCN(C(=O)c4ccc(F)nc4)C3)n2)c1
ASD01910535	Cc1c[nH]c(-c2noc([C@H]3CCCN(C(=O)c4ccnc(F)c4)C3)n2)c1
ASD01910536	Cc1c[nH]c(-c2noc([C@H]3CCCN(C(=O)c4cnoc4C)C3)n2)c1
ASD01910537	O=C(c1ccc(F)cc1)N1CCC[C@H](c2noc(-c3cc([N+](=O)[O-])c[nH]3)n2)C1
ASD01910538	O=C(c1ccc(F)cc1)N1CCC[C@@H](c2nc(-c3ccc[nH]3)no2)C1
ASD01910539	Cc1ccc(-c2nc([C@H]3CCCN(C(=O)c4ccc(F)cc4)C3)no2)[nH]1
ASD01910540	O=C(c1ccc(F)cc1)N1CCC[C@H](c2noc(-c3cc(Cl)c[nH]3)n2)C1
ASD01910541	O=C(c1ccc(F)nc1)N1CCC[C@H](c2noc(-c3cc(Cl)c[nH]3)n2)C1
ASD01910542	O=C(c1ccnc(F)c1)N1CCC[C@H](c2noc(-c3cc(Cl)c[nH]3)n2)C1
ASD01910543	Cc1oncc1C(=O)N1CCC[C@H](c2noc(-c3cc(Cl)c[nH]3)n2)C1
ASD01910544	O=C(c1ccc(F)cc1)N1CCC[C@H](c2nc(-c3cc(Cl)c[nH]3)no2)C1
ASD01910545	O=C(c1ccc(F)nc1)N1CCC[C@H](c2noc(-c3cc(Br)c[nH]3)n2)C1
ASD01910546	O=C(c1ccc(F)cc1)N1CCC[C@H](c2nc(-c3cc(Br)c[nH]3)no2)C1
ASD01910547	O=C(c1ccc(F)nc1)N1CCC[C@H](c2nc(-c3cc(Br)c[nH]3)no2)C1
ASD01910548	O=C(c1ccc(F)cc1)N1CCCC(F)(c2nc(-c3ccc[nH]3)no2)C1
ASD01910549	O=C(c1ccc(F)cc1)N1CC(c2nc(-c3ccc[nH]3)no2)CC(F)(F)C1
ASD01910550	CC1(C)CC(c2nc(-c3ccc[nH]3)no2)CN(C(=O)c2ccc(F)cc2)C1
ASD01910551	O=C(c1ccc(F)cc1)N1CCC[C@H](c2nc(-c3cc(F)c[nH]3)no2)C1
ASD01910552	O=C(c1ccc(F)c(F)c1)N1CCC[C@H](c2nc(-c3cc(F)c[nH]3)no2)C1
ASD01910553	O=C(c1ccc(F)nc1)N1CCC[C@H](c2nc(-c3cc(F)c[nH]3)no2)C1
ASD01910554	O=C(c1ccnc(F)c1)N1CCC[C@H](c2nc(-c3cc(F)c[nH]3)no2)C1
ASD01910555	O=C(c1ccc(F)cc1)N1CCC[C@H](n2nnc(-c3ccc[nH]3)n2)C1
ASD01910556	O=C(c1ccc(F)cc1)N1CCC[C@H](c2noc(-c3nc(C(F)(F)F)c[nH]3)n2)C1
ASD01910557	CC(C)c1c[nH]c(-c2nc([C@H]3CCCN(C(=O)c4ccc(F)nc4)C3)no2)c1
ASD01910558	O=C(c1ccc(F)cc1)N1CCC(c2nc(-c3ccc[nH]3)no2)C1
ASD01910559	Cc1c[nH]c(-c2nc([C@H]3CCCN(C(=O)c4ccncc4F)C3)no2)c1
ASD01910560	O=C(c1ccncc1F)N1CCC[C@H](c2noc(-c3cc(Cl)c[nH]3)n2)C1
ASD01910561	O=C(c1ccnc(F)c1)N1CCC[C@H](c2noc(-c3cc(F)c[nH]3)n2)C1
ASD01910562	O=C(c1ccncc1F)N1CCC[C@H](c2noc(-c3cc(Br)c[nH]3)n2)C1
ASD01910563	O=C(c1ccncc1F)N1CCC[C@H](c2noc(-c3cc(F)c[nH]3)n2)C1
ASD01910564	O=C(c1ccc(F)cc1)N1CCC[C@H](c2noc(-c3cc(F)c[nH]3)n2)C1
ASD01910565	O=C(c1ccc(F)nc1)N1CCC[C@H](c2noc(-c3cc(F)c[nH]3)n2)C1
ASD01910566	O=C(c1ccc(F)nc1)N1CCC[C@H](c2nc(-c3cc(Cl)c[nH]3)no2)C1
ASD01910567	O=C(c1ccnc(F)c1)N1CCC[C@H](c2nc(-c3cc(Cl)c[nH]3)no2)C1
ASD01910568	O=C(c1ccncc1F)N1CCC[C@H](c2nc(-c3cc(Cl)c[nH]3)no2)C1
ASD01910569	Cc1oncc1C(=O)N1CCC[C@H](c2nc(-c3cc(Cl)c[nH]3)no2)C1
ASD01910570	O=C(c1ccncc1F)N1CCC[C@H](c2nc(-c3cc(Br)c[nH]3)no2)C1
ASD01910571	O=C(c1ccncc1F)N1CCC[C@H](c2nc(-c3cc(F)c[nH]3)no2)C1
ASD01910572	Cc1c[nH]c(-c2noc([C@H]3CCCN(C(=O)c4ccncc4F)C3)n2)c1
ASD01910573	N#Cc1c[nH]c(-c2nc([C@H]3CCCN(C(=O)c4ccc(F)cc4)C3)no2)c1
ASD01910574	N#Cc1c[nH]c(-c2nc([C@H]3CCCN(C(=O)c4ccc(F)nc4)C3)no2)c1
ASD01910575	N#Cc1c[nH]c(-c2nc([C@H]3CCCN(C(=O)c4ccnc(F)c4)C3)no2)c1
ASD01910576	N#Cc1c[nH]c(-c2nc([C@H]3CCCN(C(=O)c4ccncc4F)C3)no2)c1
ASD01910577	O=C(c1ccc(F)cc1)N1CCC[C@H](c2noc(-c3cc(C(F)(F)F)c[nH]3)n2)C1
ASD01910578	O=C(c1ccncc1F)N1CCC[C@H](c2noc(-c3cc(C(F)(F)F)c[nH]3)n2)C1
ASD01910579	O=C(c1ccc(F)nc1)N1CCC[C@H](c2noc(-c3cc(C(F)(F)F)c[nH]3)n2)C1
ASD01910580	Cc1c[nH]c(-c2noc([C@H]3CCCN(C(=O)c4ccc(F)c(F)c4)C3)n2)n1
ASD01910581	O=C(c1ccncc1)N1CCC[C@H](c2noc(-c3cc(Cl)c[nH]3)n2)C1
ASD01910582	O=C(c1ccc(F)nc1)N1CCC[C@H](c2nc(-c3cc(C(F)(F)F)c[nH]3)no2)C1
ASD01910583	O=C(c1ccc(F)cc1)N1CCC[C@H](c2noc(-c3ccc(F)cc3)n2)C1
ASD01910584	O=C(c1ccc(F)cc1)N1CCC[C@@H](c2noc(-c3ccc(F)cc3)n2)C1
ASD01910585	O=C(c1ccc(F)c(F)c1)N1CCCC(c2noc(-c3ccccc3F)n2)C1
ASD01910586	O=C(c1ccc(F)cc1F)N1CCCC(c2noc(-c3ccccc3F)n2)C1
ASD01910587	O=C(c1ccc(F)nc1)N1CCCC(c2noc(-c3ccccc3F)n2)C1
ASD01910588	CNc1cc(F)ccc1C(=O)N1CCCC(c2noc(-c3ccccc3F)n2)C1
ASD01910589	Cc1oncc1C(=O)N1CCCC(c2noc(-c3ccccc3F)n2)C1
ASD01910590	O=C(c1ccc(F)cc1)N1CCCC(c2noc(-c3cscn3)n2)C1
ASD01910591	O=C(c1ccc(F)nc1)N1CCCC(c2noc(-c3ccc(F)cc3)n2)C1
ASD01910592	O=C(c1ccc(F)cc1)N1CCCC(c2noc(-c3ccccn3)n2)C1
ASD01910593	O=C(c1ccc(F)c(F)c1)N1CCCC(c2noc(-c3ccc(F)cc3)n2)C1
ASD01910594	O=C(c1ccc(F)nc1)N1CCCC(c2noc(-c3ccccn3)n2)C1
ASD01910595	O=C(c1ccc(F)cc1)N1CCCC(c2noc(-c3ccc(F)cc3F)n2)C1
ASD01910596	O=C(c1ccc(F)cc1)N1CCCC(c2noc(-c3ccncc3)n2)C1
ASD01910597	O=C(c1ccc(F)c(F)c1)N1CCCC(c2noc(-c3ccncc3)n2)C1
ASD01910598	O=C(c1ccc(F)cc1F)N1CCCC(c2noc(-c3ccncc3)n2)C1
ASD01910599	O=C(c1ccc(F)c(F)c1)N1CCCC(c2noc(-c3ccc(F)cc3F)n2)C1
ASD01910600	O=C(c1ccc(F)cc1F)N1CCCC(c2noc(-c3ccc(F)cc3)n2)C1
ASD01910601	O=C(c1ccc(F)cc1F)N1CCCC(c2noc(-c3ccc(F)cc3F)n2)C1
ASD01910602	Cc1oncc1C(=O)N1CCCC(c2noc(-c3ccncc3)n2)C1
ASD01910603	O=C(c1ccc(F)nc1)N1CCCC(c2noc(-c3ccncc3)n2)C1
ASD01910604	Cc1cc(F)ccc1C(=O)N1CCCC(c2noc(-c3ccncc3)n2)C1
ASD01910605	Cc1cc(F)ccc1C(=O)N1CCCC(c2noc(-c3ccccc3F)n2)C1
ASD01910606	Cc1oncc1C(=O)N1CCCC(c2noc(-c3ccc(F)cc3F)n2)C1
ASD01910607	O=C(c1ccc(F)nc1)N1CCCC(c2noc(-c3ccc(F)cc3F)n2)C1
ASD01910608	O=C(c1ccc(F)cc1)N1CCCC(c2noc(-c3ccccc3)n2)C1
ASD01910609	Cc1cc(F)ccc1C(=O)N1CCCC(c2noc(-c3ccc(F)cc3)n2)C1
ASD01910610	Cc1oncc1C(=O)N1CCCC(c2noc(-c3ccc(F)cc3)n2)C1
ASD01910611	O=C(c1ccc(F)nc1)N1CCCC(c2noc(-c3ccccc3)n2)C1
ASD01910612	O=C(c1ccc(F)nc1)N1CCCC(c2noc(-c3cscn3)n2)C1
ASD01910613	Cc1cc(F)ccc1C(=O)N1CCCC(c2noc(-c3ccc(F)cc3F)n2)C1
ASD01910614	O=C(c1ccc(F)c(F)c1)N1CCCC(c2noc(-c3ccccc3)n2)C1
ASD01910615	O=C(c1ccc(F)cc1F)N1CCCC(c2noc(-c3ccccc3)n2)C1
ASD01910616	Cc1cc(F)ccc1C(=O)N1CCCC(c2noc(-c3ccccc3)n2)C1
ASD01910617	O=C(c1ccc(F)cc1)N1CCCC(c2noc(C3CCCC3)n2)C1
ASD01910618	O=C(c1ccc(F)nc1)N1CCC[C@H](c2noc(-c3ccc(F)cc3)n2)C1
ASD01910619	O=C(c1ccc(F)c(F)c1)N1CCC[C@H](c2noc(-c3ccc(F)cc3)n2)C1
ASD01910620	Cc1noc(C)c1C(=O)N1CCC[C@H](c2noc(-c3ccc(F)cc3)n2)C1
ASD01910621	Cc1oncc1C(=O)N1CCC[C@H](c2noc(-c3ccc(F)cc3)n2)C1
ASD01910622	O=C(c1ccnc(F)c1)N1CCC[C@H](c2noc(-c3ccc(F)cc3)n2)C1
ASD01910623	O=C(c1ccncc1F)N1CCC[C@H](c2noc(-c3ccc(F)cc3)n2)C1
ASD01910624	O=C(c1ccc(F)cn1)N1CCC[C@H](c2noc(-c3ccc(F)cc3)n2)C1
ASD01910625	O=C(c1cncc(F)c1)N1CCC[C@H](c2noc(-c3ccc(F)cc3)n2)C1
ASD01910626	O=C(c1ccc(F)cc1)N1CCC[C@H](c2noc(-c3ccc(F)cn3)n2)C1
ASD01910627	O=C(c1ccc(F)c(F)c1)N1CCC[C@H](c2noc(-c3ccc(F)cn3)n2)C1
ASD01910628	O=C(c1ccc(F)cc1)N1CCC[C@H](c2noc(-c3ccccn3)n2)C1
ASD01910629	O=C(c1ccc(F)c(F)c1)N1CCC[C@H](c2noc(-c3ccccn3)n2)C1
ASD01910630	Cn1cnc(-c2nc([C@H]3CCCN(C(=O)c4ccc(F)cc4)C3)no2)c1
ASD01910631	O=C(c1ccc(F)cc1)N1CCC[C@H](c2noc(-c3ccncc3F)n2)C1
ASD01910632	O=C(c1ccc(F)c(F)c1)N1CCC[C@H](c2noc(-c3ccncc3F)n2)C1
ASD01910633	O=C(c1c(F)cc(F)cc1F)N1CCC[C@H](c2noc(-c3ccccn3)n2)C1
ASD01910634	O=C(c1ccc(F)c(F)c1F)N1CCC[C@H](c2noc(-c3ccccn3)n2)C1
ASD01910635	O=C(c1c(F)cccc1F)N1CCC[C@H](c2noc(-c3ccccn3)n2)C1
ASD01910636	O=C(c1cc(F)ccc1F)N1CCC[C@H](c2noc(-c3ccccn3)n2)C1
ASD01910637	O=C(c1cccc(F)c1F)N1CCC[C@H](c2noc(-c3ccccn3)n2)C1
ASD01910638	O=C1NCCc2cc(C#Cc3ccccc3)ccc21
ASD01910639	CN1CCc2cc(C#Cc3ccccc3)ccc2C1=O
ASD01910640	O=C1c2ccc(C#Cc3ccccc3)cc2CCN1Cc1ccccc1
ASD01910641	O=C1c2ccc(C#Cc3ccccc3)cc2CCN1CC1CC1
ASD01910642	O=C1c2ccc(C#Cc3ccccc3)cc2CCN1CC1CCC1
ASD01910643	O=C1c2ccc(C#Cc3ccccc3)cc2CCN1CCN1CCC1
ASD01910644	O=C1c2ccc(C#Cc3ccccc3)cc2CCN1CCN1CCOCC1
ASD01910645	CCOC(=O)C(C)N1CCc2cc(C#Cc3ccccc3)ccc2C1=O
ASD01910646	O=C(CN1CCc2cc(C#Cc3ccccc3)ccc2C1=O)OCc1ccccc1
ASD01910647	O=C1c2ccc(C#Cc3ccccc3)cc2CCN1CCN1CCC(O)CC1
ASD01910648	NC(=O)CN1CCc2cc(C#Cc3ccccc3)ccc2C1=O
ASD01910649	O=C(CN1CCc2cc(C#Cc3ccccc3)ccc2C1=O)NC1CC1
ASD01910650	O=C(CN1CCc2cc(C#Cc3ccccc3)ccc2C1=O)NCC1CC1
ASD01910651	COCCNC(=O)CN1CCc2cc(C#Cc3ccccc3)ccc2C1=O
ASD01910652	CN(C)CCNC(=O)CN1CCc2cc(C#Cc3ccccc3)ccc2C1=O
ASD01910653	O=C(CN1CCc2cc(C#Cc3ccccc3)ccc2C1=O)N1CCOCC1
ASD01910654	O=C(CN1CCc2cc(C#Cc3ccccc3)ccc2C1=O)N1CCC(O)CC1
ASD01910655	Cc1ccccc1C#Cc1ccc2c(c1)CCNC2=O
ASD01910656	Cc1cccc(C#Cc2ccc3c(c2)CCNC3=O)c1
ASD01910657	O=C1NCCc2cc(C#Cc3ccc(F)cc3)ccc21
ASD01910658	O=C1NCCc2cc(C#Cc3ccccc3F)ccc21
ASD01910659	COc1ccc(C#Cc2ccc3c(c2)CCNC3=O)cc1
ASD01910660	COc1cccc(C#Cc2ccc3c(c2)CCNC3=O)c1
ASD01910661	Cc1cc(C#Cc2ccc3c(c2)CCNC3=O)ccc1F
ASD01910662	O=C1NCCc2cc(C#Cc3ccccc3Cl)ccc21
ASD01910663	O=C1NCCc2cc(C#Cc3ccc(Cl)cc3)ccc21
ASD01910664	O=C1NCCc2cc(C#Cc3cccc(Cl)c3)ccc21
ASD01910665	O=C1NCCc2cc(C#Cc3ccc(F)cc3F)ccc21
ASD01910666	O=C1NCCc2cc(C#Cc3cc(F)cc(F)c3)ccc21
ASD01910667	O=C1NCCc2cc(C#Cc3ccncc3)ccc21
ASD01910668	CN(C)c1ccc(C#Cc2ccc3c(c2)CCNC3=O)cc1
ASD01910669	O=C1NCCc2cc(C#Cc3cccc(C(F)(F)F)c3)ccc21
ASD01910670	O=C1NC(=O)c2cc(C#Cc3ccccc3)ccc21
ASD01910671	CN1C(=O)c2ccc(C#Cc3ccccc3)cc2C1=O
ASD01910672	O=C1NCc2cc(C#Cc3ccccc3)ccc21
ASD01910673	O=C1NCc2cc(C#Cc3cccc(F)c3F)ccc21
ASD01910674	O=C1NCc2cc(C#Cc3ccc(F)c(F)c3)ccc21
ASD01910675	CCCN1CCc2cc(C#Cc3ccccc3)ccc2C1=O
ASD01910676	CCCCN1CCc2cc(C#Cc3ccccc3)ccc2C1=O
ASD01910677	COc1ccc(C#Cc2ccc3c(c2)CCNC3=O)c(C)c1
ASD01910678	O=C1NCCc2cc(C#Cc3ccccc3C(F)(F)F)ccc21
ASD01910679	O=C(CN1CCc2cc(C#Cc3ccccc3)ccc2C1=O)NCCN1CCCCC1
ASD01910680	COc1cccc(C#Cc2cc(C(=O)N3CCN(c4ccccn4)CC3)ccc2OC)c1
ASD01910681	Cc1ccc(C#Cc2cccc(C(=O)N3CCN(c4ccccn4)CC3)c2)cc1
ASD01910682	COc1ccc(C#Cc2cccc(C(=O)N3CCN(c4ccccn4)CC3)c2)cc1
ASD01910683	O=C(c1cccc(C#Cc2ccc(Cl)cc2)c1)N1CCN(c2ccccn2)CC1
ASD01910684	Cc1ccccc1C#Cc1cccc(C(=O)N2CCN(c3ccccn3)CC2)c1
ASD01910685	O=C(c1cccc(C#Cc2ccccc2C(F)(F)F)c1)N1CCN(c2ccccn2)CC1
ASD01910686	O=C(c1cccc(C#Cc2cccc(O)c2)c1)N1CCN(c2ccccn2)CC1
ASD01910687	Cn1cncc1C#Cc1cccc(C(=O)N2CCN(c3ccccn3)CC2)c1
ASD01910688	O=C(c1cccc(C#CC2=CCCCC2)c1)N1CCN(c2ccccn2)CC1
ASD01910689	O=C(c1cccc(C#CC2(O)CCCC2)c1)N1CCN(c2ccccn2)CC1
ASD01910690	O=C(c1cccc(C#CCc2ccccc2)c1)N1CCN(c2ccccn2)CC1
ASD01910691	Nc1cccc(C#Cc2cccc(C(=O)N3CCN(c4ccccn4)CC3)c2)c1
ASD01910692	O=C(c1cccc(C#CC2(O)CCCCC2)c1)N1CCN(c2ccccn2)CC1
ASD01910693	O=C(c1cccc(C#CC(O)c2ccccc2)c1)N1CCN(c2ccccn2)CC1
ASD01910694	COc1cccc(C#Cc2cccc(C(=O)N3CCN(c4ccccn4)CC3)c2)c1
ASD01910695	COc1ccc(C(=O)N2CCN(c3ccccn3)CC2)cc1C#CC1=CCCCC1
ASD01910696	COc1ccc(C(=O)N2CCN(c3ccccn3)CC2)cc1C#CCc1ccccc1
ASD01910697	COc1ccc(C(=O)N2CCN(c3ccccn3)CC2)cc1C#Cc1cccc(C)c1
ASD01910698	COc1ccc(C(=O)N2CCN(c3ccccn3)CC2)cc1C#Cc1cccc(Cl)c1
ASD01910699	COc1cc(C#Cc2cc(C(=O)N3CCN(c4ccccn4)CC3)ccc2OC)cc(OC)c1
ASD01910700	COc1ccc(C(=O)N2CCN(c3ccccn3)CC2)cc1C#Cc1cc(F)cc(F)c1
ASD01910701	COc1ccc(C(=O)N2CCN(c3ccccn3)CC2)cc1C#Cc1cc(C)ccc1C
ASD01910702	COc1ccc(C(=O)N2CCN(c3ccccn3)CC2)cc1C#Cc1cc(C)c(C)cc1C
ASD01910703	Cc1ccc(C(=O)N2CCN(c3ccccn3)CC2)cc1C#CC1=CCCCC1
ASD01910704	Cc1ccc(C(=O)N2CCN(c3ccccn3)CC2)cc1C#CCc1ccccc1
ASD01910705	COc1cccc(C#Cc2cc(C(=O)N3CCN(c4ccccn4)CC3)ccc2C)c1
ASD01910706	Cc1ccc(C(=O)N2CCN(c3ccccn3)CC2)cc1C#Cc1cccc(C(F)(F)F)c1
ASD01910707	Cc1ccc(C(=O)N2CCN(c3ccccn3)CC2)cc1C#Cc1cccc(Cl)c1
ASD01910708	Cc1ccc(C(=O)N2CCN(c3ccccn3)CC2)cc1C#Cc1cc(F)cc(F)c1
ASD01910709	Cc1ccc(C)c(C#Cc2cc(C(=O)N3CCN(c4ccccn4)CC3)ccc2C)c1
ASD01910710	Cc1cc(C#Cc2cc(C(=O)N3CCN(c4ccccn4)CC3)ccc2C)ccc1F
ASD01910711	Cc1ccc(C(=O)N2CCN(c3ccccn3)CC2)cc1C#Cc1cccnc1
ASD01910712	COc1ccc(C(=O)N2CCN(c3ccccn3)CC2)cc1C#Cc1cccc(O)c1
ASD01910713	COc1ccc(C(=O)N2CCN(c3ccccn3)CC2)cc1C#Cc1cccc(N)c1
ASD01910714	COc1ccc(C(=O)N2CCN(c3ccccn3)CC2)cc1C#Cc1cccnc1
ASD01910715	Cc1ccc(C(=O)N2CCN(c3ccccn3)CC2)cc1C#Cc1cccc(N)c1
ASD01910716	COc1ccc(C(=O)N2CCN(c3ccccn3)CC2)cc1C#Cc1ccc(F)c(C)c1
ASD01910717	COc1ccc(C(=O)N2CCN(c3ccccn3)CC2)cc1C#Cc1ccccn1
ASD01910718	Cc1cccc(C#Cc2cc(C(=O)N3CCN(c4ccccn4)CC3)ccc2C)c1
ASD01910719	COc1cc(C#Cc2cc(C(=O)N3CCN(c4ccccn4)CC3)ccc2C)cc(OC)c1
ASD01910720	Cc1cc(C)c(C#Cc2cc(C(=O)N3CCN(c4ccccn4)CC3)ccc2C)cc1C
ASD01910721	Cc1ccc(C(=O)N2CCN(c3ccccn3)CC2)cc1C#Cc1ccccn1
ASD01910722	COc1ccc(C(=O)N2CCN(c3ccccn3)CC2)cc1C#Cc1cccc(C(F)(F)F)c1
ASD01910723	COc1ccc(C(=O)N2CCN(c3ccccn3)CC2)cc1C#Cc1cc(C(F)(F)F)cc(C(F)(F)F)c1
ASD01910724	COc1ccc(C(=O)N2CCN(c3ccccn3)CC2)cc1C#Cc1ccncc1
ASD01910725	Cc1ccc(C(=O)N2CCN(c3ccccn3)CC2)cc1C#Cc1cccc(O)c1
ASD01910726	Cc1ccc(C(=O)N2CCN(c3ccccn3)CC2)cc1C#Cc1cc(C(F)(F)F)cc(C(F)(F)F)c1
ASD01910727	Cc1ccc(C(=O)N2CCN(c3ccccn3)CC2)cc1C#Cc1ccncc1
ASD01910728	COc1ccc(C(=O)N2CCN(c3cnccn3)CC2)cc1C#Cc1ccccc1
ASD01910729	COc1ccc(C(=O)N2CCN(c3cnccn3)CC2)cc1C#CC1=CCCCC1
ASD01910730	COc1ccc(C(=O)N2CCN(c3cnccn3)CC2)cc1C#CCc1ccccc1
ASD01910731	COc1cccc(C#Cc2cc(C(=O)N3CCN(c4cnccn4)CC3)ccc2OC)c1
ASD01910732	COc1ccc(C(=O)N2CCN(c3cnccn3)CC2)cc1C#Cc1cccc(C)c1
ASD01910733	COc1ccc(C(=O)N2CCN(c3cnccn3)CC2)cc1C#Cc1cccc(C(F)(F)F)c1
ASD01910734	Cc1ccc(C(=O)N2CCN(c3cnccn3)CC2)cc1C#Cc1ccccc1
ASD01910735	Cc1ccc(C(=O)N2CCN(c3cnccn3)CC2)cc1C#CC1=CCCCC1
ASD01910736	Cc1ccc(C(=O)N2CCN(c3cnccn3)CC2)cc1C#CCc1ccccc1
ASD01910737	COc1cccc(C#Cc2cc(C(=O)N3CCN(c4cnccn4)CC3)ccc2C)c1
ASD01910738	Cc1cccc(C#Cc2cc(C(=O)N3CCN(c4cnccn4)CC3)ccc2C)c1
ASD01910739	Cc1ccc(C(=O)N2CCN(c3cnccn3)CC2)cc1C#Cc1cccc(C(F)(F)F)c1
ASD01910740	COc1ccc(C(=O)N2CCN(c3cnccn3)CC2)cc1C#Cc1cccc(F)c1
ASD01910741	Cc1ccc(C(=O)N2CCN(c3cnccn3)CC2)cc1C#Cc1cccc(F)c1
ASD01910742	COc1ccc(C(=O)N2CCN(c3ccccn3)CC2)cc1C#Cc1cccc(F)c1
ASD01910743	Cc1ccc(C(=O)N2CCN(c3ccccn3)CC2)cc1C#Cc1cccc(F)c1
ASD01910744	COc1ccc(C(=O)N2CCN(c3cnccn3)CC2)cc1C#Cc1cccc(Cl)c1
ASD01910745	COc1ccc(C(=O)N2CCN(c3cnccn3)CC2)cc1C#Cc1ccccn1
ASD01910746	Cc1ccc(C(=O)N2CCN(c3cnccn3)CC2)cc1C#Cc1cccc(Cl)c1
ASD01910747	Cc1ccc(C(=O)N2CCN(c3cnccn3)CC2)cc1C#Cc1ccccn1
ASD01910748	O=C(c1cccc(C#Cc2ccccc2)c1)N1CCN(c2ccccn2)CC1
ASD01910749	CN1CCN(C(=O)c2cccc(C#Cc3ccccc3)c2)CC1
ASD01910750	COc1ccc(N2CCN(C(=O)c3cccc(C#Cc4ccccc4)c3)CC2)cc1
ASD01910751	O=C(c1cccc(C#Cc2ccccc2)c1)N1CCN(c2ccc(Cl)cc2)CC1
ASD01910752	Cc1ccc(N2CCN(C(=O)c3cccc(C#Cc4ccccc4)c3)CC2)cc1
ASD01910753	CC(=O)c1ccc(N2CCN(C(=O)c3cccc(C#Cc4ccccc4)c3)CC2)cc1
ASD01910754	O=C(c1cccc(C#Cc2ccccc2)c1)N1CCN(c2ccc([N+](=O)[O-])cc2)CC1
ASD01910755	O=C(c1cccc(C#Cc2ccccc2)c1)N1CCN(c2ccccc2)CC1
ASD01910756	O=C(c1cccc(C#Cc2ccccc2)c1)N1CCN(c2ccc(C(F)(F)F)cc2)CC1
ASD01910757	Cc1cccc(C)c1N1CCN(C(=O)c2cccc(C#Cc3ccccc3)c2)CC1
ASD01910758	O=C(c1cccc(C#Cc2ccccc2)c1)N1CCN(c2ccc(F)cc2)CC1
ASD01910759	CSc1ccccc1N1CCN(C(=O)c2cccc(C#Cc3ccccc3)c2)CC1
ASD01910760	COc1cccc(N2CCN(C(=O)c3cccc(C#Cc4ccccc4)c3)CC2)c1
ASD01910761	O=C(c1cccc(C#Cc2ccccc2)c1)N1CCN(c2cccc(Cl)c2)CC1
ASD01910762	O=C(c1cccc(C#Cc2ccccc2)c1)N1CCN(c2ccc(O)cc2)CC1
ASD01910763	O=C(c1cccc(C#Cc2ccccc2)c1)N1CCN(c2ccc(Cl)c(Cl)c2)CC1
ASD01910764	O=C(c1cccc(C#Cc2ccccc2)c1)N1CCN(c2cccc(C(F)(F)F)c2)CC1
ASD01910765	O=C(c1cccc(C#Cc2ccccc2)c1)N1CCN(c2cnccn2)CC1
ASD01910766	O=C(c1cncc(C#Cc2ccccc2)c1)N1CCN(c2ccccn2)CC1
ASD01910767	Cc1ccc(C(=O)N2CCN(c3ccccn3)CC2)cc1C#Cc1ccccc1
ASD01910768	O=C(c1ccc(F)c(C#Cc2ccccc2)c1)N1CCN(c2ccccn2)CC1
ASD01910769	COc1ccc(C(=O)N2CCN(c3ccccn3)CC2)cc1C#Cc1ccccc1
ASD01910770	Cc1c(C#Cc2ccccc2)cccc1C(=O)N1CCN(c2ccccn2)CC1
ASD01910771	O=C(c1cccc(C#Cc2ccccn2)c1)N1CCN(c2ccccn2)CC1
ASD01910772	CCOC(=O)N1CC[C@@H]2[C@H]1CCCC2(C#Cc1ccccc1)OC
ASD01910773	O=C(c1cccc(C#Cc2ccccn2)c1)N1CCN(c2cnccn2)CC1
ASD01910774	N#Cc1ccc(N2CCN(C(=O)c3cccc(C#Cc4ccccn4)c3)CC2)nc1
ASD01910775	O=C(c1cccc(C#Cc2ccccn2)c1)N1CCN(c2nnn[nH]2)CC1
ASD01910776	CC1CN(c2ccccn2)CCN1C(=O)c1cccc(C#Cc2ccccn2)c1
ASD01910777	O=C(c1cccc(C#Cc2ccccn2)c1)N1CCN(c2ncc(O)cn2)CC1
ASD01910778	Cc1cc(C)nc(N2CCN(C(=O)c3cccc(C#Cc4ccccn4)c3)CC2)n1
ASD01910779	COc1cccnc1N1CCN(C(=O)c2cccc(C#Cc3ccccn3)c2)CC1
ASD01910780	COc1nsnc1N1CCN(C(=O)c2cccc(C#Cc3ccccn3)c2)CC1
ASD01910781	Cc1cnc(C)c(N2CCN(C(=O)c3cccc(C#Cc4ccccn4)c3)CC2)n1
ASD01910782	O=C(c1cccc(C#Cc2ccccn2)c1)N1CCN(c2cncc(Cl)n2)CC1
ASD01910783	CC1CN(C(=O)c2cccc(C#Cc3ccccn3)c2)CCN1c1ccccn1
ASD01910784	O=C(c1cccc(C#Cc2ccccn2)c1)N1CCN(c2cncc(-c3ccccc3)n2)CC1
ASD01910785	O=C(c1cccc(C#Cc2ccccc2)c1)N1CCN(c2ncccn2)CC1
ASD01910786	O=C(c1cccc(C#Cc2ccccc2)c1)N1CCN(c2ccc(C(F)(F)F)cn2)CC1
ASD01910787	Cc1cccc(N2CCN(C(=O)c3cccc(C#Cc4ccccc4)c3)CC2)n1
ASD01910788	CCOC(=O)N1CC[C@@H]2[C@H]1CCCC2(O)C#Cc1cccc(C)c1
ASD01910789	Cc1cc(C)nc(N2CCN(C(=O)c3cccc(C#Cc4ccccc4)c3)CC2)n1
ASD01910790	COc1ccc(C(=O)N2CCN(c3ncccn3)CC2)cc1C#Cc1ccccc1
ASD01910791	COc1ccc(C(=O)N2CCN(c3ccc(C#N)cn3)CC2)cc1C#Cc1ccccc1
ASD01910792	COc1ccc(C(=O)N2CCN(c3ccc(C(F)(F)F)cn3)CC2)cc1C#Cc1ccccc1
ASD01910793	COc1ccc(C(=O)N2CCN(c3cc(C)ccn3)CC2)cc1C#Cc1ccccc1
ASD01910794	COc1ccc(C(=O)N2CCN(c3cccc(C)n3)CC2)cc1C#Cc1ccccc1
ASD01910795	COc1ccc(C(=O)N2CCN(c3cccc(C(F)(F)F)n3)CC2)cc1C#Cc1ccccc1
ASD01910796	COc1ccc(C(=O)N2CCN(c3ncccc3C#N)CC2)cc1C#Cc1ccccc1
ASD01910797	COc1ccc(C(=O)N2CCN(c3nc(C)cc(C)n3)CC2)cc1C#Cc1ccccc1
ASD01910798	O=C(c1cncc(C#Cc2ccccc2)c1)N1CCN(c2ncccn2)CC1
ASD01910799	COCC(=O)N1CC[C@@H]2[C@H]1CCCC2(O)C#Cc1cccc(C)c1
ASD01910800	N#Cc1ccc(N2CCN(C(=O)c3cncc(C#Cc4ccccc4)c3)CC2)nc1
ASD01910801	O=C(c1cncc(C#Cc2ccccc2)c1)N1CCN(c2ccc(C(F)(F)F)cn2)CC1
ASD01910802	Cc1ccnc(N2CCN(C(=O)c3cncc(C#Cc4ccccc4)c3)CC2)c1
ASD01910803	Cc1cccc(N2CCN(C(=O)c3cncc(C#Cc4ccccc4)c3)CC2)n1
ASD01910804	O=C(c1cncc(C#Cc2ccccc2)c1)N1CCN(c2cccc(C(F)(F)F)n2)CC1
ASD01910805	O=C(c1cncc(C#Cc2ccccc2)c1)N1CCN(c2cnccn2)CC1
ASD01910806	N#Cc1ccc(N2CCN(C(=O)c3cccc(C#Cc4ccccc4)c3)CC2)nc1
ASD01910807	O=C(c1cccc(C#Cc2ccccc2)c1)N1CCN(c2ncccc2C(F)(F)F)CC1
ASD01910808	CC(=O)N1CC[C@@H]2[C@H]1CCCC2(O)C#Cc1cccc(C)c1
ASD01910809	Cc1cccc(C#CC2(O)CCC[C@@H]3[C@H]2CCN3C(=O)c2ccco2)c1
ASD01910810	COC(=O)Cn1nc(-c2ccc(F)c(C)c2)cc1C1CCCCC1
ASD01910811	Cc1ccnc(N2CCN(C(=O)c3cccc(C#Cc4ccccc4)c3)CC2)c1
ASD01910812	COC(=O)Cn1nc(-c2ccc(F)c(C)c2)cc1C1CC1
ASD01910813	N#Cc1cc(F)cc(C#Cc2ccccn2)c1
ASD01910814	COC(=O)Cn1nc(-c2ccc(F)c(OC)c2)cc1C(C)C
ASD01910815	O=C(c1ccc(C#Cc2ccccc2)cc1)N1CCC(O)CC1
ASD01910816	O=C(c1cccc(C#Cc2ccccc2)c1)N1CCN(c2ccncc2)CC1
ASD01910817	COC(=O)Cn1nc(-c2ccc(F)cn2)cc1-c1ccccc1
ASD01910818	Cc1cc(C)nc(N2CCN(C(=O)c3ccnc(C#Cc4ccccc4)c3)CC2)n1
ASD01910819	N#Cc1cccnc1N1CCN(C(=O)c2cccc(C#Cc3ccccc3)c2)CC1
ASD01910820	NC(C(=O)O)c1cc(O)ccc1Cl
ASD01910821	COC(=O)c1cc(C)c(F)cn1
ASD01910822	O=C(c1cncc(C#Cc2ccccc2)c1)N1CCN(c2ccncc2)CC1
ASD01910823	COC(=O)Cn1nc(-c2ccc(OC)c(C)c2)cc1C(C)C
ASD01910824	COC(=O)Cn1nc(-c2ccc(F)cn2)cc1-c1ccc(F)cc1
ASD01910825	Cc1cccc(N2CCN(C(=O)c3cccc(C#Cc4ccccn4)c3)CC2)n1
ASD01910826	N#Cc1cccnc1N1CCN(C(=O)c2cccc(C#Cc3ccccn3)c2)CC1
ASD01910827	COC(=O)Cn1nc(-c2ccc(F)cc2)cc1-c1ccc(F)cn1
ASD01910828	Cc1cccc(COc2cccc(C(=O)N3CCN(c4ccccn4)CC3)c2)c1
ASD01910829	COc1ccc(C(=O)N2CCN(c3ccccn3)CC2)cc1OCc1cccc(C)c1
ASD01910830	O=C(c1cccc(OCc2ccccc2)c1)N1CCN(c2ccccn2)CC1
ASD01910831	O=C(c1cccc(OCc2cccc(Br)c2)c1)N1CCN(c2ccccn2)CC1
ASD01910832	O=C(c1cccc(OCc2cccc(Cl)c2)c1)N1CCN(c2ccccn2)CC1
ASD01910833	COc1cccc(COc2cccc(C(=O)N3CCN(c4ccccn4)CC3)c2)c1
ASD01910834	N#Cc1cccc(COc2cccc(C(=O)N3CCN(c4ccccn4)CC3)c2)c1
ASD01910835	O=C(c1cccc(OCc2cccc(F)c2)c1)N1CCN(c2ccccn2)CC1
ASD01910836	COc1ccc(C(=O)N2CCN(c3ccccn3)CC2)cc1OCc1ccccc1
ASD01910837	COc1ccc(C(=O)N2CCN(c3ccccn3)CC2)cc1OCc1cccc(Br)c1
ASD01910838	COc1ccc(C(=O)N2CCN(c3ccccn3)CC2)cc1OCc1cccc(Cl)c1
ASD01910839	COc1cccc(COc2cc(C(=O)N3CCN(c4ccccn4)CC3)ccc2OC)c1
ASD01910840	COc1ccc(C(=O)N2CCN(c3ccccn3)CC2)cc1OCc1cccc(C#N)c1
ASD01910841	COc1ccc(C(=O)N2CCN(c3ccccn3)CC2)cc1OCc1cccc(F)c1
ASD01910842	O=C(c1cccc(COc2ccccc2)c1)N1CCN(c2ccccn2)CC1
ASD01910843	Cc1cccc(OCc2cccc(C(=O)N3CCN(c4ccccn4)CC3)c2)c1
ASD01910844	N#Cc1cccc(OCc2cccc(C(=O)N3CCN(c4ccccn4)CC3)c2)c1
ASD01910845	CCc1cccc(OCc2cccc(C(=O)N3CCN(c4ccccn4)CC3)c2)c1
ASD01910846	COc1cccc(OCc2cccc(C(=O)N3CCN(c4ccccn4)CC3)c2)c1
ASD01910847	O=C(c1cccc(COc2cccc(Cl)c2)c1)N1CCN(c2ccccn2)CC1
ASD01910848	O=C(c1cccc(COc2cccc(Br)c2)c1)N1CCN(c2ccccn2)CC1
ASD01910849	O=C(c1cccc(COc2ccccn2)c1)N1CCN(c2ccccn2)CC1
ASD01910850	O=S(=O)(c1cccc(C#Cc2cccc(O)c2)c1)N1CCN(c2ccccn2)CC1
ASD01910851	O=S(=O)(c1cccc(C#Cc2ccccc2)c1)N1CCN(c2ccccn2)CC1
ASD01910852	O=S(=O)(c1cccc(C#CCc2ccccc2)c1)N1CCN(c2ccccn2)CC1
ASD01910853	COc1cccc(C#Cc2cccc(S(=O)(=O)N3CCN(c4ccccn4)CC3)c2)c1
ASD01910854	O=S(=O)(c1cccc(C#CC2=CCCCC2)c1)N1CCN(c2ccccn2)CC1
ASD01910855	Oc1cccc(C#Cc2cccc(CN3CCN(c4ccccn4)CC3)c2)c1
ASD01910856	C(#Cc1cccc(CN2CCN(c3ccccn3)CC2)c1)C1=CCCCC1
ASD01910857	C(#Cc1cccc(CN2CCN(c3ccccn3)CC2)c1)Cc1ccccc1
ASD01910858	Nc1cccc(C#Cc2cccc(CN3CCN(c4ccccn4)CC3)c2)c1
ASD01910859	COc1cccc(C#Cc2cccc(CN3CCN(c4ccccn4)CC3)c2)c1
ASD01910860	COc1ccc(CN2CCN(c3ccccn3)CC2)cc1/C=C/c1ccccc1
ASD01910861	O=C(c1cccc(C#Cc2ccccn2)c1)N1CCN(c2ccc(C(F)(F)F)cn2)CC1
ASD01910862	O=C(c1cccc(C#Cc2ccccn2)c1)N1CCN(c2ncccc2C(F)(F)F)CC1
ASD01910863	O=C(c1cccc(C#Cc2ccccn2)c1)N1CCN(c2ncc(Cl)cc2Cl)CC1
ASD01910864	O=C(c1cccc(C#Cc2ccccn2)c1)N1CCN(c2ncccc2Cl)CC1
ASD01910865	O=C(c1cccc(C#Cc2ccccn2)c1)N1CCN(c2cccc(C(F)(F)F)c2)CC1
ASD01910866	O=C(c1cccc(C#Cc2ccccn2)c1)N1CCN(c2ccc(Cl)cn2)CC1
ASD01910867	O=C(c1cccc(C#Cc2ccccn2)c1)N1CCN(c2cccc(Cl)c2)CC1
ASD01910868	O=C(c1cccc(C#Cc2ccccn2)c1)N1CCN(c2ncc(C(F)(F)F)cc2Cl)CC1
ASD01910869	Cc1ccnc(N2CCN(C(=O)c3cccc(C#Cc4ccccn4)c3)CC2)c1
ASD01910870	Cc1cc(C)nc(N2CCN(C(=O)c3cccc(C#Cc4cccnc4)c3)CC2)n1
ASD01910871	N#Cc1nccnc1N1CCN(C(=O)c2cccc(C#Cc3cccnc3)c2)CC1
ASD01910872	O=C(c1cccc(C#Cc2cccnc2)c1)N1CCN(c2nccc(C(F)(F)F)n2)CC1
ASD01910873	O=C(c1cccc(C#Cc2cccnc2)c1)N1CCN(c2cccc(O)c2)CC1
ASD01910874	Cc1cccc(N2CCN(C(=O)c3cccc(C#Cc4cccnc4)c3)CC2)c1
ASD01910875	COc1nc(N2CCN(C(=O)c3cccc(C#Cc4cccnc4)c3)CC2)ncc1Br
ASD01910876	Cc1cccc(N2CCN(C(=O)c3cccc(C#Cc4cccnc4)c3)CC2)n1
ASD01910877	O=C(c1cccc(C#Cc2cccnc2)c1)N1CC2CC1CN2c1ccc(Cl)cc1
ASD01910878	COc1ccnc(N2CCN(C(=O)c3cccc(C#Cc4cccnc4)c3)CC2)n1
ASD01910879	O=C(c1cccc(C#Cc2cccnc2)c1)N1CCN(c2nsc3ccccc23)CC1
ASD01910880	COC(=O)Cn1nc(-c2ccccc2)cc1-c1ccc(F)cn1
ASD01910881	Cc1ccc(N2CCN(C(=O)c3cccc(C#Cc4cccnc4)c3)CC2)nc1
ASD01910882	Cc1cnc(N2CCN(C(=O)c3cccc(C#Cc4cccnc4)c3)CC2)cn1
ASD01910883	O=C(c1cccc(C#Cc2cccnc2)c1)N1CCN(c2ccccn2)CC1
ASD01910884	O=C(c1cccc(C#Cc2cccnc2)c1)N1CCN(c2nnc(C(F)(F)F)s2)CC1
ASD01910885	O=C(c1cccc(C#Cc2cccnc2)c1)N1CC2CC1CN2c1cccc(F)c1
ASD01910886	Cc1cccnc1N1CCN(C(=O)c2cccc(C#Cc3cccnc3)c2)CC1
ASD01910887	O=C(c1cccc(C#Cc2cccnc2)c1)N1CCN(c2ncccc2C(F)(F)F)CC1
ASD01910888	O=C(c1cccc(C#Cc2cccnc2)c1)N1CCN(c2ccc(C(F)(F)F)cn2)CC1
ASD01910889	CCc1cc(-c2ccc(F)c(C)c2)nn1CC(=O)OC
ASD01910890	O=C(c1cccc(C#Cc2cccnc2)c1)N1CCN(c2ncc(C(F)(F)F)cc2Cl)CC1
ASD01910891	COc1cccc(N2CCN(C(=O)c3cccc(C#Cc4cccnc4)c3)CC2)n1
ASD01910892	N#Cc1cccc(N2CCN(C(=O)c3cccc(C#Cc4cccnc4)c3)CC2)n1
ASD01910893	CC(C)(C)c1nnc2n1CC[C@H](c1nc(-c3ccc(F)cc3)no1)C2
ASD01910894	O=C(c1cccc(C#Cc2cccnc2)c1)N1CCN(c2ccccc2Cl)CC1
ASD01910895	O=C(c1cccc(C#Cc2cccnc2)c1)N1CCN(c2ccc(Cl)cc2)CC1
ASD01910896	O=C(c1cccc(C#Cc2cccnc2)c1)N1CCN(c2ccc(Cl)c(Cl)c2)CC1
ASD01910897	Cc1ccc(N2CCN(C(=O)c3cccc(C#Cc4cccnc4)c3)CC2)cc1C
ASD01910898	Cc1cc(N2CCN(C(=O)c3cccc(C#Cc4cccnc4)c3)CC2)nc(C(C)C)n1
ASD01910899	Cc1ccccc1N1CCN(C(=O)c2cccc(C#Cc3cccnc3)c2)CC1
ASD01910900	Cc1ccc(N2CCN(C(=O)c3cccc(C#Cc4cccnc4)c3)CC2)cc1
ASD01910901	O=C(c1cccc(C#Cc2cccnc2)c1)N1CCN(c2cccc(F)c2)CC1
ASD01910902	O=C(c1cccc(C#Cc2cccnc2)c1)N1CCN(S(=O)(=O)c2ccccc2)CC1
ASD01910903	O=C(c1cccc(C#Cc2cccnc2)c1)N1CCN(S(=O)(=O)c2ccc(Cl)s2)CC1
ASD01910904	Cc1ccc(N2CC3CC2CN3C(=O)c2cccc(C#Cc3cccnc3)c2)cc1
ASD01910905	O=C(c1cccc(C#Cc2cccnc2)c1)N1CC2CC1CN2c1ccc(F)cc1
ASD01910906	O=C(c1cccc(C#Cc2cccnc2)c1)N1CCN(c2ccc(C(F)(F)F)cc2)CC1
ASD01910907	O=C(c1cccc(C#Cc2cccnc2)c1)N1CCN(c2ccc([N+](=O)[O-])cn2)CC1
ASD01910908	COc1ccccc1N1CCN(C(=O)c2cccc(C#Cc3cccnc3)c2)CC1
ASD01910909	O=C(c1cccc(C#Cc2cccnc2)c1)N1CCN(c2ccc(F)cc2)CC1
ASD01910910	O=C(c1cccc(C#Cc2cccnc2)c1)N1CCN(c2ccc([N+](=O)[O-])cc2)CC1
ASD01910911	COc1ccc(N2CCN(C(=O)c3cccc(C#Cc4cccnc4)c3)CC2)cc1
ASD01910912	O=C(c1cccc(C#Cc2cccnc2)c1)N1CCN(S(=O)(=O)Cc2ccccc2)CC1
ASD01910913	O=C(c1cccc(C#Cc2cccnc2)c1)N1CCN(S(=O)(=O)Cc2ccc3c(c2)OCCO3)CC1
ASD01910914	O=C(c1cccc(C#Cc2cccnc2)c1)N1CCN(c2ccncc2)CC1
ASD01910915	CC(=O)c1ccc(N2CCN(C(=O)c3cccc(C#Cc4cccnc4)c3)CC2)cc1
ASD01910916	CS(=O)(=O)c1ccc(N2CCN(C(=O)c3cccc(C#Cc4cccnc4)c3)CC2)cc1
ASD01910917	O=C(c1cccc(C#Cc2cccnc2)c1)N1CCN(S(=O)(=O)c2ccc(Cl)c(Cl)c2)CC1
ASD01910918	CS(=O)(=O)c1cc(F)ccc1N1CCN(C(=O)c2cccc(C#Cc3cccnc3)c2)CC1
ASD01910919	COc1cccc(N2CCN(C(=O)c3cccc(C#Cc4cccnc4)c3)CC2)c1
ASD01910920	Cc1ccc(C)c(N2CCN(C(=O)c3cccc(C#Cc4cccnc4)c3)CC2)c1
ASD01910921	O=C(c1cccc(C#Cc2cccnc2)c1)N1CCN(S(=O)(=O)c2ccc(Cl)cc2)CC1
ASD01910922	O=C(c1ccccc1)N1CCN(C(=O)c2cccc(C#Cc3cccnc3)c2)CC1
ASD01910923	CCS(=O)(=O)N1CCN(C(=O)c2cccc(C#Cc3cccnc3)c2)CC1
ASD01910924	O=C(c1cccc(C#Cc2cccnc2)c1)N1CCN(c2ccccc2C(F)(F)F)CC1
ASD01910925	O=C(c1cccc(C#Cc2cccnc2)c1)N1CCN(c2nccs2)CC1
ASD01910926	O=C(c1cccc(C#Cc2cccnc2)c1)N1CCN(C(=O)C2CC2)CC1
ASD01910927	O=C(c1cccc(C#Cc2cccnc2)c1)N1CCN(C(=O)C2CCCO2)CC1
ASD01910928	O=C(c1cccc(C#Cc2cccnc2)c1)N1CCN(c2ccccc2)CC1
ASD01910929	O=C(c1cccc(C#Cc2cccnc2)c1)N1CCN(c2noc3ccccc23)CC1
ASD01910930	N#Cc1ccc(N2CCN(C(=O)c3cccc(C#Cc4cccnc4)c3)CC2)nc1
ASD01910931	Cc1ccc(S(=O)(=O)N2CCN(C(=O)c3cccc(C#Cc4cccnc4)c3)CC2)cc1
ASD01910932	NS(=O)(=O)c1cc([N+](=O)[O-])c(N2CCN(C(=O)c3cccc(C#Cc4cccnc4)c3)CC2)s1
ASD01910933	O=C(c1cccc(C#Cc2cccnc2)c1)N1CCN(c2cccc(Cl)n2)CC1
ASD01910934	O=C(c1cccc(C#Cc2cccnc2)c1)N1CCN(c2nc3ccccc3s2)CC1
ASD01910935	O=C(c1cccc(C#Cc2cccnc2)c1)N1CCN(c2nc3ccccc3o2)CC1
ASD01910936	O=C(c1cccc(C#Cc2cccnc2)c1)N1CCN(C(=O)c2ccco2)CC1
ASD01910937	O=C(c1cccc(C#Cc2cccnc2)c1)N1CCN(Cc2ccc3c(c2)OCO3)CC1
ASD01910938	O=C(c1cccc(C#Cc2cccnc2)c1)N1CCN(Cc2cc3ccc(Cl)cc3cn2)CC1
ASD01910939	O=C(c1cccc(C#Cc2cccnc2)c1)N1CCN(Cc2cc3ccc(Br)cc3cn2)CC1
ASD01910940	O=C(c1cccc(C#Cc2cccnc2)c1)N1CCN(c2ncc(Br)cn2)CC1
ASD01910941	COc1ccccc1C(=O)N1CCN(C(=O)c2cccc(C#Cc3cccnc3)c2)CC1
ASD01910942	COc1cccc(C(=O)N2CCN(C(=O)c3cccc(C#Cc4cccnc4)c3)CC2)c1
ASD01910943	COc1ccc(C(=O)N2CCN(C(=O)c3cccc(C#Cc4cccnc4)c3)CC2)cc1
ASD01910944	O=C(c1cccc(C#Cc2cccnc2)c1)N1CCN(Cc2ccccc2F)CC1
ASD01910945	O=C(c1cccc(C#Cc2cccnc2)c1)N1CCN(Cc2cccc(F)c2)CC1
ASD01910946	O=C(c1cccc(C#Cc2cccnc2)c1)N1CCN(Cc2ccc(F)cc2)CC1
ASD01910947	O=C(c1cccc(C#Cc2cccnc2)c1)N1CCN(S(=O)(=O)c2ccc(Br)s2)CC1
ASD01910948	Cc1noc(C)c1S(=O)(=O)N1CCN(C(=O)c2cccc(C#Cc3cccnc3)c2)CC1
ASD01910949	O=C(c1cccc(C#Cc2cccnc2)c1)N1CCN(Cc2cc(Cl)cc(Cl)c2)CC1
ASD01910950	COc1cc(S(=O)(=O)N2CCN(C(=O)c3cccc(C#Cc4cccnc4)c3)CC2)ccc1-n1cnnn1
ASD01910951	CN(C)c1cccc2c(S(=O)(=O)N3CCN(C(=O)c4cccc(C#Cc5cccnc5)c4)CC3)cccc12
ASD01910952	O=C(c1cccc(C#Cc2cccnc2)c1)N1CCN(Cc2cccc(Cl)c2)CC1
ASD01910953	O=C(c1cccc(C#Cc2cccnc2)c1)N1CCN(Cc2ccc(Cl)cc2)CC1
ASD01910954	O=C(c1cccc(C#Cc2cccnc2)c1)N1CCN(c2nnc([N+](=O)[O-])s2)CC1
ASD01910955	O=C(c1cccc(C#Cc2cccnc2)c1)N1CCN(Cc2c(Cl)cccc2Cl)CC1
ASD01910956	O=C(c1cccc(C#Cc2cccnc2)c1)N1CCN(S(=O)(=O)c2ccccc2Cl)CC1
ASD01910957	O=C(c1cccc(C#Cc2cccnc2)c1)N1CCN(S(=O)(=O)c2cccc(Cl)c2)CC1
ASD01910958	O=C(c1cccc(C#Cc2cccnc2)c1)N1CCN(Cc2ccc(Cl)cc2Cl)CC1
ASD01910959	O=C(c1cccc(C#Cc2cccnc2)c1)N1CCN(c2nc(-c3ccccc3)ns2)CC1
ASD01910960	O=C(c1cccc(C#Cc2cccnc2)c1)N1CCN(c2nc3ccc([N+](=O)[O-])cc3s2)CC1
ASD01910961	Cn1c([N+](=O)[O-])cnc1-c1nnc(N2CCN(C(=O)c3cccc(C#Cc4cccnc4)c3)CC2)s1
ASD01910962	O=C(c1cccc(C#Cc2cccnc2)c1)N1CCN(S(=O)(=O)c2ccc(-n3cnnn3)cc2)CC1
ASD01910963	O=C(c1cccc(C#Cc2cccnc2)c1)N1CCN(Cc2ccc(Br)cc2F)CC1
ASD01910964	CC(C)(C)OC(=O)N1CCN(C(=O)c2cccc(C#Cc3cccnc3)c2)CC1
ASD01910965	O=C(c1cccc(C#Cc2cccnc2)c1)N1CCN(c2ccc3ccccc3c2)CC1
ASD01910966	O=C(c1cccc(C#Cc2cccnc2)c1)N1CCN(Cc2cccc(Cl)c2Cl)CC1
ASD01910967	O=C(c1cccc(C#Cc2cccnc2)c1)N1CCN(Cc2c(F)cccc2Cl)CC1
ASD01910968	O=C(c1cccc(C#Cc2cccnc2)c1)N1CCN(c2cc3ccccc3s2)CC1
ASD01910969	O=C(c1cccc(C#Cc2cccnc2)c1)N1CCN(c2nnc(-c3ccccc3)[nH]2)CC1
ASD01910970	COc1ccc(C(=O)N2CCN(c3ncc(C#N)c(N)n3)CC2)cc1C#Cc1ccccn1
ASD01910971	COc1ccc(C(=O)N2CCN(c3ccccc3)CC2)cc1C#Cc1ccccn1
ASD01910972	COc1ccc(C(=O)N2CCN(c3cc(C)nc(SC)n3)CC2)cc1C#Cc1ccccn1
ASD01910973	COc1ccc(C(=O)N2CCN(c3nc(Cl)ncc3F)CC2)cc1C#Cc1ccccn1
ASD01910974	COc1ccc(C(=O)N2CCN(c3ccnc(SC)n3)CC2)cc1C#Cc1ccccn1
ASD01910975	COc1ccc(C(=O)N2CCN(c3cc(Cl)nc(C)n3)CC2)cc1C#Cc1ccccn1
ASD01910976	COc1ccc(C(=O)N2CCN(c3ncc(F)cn3)CC2)cc1C#Cc1ccccn1
ASD01910977	COc1cnc(N2CCN(C(=O)c3ccc(OC)c(C#Cc4ccccn4)c3)CC2)nc1
ASD01910978	COc1ccc(C(=O)N2CCN(c3cc(N)c(F)nn3)CC2)cc1C#Cc1ccccn1
ASD01910979	COc1ccc(N2CCN(C(=O)c3ccc(OC)c(C#Cc4ccccn4)c3)CC2)nn1
ASD01910980	COc1ccc(C(=O)N2CCN(c3nnc(Cl)cc3C)CC2)cc1C#Cc1ccccn1
ASD01910981	COc1ccc(C(=O)N2CCN(c3ccc(Cl)nn3)CC2)cc1C#Cc1ccccn1
ASD01910982	COc1ccc(C(=O)N2CCN(c3nccnc3Cl)CC2)cc1C#Cc1ccccn1
ASD01910983	COc1nc(OC)nc(N2CCN(C(=O)c3ccc(OC)c(C#Cc4ccccn4)c3)CC2)n1
ASD01910984	COc1ccc(C(=O)N2CCN(c3nnc(Cl)c4ccccc34)CC2)cc1C#Cc1ccccn1
ASD01910985	Cc1ccc(C(=O)N2CCN(c3noc4ccccc34)CC2)cc1C#Cc1ccccn1
ASD01910986	COc1ccnc(N2CCN(C(=O)c3ccc(C)c(C#Cc4ccccn4)c3)CC2)n1
ASD01910987	Cc1ccc(C(=O)N2CCN(c3ncccn3)CC2)cc1C#Cc1ccccn1
ASD01910988	Cc1ccc(C(=O)N2CCN(c3ncc(Cl)cc3Cl)CC2)cc1C#Cc1ccccn1
ASD01910989	Cc1ccc(C(=O)N2CCN(c3ncccc3Cl)CC2)cc1C#Cc1ccccn1
ASD01910990	O=C(c1ccc(F)c(C#Cc2ccccn2)c1)N1CCN(c2ncccn2)CC1
ASD01910991	O=C(c1ccc(F)c(C#Cc2ccccn2)c1)N1CCN(c2ccccn2)CC1
ASD01910992	O=C(c1ccc(F)c(C#Cc2ccccn2)c1)N1CCN(c2ncc(Cl)cc2Cl)CC1
ASD01910993	O=C(c1ccc(F)c(C#Cc2ccccn2)c1)N1CCN(c2ncccc2Cl)CC1
ASD01910994	O=C(c1ccc(F)c(C#Cc2ccccn2)c1)N1CCN(c2noc3ccccc23)CC1
ASD01910995	COc1ccnc(N2CCN(C(=O)c3ccc(F)c(C#Cc4ccccn4)c3)CC2)n1
ASD01910996	CCOc1ccc(C(=O)N2CCN(c3ccccn3)CC2)cc1C#Cc1ccccn1
ASD01910997	CCOc1ccc(C(=O)N2CCN(c3ncc(Cl)cc3Cl)CC2)cc1C#Cc1ccccn1
ASD01910998	CCOc1ccc(C(=O)N2CCN(c3nccc(OC)n3)CC2)cc1C#Cc1ccccn1
ASD01910999	CCOc1ccc(C(=O)N2CCN(c3ncccc3Cl)CC2)cc1C#Cc1ccccn1
ASD01911000	CCOc1ccc(C(=O)N2CCN(c3noc4ccccc34)CC2)cc1C#Cc1ccccn1
ASD01911001	O=C(c1ccc(OCC2CC2)c(C#Cc2ccccn2)c1)N1CCN(c2ccccn2)CC1
ASD01911002	O=C(c1ccc(OCC2CC2)c(C#Cc2ccccn2)c1)N1CCN(c2noc3ccccc23)CC1
ASD01911003	O=C(c1ccc(OCC2CC2)c(C#Cc2ccccn2)c1)N1CCN(c2ncccn2)CC1
ASD01911004	COc1ccc(C(=O)N2CCN(c3ccc(Cl)cc3)C(=O)C2)cc1C#Cc1ccccn1
ASD01911005	COc1ccc(C(=O)N2CCN(c3cccc(Cl)c3)C(=O)C2)cc1C#Cc1ccccn1
ASD01911006	COc1ccc(C(=O)N2CCN(c3ccccc3Cl)C(=O)C2)cc1C#Cc1ccccn1
ASD01911007	COc1ccc(C(=O)N2CCN(c3ccccc3)C(=O)C2)cc1C#Cc1ccccn1
ASD01911008	COc1ccc(C(=O)N2CCN(c3ccccn3)C(=O)C2)cc1C#Cc1ccccn1
ASD01911009	COc1ccc(C(=O)N2CCN(Cc3ccccc3)C(=O)C2)cc1C#Cc1ccccn1
ASD01911010	COc1ccc(C(=O)N2CCN(Cc3ccccc3Cl)C(=O)C2)cc1C#Cc1ccccn1
ASD01911011	COc1ccc(C(=O)N2CCN(Cc3cccc(Cl)c3)C(=O)C2)cc1C#Cc1ccccn1
ASD01911012	COc1ccc(C(=O)N2CCN(Cc3ccc(Cl)cc3)C(=O)C2)cc1C#Cc1ccccn1
ASD01911013	O=C(c1ccc(OC(F)(F)F)c(C#Cc2ccccn2)c1)N1CCN(c2ccccn2)CC1
ASD01911014	O=C(c1ccc(OC(F)(F)F)c(C#Cc2ccccn2)c1)N1CCN(c2cnccn2)CC1
ASD01911015	O=C(c1ccc(OC(F)(F)F)c(C#Cc2ccccn2)c1)N1CCN(c2ncccc2Cl)CC1
ASD01911016	O=C(c1ccc(OC(F)(F)F)c(C#Cc2ccccn2)c1)N1CCN(c2cccc(C(F)(F)F)c2)CC1
ASD01911017	O=C(c1ccc(OC(F)(F)F)c(C#Cc2ccccn2)c1)N1CCN(c2noc3ccccc23)CC1
ASD01911018	COc1nc(N2CCN(C(=O)c3ccc(OC(F)(F)F)c(C#Cc4ccccn4)c3)CC2)ncc1Br
ASD01911019	COc1ccc(C(=O)N2CCN(c3ncccn3)CC2)cc1C#Cc1ccccn1
ASD01911020	COc1ccc(C(=O)N2CCN(c3ncccc3Cl)CC2)cc1C#Cc1ccccc1
ASD01911021	COc1ccc(C(=O)N2CCN(c3ncccc3Cl)CC2)cc1C#Cc1ccccc1[N+](=O)[O-]
ASD01911022	COc1ccc(C(=O)N2CCN(c3ncccc3Cl)CC2)cc1C#Cc1cccc(OCc2ccccc2)c1
ASD01911023	COc1ccc(C(=O)N2CCN(c3ncccc3Cl)CC2)cc1C#Cc1cccc(OC(F)(F)F)c1
ASD01911024	COc1ccc(C(=O)N2CCN(c3ncccc3Cl)CC2)cc1C#Cc1cccc([N+](=O)[O-])c1
ASD01911025	COc1ccc(C(=O)N2CCN(c3ncccc3Cl)CC2)cc1C#Cc1ccc(OCc2ccccc2)cc1
ASD01911026	COc1ccc(C(=O)N2CCN(c3ncccc3Cl)CC2)cc1C#Cc1ccc(C(C)=O)cc1
ASD01911027	COc1ccc(C(=O)N2CCN(c3ncccc3Cl)CC2)cc1C#Cc1ccc(OC(F)(F)F)cc1
ASD01911028	COc1ccc(C(=O)N2CCN(c3ncccc3Cl)CC2)cc1C#Cc1ccc(C(F)(F)F)cc1
ASD01911029	COc1ccc(C(=O)N2CCN(c3ncccc3Cl)CC2)cc1C#Cc1ccc([N+](=O)[O-])cc1
ASD01911030	COc1ccc(C(=O)N2CCN(c3ncccc3Cl)CC2)cc1C#Cc1ccccc1F
ASD01911031	COc1ccc(C(=O)N2CCN(c3ncccc3Cl)CC2)cc1C#Cc1ccc(Cl)cc1
ASD01911032	COc1ccc(C(=O)N2CCN(c3ncccn3)CC2)cc1C#Cc1cccnc1
ASD01911033	COc1ccc(C(=O)N2CCN(c3ncccn3)CC2)cc1C#Cc1ccncc1
ASD01911034	COc1ccc(C(=O)N2CCN(c3ncccn3)CC2)cc1C#Cc1cccc(OC(F)(F)F)c1
ASD01911035	COc1ccc(C(=O)N2CCN(c3ncccn3)CC2)cc1C#Cc1cccc([N+](=O)[O-])c1
ASD01911036	COc1ccc(C(=O)N2CCN(c3ncccn3)CC2)cc1C#Cc1ccc(OCc2ccccc2)cc1
ASD01911037	COc1ccc(C(=O)N2CCN(c3ncccn3)CC2)cc1C#Cc1ccccc1F
ASD01911038	COc1ccc(C(=O)N2CCN(c3ncccn3)CC2)cc1C#Cc1ccccc1Cl
ASD01911039	COc1ccc(C(=O)N2CCN(c3ncccn3)CC2)cc1C#Cc1cccc(C#N)c1
ASD01911040	COc1ccc(C(=O)N2CCN(c3ncccn3)CC2)cc1C#Cc1ccc(F)cc1
ASD01911041	COc1ccc(C(=O)N2CCN(c3ncccn3)CC2)cc1C#Cc1ccc(Cl)cc1
ASD01911042	COc1ccc(C(=O)N2CCN(c3ncccn3)CC2)cc1C#Cc1cccc(OC(F)F)c1
ASD01911043	COc1nc(N2CCN(C(=O)c3ccc(C(F)(F)F)c(C#Cc4ccccn4)c3)CC2)ncc1Br
ASD01911044	N#Cc1nccnc1N1CCN(C(=O)c2ccc(C(F)(F)F)c(C#Cc3ccccn3)c2)CC1
ASD01911045	Cc1ccnc(N2CCN(C(=O)c3ccc(C(F)(F)F)c(C#Cc4ccccn4)c3)CC2)c1
ASD01911046	O=C(c1ccc(C(F)(F)F)c(C#Cc2ccccn2)c1)N1CCN(c2ncc(Cl)cc2Cl)CC1
ASD01911047	O=C(c1ccc(C(F)(F)F)c(C#Cc2ccccn2)c1)N1CCN(c2ccccn2)CC1
ASD01911048	O=C(c1ccc(C(F)(F)F)c(C#Cc2ccccn2)c1)N1CCN(c2ncccn2)CC1
ASD01911049	O=C(c1ccc(C(F)(F)F)c(C#Cc2ccccn2)c1)N1CCN(c2ncccc2Cl)CC1
ASD01911050	Cc1ccc(N2CCN(C(=O)c3ccc(C(F)(F)F)c(C#Cc4ccccn4)c3)CC2)nc1
ASD01911051	COc1ccnc(N2CCN(C(=O)c3ccc(C(F)(F)F)c(C#Cc4ccccn4)c3)CC2)n1
ASD01911052	O=C(c1ccc(C(F)(F)F)c(C#Cc2ccccn2)c1)N1CCN(c2noc3ccccc23)CC1
ASD01911053	O=C(c1ccc(C(F)(F)F)c(C#Cc2ccccn2)c1)N1CCN(C(=O)c2ccco2)CC1
ASD01911054	O=C(c1ccc(C(F)(F)F)c(C#Cc2ccccn2)c1)N1CCN(Cc2cccc(F)c2)CC1
ASD01911055	O=C(c1ccc(C(F)(F)F)c(C#Cc2ccccn2)c1)N1CCN(c2nc3ccccc3s2)CC1
ASD01911056	O=C(c1ccc(C(F)(F)F)c(C#Cc2ccccn2)c1)N1CCN(c2nccs2)CC1
ASD01911057	O=C(c1ccc(C(F)(F)F)c(C#Cc2ccccn2)c1)N1CCN(c2ccc(C(F)(F)F)cn2)CC1
ASD01911058	Cc1cccc(N2CCN(C(=O)c3ccc(C(F)(F)F)c(C#Cc4ccccn4)c3)CC2)n1
ASD01911059	O=C(c1ccc(C(F)(F)F)c(C#Cc2ccccn2)c1)N1CCN(c2cnccn2)CC1
ASD01911060	O=C(c1ccc(OC(F)F)c(C#Cc2ccccn2)c1)N1CCN(c2ccccn2)CC1
ASD01911061	COc1nc(N2CCN(C(=O)c3ccc(OC(F)F)c(C#Cc4ccccn4)c3)CC2)ncc1Br
ASD01911062	O=C(c1ccc(OC(F)F)c(C#Cc2ccccn2)c1)N1CCN(c2nsc3ccccc23)CC1
ASD01911063	O=C(c1ccc(OC(F)F)c(C#Cc2ccccn2)c1)N1CCN(c2noc3ccccc23)CC1
ASD01911064	O=C(c1ccc(Cl)c(C#Cc2cccnc2)c1)N1CCN(c2ccccn2)CC1
ASD01911065	O=C(c1ccc(Cl)c(C#Cc2cccnc2)c1)N1CCN(c2ncccn2)CC1
ASD01911066	O=C(c1ccc(Cl)c(C#Cc2cccnc2)c1)N1CCN(c2cnccn2)CC1
ASD01911067	CCc1cc(-c2ccc(F)cc2)nn1CC(=O)OC
ASD01911068	O=C(c1ccc(Cl)c(C#Cc2cccnc2)c1)N1CCN(c2nccs2)CC1
ASD01911069	O=C(c1ccc(Cl)c(C#Cc2cccnc2)c1)N1CCN(c2ccncc2)CC1
ASD01911070	O=C(c1ccc(Cl)c(C#Cc2cccnc2)c1)N1CCN(c2cccc(C(F)(F)F)c2)CC1
ASD01911071	O=C(c1ccc(Cl)c(C#Cc2cccnc2)c1)N1CCN(c2cccc(O)c2)CC1
ASD01911072	O=C(c1ccc(Cl)c(C#Cc2cccnc2)c1)N1CCN(c2ncccc2Cl)CC1
ASD01911073	COc1ccnc(N2CCN(C(=O)c3ccc(Cl)c(C#Cc4cccnc4)c3)CC2)c1
ASD01911074	N#Cc1cccnc1N1CCN(C(=O)c2ccc(Cl)c(C#Cc3cccnc3)c2)CC1
ASD01911075	O=C(c1ccc(F)cc1)N1CCCC(c2nc(Cc3ccc(F)cc3)no2)C1
ASD01911076	O=C(c1ccc(F)c(F)c1)N1CCC[C@H](c2nc(Cc3ccc(F)cc3)no2)C1
ASD01911077	O=C(c1ccc(F)c(F)c1)N1CCC[C@H](c2noc(Cc3ccc(F)cc3)n2)C1
ASD01911078	O=C(c1ccc(F)cc1)N1CCC[C@H](c2noc(Cc3ccc(F)cc3)n2)C1
ASD01911079	C[C@@H](c1ccccc1)c1nc([C@H]2CCCN(C(=O)c3ccc(F)cc3)C2)no1
ASD01911080	C[C@H](c1ccccc1)c1nc([C@H]2CCCN(C(=O)c3ccc(F)cc3)C2)no1
ASD01911081	O=C(c1ccc(F)cc1)N1CCC[C@H](c2noc(Cc3ccccc3)n2)C1
ASD01911082	O=C(c1ccc(F)cc1)N1CCC[C@H](c2noc([C@@H](O)c3ccccc3)n2)C1
ASD01911083	O=C(c1ccc(F)cc1)N1CCC[C@H](c2noc([C@H](O)c3ccccc3)n2)C1
ASD01911084	O=C(c1ccc(F)cc1)N1CCC[C@H](c2noc(CCc3ccccc3)n2)C1
ASD01911085	O=C(c1ccccc1)c1nc([C@H]2CCCN(C(=O)c3ccc(F)cc3)C2)no1
ASD01911086	O=C(c1ccc(F)cc1)N1CCC[C@H](c2noc(Nc3ccccc3)n2)C1
ASD01911087	O=C(c1ccc(F)cc1)N1CCC[C@H](c2noc(NCc3ccc(F)cc3)n2)C1
ASD01911088	O=C(c1ccc(F)cc1)N1CCC[C@H](n2nnc(Cc3ccccc3)n2)C1
ASD01911089	O=C(c1ccc(F)cc1)N1CCCC(c2nc(Oc3ccc(F)cc3)no2)C1
ASD01911090	O=C(c1ccc(F)cc1)N1CCCC(c2nc(Oc3ccccc3)no2)C1
ASD01911091	O=C(c1ccc(F)cc1)N1CCC[C@H](c2nc(Oc3ccccc3)no2)C1
ASD01911092	O=C(c1ccc(F)nc1)N1CCC[C@H](c2nc(Oc3ccccc3F)no2)C1
ASD01911093	O=C(c1ccc(F)nc1)N1CCC[C@H](c2nc(Oc3cccc(F)c3)no2)C1
ASD01911094	O=C(c1ccc(F)cc1)N1CCC[C@H](c2nc(Sc3ccccc3)no2)C1
ASD01911095	O=C(c1ccc(F)cc1)N1CCCC(c2nc(Oc3cccc(F)c3)no2)C1
ASD01911096	O=C(c1ccncc1F)N1CCC[C@H](c2nc(Oc3ccccc3)no2)C1
ASD01911097	Cc1ccc(C(=O)N2CCC[C@H](c3nc(Oc4ccccc4)no3)C2)cc1
ASD01911098	COc1ccccc1C(=O)N1CCC[C@H](c2nc(Oc3ccccc3)no2)C1
ASD01911099	O=C(c1ccccn1)N1CCC[C@H](c2nc(Oc3ccccc3)no2)C1
ASD01911100	O=C(c1ccnc(F)c1)N1CCC[C@H](c2nc(Oc3ccccc3)no2)C1
ASD01911101	O=C(c1c[nH]cn1)N1CCC[C@H](c2nc(Oc3ccccc3)no2)C1
ASD01911102	O=C(c1cc(F)cc(F)c1)N1CCC[C@H](c2nc(Oc3ccccc3)no2)C1
ASD01911103	Cc1oncc1-c1ncc(C(=O)N2CCC[C@H](c3nc(Oc4ccccc4)no3)C2)s1
ASD01911104	O=C(c1ccccc1)N1CCC[C@H](c2nc(Oc3ccccc3)no2)C1
ASD01911105	O=C(c1ccc(Cl)cc1)N1CCC[C@H](c2nc(Oc3ccccc3)no2)C1
ASD01911106	COc1ccc(C(=O)N2CCC[C@H](c3nc(Oc4ccccc4)no3)C2)cc1
ASD01911107	O=C(c1ccc(Cl)c(Cl)c1)N1CCC[C@H](c2nc(Oc3ccccc3)no2)C1
ASD01911108	COc1cccc(C(=O)N2CCC[C@H](c3nc(Oc4ccccc4)no3)C2)c1
ASD01911109	Cc1ccccc1C(=O)N1CCC[C@H](c2nc(Oc3ccccc3)no2)C1
ASD01911110	O=C(c1ccccc1F)N1CCC[C@H](c2nc(Oc3ccccc3)no2)C1
ASD01911111	O=C(c1cccc(F)c1)N1CCC[C@H](c2nc(Oc3ccccc3)no2)C1
ASD01911112	O=C(c1cccnc1)N1CCC[C@H](c2nc(Oc3ccccc3)no2)C1
ASD01911113	O=C(c1ccncc1)N1CCC[C@H](c2nc(Oc3ccccc3)no2)C1
ASD01911114	Cc1noc(C)c1C(=O)N1CCC[C@H](c2nc(Oc3ccccc3)no2)C1
ASD01911115	CC(C)NC(=O)c1ccc(C#Cc2ccncc2)cn1
ASD01911116	O=C(c1ccc(F)cc1)N1CCC[C@H](c2nc(Oc3cccc(F)c3)no2)C1
ASD01911117	Cc1ccc(C(=O)N2CCC[C@H](c3nc(Oc4cccc(F)c4)no3)C2)cc1
ASD01911118	COc1ccccc1C(=O)N1CCC[C@H](c2nc(Oc3cccc(F)c3)no2)C1
ASD01911119	O=C(c1ccnc(F)c1)N1CCC[C@H](c2nc(Oc3cccc(F)c3)no2)C1
ASD01911120	O=C(c1cnc[nH]1)N1CCC[C@H](c2nc(Oc3cccc(F)c3)no2)C1
ASD01911121	O=C(c1cc(F)cc(F)c1)N1CCC[C@H](c2nc(Oc3cccc(F)c3)no2)C1
ASD01911122	Cc1oncc1C(=O)N1CCC[C@H](c2nc(Oc3cccc(F)c3)no2)C1
ASD01911123	O=C(c1cncs1)N1CCC[C@H](c2nc(Oc3cccc(F)c3)no2)C1
ASD01911124	CCCc1cc(-c2ccc(F)cc2)nn1CC(=O)OC
ASD01911125	O=C(c1ccccn1)N1CCC[C@H](c2nc(Oc3cccc(F)c3)no2)C1
ASD01911126	O=C(c1ccccc1)N1CCC[C@H](c2nc(Oc3cccc(F)c3)no2)C1
ASD01911127	O=C(c1ccc(Cl)cc1)N1CCC[C@H](c2nc(Oc3cccc(F)c3)no2)C1
ASD01911128	COc1ccc(C(=O)N2CCC[C@H](c3nc(Oc4cccc(F)c4)no3)C2)cc1
ASD01911129	O=C(c1ccc(Cl)c(Cl)c1)N1CCC[C@H](c2nc(Oc3cccc(F)c3)no2)C1
ASD01911130	COc1cccc(C(=O)N2CCC[C@H](c3nc(Oc4cccc(F)c4)no3)C2)c1
ASD01911131	Cc1ccccc1C(=O)N1CCC[C@H](c2nc(Oc3cccc(F)c3)no2)C1
ASD01911132	O=C(c1ccccc1F)N1CCC[C@H](c2nc(Oc3cccc(F)c3)no2)C1
ASD01911133	O=C(c1cccc(F)c1)N1CCC[C@H](c2nc(Oc3cccc(F)c3)no2)C1
ASD01911134	O=C(c1cccnc1)N1CCC[C@H](c2nc(Oc3cccc(F)c3)no2)C1
ASD01911135	O=C(c1ccncc1)N1CCC[C@H](c2nc(Oc3cccc(F)c3)no2)C1
ASD01911136	Cc1noc(C)c1C(=O)N1CCC[C@H](c2nc(Oc3cccc(F)c3)no2)C1
ASD01911137	O=C(c1ccc(F)cc1)N1CCC[C@@H](c2nc(Oc3cccc(F)c3)no2)C1
ASD01911138	CS(=O)(=O)N(CC(=O)Nc1cccc(Cl)c1)c1ccccc1Cl
ASD01911139	Fc1ccccc1/C=N/N=C/c1ccccc1F
ASD01911140	COc1ccccc1C(=O)Nc1cc(-c2ccccc2)nn1-c1ccccc1
ASD01911141	Fc1ccc(/C=N/N=C/c2ccc(F)cc2)cc1
ASD01911142	COc1cccc(/C=N/N=C/c2cccc(OC)c2)c1
ASD01911143	O=C(Nc1cc(-c2ccccc2)nn1-c1ccccc1)C1CCOCC1
ASD01911144	O=C(Nc1cc(-c2ccccc2)nn1-c1ccccc1)c1cc2ccsc2s1
ASD01911145	Cc1nc(C(=O)Nc2cc(-c3ccccc3)nn2-c2ccccc2)cs1
ASD01911146	COc1ccc(/C=N/N=C/c2ccc(OC)cc2)cc1
ASD01911147	Clc1cccc(/C=N/N=C/c2cccc(Cl)c2)c1
ASD01911148	O=C(Nc1cc(-c2ccccc2)nn1-c1ccccc1)c1ccno1
ASD01911149	Cn1nccc1C(=O)Nc1cc(-c2ccccc2)nn1-c1ccccc1
ASD01911150	O=C(Nc1cc(-c2ccccc2)nn1-c1ccccc1)c1ncc[nH]1
ASD01911151	O=C(Nc1cc(-c2ccccc2)nn1-c1ccccc1)c1cncs1
ASD01911152	Cc1nonc1C(=O)Nc1cc(-c2ccccc2)nn1-c1ccccc1
ASD01911153	O=C(COc1ccccc1)Nc1cc(-c2ccccc2)nn1-c1ccccc1
ASD01911154	O=C(Nc1cc(-c2ccccc2)nn1-c1ccccc1)c1cc(C(F)(F)F)cc(C(F)(F)F)c1
ASD01911155	O=C(Nc1cc(-c2ccccc2)nn1-c1ccccc1)c1cc(F)ccc1F
ASD01911156	CCCCOc1ccc(C(=O)Nc2cc(-c3cccs3)nn2C)cc1
ASD01911157	Oc1cccc(/C=N/N=C/c2cccc(O)c2)c1
ASD01911158	COCc1cc(-c2ccc(F)c(C)c2)nn1CC(=O)OC
ASD01911159	CC(=O)Oc1ccccc1C(=O)Nc1cccc(F)c1CN1C(=O)c2ccccc2C1=O
ASD01911160	O=C(Nc1cccc(F)c1CN1C(=O)c2ccccc2C1=O)c1ccccc1O
ASD01911161	O=C(Nc1cccc(F)c1CN1C(=O)c2ccccc2C1=O)c1ccccc1Cl
ASD01911162	O=C(Nc1cccc(F)c1CN1C(=O)c2ccccc2C1=O)c1ccccc1F
ASD01911163	O=C(Nc1cccc(F)c1CN1C(=O)c2ccccc2C1=O)c1ccccc1
ASD01911164	O=C(Nc1cccc(F)c1CN1C(=O)c2ccccc2C1=O)c1cc(F)cc(F)c1
ASD01911165	COC(=O)Cn1nc(-c2ccc(F)cc2)cc1C(C)C
ASD01911166	CCc1cc(-c2cccc(C)c2)nn1CC(=O)OC
ASD01911167	Cc1ccccc1C(=O)Nc1ccc(Cl)cc1CN1C(=O)c2ccccc2C1=O
ASD01911168	Cc1cc(C(=O)CC(=O)c2ccccc2)ccc1F
ASD01911169	Cc1cc(C(=O)Nc2ccc(Cl)cc2CN2C(=O)c3ccccc3C2=O)no1
ASD01911170	COC(=O)Cn1nc(-c2ccc(C)c(C)c2)cc1-c1ccccc1
ASD01911171	O=C(Nc1cc(Cl)ccc1CN1C(=O)c2ccccc2C1=O)C1CCCCC1
ASD01911172	Cn1ccnc1C(=O)Nc1ccc(Cl)cc1CN1C(=O)c2ccccc2C1=O
ASD01911173	O=C(Nc1ccc(Cl)cc1CN1C(=O)c2ccccc2C1=O)c1cscn1
ASD01911174	O=C(Nc1cc(F)ccc1CN1C(=O)c2ccccc2C1=O)c1ccccn1
ASD01911175	O=C(Nc1ccc(Cl)cc1CN1C(=O)c2ccccc2C1=O)c1cn2ccsc2n1
ASD01911176	O=C(Nc1ccc(Cl)cc1CN1C(=O)c2ccccc2C1=O)c1cnsn1
ASD01911177	COC(=O)Cn1nc(-c2ccc(F)c(C)c2)cc1C
ASD01911178	O=C(Nc1ccc(Br)cc1CC1C(=O)c2cccc(F)c2C1=O)c1ccccn1
ASD01911179	O=C(Nc1ccc(Cl)cc1CN1C(=O)C=C(c2ccccc2)C1=O)c1ccccn1
ASD01911180	O=C(/C=C/c1cc(Cl)ccc1NC(=O)c1ccccn1)c1ccccc1
ASD01911181	O=C(CCc1cc(Cl)ccc1NC(=O)c1ccccn1)c1ccccc1
ASD01911182	COCCCc1cc(-c2ccc(F)c(C)c2)nn1CC(=O)OC
ASD01911183	COC(=O)Cn1nc(-c2ccc(C)cn2)cc1-c1ccccc1
ASD01911184	O=C(Nc1ncc(Br)cc1CN1C(=O)c2cc(Cl)c(Cl)cc2C1=O)c1ccccn1
ASD01911185	O=C(Nc1ccc(Cl)cc1CN1C(=O)c2ccc(O)cc2C1=O)c1ccccn1
ASD01911186	CCc1cc(-c2cccc(Cl)c2)nn1CC(=O)OC
ASD01911187	COC(=O)Cn1nc(-c2ccc(F)c(C)c2)cc1CC(C)C
ASD01911188	O=C(Nc1ccc(Br)cc1CN1C(=O)c2cc(Cl)c(Cl)cc2C1=O)c1ccccn1
ASD01911189	COC(=O)Cn1nc(-c2ccc(C)c(C)n2)cc1-c1ccccc1
ASD01911190	O=C(Nc1ccc(F)cc1CN1C(=O)c2cc(Cl)cc(Cl)c2C1=O)c1ccccn1
ASD01911191	O=C(Nc1ccc(F)cc1CN1C(=O)c2cc(Cl)c(Cl)cc2C1=O)c1ccccn1
ASD01911192	O=C(Nc1ccc(F)cc1CN1C(=O)c2ccc([N+](=O)[O-])cc2C1=O)c1ccccn1
ASD01911193	CC1CCC2=C1C(=O)N(Cc1cc(Br)ccc1NC(=O)c1ccccn1)C2=O
ASD01911194	O=C(Nc1ccc(Br)cc1CNC(=O)c1ccccc1F)c1ccccn1
ASD01911195	O=C(NCc1cc(Br)ccc1NC(=O)c1ccccn1)c1ccccn1
ASD01911196	O=C(Nc1ccc(Br)cc1CNC(=O)c1ccccc1C(F)(F)F)c1ccccn1
ASD01911197	CCc1cccc(-c2cc(CC)n(CC(=O)OC)n2)c1
ASD01911198	CCCCOc1ccc(C(=O)N(CC)Cc2cc(Cl)ccc2NC(=O)c2ccccn2)cc1
ASD01911199	CCN(Cc1cc(Cl)ccc1NC(=O)c1ccccn1)C(=O)c1cc(OC)cc(OC)c1
ASD01911200	CCN(Cc1cc(Cl)ccc1NC(=O)c1ccccn1)C(=O)c1ccc(Cl)c(Cl)c1
ASD01911201	CC(C)CN(Cc1cc(Cl)ccc1NC(=O)c1ccccn1)C(=O)c1cc(Cl)cc(Cl)c1
ASD01911202	CCc1cc(CC)cc(C(=O)N(Cc2cc(Cl)ccc2NC(=O)c2ccccn2)CC(C)C)c1
ASD01911203	O=C(NCc1cc(F)ccc1NC(=O)c1ccccn1)c1cnc2ccccc2n1
ASD01911204	CCCCOc1ccc(C(=O)NCc2cc(F)ccc2NC(=O)c2ccccn2)cc1
ASD01911205	COc1cccc(C(=O)N(C)Cc2cc(Br)ccc2NC(=O)c2ccccn2)c1
ASD01911206	CN(Cc1cc(Cl)ccc1NC(=O)c1ccccn1)C(=O)c1cc(Cl)cc(Cl)c1
ASD01911207	CN(Cc1cc(Cl)ccc1NC(=O)c1ccccn1)C(=O)c1cc(C(F)(F)F)cc(C(F)(F)F)c1
ASD01911208	CN(C)CCN(Cc1cc(Cl)ccc1NC(=O)c1ccccn1)C(=O)c1cc(Cl)cc(Cl)c1
ASD01911209	Cc1cc(C)cc(C(=O)N(C)Cc2cc(Br)ccc2NC(=O)c2ccccn2)c1
ASD01911210	CN(Cc1cc(Br)ccc1NC(=O)c1ccccn1)C(=O)c1cc(Cl)cc(Cl)c1
ASD01911211	CN(Cc1cc(Br)ccc1NC(=O)c1ccccn1)C(=O)c1ccc(F)c(F)c1
ASD01911212	CN(Cc1cc(Br)ccc1NC(=O)c1ccccn1)C(=O)c1ccc(F)cc1F
ASD01911213	CN(Cc1cc(Br)ccc1NC(=O)c1ccccn1)C(=O)c1ccc(Cl)c(Cl)c1
ASD01911214	CN(Cc1cc(Cl)ccc1NC(=O)c1ccccn1)C(=O)c1ccccc1C(F)(F)F
ASD01911215	CN(Cc1cc(Cl)ccc1NC(=O)c1ccccn1)C(=O)c1ccc(Cl)c(Cl)c1
ASD01911216	Cc1cccc(/C=C/c2ccccc2)n1
ASD01911217	Cc1ccc(O)c(/N=N/c2ccccc2)n1
ASD01911218	CCNC(=O)c1nn(C)c2nc(OCc3cccc(C)n3)ccc12
ASD01911219	CCN(CC)C(=O)c1nn(C)c2nc(OCc3cccc(C)n3)ccc12
ASD01911220	CCN(CC)C(=O)c1nn(C)c2nc(OCc3ccccn3)ccc12
ASD01911221	O=C(C1CCC1)N1CCC[C@H](c2nc(-c3cccs3)no2)C1
ASD01911222	O=C(C1CCC1)N1CCC[C@@H](c2nc(-c3cccs3)no2)C1
ASD01911223	O=C(C1CCC1)N1CCC[C@H](c2nc(-c3ccc(F)cc3)no2)C1
ASD01911224	O=C(C1CCC1)N1CCC[C@@H](c2nc(-c3ccc(F)cc3)no2)C1
ASD01911225	O=C(C1CCC1)N1CCC[C@H](c2nc(-c3ccccn3)no2)C1
ASD01911226	O=C(C1CCC1)N1CCC[C@@H](c2nc(-c3ccccn3)no2)C1
ASD01911227	O=C(C1CCC1)N1CCC[C@H](c2nc(-c3cccc(F)c3)no2)C1
ASD01911228	O=C(C1CCC1)N1CCC[C@@H](c2nc(-c3cccc(F)c3)no2)C1
ASD01911229	O=C(C1CCC1)N1CCC[C@H](c2nc(-c3cccc(Cl)c3)no2)C1
ASD01911230	O=C(C1CCC1)N1CCC[C@@H](c2nc(-c3cccc(Cl)c3)no2)C1
ASD01911231	Cc1cccc(-c2noc([C@H]3CCCN(C(=O)C4CCC4)C3)n2)c1
ASD01911232	Cc1cccc(-c2noc([C@@H]3CCCN(C(=O)C4CCC4)C3)n2)c1
ASD01911233	COc1cccc(-c2noc([C@H]3CCCN(C(=O)C4CCC4)C3)n2)c1
ASD01911234	COc1cccc(-c2noc([C@@H]3CCCN(C(=O)C4CCC4)C3)n2)c1
ASD01911235	O=C(C1CCC1)N1CCCC[C@H]1c1nc(-c2cccs2)no1
ASD01911236	O=C(C1CCC1)N1CCCC[C@@H]1c1nc(-c2cccs2)no1
ASD01911237	O=C(C1CCC1)N1CCCC[C@H]1c1nc(-c2ccccn2)no1
ASD01911238	O=C(C1CCC1)N1CCCC[C@@H]1c1nc(-c2ccccn2)no1
ASD01911239	O=C(C1CCC1)N1CCCC[C@H]1c1nc(-c2cccc(F)c2)no1
ASD01911240	O=C(C1CCC1)N1CCCC[C@@H]1c1nc(-c2cccc(F)c2)no1
ASD01911241	O=C(C1CCC1)N1CCCC[C@H]1c1nc(-c2cccc(Cl)c2)no1
ASD01911242	O=C(C1CCC1)N1CCCC[C@@H]1c1nc(-c2cccc(Cl)c2)no1
ASD01911243	Cc1cccc(-c2noc([C@@H]3CCCCN3C(=O)C3CCC3)n2)c1
ASD01911244	Cc1cccc(-c2noc([C@H]3CCCCN3C(=O)C3CCC3)n2)c1
ASD01911245	COc1cccc(-c2noc([C@@H]3CCCCN3C(=O)C3CCC3)n2)c1
ASD01911246	COc1cccc(-c2noc([C@H]3CCCCN3C(=O)C3CCC3)n2)c1
ASD01911247	O=C(C1CCC1)N1CCCC1c1nc(-c2cccc(F)c2)no1
ASD01911248	O=C(C1CCC1)N1CCCC1c1nc(-c2ccc(F)cc2)no1
ASD01911249	O=C(C1CCC1)N1CCCC1c1nc(-c2cccc(Cl)c2)no1
ASD01911250	CCc1cc(-c2cc(C)c(F)c(C)c2)nn1CC(=O)OC
ASD01911251	O=C(C1CCC1)N1CCCC1c1nc(-c2ccc(F)cn2)no1
ASD01911252	O=C(C1CCC1)N1CCCC1c1nc(-c2ccccn2)no1
ASD01911253	O=C(C1CCC1)N1CCCC1c1nc(-c2cnccn2)no1
ASD01911254	Cc1cccc(-c2noc([C@H]3CCCCN3C(=O)C3CC3)n2)c1
ASD01911255	COC(=O)Cn1nc(-c2ccccc2)cc1-c1cc(Cl)cs1
ASD01911256	O=C(CC(=O)c1ccc(F)cc1)c1ccc(F)cc1
ASD01911257	Cc1cccc(-c2noc([C@H]3CCCCN3C(=O)C3CCCC3)n2)c1
ASD01911258	O=C(C1CCCC1)N1CCCC[C@@H]1c1nc(-c2cccc(F)c2)no1
ASD01911259	Cc1cccc(-c2noc([C@H]3CCCCN3C(=O)C3CCCCC3)n2)c1
ASD01911260	O=C(C1CCCCC1)N1CCCC[C@@H]1c1nc(-c2cccc(F)c2)no1
ASD01911261	Cc1cccc(-c2noc([C@H]3CCCCN3C(=O)c3cccs3)n2)c1
ASD01911262	O=C(c1cccs1)N1CCCC[C@@H]1c1nc(-c2cccc(F)c2)no1
ASD01911263	Cc1cccc(-c2noc([C@H]3CCCCN3C(=O)c3ccc(F)c(F)c3)n2)c1
ASD01911264	O=C(c1ccc(F)c(F)c1)N1CCCC[C@@H]1c1nc(-c2cccc(F)c2)no1
ASD01911265	Cc1cccc(-c2noc([C@H]3CCCCN3C(=O)c3cccc(F)c3)n2)c1
ASD01911266	O=C(c1cccc(F)c1)N1CCCC[C@@H]1c1nc(-c2cccc(F)c2)no1
ASD01911267	Cc1cccc(-c2noc([C@H]3CCCCN3C(=O)c3ccc(F)cc3)n2)c1
ASD01911268	O=C(c1ccc(F)cc1)N1CCCC[C@@H]1c1nc(-c2cccc(F)c2)no1
ASD01911269	Cc1cccc(-c2noc([C@H]3CCCCN3C(=O)c3ccc(F)cc3F)n2)c1
ASD01911270	O=C(c1ccc(F)cc1F)N1CCCC[C@@H]1c1nc(-c2cccc(F)c2)no1
ASD01911271	O=C(C1CC1)N1CCCC1c1nc(-c2cccc(F)c2)no1
ASD01911272	Cc1cccc(C#CC2(O)CC3CCC(C2)N3C(=O)N(C)C)c1
ASD01911273	O=C(C1CCCC1)N1CCCC1c1nc(-c2cccc(F)c2)no1
ASD01911274	O=C(C1CCCCC1)N1CCCC1c1nc(-c2cccc(F)c2)no1
ASD01911275	O=C(c1cccs1)N1CCCC1c1nc(-c2cccc(F)c2)no1
ASD01911276	O=C(c1ccc(F)c(F)c1)N1CCCC1c1nc(-c2cccc(F)c2)no1
ASD01911277	O=C(c1cccc(F)c1)N1CCCC1c1nc(-c2cccc(F)c2)no1
ASD01911278	O=C(c1ccc(F)cc1)N1CCCC1c1nc(-c2cccc(F)c2)no1
ASD01911279	O=C(c1ccc(F)cc1F)N1CCCC1c1nc(-c2cccc(F)c2)no1
ASD01911280	O=C(C1CCC1)N1CCC[C@@H]1c1nc(-c2cccc(F)c2)no1
ASD01911281	O=C(C1CCC1)N1CCC[C@H]1c1nc(-c2cccc(F)c2)no1
ASD01911282	COC(=O)Cn1nc(-c2ccccc2)cc1-c1cccc(Cl)c1
ASD01911283	O=C(Nc1ccc(Cl)cc1CN1C(=O)c2cc(Cl)c(Cl)cc2C1=O)c1ccccn1
ASD01911284	O=C1CCOc2nc(C#Cc3ccccc3)ccc21
ASD01911285	O=c1ccnc2cc(C#Cc3ccccc3)ccn12
ASD01911286	O=C1CCc2cc(C#Cc3ccccc3)ccc21
ASD01911287	O=C1COc2cc(C#Cc3ccccc3)ccc21
ASD01911288	O=C1CCCc2cc(C#Cc3ccccc3)ccc21
ASD01911289	O=C1CCOc2cc(C#Cc3ccccc3)ccc21
ASD01911290	O=c1ccoc2cc(C#Cc3ccccc3)ccc12
ASD01911291	COC(=O)Cn1nc(-c2ccc(F)c(OC)c2)cc1-c1ccccc1
ASD01911292	COC(=O)Cn1nc(-c2ccccc2)cc1-c1cc(C)c(F)cn1
ASD01911293	O=c1[nH]ccc2cc(C#Cc3ccccc3)ccc12
ASD01911294	O=C1CCOc2cc(OCc3ccccc3)ccc21
ASD01911295	O=C1CCOc2cc(OCc3cccc(Cl)c3)ccc21
ASD01911296	O=C1CCOc2cc(OCc3cccc(F)c3)ccc21
ASD01911297	N#Cc1cccc(COc2ccc3c(c2)OCCC3=O)c1
ASD01911298	Cc1cccc(COc2ccc3c(c2)OCCC3=O)c1
ASD01911299	O=C1CCOc2cc(OCc3ccc(F)cc3)ccc21
ASD01911300	O=C(Nc1ccc(Cl)cc1CN1C(=O)c2ccccc2C1=O)c1ccncc1
ASD01911301	O=C(Oc1ccc2c(c1)OCCC2=O)c1ccccc1
ASD01911302	O=C1CCOc2nc(C#CC3CCCC3)ccc21
ASD01911303	O=C1CCOc2nc(C#CC3CCCCC3)ccc21
ASD01911304	O=C1CCOc2nc(C=Cc3ccccc3)ccc21
ASD01911305	O=C1CCOc2nc(CCc3ccccc3)ccc21
ASD01911306	O=C1CCOc2nc(OCc3ccccc3)ccc21
ASD01911307	O=C1CCOc2nc(COc3ccccc3)ccc21
ASD01911308	CNc1ncc(C#Cc2ccccc2)cn1
ASD01911309	CN(C)c1ncc(C#Cc2ccccc2)cn1
ASD01911310	CN(C)c1ncc(/C=C/c2ccccc2)cn1
ASD01911311	CN(C)c1ccc(C#Cc2ccccc2)nn1
ASD01911312	C(#Cc1cnc2c(c1)CCN2)c1ccccc1
ASD01911313	CN1CCc2cc(C#Cc3ccccc3)cnc21
ASD01911314	Cn1cnc2cc(C#Cc3ccccc3)ccc21
ASD01911315	Cn1cnc2cc(C#Cc3ccccc3)cnc21
ASD01911316	Cn1cnc2cc(OC(=O)c3ccccc3)cnc21
ASD01911317	CC(C)c1cc(C#Cc2ccccc2)on1
ASD01911318	CN1CCOc2cc(C#Cc3ccccc3)cnc21
ASD01911319	CN1CCOc2nc(C#Cc3ccccc3)ccc21
ASD01911320	C(#Cc1cnc2c(c1)OCCN2)c1ccccc1
ASD01911321	C(#Cc1ccc2c(n1)OCCN2)c1ccccc1
ASD01911322	CC(=O)N1CCOc2nc(C#Cc3ccccc3)ccc21
ASD01911323	CC(=O)N1CCOc2nc(OCc3ccccc3)ccc21
ASD01911324	c1ccc(OCc2cnc3c(c2)OCCN3)cc1
ASD01911325	CN1CCOc2cc(OC(=O)c3ccccc3)cnc21
ASD01911326	CN1CCOc2cc(COc3ccccc3)cnc21
ASD01911327	CCN1CCOc2cc(COc3ccccc3)cnc21
ASD01911328	COCCN1CCOc2cc(COc3ccccc3)cnc21
ASD01911329	COC(=O)N1CCOc2cc(COc3ccccc3)cnc21
ASD01911330	CS(=O)(=O)N1CCOc2cc(COc3ccccc3)cnc21
ASD01911331	CC(=O)N1CCOc2cc(COc3ccccc3)cnc21
ASD01911332	CN1CCOc2cc(CCc3ccccc3)cnc21
ASD01911333	CN1CCOc2cc(COC3CCCCC3)cnc21
ASD01911334	COC(=O)Cn1nc(-c2ccc(F)c(C)n2)cc1-c1ccccc1
ASD01911335	CNC(=O)c1ccc(C#Cc2ccccc2)nc1
ASD01911336	CC(C)NC(=O)c1ccc(C#Cc2ccccc2)nc1
ASD01911337	O=C(NC1CCCC1)c1ccc(C#Cc2ccccn2)nc1
ASD01911338	O=C(NC1CCCC1)c1ccc(C#Cc2cccnc2)nc1
ASD01911339	CN1CCc2nc(C#Cc3ccccc3)ccc2C1=O
ASD01911340	Cc1ccccc1C#Cc1ccc2c(n1)CCN(C)C2=O
ASD01911341	Cc1cccc(C#Cc2ccc3c(n2)CCN(C)C3=O)c1
ASD01911342	Cc1ccc(C#Cc2ccc3c(n2)CCN(C)C3=O)cc1
ASD01911343	CN1CCc2nc(C#Cc3ccccc3Cl)ccc2C1=O
ASD01911344	CN1CCc2nc(C#Cc3cccc(Cl)c3)ccc2C1=O
ASD01911345	CN1CCc2nc(C#Cc3ccc(Cl)cc3)ccc2C1=O
ASD01911346	COc1cccc(C#Cc2ccc3c(n2)CCN(C)C3=O)c1
ASD01911347	CN1CCc2nc(C#Cc3ccccn3)ccc2C1=O
ASD01911348	CN1CCc2nc(C#Cc3cccnc3)ccc2C1=O
ASD01911349	CN1CCc2nc(C#Cc3cccs3)ccc2C1=O
ASD01911350	CC(C)N1CCc2nc(C#Cc3ccccc3)ccc2C1=O
ASD01911351	Cc1ccccc1C#Cc1ccc2c(n1)CCN(C(C)C)C2=O
ASD01911352	Cc1cccc(C#Cc2ccc3c(n2)CCN(C(C)C)C3=O)c1
ASD01911353	Cc1ccc(C#Cc2ccc3c(n2)CCN(C(C)C)C3=O)cc1
ASD01911354	CC(C)N1CCc2nc(C#Cc3ccccc3Cl)ccc2C1=O
ASD01911355	CC(C)N1CCc2nc(C#Cc3cccc(Cl)c3)ccc2C1=O
ASD01911356	CC(C)N1CCc2nc(C#Cc3ccc(Cl)cc3)ccc2C1=O
ASD01911357	COc1cccc(C#Cc2ccc3c(n2)CCN(C(C)C)C3=O)c1
ASD01911358	CC(C)N1CCc2nc(C#Cc3ccccn3)ccc2C1=O
ASD01911359	CC(C)N1CCc2nc(C#Cc3cccnc3)ccc2C1=O
ASD01911360	CC(C)N1CCc2nc(C#Cc3cccs3)ccc2C1=O
ASD01911361	O=C1c2ccc(C#Cc3ccccc3)nc2CCN1C1CCCC1
ASD01911362	Cc1ccccc1C#Cc1ccc2c(n1)CCN(C1CCCC1)C2=O
ASD01911363	Cc1cccc(C#Cc2ccc3c(n2)CCN(C2CCCC2)C3=O)c1
ASD01911364	Cc1ccc(C#Cc2ccc3c(n2)CCN(C2CCCC2)C3=O)cc1
ASD01911365	O=C1c2ccc(C#Cc3ccccc3Cl)nc2CCN1C1CCCC1
ASD01911366	O=C1c2ccc(C#Cc3cccc(Cl)c3)nc2CCN1C1CCCC1
ASD01911367	O=C1c2ccc(C#Cc3ccc(Cl)cc3)nc2CCN1C1CCCC1
ASD01911368	COc1cccc(C#Cc2ccc3c(n2)CCN(C2CCCC2)C3=O)c1
ASD01911369	O=C1c2ccc(C#Cc3ccccn3)nc2CCN1C1CCCC1
ASD01911370	O=C1c2ccc(C#Cc3cccnc3)nc2CCN1C1CCCC1
ASD01911371	O=C1c2ccc(C#Cc3cccs3)nc2CCN1C1CCCC1
ASD01911372	O=C1c2ccc(C#Cc3ccccc3)nc2CCN1C1CCCCC1
ASD01911373	Cc1ccccc1C#Cc1ccc2c(n1)CCN(C1CCCCC1)C2=O
ASD01911374	Cc1cccc(C#Cc2ccc3c(n2)CCN(C2CCCCC2)C3=O)c1
ASD01911375	Cc1ccc(C#Cc2ccc3c(n2)CCN(C2CCCCC2)C3=O)cc1
ASD01911376	O=C1c2ccc(C#Cc3ccccc3Cl)nc2CCN1C1CCCCC1
ASD01911377	O=C1c2ccc(C#Cc3cccc(Cl)c3)nc2CCN1C1CCCCC1
ASD01911378	O=C1c2ccc(C#Cc3ccc(Cl)cc3)nc2CCN1C1CCCCC1
ASD01911379	COc1cccc(C#Cc2ccc3c(n2)CCN(C2CCCCC2)C3=O)c1
ASD01911380	O=C1c2ccc(C#Cc3ccccn3)nc2CCN1C1CCCCC1
ASD01911381	O=C1c2ccc(C#Cc3cccnc3)nc2CCN1C1CCCCC1
ASD01911382	O=C1c2ccc(C#Cc3cccs3)nc2CCN1C1CCCCC1
ASD01911383	CCc1cc(-c2cccc(C#N)c2)nn1CC(=O)OC
ASD01911384	CN1C(=O)N(c2ccc(C#Cc3ccc(F)cc3)cn2)CC12CC2
ASD01911385	COC(=O)Cn1nc(-c2ccccc2)cc1-c1cccc(C)c1
ASD01911386	COC1CN(c2ncc(C#Cc3ccccc3)cn2)C(=O)OC1(C)C
ASD01911387	COC(=O)Cn1nc(-c2cccc(C)c2)cc1-c1ccccc1
ASD01911388	COC(=O)Cn1nc(-c2cccc(C#N)c2)cc1-c1ccccc1
ASD01911389	COC(=O)Cn1nc(-c2ccccc2)cc1-c1cccc(C#N)c1
ASD01911390	CCc1cc(-c2ccc(C)c(F)c2)nn1CC(=O)OC
ASD01911391	O=C(CC(=O)C1CCCCC1)c1ccc(F)cc1
ASD01911392	CCCc1cc(-c2ccc(F)c(C)n2)nn1CC(=O)OC
ASD01911393	COC(=O)Cn1nc(-c2ccc(OC(F)F)cn2)cc1-c1ccccc1
ASD01911394	COC(=O)Cn1nc(-c2ccc(OC)c(C)c2)cc1-c1ccccc1
ASD01911395	Cc1cc(-c2cc(-c3ccccc3)nn2CC(=O)O)ccc1F
ASD01911396	COc1cccc(-c2cc(C3CCCCC3)n(CC(=O)O)n2)c1
ASD01911397	COc1ccc(-c2cc(C(C)C)n(CC(=O)O)n2)cc1
ASD01911398	Cc1cc(-c2cc(C3CCCCC3)n(CC(=O)O)n2)ccc1F
ASD01911399	Cc1cc(-c2cc(C3CC3)n(CC(=O)O)n2)ccc1F
ASD01911400	COc1ccc(-c2cc(C(C)C)n(CC(=O)O)n2)cc1C
ASD01911401	CCCc1cc(-c2ccc(F)c(C)c2)nn1CC(=O)O
ASD01911402	Cc1cc(-c2cc(-c3ccccc3)[nH]n2)ccc1F
ASD01911403	O=C1NCCc2nc(C#Cc3cccc(F)c3)ccc21
ASD01911404	CN1CCc2nc(C#Cc3cccc(F)c3)ccc2C1=O
ASD01911405	CC(C)CN1CCc2nc(C#Cc3cccc(F)c3)ccc2C1=O
ASD01911406	CCCCN1CCc2nc(C#Cc3cccc(F)c3)ccc2C1=O
ASD01911407	O=C1c2ccc(C#Cc3cccc(F)c3)nc2CCN1CC1CC1
ASD01911408	O=C1c2ccc(C#Cc3cccc(F)c3)nc2CCN1CC1CCC1
ASD01911409	O=C(O)Cn1nc(-c2ccc(F)cc2)cc1-c1ccc(F)cc1
ASD01911410	O=C1c2ccc(C#Cc3ccccc3)cc2C(=O)N1CCc1ccccn1
ASD01911411	O=C1c2ccc(C#Cc3ccccc3)cc2C(=O)N1CCc1ccncc1
ASD01911412	O=C1c2ccc(C#Cc3ccccc3)cc2C(=O)N1CCN1CCOCC1
ASD01911413	O=C1NC(=O)c2cc(C#Cc3cccc(F)c3)ccc21
ASD01911414	O=C1NC(=O)c2cc(C#Cc3ccc(F)c(F)c3)ccc21
ASD01911415	O=C1NC(=O)c2cc(C#Cc3ccc(F)cc3)ccc21
ASD01911416	O=C1NC(=O)c2cc(C#Cc3ccccc3F)ccc21
ASD01911417	Cc1cc(-c2cc(C(C)C)n(CC(=O)O)n2)ccc1F
ASD01911418	O=C1NCc2cc(C#Cc3ccccc3F)ccc21
ASD01911419	O=C1NCc2cc(C#Cc3cccc(F)c3)ccc21
ASD01911420	O=C1NCc2cc(C#Cc3ccc(F)cc3)ccc21
ASD01911421	O=C(O)Cn1nc(-c2ccc(F)cn2)cc1-c1ccccc1
ASD01911422	O=C(O)Cn1nc(-c2ccc(F)cn2)cc1-c1ccc(F)cc1
ASD01911423	CC1(C)CCN(c2ccc(C#Cc3ccccc3)nn2)C(=O)O1
ASD01911424	O=C(O)Cn1nc(-c2ccc(F)cc2)cc1-c1ccc(F)cn1
ASD01911425	O=C(O)Cn1nc(-c2ccccc2)cc1-c1ccc(F)cn1
ASD01911426	CCc1cc(-c2ccc(F)c(C)c2)nn1CC(=O)O
ASD01911427	CCc1cc(-c2ccc(F)cc2)nn1CC(=O)O
ASD01911428	COCc1cc(-c2ccc(F)c(C)c2)nn1CC(=O)O
ASD01911429	CC(C)c1cc(-c2ccc(F)cc2)nn1CC(=O)O
ASD01911430	O=C(Nc1nc2ccc(Cl)cc2s1)N1CCN(c2ncccc2Cl)CC1
ASD01911431	CCc1cc(-c2ccc(C)c(C)c2)nn1CC(=O)O
ASD01911432	CCc1cc(-c2cccc(C)c2)nn1CC(=O)O
ASD01911433	Cc1ccc(-c2cc(-c3ccccc3)nn2CC(=O)O)cc1C
ASD01911434	COCCCc1cc(-c2ccc(F)c(C)c2)nn1CC(=O)O
ASD01911435	Cc1ccc(-c2cc(-c3ccccc3)n(CC(=O)O)n2)nc1
ASD01911436	CCc1cc(-c2cccc(Cl)c2)nn1CC(=O)O
ASD01911437	Cc1cc(-c2cc(CC(C)C)n(CC(=O)O)n2)ccc1F
ASD01911438	Cc1ccc(-c2cc(-c3ccccc3)nn2CC(=O)O)nc1C
ASD01911439	CCc1cccc(-c2cc(CC)n(CC(=O)O)n2)c1
ASD01911440	Cc1cnc(-c2cc(-c3ccccc3)nn2CC(=O)O)cc1C
ASD01911441	COC1CN(c2ccc(C#Cc3cccc(F)c3)cn2)C(=O)OC1(C)C
ASD01911442	Cc1cc(-c2cc(-c3ccccc3)n(CC(=O)O)n2)ccc1F
ASD01911443	Cc1cnc(-c2cc(-c3ccccc3)n(CC(=O)O)n2)cc1C
ASD01911444	CCc1cc(-c2cc(C)c(F)c(C)c2)nn1CC(=O)O
ASD01911445	O=C(O)Cn1nc(-c2ccccc2)cc1-c1cc(Cl)cs1
ASD01911446	O=C(O)Cn1nc(-c2cccc(Cl)c2)cc1-c1ccccc1
ASD01911447	CC(C)(O)CNc1ncc(I)cc1F
ASD01911448	CC1(C)CN(c2ncc(I)cc2F)C(=O)O1
ASD01911449	CC1(C)CN(c2ccc(I)cn2)C(=O)O1
ASD01911450	CC(C)(C)C1CN(c2ccc(I)cn2)C(=O)O1
ASD01911451	CC1(C)CC(=O)N(c2ccc(I)cn2)C1=O
ASD01911452	CC1(C)CC(=O)N(c2ccc(I)cn2)C1
ASD01911453	CC1(C)CC(=O)N(c2ccc(I)cn2)C1O
ASD01911454	CC1(C)C(=O)N(c2ccc(I)cn2)C(=O)C1O[Si](c1ccccc1)(c1ccccc1)C(C)(C)C
ASD01911455	CC1(C)C(O[Si](c2ccccc2)(c2ccccc2)C(C)(C)C)C(=O)N(c2ccc(I)cn2)C1O
ASD01911456	CC1(C)CN(c2ccc(I)cn2)C(=O)C1O[Si](c1ccccc1)(c1ccccc1)C(C)(C)C
ASD01911457	CC1(C)CN(c2ccc(C#Cc3ccccc3)cn2)C(=O)C1O[Si](c1ccccc1)(c1ccccc1)C(C)(C)C
ASD01911458	CC(C)(N)CNc1ccc(I)cn1
ASD01911459	CC(C)(C)C(=O)CN(Cc1ccccc1)Cc1ccccc1
ASD01911460	CC(C)(C)C(C)(O)CN(Cc1ccccc1)Cc1ccccc1
ASD01911461	CC(C)(C)C(C)(O)CN
ASD01911462	CC(C)(C)C(C)(O)CNc1ccc(I)cn1
ASD01911463	CC(C)(C)C1(C)CN(c2ccc(I)cn2)C(=O)O1
ASD01911464	COc1cc(-c2cc(-c3ccccc3)n(CC(=O)O)n2)ccc1F
ASD01911465	CC1(C)COC(=O)N(c2ccc(I)cn2)C1
ASD01911466	O=C1O[C@H]2CCC[C@H]2N1c1ccc(I)cn1
ASD01911467	CC1(C)CN(c2ccc(C#C[Si](C)(C)C)cn2)C(=O)O1
ASD01911468	COc1cc(-c2cc(-c3ccccc3)nn2CC(=O)O)ccc1F
ASD01911469	C[Si](C)(C)C#Cc1ccc(Br)nc1
ASD01911470	CC1(C)CC(=O)N(c2ccc(C#C[Si](C)(C)C)cn2)C1
ASD01911471	Cc1cc(-c2cc(-c3ccccc3)n(CC(=O)O)n2)ncc1F
ASD01911472	Cc1cc(C#C[Si](C)(C)C)cnc1Br
ASD01911473	Cc1cc(C#C[Si](C)(C)C)cnc1N1CC(C)(C)CC1=O
ASD01911474	Cc1nc(-c2cc(-c3ccccc3)n(CC(=O)O)n2)ccc1F
ASD01911475	CC1(C)CCC(=O)N(c2ccc(C#C[Si](C)(C)C)cn2)C1
ASD01911476	CC(C)(C)OC(=O)NC1(CNc2ccc(I)cn2)CCCC1
ASD01911477	Cl.NC1(CNc2ccc(I)cn2)CCCC1
ASD01911478	O=C1NC2(CCCC2)CN1c1ccc(I)cn1
ASD01911479	O=C1NC2(CCCC2)CN1c1ccc(C#Cc2ccccc2)cn1
ASD01911480	CN1C(=O)N(c2ccc(C#Cc3ccccc3)cn2)CC12CCCC2C1N(c2ccc(C#Cc3ccccc3)cn2)C(=O)N(C)C12CCCC2
ASD01911481	O=C1C2CCCC2N1c1ccc(Br)cn1
ASD01911482	O=C1C2CCCC2N1c1ccc(C#Cc2ccccc2)cn1
ASD01911483	CN1C(=O)N(c2ccc(I)cn2)CC1(C)C
ASD01911484	O=C1N(c2ccc(I)cn2)CC2CCCCN12
ASD01911485	CC(C)(CCNc1ccc(I)cn1)NC(=O)OC(C)(C)C
ASD01911486	CC1(C)CCN(c2ccc(I)cn2)C(=O)N1
ASD01911487	CN1C(=O)N(c2ccc(I)cn2)CCC1(C)C
ASD01911488	CC(C)(O)CCNC(=O)OCc1ccccc1
ASD01911489	CC1(C)CCNC(=O)O1
ASD01911490	CC1(C)CCN(c2ccc(C#C[Si](C)(C)C)cn2)C(=O)O1
ASD01911491	CC1(C)CCN(c2ccc(I)cn2)C(=O)O1
ASD01911492	CCc1cc(-c2cccc(C#N)c2)nn1CC(=O)O
ASD01911493	NC1CCCCC1Nc1ccc(I)cn1
ASD01911494	CC1(C)CCN(c2ccc(C#C[Si](C)(C)C)cn2)C(=O)C1
ASD01911495	Cc1cccc(-c2cc(-c3ccccc3)nn2CC(=O)O)c1
ASD01911496	CC1(C)CCCC(c2ccc([SiH3])cn2)C(=O)O1
ASD01911497	CCOC(=O)C(CN(Cc1ccccc1)Cc1ccccc1)O[Si](c1ccccc1)(c1ccccc1)C(C)(C)C
ASD01911498	CC(C)(O)C(CN(Cc1ccccc1)Cc1ccccc1)O[Si](c1ccccc1)(c1ccccc1)C(C)(C)C
ASD01911499	CC1(C)CN(c2ccc(Cl)nn2)C(=O)N1
ASD01911500	CC(C)(O)C(CN)O[Si](c1ccccc1)(c1ccccc1)C(C)(C)C
ASD01911501	CC1(C)OC(=O)NCC1OC(c1ccccc1)(c1ccccc1)C(C)(C)C
ASD01911502	CC1(C)OC(=O)N(c2ccc(C#C[Si](C)(C)C)cn2)CC1OC(c1ccccc1)(c1ccccc1)C(C)(C)C
ASD01911503	COc1ccc(-c2cc(-c3ccc(OC)cc3)n(CC(=O)O)n2)cc1
ASD01911504	Brc1ccc(C#Cc2ccccc2)cn1
ASD01911505	O=C1NCC2(CC2)N1
ASD01911506	CC(C)(CCl)C(=O)Nc1ccc(Br)cn1
ASD01911507	CC1(C)CN(c2ccc(Br)cn2)C1=O
ASD01911508	CC(CNC(=O)OC(C)(C)C)C(C)(C)O
ASD01911509	CC1CNC(=O)OC1(C)C
ASD01911510	COC(C(=O)Nc1ncc(I)cn1)C(C)(C)CI
ASD01911511	COC1C(=O)N(c2ncc(I)cn2)CC1(C)C
ASD01911512	COC1C(=O)N(c2ncc(C#C[Si](C)(C)C)cn2)CC1(C)C
ASD01911513	CC1(C)CCNC(=O)N1
ASD01911514	CC1(C)CCN(c2ncc(C#Cc3cc(F)ccc3F)cn2)C(=O)N1
ASD01911515	CC(C)N1C(=O)N(c2ncc(I)cn2)CC1(C)C
ASD01911516	CC1(C)CN(c2ncc(Br)cn2)C(=O)N1
ASD01911517	Cc1cccc(-c2cc(-c3ccccc3)n(CC(=O)O)n2)c1
ASD01911518	N#Cc1cccc(-c2cc(-c3ccccc3)n(CC(=O)O)n2)c1
ASD01911519	CN1C(=O)N(c2ccc(Cl)nn2)CC1(C)C
ASD01911520	CN1C(=O)N(c2ccc(I)nn2)CC1(C)C
ASD01911521	N#Cc1cccc(-c2cc(-c3ccccc3)nn2CC(=O)O)c1
ASD01911522	CC1(C)CN(c2cnc(I)cn2)C(=O)N1
ASD01911523	CN1C(=O)N(c2cnc(I)cn2)CC1(C)C
ASD01911524	CC1(C)CC(=O)N(c2cnc(Br)cn2)C1
ASD01911525	CC1(C)CC(=O)N(c2cnc(C#Cc3cccnc3)cn2)C1
ASD01911526	CC1(C)CCN(c2cnc(Br)cn2)C(=O)N1
ASD01911527	CCc1cc(-c2ccc(C)c(F)c2)nn1CC(=O)O
ASD01911528	Brc1cnc(C#Cc2ccccc2)cn1
ASD01911529	CC(C)(O)CCNc1cnc(C#Cc2ccccc2)cn1
ASD01911530	CCCc1cc(-c2ccc(F)c(C)n2)nn1CC(=O)O
ASD01911531	COC1CN(c2ccc(C#C[Si](C)(C)C)cn2)C(=O)OC1(C)C
ASD01911532	O=C(O)Cn1nc(-c2ccc(OC(F)F)cn2)cc1-c1ccccc1
ASD01911533	CCOC(=O)COC(C)(C)CN(Cc1ccccc1)Cc1ccccc1
ASD01911534	CC1(C)CNC(=O)CO1
ASD01911535	CC1(C)CN(C2CCC(C#C[Si](C)(C)C)CC2)C(=O)CO1
ASD01911536	O=C1CSCCN1c1ccc(Br)cn1
ASD01911537	O=C1CS(=O)(=O)CCN1c1ccc(Br)cn1
ASD01911538	Fc1cccc(C#Cc2ccc(Cl)nn2)c1
ASD01911539	O=C(c1cnc(C#Cc2ccccc2)s1)N1CCCCC1
ASD01911540	O=C(c1cnc(C#Cc2ccccc2)s1)N1CCC(F)CC1
ASD01911541	O=C(c1cnc(C#Cc2ccccc2)s1)N1CCCC(F)C1
ASD01911542	O=C(c1cnc(C#Cc2ccccc2)s1)N1CCCC1
ASD01911543	O=C(c1cnc(C#Cc2ccccc2)s1)N1CC[C@H](F)C1
ASD01911544	O=C(c1cnc(C#Cc2ccccc2)s1)N1CC[C@@H](F)C1
ASD01911545	O=C(c1cnc(C#Cc2ccccc2)s1)N1CCOCC1
ASD01911546	O=C(c1cnc(C#Cc2ccccc2)s1)N1CCCC(O)C1
ASD01911547	O=C(c1cnc(C#Cc2ccccc2)s1)N1CCC(CO)CC1
ASD01911548	CC1CN(C(=O)C2CN=C(C#Cc3ccccc3)S2)CC(C)O1
ASD01911549	CC1CCN(C(=O)C2CN=C(C#Cc3ccccc3)S2)CC1
ASD01911550	O=C(c1cnc(C#Cc2ccccc2)s1)N1CCC(O)CC1
ASD01911551	Cc1nc(C#Cc2ccccc2)sc1C(=O)N1CCCCC1
ASD01911552	Cc1nc(C#Cc2ccccc2)sc1C(=O)N1CCC(C)CC1
ASD01911553	Cc1nc(C#Cc2ccccc2)sc1C(=O)N1CCC(O)CC1
ASD01911554	Cc1nc(C#Cc2ccccc2)sc1C(=O)NC1CCCC1
ASD01911555	O=C(c1cnc(C#Cc2cccc(F)c2)s1)N1CCCCC1
ASD01911556	O=C(NC1CCCC1)c1cnc(C#Cc2cccc(F)c2)s1
ASD01911557	O=C(c1cnc(C#Cc2cccc(F)c2)s1)N1CCC(O)CC1
ASD01911558	CC1CCN(C(=O)c2cnc(C#Cc3cccc(F)c3)s2)CC1
ASD01911559	O=C(c1cnc(C#Cc2cccc(F)c2)s1)N1CCCC1
ASD01911560	O=C(c1cnc(C#Cc2cccc(F)c2)s1)N1CCOCC1
ASD01911561	COc1ccc(-c2cc(-c3ccccc3)n(CC(=O)O)n2)cc1C
ASD01911562	Cc1cccc(C#Cc2ncc(C(=O)NC3CCCC3)s2)c1
ASD01911563	Cc1cccc(C#Cc2ncc(C(=O)N3CCC(O)CC3)s2)c1
ASD01911564	Cc1cccc(C#Cc2ncc(C(=O)N3CCOCC3)s2)c1
ASD01911565	Cc1cccc(C#Cc2ncc(C(=O)N3CCCC3)s2)c1
ASD01911566	Cc1cccc(C#Cc2ncc(C(=O)N3CCC(C)CC3)s2)c1
ASD01911567	O=C(c1cnc(C#Cc2ccc(F)cc2)s1)N1CCC(O)CC1
ASD01911568	O=C(c1cnc(C#Cc2ccc(F)cc2)s1)N1CCCCC1
ASD01911569	O=C(NC1CCCC1)c1cnc(C#Cc2ccc(F)cc2)s1
ASD01911570	O=C(c1cnc(C#Cc2ccc(F)cc2)s1)N1CCOCC1
ASD01911571	O=C(c1cnc(C#Cc2ccc(F)cc2)s1)N1CCCC1
ASD01911572	CC1CCN(C(=O)c2cnc(C#Cc3ccc(F)cc3)s2)CC1
ASD01911573	O=C(c1cnc(C#Cc2cccc(Cl)c2)s1)N1CCCCC1
ASD01911574	O=C(c1cnc(C#Cc2cccc(Cl)c2)s1)N1CCOCC1
ASD01911575	O=C(NC1CCCC1)c1cnc(C#Cc2cccc(Cl)c2)s1
ASD01911576	O=C(c1cnc(C#Cc2cccc(Cl)c2)s1)N1CCC(O)CC1
ASD01911577	O=C(c1cnc(C#Cc2cccc(Cl)c2)s1)N1CCCC1
ASD01911578	CC1CCN(C(=O)c2cnc(C#Cc3cccc(Cl)c3)s2)CC1
ASD01911579	O=C(c1cnc(C#Cc2ccccc2)s1)N1CCN(c2ccccc2)CC1
ASD01911580	CN1CCN(C(=O)c2cnc(C#Cc3ccccc3)s2)CC1
ASD01911581	CCN1CCN(C(=O)c2cnc(C#Cc3ccccc3)s2)CC1
ASD01911582	O=C(c1cnc(C#Cc2ccccc2)s1)N1CCN(C2CCCCC2)CC1
ASD01911583	O=C(c1cnc(C#Cc2ccccc2)s1)N1CCN(CCO)CC1
ASD01911584	CC(C)N1CCN(C(=O)c2cnc(C#Cc3ccccc3)s2)CC1
ASD01911585	O=C1CN(C(=O)c2cnc(C#Cc3ccccc3)s2)CCN1
ASD01911586	Cc1ccc(C#Cc2ncc(C(=O)N3CCCCC3)s2)cc1
ASD01911587	Cc1ccc(C#Cc2ncc(C(=O)NC3CCCC3)s2)cc1
ASD01911588	Cc1ccc(C#Cc2ncc(C(=O)N3CCC(O)CC3)s2)cc1
ASD01911589	Cc1ccc(C#Cc2ncc(C(=O)N3CCCC3)s2)cc1
ASD01911590	Cc1ccc(C#Cc2ncc(C(=O)N3CCC(C)CC3)s2)cc1
ASD01911591	Cc1ccc(C#Cc2ncc(C(=O)N3CCOCC3)s2)cc1
ASD01911592	O=C(c1cnc(C#Cc2ccc(Cl)cc2)s1)N1CCCCC1
ASD01911593	O=C(c1cnc(C#Cc2ccc(Cl)cc2)s1)N1CCC(O)CC1
ASD01911594	O=C(c1cnc(C#Cc2ccc(Cl)cc2)s1)N1CCOCC1
ASD01911595	CC1CCN(C(=O)c2cnc(C#Cc3ccc(Cl)cc3)s2)CC1
ASD01911596	O=C(c1cnc(C#Cc2ccccc2)s1)N1CCCCCC1
ASD01911597	O=C(NC1CCCC1)c1cnc(C#Cc2ccccc2F)s1
ASD01911598	O=C(c1cnc(C#Cc2ccccc2F)s1)N1CCC(O)CC1
ASD01911599	O=C(c1cnc(C#Cc2ccccc2F)s1)N1CCOCC1
ASD01911600	O=C(c1cnc(C#Cc2ccccc2F)s1)N1CCCCC1
ASD01911601	CC1CCN(C(=O)c2cnc(C#Cc3ccccc3F)s2)CC1
ASD01911602	O=C(NC1CCCC1)c1cnc(C#Cc2ccccc2Cl)s1
ASD01911603	O=C(c1cnc(C#Cc2ccccc2Cl)s1)N1CCC(O)CC1
ASD01911604	O=C(c1cnc(C#Cc2ccccc2Cl)s1)N1CCOCC1
ASD01911605	CC1CCN(C(=O)c2cnc(C#Cc3ccccc3Cl)s2)CC1
ASD01911606	O=C(c1cnc(C#Cc2ccccc2Cl)s1)N1CCCCC1
ASD01911607	Cc1ccccc1C#Cc1ncc(C(=O)N2CCCCC2)s1
ASD01911608	Cc1ccccc1C#Cc1ncc(C(=O)N2CCC(O)CC2)s1
ASD01911609	Cc1ccccc1C#Cc1ncc(C(=O)N2CCOCC2)s1
ASD01911610	Cc1ccccc1C#Cc1ncc(C(=O)N2CCC(C)CC2)s1
ASD01911611	Cc1ccccc1C#Cc1ncc(C(=O)NC2CCCC2)s1
ASD01911612	Cc1ccccc1C#Cc1ncc(C(=O)N2CCCC2)s1
ASD01911613	O=C1CCN(C(=O)c2cnc(C#Cc3ccccc3)s2)CC1
ASD01911614	c1ccc(-c2cnn(-c3cc(-c4ccccc4)nn3-c3ccccc3)c2)cc1
ASD01911615	O=C(c1cnc(C#Cc2ccccc2)s1)N1CCc2[nH]cnc2C1
ASD01911616	O=C(c1cnc(C#Cc2ccccc2)s1)N1CCc2[nH]ncc2C1
ASD01911617	O=C(c1cnc(C#Cc2ccccc2)s1)N1CCC2(CCCO2)CC1
ASD01911618	O=C1CCC2(CCN(C(=O)c3cnc(C#Cc4ccccc4)s3)CC2)O1
ASD01911619	CC1(O)CCN(C(=O)c2cnc(C#Cc3ccccc3)s2)CC1
ASD01911620	O=C(c1cnc(C#Cc2ccccc2)s1)N1CCC[C@@H](O)C1
ASD01911621	O=C(c1cnc(C#Cc2ccccc2)s1)N1CCC(F)(F)CC1
ASD01911622	O=C(c1cnc(C#Cc2cccc(F)c2)s1)N1CCC(F)(F)CC1
ASD01911623	O=C(c1cnc(C#Cc2cccc(F)c2)s1)N1CCC(F)CC1
ASD01911624	O=C(c1cnc(C#Cc2ccccc2)s1)N1CCCC(F)(F)C1
ASD01911625	O=C(NC1CC1)c1cnc(C#Cc2ccccc2)s1
ASD01911626	O=C(NCc1ccccc1)c1cnc(C#Cc2ccccc2)s1
ASD01911627	Cc1ccccc1NC(=O)c1cnc(C#Cc2ccccc2)s1
ASD01911628	O=C(Nc1ccccc1Cl)c1cnc(C#Cc2ccccc2)s1
ASD01911629	CCNC(=O)c1cnc(C#Cc2ccccc2)s1
ASD01911630	O=C(Nc1ccccc1)c1cnc(C#Cc2ccccc2)s1
ASD01911631	CC(C)NC(=O)c1cnc(C#Cc2ccccc2)s1
ASD01911632	Cc1cccc(NC(=O)c2cnc(C#Cc3ccccc3)s2)c1
ASD01911633	O=C(NC1CCCCC1)c1cnc(C#Cc2ccccc2)s1
ASD01911634	O=C(Nc1ccc(Cl)cc1)c1cnc(C#Cc2ccccc2)s1
ASD01911635	Cc1ccc(NC(=O)c2cnc(C#Cc3ccccc3)s2)cc1
ASD01911636	O=C(NC1CCCC1)c1cnc(C#Cc2ccccc2)s1
ASD01911637	Cc1cc(-c2cc(-c3ccccc3)n(CC(=O)N3CCN(c4cccnn4)CC3)n2)ccc1F
ASD01911638	COc1cc(N2CCN(C(=O)Cn3nc(-c4ccc(F)c(C)c4)cc3-c3ccccc3)CC2)ncn1
ASD01911639	Cc1cc(-c2cc(-c3ccccc3)n(CC(=O)N3CCN(c4ccccn4)CC3)n2)ccc1F
ASD01911640	O=C(NCC1CC1)c1cnc(C#Cc2ccccc2)s1
ASD01911641	C[C@@H]1CN(c2ncccc2Cl)CCN1C(=O)Nc1nc2ccc(Cl)cc2s1
ASD01911642	C[C@@H]1CN(c2ncccc2Cl)CCN1C(=O)Nc1nc2ccc(C(F)(F)F)cc2s1
ASD01911643	CCOc1ccc2nc(NC(=O)N3CCN(c4ncccc4Cl)C[C@H]3C)sc2c1
ASD01911644	O=C(Cn1nc(-c2ccccc2)cc1-c1ccccc1)N1CCN(c2nccc3ccccc23)CC1
ASD01911645	O=C(Cn1nc(-c2ccccc2)cc1-c1ccccc1)N1CCN(c2ccncn2)CC1
ASD01911646	O=C(Cn1nc(-c2ccccc2)cc1-c1ccccc1)N1CCN(c2ccc(Cl)cn2)CC1
ASD01911647	N#Cc1ccccc1N1CCN(C(=O)Cn2nc(-c3ccccc3)cc2-c2ccccc2)CC1
ASD01911648	CCOc1ccccc1N1CCN(C(=O)Cn2nc(-c3ccccc3)cc2-c2ccccc2)CC1
ASD01911649	O=C(Cn1nc(-c2ccccc2)cc1-c1ccccc1)N1CCN(c2ccc(Cl)nn2)CC1
ASD01911650	CC(F)(F)C1CCN(C(=O)c2cnc(C#Cc3ccccc3)s2)CC1
ASD01911651	CCN(CC)C(=O)c1cnc(C#Cc2ccccc2)s1
ASD01911652	CN(C)C1CCN(C(=O)c2cnc(C#Cc3ccccc3)s2)C1
ASD01911653	O=C(c1cnc(C#Cc2ccccc2)s1)N1CC(F)(F)C1
ASD01911654	O=C(c1cnc(C#Cc2ccccc2)s1)N1CCC(F)(F)C1
ASD01911655	CN(C)C(=O)c1cnc(C#Cc2ccccc2)s1
ASD01911656	CN(C)C1CCN(C(=O)c2cnc(C#Cc3ccccc3)s2)CC1
ASD01911657	O=C(c1cnc(C#Cc2ccccc2)s1)N1CCC(N2CCCC2)CC1
ASD01911658	COC1CCCN(C(=O)c2cnc(C#Cc3ccccc3)s2)C1
ASD01911659	CCOC1CCCN(C(=O)c2cnc(C#Cc3ccccc3)s2)C1
ASD01911660	COC1CCN(C(=O)c2cnc(C#Cc3ccccc3)s2)CC1
ASD01911661	CCOC1CCN(C(=O)c2cnc(C#Cc3ccccc3)s2)CC1
ASD01911662	COCC1CCCN(C(=O)c2cnc(C#Cc3ccccc3)s2)C1
ASD01911663	COCC1CCN(C(=O)c2cnc(C#Cc3ccccc3)s2)CC1
ASD01911664	O=C(c1cnc(C#Cc2ccccc2)s1)N1CCCC(N2CCCC2)C1
ASD01911665	COC(=O)C1CCN(C(=O)c2cnc(C#Cc3ccccc3)s2)CC1
ASD01911666	COC(=O)C1CCCN(C(=O)c2cnc(C#Cc3ccccc3)s2)C1
ASD01911667	O=C(c1cnc(C#Cc2ccccc2)s1)N1CCC1
ASD01911668	O=C(c1cnc(C#Cc2ccccc2)s1)N1CC(O)C1
ASD01911669	CC(=O)NC(=O)c1cnc(C#Cc2ccccc2)s1
ASD01911670	CC(=O)NC1CCCN(C(=O)c2cnc(C#Cc3ccccc3)s2)C1
ASD01911671	O=C(c1cnc(C#Cc2ccccc2)s1)N1CC(N2CCCCC2)C1
ASD01911672	O=C(c1cnc(C#Cc2ccccc2)s1)N1CC(N2CCOCC2)C1
ASD01911673	O=C(c1cnc(C#Cc2ccccc2)s1)N1CC(N2CCCC2)C1
ASD01911674	O=C(c1cnc(C#Cc2ccccc2)s1)N1CCOc2ccccc21
ASD01911675	O=C(c1cnc(C#Cc2ccccc2)s1)N1CCc2sccc2C1
ASD01911676	COC1CCN(C(=O)c2cnc(C#Cc3ccccc3)s2)C1
ASD01911677	CC1(O)CCN(C(=O)c2cnc(C#Cc3ccccc3)s2)C1
ASD01911678	COC(=O)C1CCN(C(=O)c2cnc(C#Cc3ccccc3)s2)C1
ASD01911679	O=C(c1cnc(C#Cc2ccccc2)s1)N1CC2CCCCC2C1
ASD01911680	O=C1CCN(C(=O)c2cnc(C#Cc3ccccc3)s2)C1
ASD01911681	O=C(c1cnc(C#Cc2ccccc2)s1)N1CCC(N2CCCC2)C1
ASD01911682	O=C(c1cnc(C#Cc2ccccc2)s1)N1CCC(N2CCC2)C1
ASD01911683	CC(=O)NC1CCN(C(=O)c2cnc(C#Cc3ccccc3)s2)C1
ASD01911684	O=C(c1cnc(C#Cc2ccccc2)s1)N1CC2CCCC2C1
ASD01911685	O=C(c1cnc(C#Cc2ccccc2)s1)N1C2CCC1CC2
ASD01911686	O=C(c1cnc(C#Cc2ccccc2)s1)N1CC2CCC1C2
ASD01911687	O=C1CCCN(C(=O)c2cnc(C#Cc3ccccc3)s2)CC1
ASD01911688	O=C(c1cnc(C#Cc2ccccc2)s1)N1CCCC(N2CCOCC2)CC1
ASD01911689	O=C(Cn1nc(-c2ccc(F)cc2)cc1-c1ccc(F)cc1)N1CCN(c2ncccn2)CC1
ASD01911690	CN(C)C1CCCN(C(=O)c2cnc(C#Cc3ccccc3)s2)C1
ASD01911691	CC1(O)CCCN(C(=O)c2cnc(C#Cc3ccccc3)s2)CC1
ASD01911692	COC1CCCN(C(=O)c2cnc(C#Cc3ccccc3)s2)CC1
ASD01911693	CC1CCC(C)N1C(=O)c1cnc(C#Cc2ccccc2)s1
ASD01911694	CC1CCCCN1C(=O)c1cnc(C#Cc2ccccc2)s1
ASD01911695	CC1CCCC(C)N1C(=O)c1cnc(C#Cc2ccccc2)s1
ASD01911696	CC1CCCN1C(=O)c1cnc(C#Cc2ccccc2)s1
ASD01911697	COCCN1CCN(C(=O)c2cnc(C#Cc3cccc(Cl)c3)s2)CC1
ASD01911698	CN1CCN(C(=O)c2cnc(C#Cc3cccc(Cl)c3)s2)CC1
ASD01911699	CCN1CCN(C(=O)c2cnc(C#Cc3cccc(Cl)c3)s2)CC1
ASD01911700	O=C(c1cnc(C#Cc2cccc(Cl)c2)s1)N1CCN(CCO)CC1
ASD01911701	CC1(O)CCN(C(=O)c2cnc(C#Cc3cccc(Cl)c3)s2)CC1
ASD01911702	O=C(c1cnc(C#Cc2ccccc2F)s1)N1CCCC1
ASD01911703	O=C(c1cnc(C#Cc2ccccc2Cl)s1)N1CCCC1
ASD01911704	O=C(c1cnc(C#Cc2cccc(Cl)c2)s1)N1CCc2nc[nH]c2C1
ASD01911705	O=C(c1cnc(C#Cc2cccc(Cl)c2)s1)N1CCc2[nH]ncc2C1
ASD01911706	O=C(c1cnc(C#Cc2ccc(Cl)cc2)s1)N1CCCC1
ASD01911707	O=C(c1cnc(C#Cc2ccccc2)s1)N1CC2(COC2)C1
ASD01911708	COC[C@@H]1CCCN1C(=O)c1cnc(C#Cc2ccccc2)s1
ASD01911709	COc1cc(N2CCN(C(=O)Cn3nc(-c4ccc(F)cc4)cc3-c3ccc(F)cc3)CC2)ncn1
ASD01911710	O=C(c1cnc(C#Cc2cccc(Cl)c2)s1)N1CCCCC1CO
ASD01911711	CC(C)(C)OC(=O)N1CC2CN(C(=O)c3cnc(C#Cc4ccccc4)s3)CC2C1
ASD01911712	O=C(c1cnc(C#Cc2ccccc2)s1)N1CCC[C@H]1CN1CCCC1
ASD01911713	O=C(c1cnc(C#Cc2ccccc2)s1)N1CC2CNCC2C1
ASD01911714	CC(=O)N1CC2CN(C(=O)c3cnc(C#Cc4ccccc4)s3)CC2C1
ASD01911715	CN1CC2CN(C(=O)c3cnc(C#Cc4ccccc4)s3)CC2C1
ASD01911716	O=C(c1cnc(C#Cc2ccccc2)s1)N1CC[C@@H](O)C1
ASD01911717	COc1cc(N2CCNCC2)ncn1.Cl
ASD01911718	O=C(c1sc(C#Cc2ccccc2)nc1Br)N1CCCCC1
ASD01911719	O=C(c1cnc(C#Cc2c(F)cccc2F)s1)N1CCCCC1
ASD01911720	O=C(c1cnc(C#Cc2cc(F)cc(F)c2)s1)N1CCCCC1
ASD01911721	O=C(c1cnc(C#Cc2ccccc2O)s1)N1CCCCC1
ASD01911722	O=C(c1cnc(C#Cc2ccc(O)cc2)s1)N1CCCCC1
ASD01911723	O=C(c1cnc(C#Cc2cccc(O)c2)s1)N1CCCCC1
ASD01911724	O=C(c1cnc(C#Cc2ccc(F)cc2F)s1)N1CCCCC1
ASD01911725	O=C(c1cnc(C#CC2CCCCC2)s1)N1CCCCC1
ASD01911726	CC(C)(C)C#Cc1ncc(C(=O)N2CCCCC2)s1
ASD01911727	O=C(c1cnc(C#Cc2cccc(C(F)(F)F)c2)s1)N1CCCCC1
ASD01911728	O=C(c1cnc(C#Cc2cccnc2)s1)N1CCCCC1
ASD01911729	COc1cccc(C#Cc2ncc(C(=O)N3CCCCC3)s2)c1
ASD01911730	O=C(c1cnc(C#Cc2ccsc2)s1)N1CCCCC1
ASD01911731	O=C(c1cnc(C#Cc2ccccn2)s1)N1CCCCC1
ASD01911732	COc1ccc(C#Cc2ncc(C(=O)N3CCCCC3)s2)cc1
ASD01911733	Cc1cccc(C#Cc2ncc(C(=O)N3CCCCC3)s2)n1
ASD01911734	O=C(c1cnc(C#Cc2cncnc2)s1)N1CCCCC1
ASD01911735	C#Cc1ncc(C(=O)N2CCCCC2)s1
ASD01911736	N#Cc1cccc(C#Cc2ncc(C(=O)N3CCCCC3)s2)c1
ASD01911737	N#Cc1ccc(C#Cc2ncc(C(=O)N3CCCCC3)s2)cc1
ASD01911738	O=C(c1cnc(C#Cc2ccccn2)s1)N1CCCC1
ASD01911739	O=C(c1cnc(C#Cc2ccccn2)s1)N1CCOCC1
ASD01911740	COc1cccc(C(=O)CC(=O)C2CCCCC2)c1
ASD01911741	O=C(Cn1nc(-c2ccc(F)cc2)cc1-c1ccc(F)cc1)N1CCN(c2ccccn2)CC1
ASD01911742	COc1ccnc(N2CCN(C(=O)Cn3nc(-c4ccc(F)cc4)cc3-c3ccc(F)cc3)CC2)c1
ASD01911743	COc1cccc(-c2cc(C3CCCCC3)n(CC(=O)N3CCN(c4ncccn4)CC3)n2)c1
ASD01911744	COc1ccccc1C#Cc1ncc(C(=O)N2CCCCC2)s1
ASD01911745	O=Cc1cnc(C#Cc2ccccc2)s1
ASD01911746	C(#Cc1ncc(CN2CCCCC2)s1)c1ccccc1
ASD01911747	C(#Cc1ncc(CN2CCCC2)s1)c1ccccc1
ASD01911748	CC1CCN(Cc2cnc(C#Cc3ccccc3)s2)CC1
ASD01911749	C(#Cc1ncc(CN2CCOCC2)s1)c1ccccc1
ASD01911750	OC1CCN(Cc2cnc(C#Cc3ccccc3)s2)CC1
ASD01911751	CN1CCN(Cc2cnc(C#Cc3ccccc3)s2)CC1
ASD01911752	CN(C)Cc1cnc(C#Cc2ccccc2)s1
ASD01911753	CCN(CC)Cc1cnc(C#Cc2ccccc2)s1
ASD01911754	COC1CN(Cc2cnc(C#Cc3ccccc3)s2)C1
ASD01911755	C(#Cc1ncc(CN2CCC2)s1)c1ccccc1
ASD01911756	COC[C@@H]1CCCN1Cc1cnc(C#Cc2ccccc2)s1
ASD01911757	COc1cccc(-c2cc(C3CCCCC3)n(CC(=O)N3CCN(c4ccccn4)CC3)n2)c1
ASD01911758	C(#Cc1ncc(CN2CC3CCC2C3)s1)c1ccccc1
ASD01911759	FC1(F)CN(Cc2cnc(C#Cc3ccccc3)s2)C1
ASD01911760	FC1(F)CCN(Cc2cnc(C#Cc3ccccc3)s2)C1
ASD01911761	CC1CCCCN1Cc1cnc(C#Cc2ccccc2)s1
ASD01911762	FC1(F)CCCN(Cc2cnc(C#Cc3ccccc3)s2)C1
ASD01911763	FC1(F)CCN(Cc2cnc(C#Cc3ccccc3)s2)CC1
ASD01911764	FC1CN(Cc2cnc(C#Cc3ccccc3)s2)C1
ASD01911765	FC1CCCN(Cc2cnc(C#Cc3ccccc3)s2)C1
ASD01911766	FC1CCN(Cc2cnc(C#Cc3ccccc3)s2)CC1
ASD01911767	CC1CCCN1Cc1cnc(C#Cc2ccccc2)s1
ASD01911768	CC1(C)CCCN1Cc1cnc(C#Cc2ccccc2)s1
ASD01911769	F[C@@H]1CCN(Cc2cnc(C#Cc3ccccc3)s2)C1
ASD01911770	COc1ccc(-c2cc(C(C)C)n(CC(=O)N3CCN(c4ncccn4)CC3)n2)cc1
ASD01911771	CC(c1cnc(C#Cc2ccccc2)s1)N1CCCCC1
ASD01911772	CC(c1cnc(C#Cc2ccccc2)s1)N1CCOCC1
ASD01911773	CC(c1cnc(C#Cc2ccccc2)s1)N1CCCC1
ASD01911774	OC(c1ccccc1)c1cnc(C#Cc2ccccc2)s1
ASD01911775	OC(c1cnc(C#Cc2ccccc2)s1)C1CCCCC1
ASD01911776	CC(O)c1cnc(C#Cc2ccccc2)s1
ASD01911777	O=C(c1ccccc1)c1cnc(C#Cc2ccccc2)s1
ASD01911778	O=C(c1cnc(C#Cc2ccccc2)s1)C1CCCCC1
ASD01911779	CC(=O)c1cnc(C#Cc2ccccc2)s1
ASD01911780	CC(O)(c1ccccc1)c1cnc(C#Cc2ccccc2)s1
ASD01911781	CC(O)(c1cnc(C#Cc2ccccc2)s1)C1CCCCC1
ASD01911782	CC1CCC(C(=O)c2cnc(C#Cc3ccccc3)s2)CC1
ASD01911783	O=C(c1cnc(C#Cc2ccccc2)s1)C1CCC(F)CC1
ASD01911784	O=C(c1cnc(C#Cc2ccccc2)s1)C1CCC(O)CC1
ASD01911785	O=C(c1cnc(C#Cc2cccc(Cl)c2)s1)C1CCC(O)CC1
ASD01911786	Cc1cccc(C#Cc2ncc(C(=O)C3CCCCC3)s2)n1
ASD01911787	O=C(NOCCO)c1cc2c(F)cncn2c1Nc1ccc(I)cc1F
ASD01911788	O=C(NOCCO)c1c(C(F)(F)F)c2ccncn2c1Nc1ccc(I)cc1F
ASD01911789	O=C(NOCCO)c1c(F)c2c(Cl)cncn2c1Nc1ccc(I)cc1F
ASD01911790	O=C(NOCCO)c1nc2ccncn2c1Nc1ccc(I)cc1F
ASD01911791	O=C(NOCCO)c1cc2ccncn2c1Nc1ccc(C2CC2)cc1F
ASD01911792	CSc1ccc(Nc2c(C(=O)NOC[C@H](C)O)cc3ccncn23)c(F)c1
ASD01911793	C[C@H](O)CONC(=O)c1cc2ccncn2c1Nc1ccc(C2CC2)cc1Cl
ASD01911794	O=C(NOCCO)c1nc2c(F)cncn2c1Nc1ccc(I)cc1F
ASD01911795	CC(C)(CO)ONC(=O)c1cc2ccncn2c1Nc1ccc(I)cc1F
ASD01911796	C[C@H](O)CONC(=O)c1cc2ccncn2c1Nc1ccc(I)cc1F
ASD01911797	C[C@H](CO)CONC(=O)c1cc2ccncn2c1Nc1ccc(C2CC2)cc1F
ASD01911798	O=C(NOCCO)c1nc2c(Cl)cncn2c1Nc1ccc(I)cc1F
ASD01911799	O=C(NOCCO)c1cn2ccncc2c1Nc1ccc(I)cc1F
ASD01911800	O=C(NOCCO)c1nn2ccncc2c1Nc1ccc(I)cc1F
ASD01911801	O=C(NOCCO)c1cn2c(F)cncc2c1Nc1ccc(I)cc1F
ASD01911802	O=C(NOCCO)c1c(Nc2ccc(I)cc2F)c2cnccn2c1F
ASD01911803	CCOC(=O)CC(=O)Nc1ccc(I)cc1F
ASD01911804	CCOC(=O)C(Cc1ccncn1)C(=O)Nc1ccc(I)cc1F
ASD01911805	CCOC(=O)c1cc2ccncn2c1Nc1ccc(I)cc1F
ASD01911806	O=C(O)c1cc2ccncn2c1Nc1ccc(I)cc1F
ASD01911807	COC(=O)CC(=O)Nc1ccc(SC)cc1F
ASD01911808	COC(=O)C(Cc1ccncn1)C(=O)Nc1ccc(SC)cc1F
ASD01911809	COC(=O)c1cc2ccncn2c1Nc1ccc(SC)cc1F
ASD01911810	CSc1ccc(Nc2c(C(=O)O)cc3ccncn23)c(F)c1
ASD01911811	COC(=O)c1c(Cl)c2ccncn2c1Nc1ccc(I)cc1F
ASD01911812	O=C(O)c1c(Cl)c2ccncn2c1Nc1ccc(I)cc1F
ASD01911813	O=C(NOCCO)c1cc2ccncn2c1Nc1ccc(I)cc1F
ASD01911814	C=COCCONC(=O)c1cc2ccncn2c1Nc1ccc(I)cc1F
ASD01911815	O=C(NOC[C@@H](O)CO)c1cc2ccncn2c1Nc1ccc(I)cc1F
ASD01911816	O=C(NOC1CCNCC1)c1cc2ccncn2c1Nc1ccc(I)cc1F
ASD01911817	CC(C)(C)OC(=O)N1CCC(ONC(=O)c2cc3ccncn3c2Nc2ccc(I)cc2F)CC1
ASD01911818	COc1ccc(-c2cc(C(C)C)n(CC(=O)N3CCN(c4ccccn4)CC3)n2)cc1
ASD01911819	CSc1ccc(Nc2c(C(=O)NOC[C@@H](O)CO)cc3ccncn23)c(F)c1
ASD01911820	CSc1ccc(Nc2c(C(=O)NOC[C@@H]3COC(C)(C)O3)cc3ccncn23)c(F)c1
ASD01911821	COc1ccc(-c2cc(C(C)C)n(CC(=O)N3CCN(c4cc(C)ccn4)CC3)n2)cc1
ASD01911822	CSc1ccc(Nc2c(C(=O)NOCCO)cc3ccncn23)c(F)c1
ASD01911823	C=COCCONC(=O)c1cc2ccncn2c1Nc1ccc(SC)cc1F
ASD01911824	COc1ccc(-c2cc(C(C)C)n(CC(=O)N3CCN(c4cccnn4)CC3)n2)cc1
ASD01911825	COc1ccc(-c2cc(C(C)C)n(CC(=O)N3CCN(c4cc(OC)ncn4)CC3)n2)cc1
ASD01911826	O=C(NOC[C@H](O)CO)c1c(Cl)c2ccncn2c1Nc1ccc(I)cc1F
ASD01911827	O=C(NOC[C@@H](O)CO)c1c(Cl)c2ccncn2c1Nc1ccc(I)cc1F
ASD01911828	CC1(C)OC[C@@H](CONC(=O)c2c(Cl)c3ccncn3c2Nc2ccc(I)cc2F)O1
ASD01911829	O=C(Nc1cc(Cl)cc(Oc2cccnc2)c1)c1cccc(Cl)c1
ASD01911830	O=C(Nc1cc(I)cc(Oc2cccnc2)c1)c1cccc(Cl)c1
ASD01911831	O=C(Nc1cc(Br)cc(Oc2cccnc2)c1)c1cccc(Cl)c1
ASD01911832	O=C(COCc1ccc(F)cc1)N1CCN(c2ccc(F)cc2F)CC1
ASD01911833	Cc1ncccc1Oc1cccc(NC(=O)c2cccc(Cl)c2)c1
ASD01911834	Cc1ccc(Oc2cccc(NC(=O)c3cccc(Cl)c3)c2)cn1
ASD01911835	Cc1cccc(C(=O)Nc2cccc(Oc3cccnc3)c2)c1
ASD01911836	O=C(Nc1cccc(Oc2cccnc2)c1)c1cccc(F)c1
ASD01911837	COc1cccc(C(=O)Nc2cccc(Oc3cccnc3)c2)c1
ASD01911838	O=C(Nc1cccc(Oc2cccnc2)c1)c1cccc(C(F)(F)F)c1
ASD01911839	N#Cc1cccc(C(=O)Nc2cccc(Oc3cccnc3)c2)c1
ASD01911840	O=C(Nc1cccc(Oc2cccnc2)c1)c1ccc(F)c(Cl)c1
ASD01911841	Cc1cccc(C(=O)Nc2cccc(Oc3cccnc3)c2)n1
ASD01911842	O=C(Nc1cccc(Oc2cccnc2)c1)c1cccc(F)n1
ASD01911843	O=C(Nc1cccc(Oc2cccnc2)c1)c1cccc(Cl)n1
ASD01911844	COc1cccc(C(=O)Nc2cccc(Oc3cccnc3)c2)n1
ASD01911845	O=C(Nc1cccc(Oc2cccnc2)c1)c1ccccn1
ASD01911846	O=C(Nc1cccc(Oc2cccnc2)c1)c1cccc(C(F)(F)F)n1
ASD01911847	O=C(Nc1cccc(Oc2cccnc2)c1)c1ncccc1F
ASD01911848	O=C(Nc1cccc(Oc2cccnc2)c1)c1cscn1
ASD01911849	O=C(Nc1cccc(Oc2cccnc2)c1)c1nccs1
ASD01911850	O=C(Nc1cccc(Oc2cccnc2)c1)c1ncc(F)cc1F
ASD01911851	Cc1nc(C(=O)Nc2cccc(Oc3cccnc3)c2)cs1
ASD01911852	Cc1csc(C(=O)Nc2cccc(Oc3cccnc3)c2)n1
ASD01911853	O=C(Nc1cc(F)cc(Oc2cccnc2)c1)c1cccc(Cl)c1
ASD01911854	O=C(Nc1cc(Oc2cccnc2)cc(C(F)(F)F)c1)c1cccc(Cl)c1
ASD01911855	N#Cc1cc(NC(=O)c2cccc(Cl)c2)cc(Oc2cccnc2)c1
ASD01911856	Cc1cccc(C(=O)Nc2cc(F)cc(Oc3cccnc3)c2)c1
ASD01911857	N#Cc1cccc(C(=O)Nc2cc(F)cc(Oc3cccnc3)c2)c1
ASD01911858	Cc1cccc(C(=O)Nc2cc(F)cc(Oc3cccnc3)c2)n1
ASD01911859	N#Cc1cc(NC(=O)c2cccc(Cl)c2)cc(Oc2cncnc2)c1
ASD01911860	O=C(Nc1cc(Cl)cc(Oc2cncnc2)c1)c1cccc(Cl)c1
ASD01911861	Cc1cccc(C(=O)Nc2cc(Cl)cc(Oc3cncnc3)c2)c1
ASD01911862	N#Cc1cccc(C(=O)Nc2cc(Cl)cc(Oc3cncnc3)c2)c1
ASD01911863	Cc1cccc(C(=O)Nc2cc(Cl)cc(Oc3cccnc3)c2)c1
ASD01911864	N#Cc1cccc(C(=O)Nc2cc(Cl)cc(Oc3cccnc3)c2)c1
ASD01911865	Cc1cccc(C(=O)Nc2cc(Cl)cc(Oc3cccnc3)c2)n1
ASD01911866	Cc1ccc(Oc2cc(Cl)cc(NC(=O)c3cccc(Cl)c3)c2)cn1
ASD01911867	Cc1cccc(C(=O)Nc2cc(Cl)cc(Oc3ccc(C)nc3)c2)c1
ASD01911868	Cc1ccc(Oc2cc(Cl)cc(NC(=O)c3cccc(C#N)c3)c2)cn1
ASD01911869	Cc1ccc(Oc2cc(Cl)cc(NC(=O)c3cccc(C)n3)c2)cn1
ASD01911870	O=C(Nc1cccc(Oc2cncnc2)c1)c1cccc(Cl)c1
ASD01911871	O=C(Nc1cccc(Nc2cccnc2)c1)c1cccc(Cl)c1
ASD01911872	CN(c1cccnc1)c1cccc(NC(=O)c2cccc(Cl)c2)c1
ASD01911873	CCN(c1cccnc1)c1cccc(NC(=O)c2cccc(Cl)c2)c1
ASD01911874	CCCN(c1cccnc1)c1cccc(NC(=O)c2cccc(Cl)c2)c1
ASD01911875	CCCCN(c1cccnc1)c1cccc(NC(=O)c2cccc(Cl)c2)c1
ASD01911876	CN(c1cccnc1)c1cccc(NC(=O)c2cccc(C#N)c2)c1
ASD01911877	Cc1cccc(C(=O)Nc2cccc(N(C)c3cccnc3)c2)c1
ASD01911878	CN(c1cccnc1)c1cccc(NC(=O)c2cccc(Br)c2)c1
ASD01911879	N#Cc1cccc(C(=O)Nc2cc(Oc3cccnc3)cc(C(F)(F)F)c2)c1
ASD01911880	O=C(Nc1cccc(Oc2cccnc2)c1)c1cccc(Cl)c1F
ASD01911881	O=C(Nc1cccc(Oc2cccnc2)c1)c1cc(Cl)ccc1F
ASD01911882	O=C(Nc1cccc(Oc2cncc(C(F)(F)F)c2)c1)c1cccc(Cl)c1
ASD01911883	O=C(Nc1cccc(Oc2cncc(C(F)(F)F)c2)c1)c1cccc(Br)c1
ASD01911884	O=C(Nc1cccc(Oc2cncc(Cl)c2)c1)c1cccc(Cl)c1
ASD01911885	N#Cc1cccc(C(=O)Nc2cccc(Oc3cncc(Cl)c3)c2)c1
ASD01911886	O=C(Nc1cccc(Oc2cncc(Cl)c2)c1)c1cccc(Br)c1
ASD01911887	O=C(Nc1cccc(Oc2cncc(F)c2)c1)c1cccc(Cl)c1
ASD01911888	N#Cc1cccc(C(=O)Nc2cccc(Oc3cncc(F)c3)c2)c1
ASD01911889	O=C(Nc1cccc(Oc2cncc(F)c2)c1)c1cccc(Br)c1
ASD01911890	N#Cc1cccc(C(=O)Nc2cccc(Oc3cncc(C(F)(F)F)c3)c2)c1
ASD01911891	O=C(Nc1cc(Cl)cc(Oc2cncc(F)c2)c1)c1cccc(Cl)c1
ASD01911892	N#Cc1cccc(C(=O)Nc2cc(Cl)cc(Oc3cncc(F)c3)c2)c1
ASD01911893	O=C(Nc1cc(Cl)cc(Oc2cncc(F)c2)c1)c1cccc(Cl)n1
ASD01911894	O=C(Nc1cc(Cl)cc(Oc2cncc(F)c2)c1)c1cccc(C(F)(F)F)n1
ASD01911895	C[C@@H]1CN(c2ccc(Cl)cc2Cl)CCN1C(=O)COCc1ccncc1
ASD01911896	Cc1cccc(C(=O)Nc2cccc(Oc3cncnc3)c2)c1
ASD01911897	N#Cc1cccc(C(=O)Nc2cccc(Oc3cncnc3)c2)c1
ASD01911898	N#Cc1cc(NC(=O)c2cccc(Br)c2)cc(Oc2cncnc2)c1
ASD01911899	N#Cc1cc(NC(=O)c2cccc(C#N)c2)cc(Oc2cncnc2)c1
ASD01911900	O=C(Nc1cc(Oc2cncnc2)cc(C(F)(F)F)c1)c1cccc(Cl)c1
ASD01911901	N#Cc1cccc(C(=O)Nc2cc(Oc3cncnc3)cc(C(F)(F)F)c2)c1
ASD01911902	O=C(Nc1cccc(Oc2cncnc2)c1)c1cccc(Br)c1
ASD01911903	O=C(Nc1cc(F)cc(Oc2cncnc2)c1)c1cccc(Cl)c1
ASD01911904	N#Cc1cccc(C(=O)Nc2cc(F)cc(Oc3cncnc3)c2)c1
ASD01911905	O=C(Nc1cc(F)cc(Oc2cncnc2)c1)c1cccc(Br)c1
ASD01911906	O=C(Nc1cc(F)cc(Oc2cncnc2)c1)c1cccc(Cl)n1
ASD01911907	O=C(Nc1cc(F)cc(Oc2cncnc2)c1)c1cccc(F)n1
ASD01911908	O=C(Nc1cc(F)cc(Oc2cncnc2)c1)C1=NC=CC1
ASD01911909	COc1cccc(C(=O)Nc2cc(F)cc(Oc3cncnc3)c2)n1
ASD01911910	O=C(Nc1cc(F)cc(Oc2cncnc2)c1)c1cccc(C(F)(F)F)n1
ASD01911911	O=C(Nc1cc(F)cc(Oc2cncnc2)c1)c1ncccc1F
ASD01911912	COc1cccc(C(=O)Nc2cc(F)cc(Oc3cncnc3)c2)c1
ASD01911913	O=C(Nc1cc(F)cc(Oc2cncnc2)c1)c1cccc(F)c1
ASD01911914	O=C(Nc1cc(F)cc(Oc2cncnc2)c1)c1cccc(C(F)(F)F)c1
ASD01911915	N#Cc1cc(F)cc(C(=O)Nc2cc(F)cc(Oc3cncnc3)c2)c1
ASD01911916	O=C(Nc1cc(F)cc(Oc2cncnc2)c1)c1ccccn1
ASD01911917	N#Cc1cccc(C(=O)Nc2cc(F)c(F)c(Oc3cncnc3)c2)c1
ASD01911918	N#Cc1cccc(C(=O)Nc2ccc(F)c(Oc3cncnc3)c2)c1
ASD01911919	O=C(Nc1cc(F)cc(Oc2cncnc2)c1)c1cc(F)ccn1
ASD01911920	O=C(Nc1cc(F)cc(Oc2cncnc2)c1)c1ccc(F)cn1
ASD01911921	CS(=O)(=O)c1cccc(C(=O)Nc2cc(F)cc(Oc3cncnc3)c2)c1
ASD01911922	CN(C)S(=O)(=O)c1cccc(C(=O)Nc2cc(F)cc(Oc3cncnc3)c2)c1
ASD01911923	N#Cc1ccc(F)c(C(=O)Nc2cc(F)cc(Oc3cncnc3)c2)c1
ASD01911924	N#Cc1cccc(C(=O)Nc2cc(F)cc(Oc3cncnc3)c2)c1F
ASD01911925	O=C(Nc1cc(F)c(F)c(Oc2cncnc2)c1)c1cccc(Cl)c1
ASD01911926	O=C(Nc1cc(F)c(F)c(Oc2cncnc2)c1)c1cc(F)ccn1
ASD01911927	O=C(Nc1cc(F)c(F)c(Oc2cncnc2)c1)c1cccc(F)n1
ASD01911928	N#Cc1cc(C(=O)Nc2cc(F)cc(Oc3cncnc3)c2)ccc1F
ASD01911929	O=C(Nc1cc(F)cc(Oc2cncnc2)c1)c1cccc(OC(F)(F)F)c1
ASD01911930	COc1ccnc(C(=O)Nc2cc(F)cc(Oc3cncnc3)c2)c1
ASD01911931	[2H]C([2H])([2H])Oc1ccnc(C(=O)Nc2cc(F)cc(Oc3cncnc3)c2)c1
ASD01911932	CCOc1ccnc(C(=O)Nc2cc(F)cc(Oc3cncnc3)c2)c1
ASD01911933	O=C(Nc1cc(F)c(F)c(Oc2cncnc2)c1)c1cccc(F)c1
ASD01911934	N#Cc1ccc(F)c(C(=O)Nc2cc(F)c(F)c(Oc3cncnc3)c2)c1
ASD01911935	O=C(Nc1cc(F)c(F)c(Oc2cncnc2)c1)c1ccc(F)cn1
ASD01911936	O=C(Nc1cc(F)c(F)c(Oc2cncnc2)c1)c1cccc(Cl)n1
ASD01911937	O=C(Nc1cc(F)c(F)c(Oc2cncnc2)c1)c1cc(Cl)ccn1
ASD01911938	CC(C)Oc1ccnc(C(=O)Nc2cc(F)cc(Oc3cncnc3)c2)c1
ASD01911939	N#Cc1cc(NC(=O)c2cccc(F)c2)cc(Oc2cncnc2)c1
ASD01911940	N#Cc1cc(NC(=O)c2cc(F)ccn2)cc(Oc2cncnc2)c1
ASD01911941	CCCCOc1ccc(CC(=O)N2CCN(c3ncccc3C#N)CC2)cc1
ASD01911942	N#Cc1cccnc1N1CCN(C(=O)COc2ccccc2)CC1
ASD01911943	CCCOc1ccc(CC(=O)N2CCN(c3ncccc3C#N)CC2)cc1
ASD01911944	CCCCc1ccc(N(CC(=O)N2CCN(c3nccnc3C#N)CC2)S(C)(=O)=O)cc1
ASD01911945	CN(c1cncnc1)c1cc(NC(=O)c2cccc(F)n2)ccc1Cl
ASD01911946	CN(c1cncnc1)c1cc(NC(=O)c2cccc(Cl)n2)ccc1F
ASD01911947	CN(c1cncnc1)c1cccc(NC(=O)c2cccc(Cl)n2)c1
ASD01911948	N#Cc1cccnc1N1CCN(C(=O)Cc2ccc(OCc3ccccn3)cc2)CC1
ASD01911949	Cc1ccnc(N2CCN(C(=O)Cn3nc(-c4ccc(F)c(C)c4)cc3C(C)C)CC2)c1
ASD01911950	Cc1cc(C(=O)CC(=O)C2CCCCC2)ccc1F
ASD01911951	COc1ccnc(N2CCN(C(=O)Cn3nc(-c4ccc(F)c(C)c4)cc3C(C)C)CC2)c1
ASD01911952	Cc1cc(-c2cc(C(C)C)n(CC(=O)N3CCN(c4ccccn4)CC3)n2)ccc1F
ASD01911953	COc1cc(N2CCN(C(=O)Cn3nc(-c4ccc(F)c(C)c4)cc3C(C)C)CC2)ncn1
ASD01911954	Cc1cc(-c2cc(C(C)C)n(CC(=O)N3CCN(c4ncccn4)CC3)n2)ccc1F
ASD01911955	Cc1cc(-c2cc(C(C)C)n(CC(=O)N3CCN(c4cccnn4)CC3)n2)ccc1F
ASD01911956	N#Cc1cc(NC(=O)c2cc(Br)ccn2)cc(Oc2cncnc2)c1
ASD01911957	N#Cc1cc(NC(=O)c2cc(Cl)ccn2)cc(Oc2cncnc2)c1
ASD01911958	CN(c1cncnc1)c1cc(NC(=O)c2cccc(O)n2)ccc1F
ASD01911959	O=C(Nc1cc(F)cc(Oc2cncnc2)c1)c1cccc(O)n1
ASD01911960	O=C(Nc1cc(F)cc(Oc2cncnc2)c1)c1cc(Br)ccn1
ASD01911961	O=C(Nc1cc(F)cc(Oc2cncnc2)c1)c1cc(Cl)ccn1
ASD01911962	CN(c1cncnc1)c1cc(NC(=O)c2cscn2)cc(F)c1F
ASD01911963	CN(c1cncnc1)c1cc(NC(=O)c2cccc(F)c2)cc(F)c1F
ASD01911964	[2H]C([2H])([2H])N(c1cncnc1)c1cc(NC(=O)c2cccc(C#N)c2)ccc1Cl
ASD01911965	CC(C)CN(c1cncnc1)c1cc(NC(=O)c2cccc(Cl)c2)ccc1Cl
ASD01911966	CC(C)CN(c1cncnc1)c1cc(NC(=O)c2cccc(C#N)c2)ccc1Cl
ASD01911967	CN(c1cncnc1)c1cc(NC(=O)c2cccc(C#N)c2)cc(F)c1F
ASD01911968	CN(c1cncnc1)c1cc(NC(=O)c2cccc(F)n2)cc(F)c1F
ASD01911969	CN(c1cncnc1)c1cc(NC(=O)c2cccc(F)c2)ccc1F
ASD01911970	CN(c1cncnc1)c1cc(NC(=O)c2cc(F)ccn2)ccc1F
ASD01911971	CN(c1cncnc1)c1cc(NC(=O)c2nc(F)ccc2F)ccc1F
ASD01911972	CN(c1cncnc1)c1cc(NC(=O)c2cc(C(F)(F)F)ccn2)ccc1F
ASD01911973	CN(c1cncnc1)c1cc(NC(=O)c2cc(Cl)ccn2)ccc1F
ASD01911974	COc1cnnc(N2CCN(C(=O)Cn3nc(-c4ccc(F)c(C)c4)cc3C(C)C)CC2)c1
ASD01911975	O=C(COCc1ccccc1)N1CCN(c2ccc(Cl)cn2)CC1
ASD01911976	CN(c1cncnc1)c1cc(NC(=O)c2cscn2)ccc1F
ASD01911977	CN(c1cncnc1)c1cc(NC(=O)c2cccc(F)n2)ccc1F
ASD01911978	Cc1cc(-c2cc(C(C)C)n(CC(=O)N3CCN(c4ncc(F)cn4)CC3)n2)ccc1F
ASD01911979	CN(c1cncnc1)c1cc(NC(=O)c2cccc(F)c2)ccc1Cl
ASD01911980	CN(c1cncnc1)c1cc(NC(=O)c2cccc(Br)c2)ccc1Cl
ASD01911981	CN(c1cncnc1)c1ccc(Cl)c(NC(=O)c2cccc(Cl)c2)c1
ASD01911982	CN(c1cncnc1)c1ccc(Cl)c(NC(=O)c2cccc(F)n2)c1
ASD01911983	CN(c1cncnc1)c1cc(F)cc(NC(=O)c2cccc(F)n2)c1
ASD01911984	CN(c1cncnc1)c1cc(F)cc(NC(=O)c2cccc(F)c2)c1
ASD01911985	CN(c1cncnc1)c1cc(NC(=O)c2cccc(Br)c2)c(F)cc1F
ASD01911986	CN(c1cncnc1)c1cc(NC(=O)c2cccc(Cl)c2)c(F)cc1F
ASD01911987	CN(c1cncnc1)c1ccc(F)c(NC(=O)c2cccc(Br)c2)c1
ASD01911988	CN(c1cncnc1)c1ccc(F)c(NC(=O)c2cccc(Cl)c2)c1
ASD01911989	CN(c1cncnc1)c1cc(NC(=O)c2cccc(C#N)c2)ccc1F
ASD01911990	CN(c1cncnc1)c1cc(NC(=O)c2cccc(Br)c2)ccc1F
ASD01911991	CN(c1cncnc1)c1cc(NC(=O)c2cccc(Cl)c2)ccc1F
ASD01911992	CN(c1cncnc1)c1cc(NC(=O)c2cccc(C#N)c2)ccc1Cl
ASD01911993	COc1cnc(N2CCN(C(=O)Cn3nc(-c4ccc(F)c(C)c4)cc3C(C)C)CC2)nc1
ASD01911994	CN(c1cncnc1)c1cc(NC(=O)c2cccc(Cl)c2)ccc1Cl
ASD01911995	CN(c1cncnc1)c1cc(Cl)cc(NC(=O)c2cccc(C#N)c2)c1
ASD01911996	CN(c1cncnc1)c1cc(Cl)cc(NC(=O)c2cccc(Cl)c2)c1
ASD01911997	CN(c1cncnc1)c1cccc(NC(=O)c2cccc(F)n2)c1
ASD01911998	CN(c1cncnc1)c1cc(F)cc(NC(=O)c2cccc(C#N)c2)c1
ASD01911999	CN(c1cncnc1)c1cc(F)cc(NC(=O)c2cccc(Cl)c2)c1
[truncated: 6,364 more rows]
