# Supplementary material for: Integrated Multi-Class Classification and Prediction of GPCR Allosteric Modulators by Machine Learning Intelligence
Source: Biomolecules. 2021 Jun 11;11(6):870. doi: 10.3390/biom11060870 (PMC8230833; doi:10.3390/biom11060870)
Supplement: Supplementary file 1 [file biomolecules-11-00870-s001.zip › raw Data/Decoys.xlsx]

## Sheet: Sheet2
Column1	Column2	Column3
ZINC000001698676	C[C@H](O)C(=O)N(CCO)CCO	AA
ZINC000034360959	CNC(=O)[C@H](CO)NC(C)=O	AA
ZINC000140060494	NC(=O)C1(O)CNC1	AA
ZINC000100016113	CO[C@H]1[C@H](O)[C@@H](O)[C@@H](O)[C@H](O)[C@@H]1O	AA
ZINC000094437874	N=C(O)[C@@H](N)CO	AA
ZINC000001256456	Nc1no[n+]([O-])c1-c1ncon1	AA
ZINC000003870034	C[C@H]1O[C@@H](O)[C@@H](O)[C@@H](O)[C@H]1O	AA
ZINC000001666567	Nc1nc2n[nH]nc2c(N)n1	AA
ZINC000019686374	CN1CCN(C(=O)C2CNC2)CC1	AA
ZINC000089223941	O=C1CNCN1	AA
ZINC000017060231	CN(N)c1cc(=O)[nH]c(N)n1	AA
ZINC000019230120	NCCN1CCNCC1	AA
ZINC000042920682	NC[C@H]1CNC(=O)C(=O)N1	AA
ZINC000006523841	O=C(O)[C@H](O)S[C@@H](O)C(=O)O	AA
ZINC000096034711	O=C1CNC(=O)N1C1CNC1	AA
ZINC000002566038	O=C1NC(=O)[C@@H](O)N1	AA
ZINC000001564367	Cn1nnnc1CC(=O)O	AA
ZINC000019440062	NS(=O)(=O)NCCC(=O)O	AA
ZINC000000895034	N[C@@H](CO)C(=O)O	AA
ZINC000256000069	O=C(CF)[C@H](O)[C@@H](O)[C@H](O)CO	AA
ZINC000105580710	CN1C(=O)[C@H]2CNC[C@@H]2C1=O	AA
ZINC000008733298	NCCNC(=O)c1n[nH]c(N)n1	AA
ZINC000014507986	O=C(O)[C@@H]1CNC[C@H]1O	AA
ZINC000038325110	N[C@H]1CNC[C@@H](N)C1	AA
ZINC000090715812	OC1CNCCCNC1	AA
ZINC000095095738	NCCc1nc(CC(N)=O)no1	AA
ZINC000000039627	CC(=O)N1CN(C(C)=O)[C@H](O)[C@H]1O	AA
ZINC000067425230	OC[C@H]1CCNC[C@@H]1O	AA
ZINC000016890072	Cn1nnnc1N	AA
ZINC000003995766	O=C(O)[C@@H]1[C@H]2[C@@H]1CN[C@@H]2C(=O)O	AA
ZINC000075093303	NC[C@@H]1CC[C@H](C(N)=O)O1	AA
ZINC000100011503	N=C(N)N(N)N	AA
ZINC000003394130	O=C(O)CN1C(=O)CNC1=O	AA
ZINC000036748891	NC(=O)CCNC(=O)C(=O)O	AA
ZINC000001586823	CN1CC(=O)NCC1=O	AA
ZINC000307216245	N[C@@H]1COC[C@@H]1n1cc(CO)nn1	AA
ZINC000004658593	NC[C@H](O)CO	AA
ZINC000000895134	OC[C@@]1(O)OC[C@@H](O)[C@H](O)[C@H]1O	AA
ZINC000000403604	Cn1cnc2c1n(C)c(=O)n(C)c2=O	AA
ZINC000000390910	CO[C@@H]1OCCO[C@H]1OC	AB
ZINC000081991103	C[C@H]1CNCC(=O)N1	AB
ZINC000044831728	O=C(O)C1=C[C@@H]2C(=O)NC=N[C@@H]2C=C1	AB
ZINC000000157120	NC(=O)c1ccccc1C(N)=O	AB
ZINC000958527926	COC[C@H](N)C1(O)CCNCC1	AB
ZINC000023093599	C1CN([C@@H]2CN3CCC2CC3)CCN1	AB
ZINC000084826365	C[C@H](O)C(=O)Nc1nc[nH]n1	AB
ZINC000005828633	NCCCCN	AB
ZINC000034256746	CN1CCC[C@H]1C(N)=O	AB
ZINC000095923241	N[C@@H]1CO[C@H]2OCC[C@H]21	AB
ZINC000000394781	C[C@@H](CO)CCO	AB
ZINC000042783417	O=C1CN(C[C@@H]2CCNC2)CCN1	AB
ZINC000006036722	C[C@@H](O)CS(C)(=O)=O	AB
ZINC000101909808	Nc1nc(=O)[nH]c2nccnc12	AB
ZINC000034754519	OCC1(O)CC1	AB
ZINC000039114991	COCCN1CCNCC1=O	AB
ZINC000050224462	NCc1cn(C[C@@H]2CCOC2)nn1	AB
ZINC000006933188	C[n+]1ccnc(C(=O)O)c1	AB
ZINC000019976869	C[C@H](C(=O)NC1CC1)N1CCNCC1	AB
ZINC000006681938	NCCC(=O)N1CCOCC1	AB
ZINC000083824339	CN1C[C@@H]2CNCCN2C1=O	AB
ZINC000005963254	CC(C)[C@H](O)S(=O)(=O)O	AB
ZINC000101020704	O=C(O)[C@@H]1[C@H]2C[C@H]3[C@@H](C2=O)[C@]31C(=O)O	AB
ZINC000036984932	COC(=O)CCNCC(=O)OC	AB
ZINC000016970376	NC1=N[C@H](C(=O)O)CS1	AB
ZINC000000370711	NC(=O)c1nc2ncccn2n1	AB
ZINC000034075409	N[C@@H](C(=O)O)C1COC1	AB
ZINC000253405132	Cn1ncnc1NN	AB
ZINC000050977590	NC(=O)[C@H](O)C1CC1	AB
ZINC000078456430	C[C@@H]1OC[C@H]1O	AB
ZINC000001995112	CCOC(=O)CNC(C)=O	AB
ZINC000004588952	CCC(=O)N1C[C@@H](O)C[C@H]1C(=O)O	AB
ZINC000074941752	CN1CCNC(C)(C)C1=O	AB
ZINC000095882083	COC(=O)[C@H](C)[C@@H](C)S(N)(=O)=O	AB
ZINC000521399454	CON1CCN(N)C1=O	AB
ZINC000018143523	CN1CC(=O)N(C)c2nc[nH]c2C1=O	AB
ZINC000002512338	NCC1OCCO1	AB
ZINC000100020241	O[C@H]1C=C[C@H]2CO[C@H]1O2	AB
ZINC000019735639	CN(C)C1(C(=O)O)CCNCC1	AB
ZINC000095743464	O=C1CNCC2(CCC2)N1	AB
ZINC000095347644	Cc1cc[nH]c(=O)c1C(N)=O	AB
ZINC000039240457	O=C1CCOC[C@@H]1O	AB
ZINC000039645571	O[C@H]1C[C@@H]2CNCCN2C1	AB
ZINC000238718923	OC[C@H]1CCON1	AB
ZINC000083253823	CN1C(=O)OC[C@@H]1C(=O)O	AB
ZINC000004730747	Cn1c(O)nc2[nH]c(S)nc2c1=O	AB
ZINC000019090288	OC[C@H]1COCCO1	AB
ZINC000034615865	CCN1CCCC[C@@H](N)C1	AC
ZINC000104157833	CSc1nnc(S)n1C	AC
ZINC000107343643	CC(C)Oc1nccc(C(=O)O)n1	AC
ZINC000068893449	N[C@@H](CN1CCOCC1)C1CC1	AC
ZINC000000406912	COc1ccc(N)cc1N	AC
ZINC000097756776	COC(=O)[C@H](CCSC)NC=O	AC
ZINC000022057718	O=c1ccc2ccc(=O)[nH]c2[nH]1	AC
ZINC000071790824	CC(C)(C)OC(=O)N1CCC12CNC2	AC
ZINC000075121011	Cc1cncnc1O[C@H]1CCCNC1	AC
ZINC000013542870	Nc1nc(=O)[nH]cc1Cl	AC
ZINC000051782605	c1cncc(CO[C@@H]2CCNC2)c1	AC
ZINC000252682386	C[C@H]1O[C@@H](C)[C@H](C)[C@@H]1N	AC
ZINC000057217677	CC(C)c1nnc2n1C[C@@H](N)CC2	AC
ZINC000002555201	CON(C)C(=O)C(F)(F)F	AC
ZINC000082917284	CSCC[C@@H](O)CN	AC
ZINC000114435152	Cn1c(=O)[nH]c2cc(F)ccc2c1=O	AC
ZINC000004202949	O[C@@H]1CCCNCC1	AC
ZINC000012397588	Cn1nccc1[C@H]1CCCN1	AC
ZINC000164399305	CC[C@@H](N)C[C@H](C)O	AC
ZINC000068890774	C[C@@H](O)C1CCOCC1	AC
ZINC000053205008	CN[C@@H]1CCCN(c2cccnn2)C1	AC
ZINC000100125332	O=C(O)c1cccc2c1NC(=O)[C@@H]2O	AC
ZINC000000395648	COc1ccc([C@@H](O)C(=O)O)cc1O	AC
ZINC000095712324	CNC(=O)c1ccc(F)c(O)c1	AC
ZINC000001396307	NC(=S)NNc1cccc(F)c1	AC
ZINC000038087053	C1CC(N2CCCNCC2)CCO1	AC
ZINC001772718273	NCc1cc2n(n1)CC(F)(F)CO2	AC
ZINC000068949670	O=C(O)[C@H]1CNC[C@@H]1c1cccnc1	AC
ZINC000013346787	CNc1ccc(C(N)=O)cc1	AC
ZINC000012896000	CCC[C@@](C)(N)C(=O)OC	AC
ZINC000104677802	O=C1CC(=O)C12CCOCC2	AC
ZINC000020253473	Cc1cc(CN2CCCNCC2)no1	AC
ZINC000000159612	NS(=O)(=O)c1ccc(F)cc1F	AC
ZINC000019092721	CC[C@@H](CO)n1cccn1	AC
ZINC000238544626	Cn1cc(CO)c2cncnc21	AC
ZINC000251717470	C[C@@H]1CN([C@H]2CC[C@@H]2C(=O)O)CCO1	AC
ZINC000020417434	O=C(O)CCc1ccon1	AC
ZINC000071791060	COc1ccc2c(n1)NCCN2	AC
ZINC000139113928	N[C@@H]1CCC[C@H](S(=O)(=O)O)C1	AC
ZINC000042384352	c1nnc2n1CCCC2	AC
ZINC001537963356	C[C@@H]1CCC1(CO)CO	AC
ZINC000044326964	COC(=O)[C@H](N)CC(C)(C)C	AC
ZINC000090225623	CCN1CCC[C@H]1CNC	AC
ZINC000033503320	Cc1c(C(=O)O)sc(=O)n1C	AC
ZINC000250624992	N[C@@H]1C[C@H]2C[C@H](O)[C@H]1C2	AC
ZINC000000107756	COC(=O)c1sc(N)nc1C	AC
ZINC000062236460	Cn1nc([C@@H]2CCCOC2)cc1N	AC
ZINC000135096497	COC[C@]1(C(=O)O)CCOC1	AC
ZINC000005380267	CC(C)C(=O)N1CCOCC1	AC
ZINC000148493321	O=[S@](O)CC1CC1	AC
ZINC000379318698	COCCOC[C@@H](N)C(F)(F)F	AC
ZINC000019385832	COCCO[C@@H]1CCC[C@@H]1N	AC
ZINC000082102883	COCC[C@H]1COCCN1	AC
ZINC000001671133	CN1C(=O)c2ccccc2S1(=O)=O	AC
ZINC000039326155	CC(C)(C)OC(=O)[C@H](O)C(C)(C)C	AD
ZINC000022116404	C[C@H](N)[C@H](O)C1CCCCC1	AD
ZINC000071260833	CCOC(=O)c1cccc2[nH]ncc21	AD
ZINC000066319056	C[C@@H](C(=O)O)c1ccc(Cl)nc1	AD
ZINC000004822927	Nc1ccccc1-c1cc[nH]n1	AD
ZINC000043214731	O=C1CCCC[C@]12CCCO2	AD
ZINC000034349626	O=Cc1cnc(Cl)c(C=O)c1	AD
ZINC000039647101	CC(C)(C)c1coc(N)n1	AD
ZINC000021013528	CCNc1ccncc1	AD
ZINC000034402272	O=Cc1cnnn1-c1ccccc1	AD
ZINC000020281641	COc1ccc(CC2CNC2)cc1	AD
ZINC000000017831	CC(C)Sc1nnc(N)s1	AD
ZINC000057218395	CC1(C)COC2(CCNCC2)OC1	AD
ZINC000057653020	CC(C)CN[C@@H]1C[C@H](C)N(C)C[C@H]1C	AD
ZINC000083282457	O=C(O)C1(c2ccnc(Cl)c2)CC1	AD
ZINC000082409950	NCC(=O)C1CCCCC1	AD
ZINC000019755368	CCNc1ccncc1N	AD
ZINC000038530031	NCc1cc(F)ccc1OC(F)F	AD
ZINC000077605390	Cc1cc(C(=O)O)n(CC(C)C)n1	AD
ZINC000000167032	COc1cccc(OC)c1CN	AD
ZINC000006678354	COCCNCc1ccsc1	AD
ZINC000085577400	COC(=O)[C@@H]1Cc2ccccc21	AD
ZINC000004108295	O=C1CCCc2cc(O)ccc21	AD
ZINC000062951057	C1C[C@H](C2CCNCC2)CO1	AD
ZINC000072233226	CCc1nn(C)c(CC)c1C=O	AD
ZINC000004208872	Cc1cc(C(=O)O)cnc1F	AD
ZINC000001639394	CC(C)(C)N1C=[N+](C(C)(C)C)CC1	AD
ZINC000063067283	CC1(C)CCCN1C1CCNCC1	AD
ZINC000012137820	Fc1ccc(OC[C@H]2CCCN2)cc1	AD
ZINC000000226160	Cc1nc2cc(C=O)ccc2n1C	AD
ZINC000097758880	CC(C)(C)OC(=O)NC1(C)CC(=O)C1	AD
ZINC000000580047	CC[C@@H](Oc1ccccc1)C(=O)NC	AD
ZINC000001560881	O=C1CSc2cc(F)ccc2N1	AD
ZINC000000153931	CC(=O)N1CCc2ccc(N)cc21	AD
ZINC000038000597	COC(=N)c1ccncc1	AD
ZINC000000145734	CCOc1ccc(O)cc1	AD
ZINC000259848259	COCC1(CC(=O)O)CCCC1	AD
ZINC000261507512	CCOC(=O)[C@H]1CC[C@](C)(O)CC1	AD
ZINC000014630452	CCOCCOc1ccc(N)cc1C	AD
ZINC000011803294	c1ccc([C@H]2COCCN2)cc1	AD
ZINC000012847946	C[C@@H](NC(=O)c1ccncc1)C1CC1	AD
ZINC000001764631	CS(=O)(=O)Oc1ccccc1	AD
ZINC000083650241	Cc1nsc(-n2ccnc2)n1	AD
ZINC000004262562	COc1ccc([C@@H](N)CCO)cc1	AD
ZINC000020257494	CCCNC(=O)Nc1cccc(O)c1	AD
ZINC000015440615	COC(=O)C[C@@H](N)c1ccc(F)cc1	AD
ZINC000000535370	CNC(=O)c1cc2ccccc2o1	AD
ZINC000003705336	COc1ccc(F)cc1[C@@H](C)N	AD
ZINC000002783995	CCc1ccc(O[C@@H](C)C(N)=O)cc1	AD
ZINC000012137808	Fc1ccccc1OC1CCNCC1	AD
ZINC000050583663	Cc1cc(-n2ccnc2)ccc1CO	AD
ZINC000003732254	CC[C@@H](C)[C@H]1CCCN1	AD
ZINC000095616430	Nc1nccc2c(CO)cccc12	AD
ZINC000013378664	Cc1ccc([C@H](C)N)cn1	AD
ZINC000091252219	Fc1nccnc1C(F)(F)F	AD
ZINC000144771253	COCc1cnc(Cl)nc1	AD
ZINC000016083002	N[C@H]1COc2c(Cl)cccc2C1	AD
ZINC000038227842	COC(=O)N1C=CC=CC=C1	AD
ZINC000115741479	CCOC(=O)C1(C)CCC(N)CC1	AD
ZINC000019476033	CC(C)[C@@H](N)C(=O)N1CCCCCC1	AD
ZINC000102933476	O=C(O)[C@H]1C[C@H]2CC=C[C@@H](C2)C1	AE
ZINC000095616426	OCc1cccc2cnc(Cl)cc21	AE
ZINC000002386405	Oc1cc(Cl)ncc1Cl	AE
ZINC000000193016	CC1(C)COC(c2ccccc2)=N1	AE
ZINC000034128466	CC1(CC(=O)O)CCCCC1	AE
ZINC000044468465	CC[C@H]1C[C@H](C)CCC1=O	AE
ZINC000037753735	COCCCNc1ccc(C)cc1	AE
ZINC000070376061	C[C@H](c1ccccc1)n1ccc(N)n1	AE
ZINC000005734709	C[C@H](F)C(=O)c1ccccc1	AE
ZINC000019636778	C[C@@H]1CCC[C@H](N(C)CCN(C)C)C1	AE
ZINC000002169310	c1csc([C@@H]2CCCN2)c1	AE
ZINC000019167799	NNCc1ccc(-c2ccccc2)cc1	AE
ZINC000143579308	O=C(O)[C@@H]1Cc2ccc(Cl)cc21	AE
ZINC000009239715	CCn1c(CO)cc2ccccc21	AE
ZINC000072193588	C=Cc1ccc(CP(=O)(O)O)cc1	AE
ZINC000000165598	COc1c(C)cc(C(=O)O)cc1C	AE
ZINC000012657004	N/C=C1/c2ccccc2-c2ncccc21	AE
ZINC000000161220	CSc1ccccc1C(=O)O	AE
ZINC000051690273	O=C(O)c1cc(C2CCCC2)no1	AE
ZINC000003621803	CC[C@H](CN)c1ccccc1	AE
ZINC000000362997	CSc1cccc(NC(C)=O)c1	AE
ZINC000004206580	c1csc(CNC[C@@H]2CCCO2)c1	AE
ZINC000080629208	COc1cc(O)cc(Cl)c1OC	AE
ZINC000125314407	Cc1cc2cc(Cl)ccc2c(=O)[nH]1	AE
ZINC000071618191	CCOC(=S)c1ccccc1O	AE
ZINC000526058670	[BH3-]N(C1CCCCC1)C1CCCCC1	AE
ZINC000012394237	NCc1cc(Cl)c(O)c(Cl)c1	AE
ZINC000169795931	Oc1cccc(F)c1OCC(F)F	AE
ZINC000082759543	CC[C@H]1Oc2ccc(F)cc2C1=O	AE
ZINC000012496086	Cc1cc(C)nc(Br)c1	AE
ZINC000220142574	Fc1ccnc(C(F)(F)F)c1F	AE
ZINC000000330078	CCOC(=O)[C@@H]1C[C@@H]1c1ccccc1	AE
ZINC000049807316	O=C(O)C1(Cc2ccccc2F)CC1	AE
ZINC000034571970	O=C(O)CCCc1ccccc1F	AE
ZINC000071506778	CC(C)(C)c1ccc([C@@H](O)CO)cc1	AE
ZINC000000531010	Cc1cc(N)n(-c2cccc(C)c2)n1	AE
ZINC000032218904	CC(C)([C@H]1CCCO1)[C@@H]1CCCO1	AE
ZINC000002540004	Cc1c(F)c(F)cc(C(=O)O)c1F	AE
ZINC000011596895	NCCCc1c(F)cccc1Cl	AE
ZINC000000399005	c1ccc2c(c1)CCc1cncnc1-2	AE
ZINC000033487047	Cc1cccc(C(C)(C)CN)c1	AE
ZINC000001526691	O=Cc1ccc2cccc(F)c2n1	AE
ZINC000001599744	c1ccc(-c2nnn3ccccc23)cc1	AE
ZINC000034079475	COc1ccc2c(c1)C(=O)CCCO2	AE
ZINC000032180000	O=C1CCc2c1c(F)ccc2F	AE
ZINC000004110379	CCCc1ccccc1OCC(=O)O	AE
ZINC000067425274	CC(C)c1nnc(Cl)s1	AE
ZINC000019094169	CCNCCSc1ccccc1	AE
ZINC000002564371	Cc1cc2[nH]ccc(=O)c2cc1C	AE
ZINC000000120261	C[C@@H](N)Cc1ccc(Cl)cc1	AE
ZINC000000388285	C[C@@H](O)c1ccc(Cl)cc1	AE
ZINC000012341384	Cc1ccc2cccc(O)c2n1	AE
ZINC000085527228	Cc1ccc([C@@H]2NC[C@@H]2C)cc1	AE
ZINC000004578971	CC[C@H](C)[C@H](C)[C@@H](C)O	AE
ZINC000141632129	O=[S@](O)Cc1ccc(Cl)cc1	AE
ZINC000000388111	Cc1cccc(Cl)n1	AE
ZINC000042905152	O=[N+]([O-])/C=C/c1ccc(F)cc1F	AE
ZINC000007262898	CCC[C@@H](C)c1nnc(N)s1	AE
ZINC000038292621	CC1(C)C(=O)OC12CCCCC2	AE
ZINC000002006568	CCCc1csc(C)n1	AE
ZINC000008700987	Cc1cc(C(F)(F)Cl)[nH]n1	AE
ZINC000072265795	CC1(C)C[C@H](N)c2ccc(F)cc2O1	AE
ZINC000006093756	O=Cc1cccc2c1CCCC2	AE
ZINC000100811964	O=C(O)[C@H](Cl)[C@@H]1C[C@H]2CC[C@H]1C2	AE
ZINC000001692766	CC(C)c1ccc([C@H](C)O)cc1	AF
ZINC000036533412	CCOc1ccc2cc(N)ccc2c1	AF
ZINC000019117254	c1cnc2c(c1)NC1(CCCCC1)N2	AF
ZINC000074941174	CC[C@@H]1c2ccccc2N[C@@H]1C	AF
ZINC000072194440	COc1cccc(-c2ccco2)c1	AF
ZINC000000162153	Cc1snnc1-c1ccccc1	AF
ZINC000020417685	O=Cc1ccc([C@@H]2CCCCO2)s1	AF
ZINC000253595645	C[C@]12[C@@H]3[C@@H]4CC[C@@H]5[C@H]3[C@]1(C)[C@@H]5[C@@H]42	AF
ZINC000037715596	CC[C@@H](C)Oc1ccc(N)cc1C	AF
ZINC000014982400	Oc1cc(Cl)nc2ccccc12	AF
ZINC000000163973	FC(F)C(F)(F)Oc1ccccc1	AF
ZINC000002525579	O=C1CC(c2ccc(Cl)cc2)C1	AF
ZINC000003864425	C[C@H](O)C12CC3CC(CC(C3)C1)C2	AF
ZINC000021298578	CC1(C)CCc2ccccc2N1	AF
ZINC000100108325	[C-]#[N+]c1cccc(C)c1	AF
ZINC000002145265	CC(=O)C(C)(C)CC(C)C	AF
ZINC000026516304	CCc1cccc2c(C(C)=O)c[nH]c21	AF
ZINC000041104933	C1CCC(C2=NCCCCCN2)CC1	AF
ZINC000004383807	CCC[C@@H](N)c1cccs1	AF
ZINC000012336833	CC[C@@](C)(C(=O)O)c1cccs1	AF
ZINC000001674123	Clc1nc(Cl)c2ccccc2n1	AF
ZINC000034972576	CC(C)CCOCC[C@H]1CCCCN1	AF
ZINC000095698189	[C-]#[N+]c1ccc(F)cc1F	AF
ZINC000032005621	CCNc1c(C)cccc1C	AF
ZINC000086338098	CCC1CCC([C@H](C)C(=O)O)CC1	AF
ZINC000070218399	CCC(=O)N[C@H](C)c1ccccc1C	AF
ZINC000085711992	CCC[C@H](C)Nc1cccnc1C	AF
ZINC000005584354	Oc1ccccc1-c1cscn1	AF
ZINC000000897199	O=C1c2ccccc2-c2c1cccc2O	AF
ZINC000000391805	O=C(O)c1ccc2ccccc2c1	AF
ZINC000001592625	CC(=O)CCc1cccc(Cl)c1	AF
ZINC000002041051	CCCCOCCOCCCC	AF
ZINC000002560660	C[C@@H]1CC[C@](C)(C(=O)O)C1(C)C	AF
ZINC000002556437	C=C=CC1CCCCC1	AF
ZINC000089202128	Clc1cnc2cc(Cl)ccn12	AF
ZINC000004383806	CCC[C@H](N)c1cccs1	AF
ZINC000012359224	CC(=O)c1cc(C)c(F)c(C)c1	AF
ZINC000022057019	COc1cc(Cl)c(N)c(Cl)c1	AF
ZINC000219602529	C[C@@H]1CCCN[C@@H]1C1CCCCC1	AF
ZINC000075598499	Oc1cc(Cl)ccc1-c1ccno1	AF
ZINC000008701020	CC[C@H]1C[C@@H](c2ccncc2)CCO1	AF
ZINC000034373518	O=C(O)[C@H]1CCCCc2ccccc21	AF
ZINC000026511181	CSc1ccc(-c2cc[nH]n2)cc1	AF
ZINC000028278418	COc1c(C)cccc1Cl	AF
ZINC000001722848	Fc1ccc(F)c2ncccc12	AF
ZINC000017149284	C[C@@H]1CC[C@@H](C(C)(C)C)[C@@H](O)C1	AF
ZINC000005601998	O=C(c1ccccc1)[C@H]1C2[C@@H]3CC1C[C@H]23	AF
ZINC000231370772	Clc1cccnc1OCC1CC1	AF
ZINC000071405429	CO[C@H](C)c1ccc(F)cc1	AF
ZINC000002146784	CCC(=O)c1ccc(F)c(F)c1	AF
ZINC000125465081	Cc1cc(CNC2CC2)ccc1Cl	AF
ZINC000095917615	F[C@@H]1C(F)(F)C(F)(F)[C@@]1(F)Cl	AF
ZINC000001692672	CC(=O)c1cc(C)c(C)s1	AF
ZINC000020154841	O=Cc1ccn(C2CCCCC2)c1	AF
ZINC000000389780	COc1ccc2ccc(O)cc2c1	AF
ZINC000038301691	Cc1ccc2nc(Cl)ccc2n1	AF
ZINC000001393650	CSCc1cnc(Cl)s1	AF
ZINC000035079549	Cc1ccc([C@H](N)C(C)(C)C)o1	AF
ZINC000002385507	COc1ccc2sccc2c1	AF
ZINC000002012740	CC(C)(C)c1cccc(O)c1	AF
ZINC000029753841	OCc1cc2cccc(F)c2s1	AF
ZINC000001726793	CCC(=O)C(C)(C)c1ccccc1	AF
ZINC000261493402	COc1c(F)c(C)cc(Cl)c1F	AF
ZINC000149158747	C[C@H](C(=O)O)[C@H]1CCC[C@@H](C)C1	AF
ZINC000034863380	CC(C)C(=O)N[C@@H]1CCC[C@@H](C)[C@H]1C	AF
ZINC000001680382	Sc1ccc2ccccc2c1	AG
ZINC000725270375	Oc1cccc(-c2ccsc2)c1F	AG
ZINC000013718234	CCC(C)(C)NCc1ccccc1C	AG
ZINC000001690318	CC(C)C[C@H](C)C[C@@H](O)CC(C)C	AG
ZINC000019882004	CC[C@@H](C)N[C@@H](C)c1ccc(C)cc1	AG
ZINC000037685533	Cc1c(N)cccc1CSC(C)C	AG
ZINC000019968912	CC(C)(C)[C@@H](N)c1ccc(F)cc1F	AG
ZINC000257345444	ClC1=C[C@H]2[C@@H]1[C@H]1C=C[C@H]2/C=C/C=C1	AG
ZINC000002040946	CC(C)=CCC[C@H](C)CCOC(C)=O	AG
ZINC000082766575	Fc1cccc2c(Cl)nccc12	AG
ZINC000019906340	CSc1ccc(NCC(C)C)cc1	AG
ZINC000002032111	Cc1cc(N)ccc1-c1ccccc1	AG
ZINC000001236438	Cc1cccc(-c2ccc(O)cc2)c1	AG
ZINC000019968913	CC(C)(C)[C@H](N)c1ccc(F)cc1F	AG
ZINC000000169324	Cc1cccc(NCc2ccncc2)c1	AG
ZINC000000258546	Fc1ccc2[nH]c3c(c2c1)CCCC3	AG
ZINC000001711258	CCCC[C@H](CC)CC[C@H](C)O	AG
ZINC000057989232	BrC=C1CCCCC1	AG
ZINC000002042071	c1ccc2c(c1)cccc2[C@@H]1CCCN1	AG
ZINC000001015873	C[C@H]1CCc2[nH]c3ccccc3c2C1	AG
ZINC000004824563	CC1=Nc2ccccc2NC(C)(C)C1	AG
ZINC000019261347	C[C@H](NC1CC1)c1ccccc1Cl	AG
ZINC000063148354	FC(F)(F)/C=C(\Cl)C(F)(F)F	AG
ZINC000003124990	CC(C)=CCOc1ccccc1	AG
ZINC000002043979	CC[C@H]1C=Cc2ccccc21	AG
ZINC000077011915	FC(F)(c1ccccc1)C1CC1	AG
ZINC000003705306	C[C@H](N)c1cc(Cl)ccc1Cl	AG
ZINC000019421303	CCC[C@@H](N)c1ccc(Cl)cc1	AG
ZINC000002732136	CC[C@H](N)c1ccc(C(C)C)cc1	AG
ZINC000001998877	Oc1cc2ccccc2cc1Cl	AG
ZINC000071251219	CC[C@@H](C)CC(C)C	AG
ZINC000039249373	Cc1cc(O)cc(-c2ccccc2)c1	AG
ZINC000299805388	C[C@@H]1CC[C@](C)(/C=C\C(=O)O)C1(C)C	AG
ZINC000019964462	Cc1ccc(N[C@@H](C)C(C)C)cc1	AG
ZINC000019807382	CCCN[C@H](C)c1ccccc1Cl	AG
ZINC000095917640	CCOC(=O)CC1CCC(CC)CC1	AG
ZINC000021953026	CCc1c2ccccc2oc1[C@@H](C)O	AG
ZINC000001850428	CCCCC[C@@H](C)CCC(=O)O	AG
ZINC000006557742	O=C(O)c1ccc2c(c1)-c1ccccc1-2	AG
ZINC000022016766	FC(F)(F)c1ccc2ncccc2c1	AG
ZINC000000999055	Cc1cc(-c2ccc(Cl)cc2)n[nH]1	AG
ZINC000000396532	Cc1ccc(Nc2ccc(O)cc2)cc1	AG
ZINC000000164116	C[C@]12CCCC[C@@H]1C2(Cl)Cl	AG
ZINC000022176367	Clc1ccc(Cl)c([C@@H]2CO2)c1	AG
ZINC000075838882	CC(C)c1cccc(Cl)c1	AG
ZINC000042784100	CC[C@@H](C)c1cc(C=O)ccc1OC	AG
ZINC000021513384	CC[C@@H](C)CNc1ccccc1F	AG
ZINC000045027864	CCC[C@H]1CCCC[C@H]1OCC	AG
ZINC000001591842	CCOc1ccc2ccccc2c1	AG
ZINC000001599298	CCc1cc(CC)cc(CC)c1	AG
ZINC000022015465	c1c2ccncc2[nH]c1-c1ccccc1	AG
ZINC000082384269	CC[C@H](C(=O)O)C1CCC(C)(C)CC1	AG
ZINC000002037537	CCCCCc1cccs1	AG
ZINC000019772347	CCOc1ccccc1N[C@H](C)CC	AG
ZINC000008701091	CCC(CC)c1ccncc1C	AG
ZINC000091301721	Clc1ccnc(Cl)c1Cl	AG
ZINC000036950153	Cc1cc(N)ccc1Nc1ccccc1	AG
ZINC000019878416	CC(C)[C@H](C)N[C@@H](C)c1ccccc1	AG
ZINC000004569419	C[C@]1(c2ccccc2)CCCCC1=O	AG
ZINC000263624698	Cc1c(F)ccc(F)c1C(F)(F)F	AG
ZINC000006663766	Cc1ccccc1NCc1ccncc1	AG
ZINC000020372170	Cc1ccc(NCC(C)C)c(F)c1	AG
ZINC000005761205	CC(C)[C@@H]1CC[C@@H]2C[C@H](O)CC[C@@H]2C1	AG
ZINC000019737875	COc1cccc(NCC(C)(C)C)c1	AG
ZINC000020268022	Cc1c(C)c(C)c(S)c(C)c1C	AH
ZINC000001672878	Cc1c(C)c(C)c(C)c(C)c1C	AH
ZINC000019772243	CC[C@@H](C)Nc1cccc(Cl)c1	AH
ZINC000001688878	C=Cc1ccc(-c2ccccc2)cc1	AH
ZINC000059111413	CCC(=Cc1ccccc1)CC	AH
ZINC000001689944	CCCCc1cncc(CCCC)c1	AH
ZINC000114543144	Cc1cc(Cl)cc(C)c1Cl	AH
ZINC000019962087	CCc1cccc(NC2CCCC2)c1	AH
ZINC000003875600	O=NN(c1ccccc1)c1ccccc1	AH
ZINC000033947723	Cc1cccc2c1NC(C)(C)C[C@@H]2C	AH
ZINC000019901350	CCCCCN[C@H](C)c1cccs1	AH
ZINC000001241944	Cc1ccc2c(c1C)N[C@@H](C)C[C@@H]2C	AH
ZINC000019953425	CCC(CC)Nc1cc(F)ccc1C	AH
ZINC000002526992	c1cc2ccc(-c3ccsc3)cc2[nH]1	AH
ZINC000019920402	CC(C)[C@H](C)Nc1cccc(Cl)c1	AH
ZINC000143264764	CC(C)c1cccc(Cl)c1F	AH
ZINC000019883881	CCC(CC)N[C@@H](C)c1cccs1	AH
ZINC000005218699	Cc1cccc2c1NC(C)(C)C=C2C	AH
ZINC000019956633	CCc1ccccc1N[C@@H](C)C(C)C	AH
ZINC000001705929	c1ccc([C@H]2C[C@@H]2c2ccccc2)cc1	AH
ZINC000100009667	CC[C@H]1C[C@H](CC)P1[C]1[CH][CH][CH][CH]1	AH
ZINC000263625149	Cc1cc(S)cc(Cl)c1Cl	AH
ZINC000238497738	Cc1cc(Cl)c(Cl)cc1S	AH
ZINC000001689978	CCc1ccc(-c2ccccc2)cc1	AH
ZINC000005140080	CC[C@H](C)Nc1cc(C)ccc1C	AH
ZINC000003130625	Cc1cccc2c1Cc1c-2cccc1C	AH
ZINC000000404353	C=Cc1c(Cl)cccc1Cl	AH
ZINC000005133978	C1=CC[C@]23CSC[C@@]2(C1)CCCC3	AH
ZINC000036179731	CC(C)CC(=O)c1ccccc1Cl	AH
ZINC000001607845	C1=C(c2ccccc2)Cc2ccccc21	AH
ZINC000015442170	CCCC[C@@H](CC)C[C@@H]1CCCCN1	AH
ZINC000100993748	C1CC[C@@H]2C(=C3[C@H]4CCCC[C@H]34)[C@@H]2C1	AH
ZINC000001606035	CCCCCCC(=O)CCCC	AH
ZINC000001640892	CCCCCC[C@@H](CO)CCCC	AH
ZINC000000404471	Clc1cccc(Cl)c1Cl	AH
ZINC000000320757	Cc1ccc2nc(C)cc(Cl)c2c1	AH
ZINC000019877361	Cc1ccc(NC2CCCC2)c(C)c1	AH
ZINC000020085426	CC[C@@H](C)[C@H](C)Nc1ccccc1	AH
ZINC000071786476	C[C@@H]1CCC[C@@]1(C)c1ccccc1	AH
ZINC000066324320	c1ccc2sc(C3CCC3)nc2c1	AH
ZINC000002165810	Cc1ccc(COc2ccccc2)cc1	AH
ZINC000072099269	CC1=Cc2c(ccc3ccccc23)C1	AH
ZINC000019953518	Cc1ccc(F)cc1N[C@H](C)C(C)C	AH
ZINC000001653138	ClC(Cl)(Cl)c1ccccc1	AH
ZINC000077011862	FC1(F)CCC(c2ccccc2)CC1	AH
ZINC000002510214	CCCCCCC(=O)c1cccs1	AH
ZINC000002514174	CCC(C)(C)C(=O)c1ccccc1C	AH
ZINC000002145542	CC(=O)CC1(CC(C)C)CCCCC1	AH
ZINC000002046112	CCCOc1ccc2ccccc2c1	AH
ZINC000019921169	CC(C)[C@H](C)Nc1ccc(Cl)cc1	AH
ZINC000019901305	CCCCCN[C@@H](C)c1ccccc1	AH
ZINC000001726216	CC(C)c1cccc2ccccc21	AH
ZINC000078637493	Cc1ccc(-c2ccccc2C)cc1	AH
ZINC000253591159	C[C@@H]1[C@H]2c3cccc4cccc(c34)[C@H]21	AH
ZINC000019879242	c1ccc(NC2CCCCCC2)cc1	AH
ZINC000002023114	CSc1ccc2ccccc2c1	AH
ZINC000002575232	Cc1cc(C)c2nccc(Cl)c2c1	AH
ZINC000002077722	CCCCCC[C@H](O)C1CCCC1	AH
ZINC000100231532	C[C@]12C[C@@H]3C[C@](Cl)(C1)C[C@@](C)(C3)C2	AH
ZINC000001027281	Cc1cc(C)cc(CC(C)(C)C)c1	AH
ZINC000113320641	C1[C@H]2CCCC[C@H]2[C@@H]2CCCC[C@@H]12	AI
ZINC000002564204	Cc1ccc(C)c2cc(C)c(C)cc12	AI
ZINC000139919316	Cc1ccc(C2=CC[C@@H](C)CC2)cc1	AI
ZINC000169795558	Cc1ccccc1[C@H]1CCC[C@@H](C)C1	AI
ZINC000071775456	CC(C)C1=CC[C@H](C(C)C)CC1	AI
ZINC000118442468	C1[C@H]2CCCC[C@H]2[C@H]2CCCC[C@@H]12	AI
ZINC000075838792	Cc1ccc(C2CCCCC2)cc1	AI
ZINC000169795559	Cc1ccccc1[C@@H]1CCC[C@H](C)C1	AI
ZINC000057988192	C1=C/CC/C=C\CC/C=C\CC/1	AI
ZINC000146378827	Cc1ccccc1[C@@H]1CCCC[C@@H]1C	AI
ZINC000169827953	CC1=CC[C@H](C[Si](C)(C)C)CC1	AI
ZINC000101002507	CC1=C(C)[C@]23C=CC=C[C@@]12CCCC3	AI
ZINC000075841574	CCc1ccccc1C1CCCCC1	AI
ZINC000002162305	CC(C)[C@@H]1CCC[C@@H](C(C)C)C1	AI
ZINC000002039866	CCCCc1ccc2ccccc2c1	AI
ZINC000002564087	CCCCC(C)(C)CCC	AI
ZINC000019772328	CC[C@H](C)Nc1ccc(C(C)C)cc1	AI
ZINC000049952237	CCCC1=C(C)C(C)=C(C)[C@H]1C	AI
ZINC000002037042	CC[C@H](C)c1cccc2ccccc21	AI
ZINC000001482032	c1ccc2c(c1)sc1ccccc12	AI
ZINC000090629156	Cc1ccc(C2CCC(C)CC2)cc1	AI
ZINC000149079512	Cc1ccc([C@H]2CCC[C@@H](C)C2)cc1	AI
ZINC000071787049	C1CCCCCCCCCC1	AI
ZINC000002173399	Cc1ccc(SCCC(C)C)cc1	AI
ZINC000002173547	CCC/C=C/c1ccnc2ccccc12	AI
ZINC000725245428	CC1(C)CCC=C(c2cccs2)C1	AI
ZINC000001575722	Clc1ccc(Cl)c2ccccc12	AI
ZINC000075840576	Fc1ccc(C2CCCC2)cc1Cl	AI
ZINC000019907300	CC[C@@H](C)Nc1ccccc1C(C)C	AI
ZINC000135936193	Cc1cp(-c2ccccc2)cc1C	AI
ZINC000169827507	CC1(C)CCCC=C1[Si](C)(C)C	AI
ZINC000049952250	C(=C\[C@H]1CC=CCC1)\[C@H]1CC=CCC1	AI
ZINC000169795556	Cc1ccc([C@H]2CCCC[C@H]2C)cc1	AI
ZINC000049952240	CC(C)[C@@H]1CCC[C@H](C(C)C)C1	AI
ZINC000019900896	CC[C@@H](C)Nc1cccc2ccccc21	AI
ZINC000149078916	Cc1ccc([C@@H]2CCC[C@H](C)C2)cc1	AI
ZINC000169827504	C[Si](C)(C)C/C=C/c1ccccc1	AI
ZINC000020431099	Sc1ccc(C2CCCCC2)cc1	AI
ZINC000000480725	c1cc2ccc3ccsc3c2s1	AI
ZINC000005161344	Cc1ccccc1Nc1ccccc1C	AI
ZINC000003075455	c1ccc([C@@H]2C=CCCCCC2)cc1	AI
ZINC000002038950	Clc1cccc2cccc(Cl)c12	AI
ZINC000002173663	Cc1cc(C(C)(C)C)c(C)c(C)c1C	AI
ZINC000039075050	Cc1cc(C)c(-c2ccccc2)s1	AI
ZINC000000984446	Cc1cc(C2=CCCCC2)cs1	AI
ZINC000115207371	CCCC1=C(C)[C@@H](C)C(C)=C1C	AI
ZINC000071785749	CC1=C(C)[C@@]23C=CC=C[C@@]12CCCC3	AI
ZINC000019231861	CC[C@@H](C)Nc1cccc(C(C)C)c1	AI
ZINC000059340499	Cc1cccc([C@H]2CCC[C@@H](C)C2)c1	AI
ZINC000000968249	Clc1ccc(-c2ccccc2)cc1	AI
ZINC000001574341	Cc1cc(C(C)C)cc(C(C)C)c1	AI
ZINC000075841576	CCc1ccc(C2CCCCC2)cc1	AI
ZINC000003107433	CCCCc1cccc(CCCC)c1	AI
ZINC000060290484	CC(C)P(C(C)C)C1CCCC1	AI
ZINC000000968478	Cc1ccc2c(C)ccc(C(C)C)cc1-2	AJ
ZINC000001609641	C(CC1CCCCC1)C1CCCCC1	AJ
ZINC000001615765	CCCCCCC1CCCCC1	AJ
ZINC000001704558	CCC(CC)c1ccc2ccccc2c1	AJ
ZINC000001725969	Cc1cc(C)c(C(C)C)cc1C(C)C	AJ
ZINC000001736680	Cc1cc(C(C)C)c(C)cc1C(C)C	AJ
ZINC000002173027	C(=C/C1CCCCC1)\C1CCCCC1	AJ
ZINC000002392494	CCCC[C@@H](CC)Cc1ccsc1	AJ
ZINC000002559250	CC(C)(C)CC(C)(C)CC(C)(C)C	AJ
ZINC000034291463	CCCC[C@H](CC)Cc1ccsc1	AJ
ZINC000054962163	C1CCCCCCCCCCC1	AJ
ZINC000055168182	CCCC[C@@H]1CCC[C@H]2CCCC[C@H]12	AJ
ZINC000055168187	CCCC[C@@H]1CCC[C@@H]2CCCC[C@H]12	AJ
ZINC000059803904	CC(C)c1cc(Cl)cc(C(C)C)c1	AJ
ZINC000071782804	CC(C)=C1CCC(C(C)(C)C)CC1	AJ
ZINC000071785333	CCC1CCCCCCCCC1	AJ
ZINC000080830797	CCCC[C@@H](CC)Cc1cccs1	AJ
ZINC000080830805	CCCC[C@H](CC)Cc1cccs1	AJ
ZINC000100229368	CCCC[C@@H]1CCC[C@@H]2CCCC[C@@H]12	AJ
ZINC000100229375	CCCC[C@@H]1CCC[C@H]2CCCC[C@@H]12	AJ
ZINC000196171268	C[Si](C)(C)CC=C1CCCCCC1	AJ
ZINC000242728131	CC[C@@H](C)B([C@H](C)CC)[C@H](C)CC	AJ
ZINC000308363856	CCCCCCCCC/C=C/N=[N+]=[N-]	AJ
ZINC000001689500	CCCCCCC(C)CCCCCC	AK
ZINC000001771406	COCCCN[C@H]1CS(=O)(=O)C[C@@H]1O	BA
ZINC000020465678	NC[C@H]1O[C@@H](CO)[C@@H](O)[C@H]1N1CCCCC1	BA
ZINC000001662969	N=C(NCCC[C@H](N)CNCCN)N[N+](=O)[O-]	BA
ZINC000003869837	Nc1ccn([C@H]2C[C@H](O)[C@H](CO)O2)c(=O)n1	BA
ZINC000106263724	O=C1NCCN2CCN(C(CO)CO)C[C@@H]12	BA
ZINC000004017414	NC(=O)C(C(N)=O)[C@@H]1CCS(=O)(=O)C1	BA
ZINC000005282313	N[C@H]1[C@H](CO)O[C@H](CO)[C@H](CO)[C@@H]1O	BA
ZINC000019737066	O=C(O)[C@@H]1CC(=O)N(CCN2CCNCC2)C1	BA
ZINC000005383063	COC(=O)[C@H]1CS(=O)(=O)CN1C(C)=O	BA
ZINC000002371866	O=S(=O)(O)[C@H]1CS(=O)(=O)C[C@@H]1O	BA
ZINC000024868741	N=C(N)N1CCN(CCS(=O)(=O)O)CC1	BA
ZINC000001408272	CCN1C(=O)N(CC)[C@@H]2NS(=O)(=O)N[C@H]21	BA
ZINC000003394332	NC(=O)NCCCC[C@@H](NC(N)=O)C(=O)O	BA
ZINC000013142805	CNC(=O)[C@]12NC=NN=C1N(C)C(=O)N2C	BA
ZINC000000057195	Cc1cn([C@@H]2C[C@@H](O)[C@H](CN)O2)c(=O)[nH]c1=O	BA
ZINC000002457179	O=C(O)C(=O)N1CCN(CCO)CC1	BA
ZINC000017174506	Nc1ccn([C@@H]2O[C@H](CO)[C@@H](O)[C@@H]2F)c(=O)n1	BA
ZINC000004353284	O[C@@H]1COCO[C@@H]1[C@H]1OCOC[C@@H]1O	BA
ZINC000013585233	C[C@H](O)[C@H](O)[C@H]1CNc2nc(N)[nH]c(=O)c2N1	BA
ZINC000257346032	COC[C@@H]1O[C@@H](O)[C@@H](O)[C@H](O)[C@H]1OC	BA
ZINC000034175209	NS(=O)(=O)c1ccccc1S(N)(=O)=O	BA
ZINC000828770943	CN(C)[C@@H]1C[C@H]2C(=O)N[C@@H](CCO)C(=O)N2C1	BA
ZINC000006521407	Cc1cn([C@@H]2O[C@H](CO)[C@@H]3O[C@@H]32)c(=O)[nH]c1=O	BA
ZINC001772700464	NC(=O)NCC(=O)N(CCO)Cc1ncc[nH]1	BA
ZINC000039236627	Cn1c2ncnc(N)c2c(=O)n(C)c1=O	BA
ZINC000033327123	O=c1[nH]cc(S(=O)(=O)N2CCCC2)c(=O)[nH]1	BA
ZINC000071749829	CCN(CCN1CCOCC1)C(=O)C(N)=O	BA
ZINC000003035136	O=C(O)CCN[C@@H]1CS(=O)(=O)C[C@H]1O	BA
ZINC000003683855	O=c1nc(N(CCO)CCO)c(F)c[nH]1	BA
ZINC000004336491	COC(=O)[C@H]1O[C@@H](O)[C@H](O)[C@@H](O)[C@H]1O	BA
ZINC000013531530	CCn1nnc2c1ncn(CC(=O)NC)c2=O	BA
ZINC000039945899	CC1(C)O[C@H]2O[C@H](CO)[C@H](O)[C@H](O)[C@H]2O1	BA
ZINC000012503151	CC(=O)/N=c1\sc(S(N)(=O)=O)nn1C	BA
ZINC000003010507	CC(C)C[C@@H](NC(=O)[C@H](N)CO)C(N)=O	BA
ZINC000058638594	O=C1CCN([C@@H]2C[C@@H](O)[C@@H](CO)O2)C(=O)N1	BA
ZINC000005705938	CC1(C)O[C@H]2O[C@@H]([C@@H](O)CO)[C@H](O)[C@H]2O1	BA
ZINC000004578652	NC(=O)N[C@@H]1O[C@H](CO)[C@H](O)[C@H](O)[C@@H]1O	BA
ZINC000019685371	O=C(CN1CCOCC1)N1CCNCC1	BA
ZINC000023477052	CS(=O)(=O)N1CCN(CCN)CC1	BA
ZINC000426488509	CN(CCO)CC(=O)NCc1nccn1C	BA
ZINC000070961129	Cn1cnnc1CCN1C(=O)NC(=O)C1=O	BA
ZINC000824998425	C[C@H](O)[C@H]1NC(=O)[C@H](Cc2cnc[nH]2)NC1=O	BA
ZINC000034650928	O=S(=O)(N1CCNCC1)N1CCOCC1	BA
ZINC000004009633	O=c1ccc(=O)n([C@H]2CCS(=O)(=O)C2)[nH]1	BA
ZINC000034085615	Nc1ccn([C@@H]2O[C@H](CO)[C@@H](O)[C@H]2N)c(=O)n1	BA
ZINC000002712778	O=C(Cc1cc(=O)[nH]c(=O)[nH]1)NCCCO	BA
ZINC000000485735	Cn1c2ncn(C[C@@H](O)CO)c2c(=O)[nH]c1=O	BA
ZINC000001402857	COC(=O)/C(=C\N(C)C)S(C)(=O)=O	BB
ZINC000952990242	O=C(CN1CCCCCC1)N[C@@H]1CCNC1=O	BB
ZINC000070464648	NC(=O)CN1CCC(N[C@@H]2CCCOC2)CC1	BB
ZINC000198389673	CC[C@H](O)OB(O)c1ccc(C(=O)O)cc1	BB
ZINC000022150181	Nc1cccc(C(=O)N2CCNC(=O)C2)c1	BB
ZINC000003656425	CC(C)(CO)NC(=O)[C@@H]1CCCNC1=O	BB
ZINC000958528376	CC(C)OC[C@H](N)C1(O)CCNCC1	BB
ZINC000004511147	COc1ccc2c(c1)-n1nnnc1-c1nnnn1-2	BB
ZINC000017110028	CCOC(=O)[C@@H](C)Sc1nnc(O)[nH]c1=O	BB
ZINC000013770014	CN1C(=O)N(C)[C@@H]2Nc3nonc3N[C@@H]21	BB
ZINC000392466574	Nc1cc(=NCCCc2nn[nH]n2)[nH]cn1	BB
ZINC000014008082	NC(=O)c1nnn(Cc2ccccn2)c1N	BB
ZINC000082292990	O=C(O)CC[C@@H]1NC(=O)[C@@H]2CCCN2C1=O	BB
ZINC000022457842	COC[C@@]1(O)C2CN3CC1(C)CN(C2)CC3	BB
ZINC000003866515	O=S1(=O)CC[C@H](NC[C@@H]2CCCO2)C1	BB
ZINC000426730459	O=C(NCCn1ccnn1)c1n[nH]c2c1CCC2	BB
ZINC000670421239	CCNC(=O)c1nnn(C)c1C(=O)NCC	BB
ZINC000045093686	CC(C)(C(N)=O)N1C[C@H](C(=O)O)CC1=O	BB
ZINC000098213686	CNC(=O)c1cn(C[C@H]2CCCNC2)nn1	BB
ZINC000001606061	N[C@H](C(=O)O)[C@@H](O)c1ccc2c(c1)OCO2	BB
ZINC000002492234	CN1C(=O)CC[C@]2(CCC(=O)NC2)C1=O	BB
ZINC000100471742	Cc1nc2nc[nH]n2c(=O)c1NS(C)(=O)=O	BB
ZINC000070713755	C[C@@](O)(CN1C(=O)NC(C)(C)C1=O)C(=O)O	BB
ZINC000091997491	O=C1NCCN1CCn1cc(-c2ncc[nH]2)nn1	BB
ZINC000025624765	CCNC(=O)NCCN1CCOCC1	BB
ZINC000004114383	CC1(C)O[C@H]2O[C@@H]3[C@H](O)CO[C@H]3[C@@H]2O1	BB
ZINC000003191707	CC(C)(C)NC[C@@]1(CO)SC(N)=NC1=O	BB
ZINC000006697736	CNS(=O)(=O)c1cc(C(N)=O)ccc1OC	BB
ZINC000037504260	NC(=O)CCNC(=O)c1ccccc1N	BB
ZINC000004760795	CC[C@H](C)[C@H](NC(=O)CNC)C(=O)O	BB
ZINC000091723855	NCCc1n[nH]c([C@@H]2CN3CCC[C@H]3CO2)n1	BB
ZINC000584884686	CC(=O)NCC(=O)N1CCn2nc(C)cc2C1	BB
ZINC000828400420	CS(=O)(=O)C1=CNC(=O)N2CCN=C12	BB
ZINC001772804799	Cn1cncc1C(=O)N(CCO)Cc1ncc[nH]1	BB
ZINC000000517692	O=C(OC[C@H](O)CO)c1ccccc1O	BB
ZINC000065423009	NC(=O)CC[C@H]1CCCN(C(CO)CO)C1	BB
ZINC000261507354	CC(C)(C)OC(=O)N1CC[C@@](N)(C(N)=O)C1	BB
ZINC000033376448	Nc1ncc(Cl)cc1S(N)(=O)=O	BB
ZINC000575611654	CCS(=O)(=O)NC[C@](C)(COC)OC	BB
ZINC000163670182	CC(C)(C)OC(=O)NCCNC[C@H](O)CO	BB
ZINC000020111392	CC(=O)N[C@H]1C2CN3CC1(C)CN(C2)CC3	BB
ZINC000031807103	CN1CCN(c2ccc3nncn3n2)CC1	BB
ZINC000070847213	COCCCS(=O)(=O)NCC(=O)O	BB
ZINC000003865865	O=S1(=O)C[C@@H](O)[C@H](NCc2ccccc2)C1	BB
ZINC000077108180	COCCNC(=O)C(=O)NCC[C@H](O)C1CC1	BB
ZINC000585386136	O=C([C@@H]1CCOC1)N1CC(Cn2ccnn2)C1	BB
ZINC000000384844	O=c1[nH]c2c(c(=O)[nH]1)SC1=NCCCN21	BB
ZINC000071790926	CCN1CCO[C@H](CN2CCNCC2)C1	BB
ZINC000001708198	CSCC[C@H](NC(=O)[C@@H](C)N)C(=O)O	BB
ZINC000007871450	CCC(=O)NCCNC(=O)c1cnccn1	BB
ZINC000122170036	O=C1CC[C@@H]2CNCC[C@@H]2N1CCCO	BB
ZINC000002035644	COP(=O)(CCC(=O)NCO)OC	BB
ZINC000009858863	CN(C)CCNC(=O)C(=O)Nc1ccncc1	BB
ZINC000670433713	NC(=O)CCn1cnc(C(=O)O)c1C(=O)O	BB
ZINC000001583489	NCC(=O)NCC(=O)OCc1ccccc1	BB
ZINC000002748875	COCCNC(=O)CCCC(=O)NCCOC	BB
ZINC001529092639	CCC(=O)N1C[C@@H](Cc2ccncc2)[C@H](O)C1	BC
ZINC000100931775	Cc1c(NC(=O)/C=C\C(=O)O)cnn1C	BC
ZINC000228096447	O=C([C@H]1CCC(=O)NC1)N1C[C@H]2CCC[C@@H]2C1	BC
ZINC000263625335	Cc1cc(S(N)(=O)=O)cc(F)c1F	BC
ZINC000390822095	COC1(OC)CC2(C1)C(=O)N[C@H]2C(C)C	BC
ZINC000001602505	O=C(NN1CCOCC1)c1ccccc1	BC
ZINC000043919268	COC(=O)OC[C@H]1O[C@@H]2OC(C)(C)O[C@@H]2[C@H]1O	BC
ZINC000012323284	Cc1nc2ncc3c(ccn(C)c3=O)n2n1	BC
ZINC000034926965	N=C1NC(=S)N[C@H](c2ccsc2)N1	BC
ZINC000041062938	Nc1nc([C@H]2CC=CC[C@@H]2C(=O)O)n[nH]1	BC
ZINC000036708112	CC(=O)NCCNc1nc(C)cc(N(C)C)n1	BC
ZINC000004413661	COc1ccc2c(c1)c(C=O)cn2CC(N)=O	BC
ZINC000020357599	Nc1ccc(I)nn1	BC
ZINC000042771652	COCCOCCOC[C@H]1CCNC1	BC
ZINC000002836973	O=C(NCCO)c1ccc2c(c1)OCO2	BC
ZINC000102300404	COC(=O)/C=C(\C)N/C(C)=C/C(=O)OC	BC
ZINC000065526944	c1nncn1CCCCCN1CCOCC1	BC
ZINC000006787007	O=S(=O)(c1ccc(O)cc1)N1CCOCC1	BC
ZINC000002598907	O=C(O)c1[nH]cnc1C(=O)Nc1ccncc1	BC
ZINC000040845021	CC(C)(C)OC(=O)N1C[C@@H](O)C[C@H](C(=O)O)C1	BC
ZINC000098013539	COC(=O)N1CC[C@@H](NC(=O)C2CC2)C1	BC
ZINC000077024726	CO[C@H]1NC(=O)N(c2ccccc2)C1=O	BC
ZINC000037988192	Cn1ncc2c1ncnc2NC[C@@H]1CCOC1	BC
ZINC000002583266	CC(C)(C)OC(=O)N[C@@H](C(=O)O)C(C)(C)O	BC
ZINC000230197638	COCC[C@@](C)(O)CNC(=O)c1cnoc1C	BC
ZINC000019537219	OCC12CO[C@@H]3c4ccccc4[C@H](OC1)N32	BC
ZINC000016957897	CC[C@@H](C)NC(=O)C(=O)N[C@@H](C)CC	BC
ZINC000012416623	COc1cc(OC)c2c(c1)C(=O)N(C)C(=O)C2=O	BC
ZINC000034754837	CN(C)CCNC(=O)[C@@H]1Cc2ccccc2CN1	BC
ZINC000685944658	COC(=O)C1(C2(O)CCNCC2)CCC1	BC
ZINC000089374980	CN1CC[C@H](N2CCOC3(CCCC3)C2)C1=O	BC
ZINC000000040052	COc1ccc([C@H]2NC(=O)NC2=O)cc1	BC
ZINC000005283477	CC(=O)N1CCN(c2ccncc2)CC1	BC
ZINC000074187458	Cn1cc(C(=O)O)c(-c2ccnn2C)n1	BC
ZINC000042783361	CN1CCN(CC[C@@H]2CCCNC2)CC1	BC
ZINC000095529057	COc1cccn([C@H](C)C(=O)NC(C)C)c1=O	BC
ZINC000000156072	CN(C)C(=[O+]n1ccccc1=O)N(C)C	BC
ZINC000000234851	NC(=O)N1CCN(C(=O)c2ccco2)CC1	BC
ZINC000113203879	CCCCN1C(=O)CC(=O)NC1=S	BC
ZINC000098213882	COCc1cc(O[C@@H]2CCCNC2)ncn1	BC
ZINC000012357899	Cn1ncc(C(=O)O)c1C(=O)N1CCCC1	BC
ZINC000013536096	Cn1c2ccccc2nc(C(=O)O)c1=O	BC
ZINC000006645435	NCC(=O)NCCc1c[nH]c2ccccc12	BC
ZINC000004690245	O=C(Nc1ccc(O)cc1)[C@H]1CCC(=O)N1	BC
ZINC000019229212	O=C(NCCCN1CCOCC1)c1ccco1	BC
ZINC000004050516	COCCCNC[C@H](O)C(F)(F)F	BC
ZINC000082170024	COc1ccccc1N1CCNC(=O)C1=O	BC
ZINC000005952708	CCOC(=O)C(=O)NCc1ccc(OC)cc1	BC
ZINC000016036251	CN(C)[C@H](CO)[C@H](O)c1ccc(N)cc1	BC
ZINC000019910209	Nc1cc(-c2nc3ncccc3[nH]2)n[nH]c1=O	BC
ZINC000095908667	O=S(=O)(c1ccccc1F)C1CNC1	BC
ZINC000820566840	CC(=O)N1CCO[C@H](CNc2cnsn2)C1	BC
ZINC000012506145	Cc1n[nH]c(N)c1I	BC
ZINC000259143366	CC(C)S(=O)(=O)N[C@H]1CC[C@H](N)C1	BC
ZINC000044198986	CS(=O)(=O)c1ccc(F)cc1CO	BC
ZINC000004545073	CN1C(=S)S[C@H]2CS(=O)(=O)C[C@@H]21	BC
ZINC000082598002	OC1C[C@H]2CC[C@@H](C1)N2c1ncccn1	BC
ZINC000031813694	Cc1cccc(N2Cc3nc(=O)[nH]n3C2=O)c1	BC
ZINC000066329334	O=C(O)CNc1ccc(-n2cnnc2)cc1	BC
ZINC000039630516	Nc1nc(CC(=O)c2ccccc2)n[nH]1	BC
ZINC000002748303	O=C(C1CC1)N1CCN(c2ncccn2)CC1	BC
ZINC000958527943	CCC[C@@H](N)C1(O)C[C@H]2CC[C@@H](C1)S2(=O)=O	BC
ZINC000006697518	COC(=O)CN(C#N)c1nc(C)cc(OC)n1	BC
ZINC000092065592	Cc1n[nH]nc1C(=O)N1CC(C)(C)[C@@](C)(O)C1	BC
ZINC000034927134	COc1ccccc1[C@@H]1CNC[C@H]1CO	BC
ZINC000004218276	O=C(O)Cc1ccc(N2CCCC2=O)cc1	BD
ZINC000008691832	CN(c1ccccc1)c1nccc(=O)[nH]1	BD
ZINC000101367409	O=C(O)[C@@H]1[C@H]2C=C[C@@H]([C@H]3CC[C@@H]32)[C@H]1C(=O)O	BD
ZINC000001388130	O=S(=O)(c1cccs1)c1cnns1	BD
ZINC000426563272	COc1ccc(-c2cnc3nncn3c2)cn1	BD
ZINC000100900279	O=C1CCC[C@@H]2[C@@H]3C[C@@H](CN12)[C@@H]1CCCCN1C3	BD
ZINC000000130672	O=C(O)[C@H]1CCCN1C(=O)OCc1ccccc1	BD
ZINC000001579823	CC(C)(C)OC(=O)N[C@@H](CCCCN)C(=O)O	BD
ZINC000042414788	N[C@H](C(=O)Nc1cc[nH]n1)c1ccccc1	BD
ZINC000094992628	Nc1c(-c2ccc(Cl)cc2)cnn1C=O	BD
ZINC000000075561	Cc1cc(C(=O)O)nn1-c1ccccc1	BD
ZINC000039404089	CO[C@@H](C)CN1C(=O)c2ccccc2C1=O	BD
ZINC000009460667	CC(=O)c1cn(Cc2ccccc2)nn1	BD
ZINC001547201287	CCn1nc2n(c1=O)C(=O)N(c1ccccc1)C2	BD
ZINC000071798512	CC(C)CN1CCN(C(=O)c2ccncc2)CC1	BD
ZINC000095630509	CCn1cc(Cn2nc(C)cc2N)cn1	BD
ZINC000085650751	CCOC(=O)C(=O)c1ccccc1OC(C)=O	BD
ZINC000067805351	OC[C@@]1(Cc2ccc(F)cc2F)CCCNC1	BD
ZINC000002229615	O=C1CSC(=O)N1c1ccc(O)cc1	BD
ZINC000000399456	O=C1CCC(=O)N1CCc1ccccc1	BD
ZINC000034937828	COC(=O)CCNCc1ccc(F)c(F)c1	BD
ZINC000019087998	COc1ccccc1-n1cc([C@@H](C)N)cn1	BD
ZINC000042771798	Fc1ccccc1COC[C@H]1CCNC1	BD
ZINC000100578118	Cc1nn(CC(=O)O)c2c1[C@H]1[C@H](C2)C1(C)C	BD
ZINC000011933614	O=C(NCC1CC1)c1cn(C2CCCCC2)nn1	BD
ZINC000022049801	O=S(=O)(O)Cc1noc2ccccc21	BD
ZINC000035179191	CCOC(=O)c1ccc(OC)c(OC)c1OC	BD
ZINC000072194218	COC(=O)c1cc2c(Cl)ncnn2c1	BD
ZINC000015081987	Clc1cc(-n2cnnn2)ccc1-n1ccnc1	BD
ZINC000095523862	CNCCN(C)C[C@@H]1CCOc2ccccc2C1	BD
ZINC000037662697	CNC1CCN(CCc2ccncc2)CC1	BD
ZINC000012398976	O=C(O)C1=NO[C@H](c2ccc(F)c(F)c2)C1	BD
ZINC000000003788	Cc1cccc(C)c1NC(=O)CN1CCCC1=O	BD
ZINC000001695187	CCOC(=O)C(CC(C)C)C(=O)OCC	BD
ZINC000022455562	CN1CCC(NCCN2CCCCC2)CC1	BD
ZINC000084248945	C[C@@H]1CCN(C(=O)OC(C)(C)C)CC1=O	BD
ZINC000025311447	Cn1cc(NC(=O)Cc2ccccc2F)cn1	BD
ZINC000014248125	Cc1nc(COc2cccc(C(=O)O)c2)no1	BD
ZINC000011754398	O=C([C@@H]1CCCN1)N1CCc2ccccc2C1	BD
ZINC000039020211	COc1ncncc1I	BD
ZINC000019788432	O=C1CNC[C@@H]2c3cc(Cl)ccc3CCN12	BD
ZINC000013143668	Fc1ccc2[nH]c(Cn3cncn3)nc2c1	BD
ZINC000096511536	Cc1nc(CO)nn1-c1cccc(F)c1	BD
ZINC000089201919	CCOC(=O)c1cnc2ccc(OC)cn21	BD
ZINC000072343755	Cc1nc([C@H]2CCCNC2)cc(N(C)C)n1	BD
ZINC000042768815	O=C(OCCC1CCNCC1)C1CCOCC1	BD
ZINC000034451750	O=[S@@](O)c1c(F)c(F)c(F)c(F)c1F	BD
ZINC000001428226	O=C1c2nccnc2C(=O)N1Cc1ccccc1	BD
ZINC000067739841	c1cn(CCCn2ccnc2[C@H]2CCOC2)cn1	BD
ZINC000584885046	Oc1cc(NCC2(CN3CCCC3)CC2)ncn1	BD
ZINC000019235648	Cc1cccc(NC(=O)CN2CCOCC2)c1C	BD
ZINC000019396172	NC[C@@H](CO)Cc1ccccc1OC(F)(F)F	BD
ZINC000004206333	CN(C)C(=O)CSc1ccccc1C(=O)O	BD
ZINC000040497921	C[C@H]1c2cccn2CCN1C(=O)C1CC1	BD
ZINC000000032692	CCn1c(N)c(C(=O)NC)sc1=S	BD
ZINC000007616270	CCc1cc(S(=O)(=O)N(C)C)ccc1OC	BD
ZINC000065407469	CC[C@H](c1nc(C2CC2)n[nH]1)n1cccn1	BD
ZINC000049403146	COc1ncc(C(=O)NCc2ccccc2)cn1	BD
ZINC000085255714	O=C(NC1CNC1)c1ccc(Cl)s1	BD
ZINC000261493910	CCN(CC)C(=O)c1cc(N)cc(O)c1	BD
ZINC000091252263	COC(=O)[C@H]1C[C@H]1NC(=O)OC(C)(C)C	BD
ZINC000143446091	CC(C)(C)OC(=O)[C@H]1CC[C@@H](O)CC1	BD
ZINC000087615941	CC1(C)C[C@H]1Nc1nnccc1C(=O)O	BD
ZINC000036076042	C[C@@H]1CN(C(=O)c2ccccc2F)CCO1	BD
ZINC000004109926	CC(=O)O[C@@H](C(=O)O)c1c(F)cccc1F	BD
ZINC000585146663	CS(=O)(=O)Oc1ccc2c(=O)ccoc2c1	BD
ZINC000031810318	OC1=Nc2n[nH]cc2[C@@H](c2cccnc2)C1	BD
ZINC000049714039	Cc1ncc(CN2CC[C@H](N)[C@H](C)C2)s1	BD
ZINC000163105566	OCc1ccc(Cl)cc1-n1cncn1	BD
ZINC000036575617	CC[C@H](C)[C@H]1NC(=O)c2ccccc2NC1=O	BD
ZINC000020026870	CC(C)N(CCN1CCNCC1)C(C)C	BD
ZINC000670468400	CNC(=O)CCC(C)(C)NC(=O)[C@H]1CC12CC2	BD
ZINC000031829530	Cc1ccc(C(F)(F)C(=O)O)cc1F	BE
ZINC000005555645	C[C@H]1C[C@@H]1C(=O)Nc1ccc2c(c1)OCO2	BE
ZINC000078806004	COC(=O)[C@@H](NC(=O)OC(C)(C)C)C(C)(C)C	BE
ZINC000168546451	CC(=O)CC(=O)c1cncc(Br)c1	BE
ZINC000008828771	Cc1nnc(O)nc1N[C@H](C)c1ccccc1	BE
ZINC000039712943	NC(=O)c1ccc(Cl)c(OC(F)(F)F)c1	BE
ZINC000141955486	CC(=O)COC(C(F)(F)F)C(F)(F)F	BE
ZINC000000035416	Cc1cc(C)[n+]2cc(Br)ccc2n1	BE
ZINC000047836128	CNC(=O)c1cc2cc(Cl)ccc2o1	BE
ZINC000585652735	CN1CC[C@H](Oc2nccc3ccccc32)C1	BE
ZINC000069901993	Cc1cn([C@H](C)c2ccccc2)nc1N	BE
ZINC000059979425	CC(C)(C)OC(=O)N1C[C@@H]2CC[C@H](O)C[C@@H]2C1	BE
ZINC000035633087	CCOC(=O)c1nc(-c2ccncc2)cs1	BE
ZINC000675050480	O=C(O)c1c(F)nc(F)cc1C(F)(F)F	BE
ZINC000000544978	CNc1ncnc2c3cc(F)ccc3[nH]c21	BE
ZINC000095864151	CCOC(=O)c1ccc(C(F)(F)F)[nH]1	BE
ZINC000016578400	Cc1ccccc1CS(=O)(=O)NCC(C)C	BE
ZINC000022166698	O=C(O)C(=O)Cc1ccc(Cl)c(Cl)c1	BE
ZINC000000156673	CCOc1ccc(C(=O)O)cc1OCC	BE
ZINC000061966097	COc1ccc(-c2cc(S)ncn2)cc1	BE
ZINC000004762806	c1ncn(C23CC4CC(CC(C4)C2)C3)n1	BE
ZINC000052514045	CC1(C)C=Cc2cc(CC(=O)O)ccc2O1	BE
ZINC000019872449	C[C@@H](NCc1ccccn1)[C@H](O)c1ccccc1	BE
ZINC000006304487	CC(=O)Nc1nc(-c2ccncc2)cs1	BE
ZINC000000860054	C[C@H](CC(=O)NC[C@H]1CCCO1)c1ccccc1	BE
ZINC000000080446	Cc1cc(I)ccc1N	BE
ZINC000037966686	CSCC[C@H](NCc1cccs1)C(=O)O	BE
ZINC000019687177	COc1ccc(S[C@H](C)C(=O)O)cc1	BE
ZINC000065339204	COc1ccc(F)c(-c2ccc[nH]c2=O)c1	BE
ZINC000236458420	O=C(O)c1ccc(F)cc1OCC1CC1	BE
ZINC000030677813	O=C(O)c1nc2cc(Br)ccc2[nH]1	BE
ZINC000004616647	CN1CCC[C@@H](OC(=O)c2ccc(F)cc2)C1	BE
ZINC000084766864	CC1CC(C(=O)N2CCS[C@H](C)[C@@H]2C)C1	BE
ZINC000019410998	CC(C)[C@@H](Oc1ccc(F)cc1F)C(=O)O	BE
ZINC000095379977	Cc1nnc(NCc2cc(-c3ccco3)on2)o1	BE
ZINC000005520390	Cc1cccc(OCc2nnc(S)n2C)c1C	BE
ZINC000087358361	C[C@H](CCCO)NCc1ccccc1F	BE
ZINC000100067788	OC12C[C@H]3C[C@H](C1)CC(N1CCCC1)(C3)C2	BE
ZINC000000341790	CCC(CC)C(=O)NCc1cccnc1	BE
ZINC000019881616	COCCN[C@@H](C)c1ccc(F)cc1F	BE
ZINC000100067345	O=C1[C@H]2CCC[C@H]1CN(Cc1ccccc1)C2	BE
ZINC000002379023	CCOC(=O)CCC(=O)C1CCCCC1	BE
ZINC000822889646	CCCCn1ncnc1-c1n[nH]c2c1CCCC2	BE
ZINC000067879810	COc1ccc(-n2cccn2)c(-c2ncc[nH]2)c1	BE
ZINC000000611411	S=C(Nc1cccnc1)NC1CCCC1	BE
ZINC000038997202	CC1(C)Nc2cc(Cl)ccc2NC1=O	BE
ZINC000000527974	Cc1ccc(CNC[C@@H]2CCCO2)s1	BE
ZINC000074013487	O=C(O)c1nc(-c2ccccc2F)ns1	BE
ZINC000000153272	COc1ccc(/C=C/C(=O)O)c(Cl)c1OC	BE
ZINC000005081193	CCCSc1nc(O)c([C@H](C)CC)c(=O)[nH]1	BE
ZINC000098095837	Fc1ccc(-c2n[nH]cc2Br)nc1	BE
ZINC000004988776	c1cc(CN2CCCCC2)cc2c1OCO2	BE
ZINC000001999274	Cc1ccccc1NC(=O)[C@@H](C)N1CCCC1	BE
ZINC000057340959	O=C(O)c1ccn(Cc2ccccc2)c1	BE
ZINC000020182741	CC(C)C(=O)N1CCCc2ccc(N)cc21	BE
ZINC000030981390	COc1cccc(CNC(=O)N2CCCC2)c1	BE
ZINC000011917608	Cc1nsc(NC(=O)Cc2ccccc2)n1	BE
ZINC000147752676	COC(=O)Cc1ccc(Br)cc1C	BE
ZINC000011887470	COC(=O)c1csc(-c2cccc(CN)c2)n1	BE
ZINC000014630801	CCCOCCOc1ccc(N)c(C)c1	BE
ZINC000035270476	CC(C)(C)C(=O)Nc1ccc(CO)nc1Cl	BE
ZINC000019844578	C[C@@H]1CCCCN1c1ncccc1C(=O)O	BE
ZINC000000558849	CCc1cc(I)ccc1N	BE
ZINC000001003710	CC(=O)NC(=S)Nc1cc(C)cc(C)c1	BE
ZINC000122442219	c1ccc(CCCCN2C[C@@H]3CCN[C@@H]3C2)cc1	BE
ZINC000041062448	COC(=O)Cc1nc(C(C)(C)C)cs1	BE
ZINC000088190127	Fc1cc(Br)cc2nc[nH]c21	BE
ZINC000100211043	C1=C2CCCN[C@@H]2[C@H]2C[C@H]1[C@H]1CCCCN1C2	BE
ZINC000263588864	CC(C)[C@H](C(=O)Nc1ncc[nH]1)n1cccc1	BE
ZINC000000375622	CN1CCC[C@@H](OC(=O)c2cccc(F)c2)C1	BE
ZINC000005442530	CC(C)C(=O)O[C@@H](C(C)C)C(C)(C)CO	BE
ZINC000025006362	Cc1c([C@@H](C)NC(=O)C2CCCC2)cnn1C	BE
ZINC000261493664	O=C(NCc1ccccc1)c1cc(O)ccc1F	BE
ZINC000019865618	COc1ccc2c(c1)C(=O)CCC(C(=O)O)=C2	BE
ZINC000039099559	CCOc1cc(CCC(C)=O)ccc1O	BE
ZINC000013655225	Cc1oc2ncn(CC(C)C)c(=N)c2c1C	BE
ZINC000072191378	Cc1ccc(F)c(C=O)c1Br	BF
ZINC000076073583	CC[C@H]1CN(Cc2csc(C)n2)CCS1	BF
ZINC000006009002	Cc1ccc(C(C)C)c(O[C@H](C)C(=O)O)c1	BF
ZINC000258828063	Fc1cc(C(F)(F)F)cc2[nH]cnc21	BF
ZINC000020284202	CN(Cc1ccsc1)C(=O)c1ccccc1N	BF
ZINC000040457222	COC(=O)c1csc2cc(C)ccc12	BF
ZINC000013710114	Cc1ccc(C)c(O[C@H](C)C(=O)NC(C)(C)C)c1	BF
ZINC000020268744	Cc1cccc(-c2noc(C3CCNCC3)n2)c1	BF
ZINC000019428445	CCCN[C@H](C)c1ccc(OC)c(F)c1	BF
ZINC000000225980	Cc1cccc(NC(=O)c2ccc(N)cc2)c1	BF
ZINC000079047798	Clc1c2[nH]cnc2ccc1Br	BF
ZINC000037367598	COC(=O)c1ccc(Br)cc1Cl	BF
ZINC000095616419	Oc1cc2cc(C(F)(F)F)ccc2cn1	BF
ZINC000019737054	CCNCc1csc(-c2cccs2)n1	BF
ZINC000022151153	Nc1ncc(Cc2c(F)cccc2F)s1	BF
ZINC000008699723	Brc1cccc2c1CCCN2	BF
ZINC000000560923	CC(C)C(=O)c1cn(CC(=O)O)c2ccccc12	BF
ZINC000005467685	CC[C@@H](C)NC(=O)Nc1ccccc1OC	BF
ZINC000097637965	CCC[C@@H](C)c1nc2cc3[nH]c(=O)[nH]c3cc2[nH]1	BF
ZINC000004384287	Cc1nc(Cc2ccccc2)sc1C(=O)O	BF
ZINC000020458186	Cc1ccc(C)c(CC(=O)NC2CCCC2)c1	BF
ZINC000122663719	COc1cc(-c2ccc(C=O)c(F)c2)ccn1	BF
ZINC000005135399	Cn1c(C(=O)NC2CCCC2)cc2sccc21	BF
ZINC000004027915	COc1ccc2c3c(c(=O)oc2c1C)CCC3	BF
ZINC000004019998	O=C(Cc1ccccc1)N1CCCCCC1	BF
ZINC000096148058	O=C(NCC(F)F)Nc1ccccc1C1CC1	BF
ZINC000051954913	COc1cccc([C@H]2CCNC2(C)C)c1	BF
ZINC000036179796	O=C(O)CCC(=O)c1c(F)cccc1Cl	BF
ZINC000077354469	COCCC[C@@H]1CCCCN1Cc1cccnc1	BF
ZINC000018251019	O=c1[nH]c(=S)[nH]c2sc3c(c21)CCCC3	BF
ZINC000002570854	Cc1ccc(-c2ccccc2-c2nnn[nH]2)cc1	BF
ZINC000012371645	COc1cccc([C@@H]2CCCC[C@@H]2O)c1OC	BF
ZINC000035139500	Cc1cc(NC(=O)c2c[nH]c3ccccc23)no1	BF
ZINC000000480126	CC1CCN(C(=O)c2cccnc2Cl)CC1	BF
ZINC000002508388	CCSC(SCC)c1ccnc(N)n1	BF
ZINC000014631901	Cc1cc(C)c(C)c(OC2CCNCC2)c1	BF
ZINC000074938293	COC(=O)c1ccc(-c2ccccc2)cc1O	BF
ZINC000038529914	CCOc1ccc(C(C)=O)c(F)c1F	BF
ZINC000426490632	CCCn1ncnc1-c1c(F)cccc1OC	BF
ZINC000002206742	CC(C)Cc1ccc([C@@H](C)C2=NCCN2)cc1	BF
ZINC000008034832	Cc1ccc2c(CC(=O)NC3CC3)coc2c1C	BF
ZINC000000343612	O=C(O)[C@@H](c1ccccc1)[C@@H](O)c1ccccc1	BF
ZINC000000396172	CCOc1cccc(Br)c1	BF
ZINC000000167497	Cc1cc(Cl)nc(-c2ccccn2)n1	BF
ZINC000012979432	C[C@@H]1C[C@@H]1C(=O)N(C)Cc1ccccc1Cl	BF
ZINC000000266099	CC(C)COc1ccc(/C=C/C(=O)O)cc1	BF
ZINC000426690380	CN(C)c1ccccc1-c1ccc(CCO)cc1	BF
ZINC000096345919	CCOC(=O)c1c(C)c2ccc(OC)cc2n1C	BF
ZINC000043191284	Cc1ccnc(NC(=O)c2ccccc2Cl)n1	BF
ZINC000025664236	O=Cc1ccccc1OCOc1ccccc1	BF
ZINC000002581191	Brc1ccc(C2OCCCO2)cc1	BF
ZINC000006048912	CC[C@H](Oc1cc(C)cc(C)c1)C(=O)O	BF
ZINC000001907226	CCCNC(=O)c1ccc2[nH]c(C)c(C)c2c1	BF
ZINC000013691652	O=C(O)Cc1cnc(-c2ccccc2F)s1	BF
ZINC000015933759	Cc1cccc(NC(=O)Nc2cnccn2)c1C	BF
ZINC000457622126	CCC1(CNC(=O)[C@]2(C)CCCCO2)CCC1	BF
ZINC000100293455	CCCCCC[C@@H](C)O[S@@](C)(=O)=S	BF
ZINC000066054672	COC(=O)c1cc2ccc(Cl)cc2cn1	BF
ZINC000005686872	CCn1c(=S)[nH]nc1-c1csc(C)c1	BF
ZINC000015442797	Nc1nc2c(cc(Cl)cc2F)s1	BF
ZINC000016604365	CCc1ccc(C(=O)N[C@H](C)[C@H]2CCCO2)cc1	BF
ZINC000032498428	CCN(CC)C(=O)c1ccc(-c2ccncc2)o1	BF
ZINC000143937974	COc1ccc([N+](=O)[O-])c(Cl)c1C	BF
ZINC000071778285	O=C(Nc1ccccc1F)NC1(Cl)CC1	BF
ZINC000012849793	C[C@H](C(=O)Nc1ccc(Cl)cc1)n1cccn1	BF
ZINC000100970683	O=C(O)C12c3ccccc3[C@H]3C1[C@@H]3c1ccccc12	BF
ZINC000020211840	Cc1ccc2nccc(C(=O)N3CC=CC3)c2c1	BF
ZINC000040462546	C[C@@H]1CCCN(C(=O)c2ccc(Cl)o2)C1	BF
ZINC000534658830	CC[C@H](C(=O)NCC1(C(C)C)CC1)n1cccc1	BF
ZINC000002532688	O=Cc1cc(Cl)c(O)c(Br)c1	BF
ZINC000012915306	Cc1ccc(NC(=O)[C@@H](C)n2cccn2)cc1F	BF
ZINC000001021040	O/N=c1/cc(-c2ccccc2)ss1	BF
ZINC000000350856	c1ccc(-c2nnc3n2CCCCC3)cc1	BF
ZINC000000128498	COc1ccc(NC(=O)c2ccccc2)cc1	BF
ZINC000000050110	C[C@H](NC(=O)[C@H]1CC1(C)C)c1ccccc1	BF
ZINC000249233130	C[C@@H]1C[C@H]1C(=O)N(C)[C@H]1CCc2ccccc21	BF
ZINC000038039804	Nc1cc(F)c(N2CCCCC2)c(F)c1	BF
ZINC000068577389	CCCN[C@@H]1C[C@@H](OCC)C12CCCC2	BF
ZINC000095358092	c1csc(CNc2nnc(C3CCC3)o2)c1	BG
ZINC000007610496	Cc1ccc(O)c(NC(=O)OC(C)(C)C)c1	BG
ZINC000002845143	CNCCOc1cccc(Oc2ccccc2)c1	BG
ZINC000031091667	Cc1ccc(NC(=O)C(C)C)c2cccnc12	BG
ZINC000002173024	O=C1OC(c2ccccc2)=NC1=C1CCCCC1	BG
ZINC000263623503	O=Cc1cc(Cl)cc(OC(F)F)c1Cl	BG
ZINC000001865385	COc1ccc(Oc2ccccc2C(=O)O)cc1	BG
ZINC000000145124	CCC(=O)Nc1c(CC)cccc1CC	BG
ZINC000000070797	CCc1ccc(OC(=O)/C=C/c2ccco2)cc1	BG
ZINC000021964465	CCCc1ccc([C@H](C)NC2CC2)cc1	BG
ZINC000001646613	CCCCCCOc1ccc(C(=O)O)cc1	BG
ZINC000670441063	Cc1nc(-c2ccoc2)n(C2CCCCC2)n1	BG
ZINC000072202714	Cc1c(Br)cccc1[C@@H]1CCCN1	BG
ZINC000000282117	CC(C)C(=O)Nc1cccc(C(F)(F)F)c1	BG
ZINC000085657485	C[C@@H](CO)c1ccc(Cl)c(Cl)c1	BG
ZINC000020284160	N[C@H]1C[C@H](c2ccccc2)Oc2ccccc21	BG
ZINC000005226452	CC(=O)NC(C)(C)C12CC3CC(CC(C3)C1)C2	BG
ZINC000001055479	Cc1ccc2c(c1)CCCN2C(=O)c1ccco1	BG
ZINC000000372908	CCn1ccnc1[C@H](O)c1ccc(C(C)C)cc1	BG
ZINC000040449454	COc1ccccc1-c1ccc([C@@H](C)N)s1	BG
ZINC000382772538	CC(C)Oc1cccc2cnc(Cl)nc21	BG
ZINC000011628829	Cc1cc([C@H](CC(=O)O)C2CC2)ccc1F	BG
ZINC000000065313	O=C(Nc1ccccc1)NC1CCCCC1	BG
ZINC000000157338	O=C(O)C=C1c2ccccc2-c2ccccc21	BG
ZINC000071773222	S=c1[nH]c2cc3c4c(cccc4c2[nH]1)CC3	BG
ZINC000000295257	C[C@H]1CC2(CCCC2)[N+]([O-])=Cc2ccccc21	BG
ZINC000067320818	c1csc(-c2ccnc(N3CCCCC3)n2)c1	BG
ZINC000001038887	CN(C)C(c1ccccc1)c1ccccc1	BG
ZINC000000187021	O=C(Nc1ccc(Cl)cc1)N1CC=CCC1	BG
ZINC000006483567	COc1cc(O)cc(/C=C/c2ccc(O)cc2)c1	BG
ZINC000000513006	c1ccc(CCNc2nc3ccccc3[nH]2)cc1	BG
ZINC000035630164	O=C(O)c1cccc(-c2ccc(Cl)cc2)n1	BG
ZINC000000396336	CC[n+]1ccc(/C=C/c2cccs2)cc1	BG
ZINC000002661391	CCCOc1ccc(C(F)(F)F)cc1N	BG
ZINC000000135496	Cc1ccc2c(c1)N(CCO)C(C)(C)C[C@H]2C	BG
ZINC000049820418	O=C(O)CCc1cccc(-c2ccccc2)c1	BG
ZINC000248247655	COc1ccccc1CCN[C@H]1C[C@H]2CC[C@H]1C2	BG
ZINC000001058734	C=Cc1cccc(NC(=O)c2ccco2)c1	BG
ZINC000006714157	Cc1ccc(NC(=O)Nc2cccnc2)c(C)c1	BG
ZINC000002747170	CCCCc1ccc(NC(=O)[C@H]2CCCO2)cc1	BG
ZINC000612775205	C[C@@H]1C[C@@H]1C(=O)N(C)[C@H]1CCCc2ccccc21	BG
ZINC000037755704	FC(F)CNc1ccccc1C(F)(F)F	BG
ZINC000022145926	Cc1ccc(C)c([C@@H](N)c2ccccc2)c1	BG
ZINC000013718190	COCCCNCc1ccc(Cl)c(Cl)c1	BG
ZINC000230098995	O[C@H]1c2ccccc2[C@H]2C[C@H]1c1ccccc12	BG
ZINC000005957338	CN(C)C(=O)c1cccc(Oc2ccccc2)c1	BG
ZINC000005548273	COc1ccccc1C(=O)Nc1cccc(C)c1	BG
ZINC000259479410	CCOC(=O)[C@H](C)[C@H](C)c1ccc(F)cc1	BG
ZINC000244181619	Cc1ccnc(NC(=O)Oc2ccc(F)cc2)c1	BG
ZINC000004820527	CCCc1nc(-c2ccc(Cl)cc2)no1	BG
ZINC000004869126	Cc1ccc(F)c(NC(=O)Cc2cccs2)c1	BG
ZINC000000293103	O=C([C@H]1C[C@@H]1c1ccccc1)N1CCCCCC1	BG
ZINC000095936097	CCOC(=O)c1ccc2sc(Cl)nc2c1	BG
ZINC000096026909	c1ccc2c(c1)CCN1CC[C@H]3CCCC[C@@]231	BG
ZINC000002526739	CC(C)(C)OC(=O)Nc1c(F)cccc1F	BG
ZINC000016946608	COc1ccc(-c2ccc(N)c(F)c2)cc1	BG
ZINC000035017702	CC(=O)CCSc1cc(C)ccc1C	BG
ZINC000101139430	C[C@@H]1C=CC[C@@]23COC[C@]12c1ccccc1CC3	BG
ZINC000084005792	Cc1ccc(-c2ccccc2C(=O)O)s1	BG
ZINC000252694798	CC1=CC[C@H]2CO[C@H](c3ccccc3O)[C@H]1C2	BG
ZINC000065525705	COc1ccc(-c2c[nH]c(C)n2)cc1Cl	BG
ZINC000000294939	CC[n+]1c(C)sc2c1ccc1c2CCCC1	BG
ZINC000019094057	O=C(O)c1ccccc1NCc1ccccc1F	BG
ZINC000075170847	O=C(Nc1cnoc1)c1cccc2ccccc21	BG
ZINC000032903611	O=C(c1ccco1)N1CCC[C@H]1c1ccccc1	BG
ZINC000071774326	Cc1nccn1-c1ccnc2cc(Cl)ccc21	BG
ZINC000002932593	CC(C)(C)NCCOc1ccc(Cl)cc1	BG
ZINC000071603268	NCCc1ccc(/C=C\c2ccccc2)cc1	BG
ZINC000034562944	CC(C)(C)C(=O)c1c[nH]c2ccccc12	BG
ZINC000585654941	C[C@H](Oc1ncccc1Cl)c1cccnc1	BG
ZINC000000338888	CCN(CC)CC(=O)c1csc2ccccc12	BG
ZINC000005927406	S=c1[nH]c2cccnc2n1Cc1ccccc1	BG
ZINC000107200848	CCC(CC)c1ccc(OC)c(C=O)c1	BG
ZINC000000347120	c1ccc(CNc2nc3ccccc3[nH]2)cc1	BG
ZINC000005034209	CC(=O)c1ccc(-c2cccc(F)c2)o1	BG
ZINC000002538766	Nc1ccc(OC2CCCC2)c(Cl)c1	BG
ZINC000000401508	Cc1cc(C)c(NC(=O)NC(C)(C)C)cc1C	BH
ZINC000001704050	Cc1cccc2c(Br)cccc12	BH
ZINC000000316705	CN(C)C(=O)Oc1ccc(Cl)c2ccccc12	BH
ZINC000002577410	FC(F)(F)c1ccc([C@@H]2CCCCN2)cc1	BH
ZINC000034354388	COc1ccc(Sc2ccccc2C=O)cc1	BH
ZINC000000244946	C[C@H](NC(=O)Nc1ccccc1)c1ccccc1	BH
ZINC000000291216	Cc1cc(C)cc(-c2nc3cc(N)ccc3o2)c1	BH
ZINC000616582241	Fc1cc2cc(Cl)nc(Cl)c2cc1F	BH
ZINC000000397252	Cc1ccc(NC(=O)OCc2ccco2)c(C)c1	BH
ZINC000065395791	Cc1nc(-c2cccc3ccccc32)c[nH]1	BH
ZINC000041268451	CCOc1ccc(Cl)cc1Br	BH
ZINC000060293847	Clc1ccc(Oc2ccccc2)cn1	BH
ZINC000019808966	CC[C@H](C)c1ccccc1OCC1CCNCC1	BH
ZINC000000405648	CCC[C@H](C)Oc1nc2ccccc2s1	BH
ZINC000009192481	Clc1ccc2c(c1)ncn2Cc1ccccc1	BH
ZINC000000218510	CCc1ccc(-c2cn3cc(C)ccc3n2)cc1	BH
ZINC000000758067	CO[C@H]1CCCC[C@H]1Nc1ccc2c(c1)CCC2	BH
ZINC000071785969	CC1=CC=C[C@@]23C=C[C@@]12c1ccccc1CC3	BH
ZINC000000162671	Clc1ccccc1-c1c[n+]2ccccc2s1	BH
ZINC000036532982	FC(F)(F)c1ccc(S)c(Cl)c1	BH
ZINC000000874263	COc1ccc(CN[C@H](C)c2ccccc2)cc1	BH
ZINC000020081108	CC(C)(C)c1ccccc1Oc1ncccc1N	BH
ZINC000037215453	CC[C@H](Nc1cccc(OC)c1)C(C)C	BH
ZINC000000127995	Cc1cccc(NC(=O)OCc2ccccc2)c1	BH
ZINC000069943759	Nc1ncc(Cl)cc1-c1ccc(Cl)cc1	BH
ZINC000004998567	CCNCc1ccc(-c2ccc(Cl)cc2)o1	BH
ZINC000000397080	Cc1cccc(NC(=O)N(C(C)C)C(C)C)c1C	BH
ZINC000004336715	C(=C/c1ccccc1)\c1nc2ccccc2o1	BH
ZINC000012404750	CCOc1ccc(Cl)cc1[C@H]1CCCCN1	BH
ZINC000000395039	CCN(CC)C(=O)Nc1cccc2ccccc21	BH
ZINC000006885485	O=C(O)[C@@H](c1ccccc1)c1ccc(Cl)cc1	BH
ZINC000000166753	O=C(Sc1ccccc1)c1ccnc(Cl)c1	BH
ZINC000019907124	CCCCN[C@H](C)c1cccc(Cl)c1	BH
ZINC000000312778	FC(F)(F)c1ccccc1Nc1nccs1	BH
ZINC000004769701	O[C@@H]1CC2(CCCCC2)[C@H]2CCCC[C@H]12	BH
ZINC000009239549	Cc1ccc(Oc2ccccc2N)cc1C	BH
ZINC000001020866	Cc1cccc2cc(-c3ccccc3)cn21	BH
ZINC000004723639	Cc1ccc(C(=S)N2CCCCCC2)cc1	BH
ZINC000019897711	CCC[C@@H](C)NC(=O)c1ccc2ccccc2c1	BH
ZINC000000503941	O=C(CCC1CCCC1)Nc1ccccc1F	BH
ZINC000007586322	Oc1cccc2ccc(/C=C/c3cccnc3)nc12	BH
ZINC000000399257	CC(C)c1ccc(NC(=O)NC2CCCC2)cc1	BH
ZINC000033944889	Clc1ccccc1OCc1ccccc1	BH
ZINC000004234911	Clc1ccccc1[C@@H]1CCCCCN1	BH
ZINC000061757568	CCN(CC)Cc1c(Cl)cccc1Cl	BH
ZINC000090413339	CSc1ccc(Cl)cc1Br	BH
ZINC000002584159	CCCCCOc1ccc(Cl)cc1C(=O)O	BH
ZINC000013130481	Oc1ccccc1-c1cc(-c2ccccc2)no1	BH
ZINC000014629670	Cc1ccc(N)c(OCC2CCCCC2)c1	BH
ZINC000065340811	Oc1ccc(-c2ccccc2Cl)cc1F	BH
ZINC000019964051	COc1cccc(N[C@H](C)CC(C)C)c1	BH
ZINC000102063358	Oc1cc(-c2ccccc2)nn1C1CCCCC1	BH
ZINC000044154546	CCSc1cc(C(F)(F)F)cc(Cl)n1	BH
ZINC000000437069	CC(C)(C)c1cc(Cc2ccccc2)no1	BH
ZINC000001019787	CC(C)(C(=O)c1ccccc1)c1ccccc1	BH
ZINC000037423256	CC(C)(C)NCc1cc(Cl)cc(Cl)c1	BH
ZINC000067982870	c1cc2c(cccc2-c2ccc3c(c2)OCO3)[nH]1	BH
ZINC000091301625	Cc1ccnc2c(Br)ccc(C)c12	BH
ZINC000101037066	c1ccc2c(c1)C[C@@]13CSC[C@]1(CC=CC3)C2	BH
ZINC000067672951	Clc1cccnc1-c1cccc2[nH]ccc21	BH
ZINC000072265619	FC1(F)C[C@H](c2ccccc2)[C@]1(F)Cl	BH
ZINC000000153664	FC(F)(F)Sc1ccc(Cl)cc1	BH
ZINC000006519497	CCc1c(C)[nH]c2ccc(OC)cc2c1=S	BH
ZINC000001836992	CCCCCCC(=O)[C@H]1CCOC(C)(C)C1	BH
ZINC000002571533	O=Cc1ccc(Sc2ccccc2Cl)nc1	BH
ZINC000019808968	CC[C@@H](C)c1ccccc1OC[C@@H]1CCCNC1	BH
ZINC000019951697	Fc1ccc(CNc2ccc(F)cc2F)cc1	BH
ZINC000067794473	Cc1cc(F)c(Cl)cc1Br	BH
ZINC000012375866	O=C(CCNc1ccccc1F)c1ccccc1	BH
ZINC000000401784	CC(C)(C)C(=O)Nc1cc(Cl)cc(Cl)c1	BH
ZINC000022166613	C[C@H](NC1CC1)c1cc(Cl)ccc1Cl	BH
ZINC000014630889	Cc1cc(Oc2ccc3c(c2)CCC3)ccc1N	BH
ZINC000001042104	CC1=Nc2ccc3ccccc3c2C1(C)C	BI
ZINC000063339600	Cc1cc(Br)c(Cl)cc1Cl	BI
ZINC000000382438	CC(C)c1ccc(NC(=O)CC(C)(C)C)cc1	BI
ZINC000000281242	Cc1nc2cc(-c3ccccc3)ccc2s1	BI
ZINC000003470123	Cc1ccc(SCCOc2ccccc2)cc1	BI
ZINC000095738596	CCCOc1ccc(C(F)(F)F)cc1Cl	BI
ZINC000037423816	CC(C)[C@H](C)NCc1cc(Cl)cc(Cl)c1	BI
ZINC000003957226	CCC(=O)NC1CCCCCCCCCCC1	BI
ZINC000014629639	Cc1ccc(Oc2ccc(C(C)C)cc2)c(N)c1	BI
ZINC000003200687	C(=C/c1ccccc1)\Sc1ccccc1	BI
ZINC000004154664	C(=C/c1ccccc1)\c1nc2ccccc2s1	BI
ZINC000005031809	Cc1ccc(C(C)(C)C[C@@H](C)NC2CCCC2)o1	BI
ZINC000002582662	Clc1ccc([C@@H]2CCCCCN2)cc1Cl	BI
ZINC000004240732	c1ccc(CNCc2cccc3ccccc32)cc1	BI
ZINC000263623274	Fc1cc(Cl)c(C(F)F)c(Cl)c1	BI
ZINC000263623221	Fc1cc(Cl)c(Cl)c(OC(F)(F)F)c1	BI
ZINC000035182573	CC[C@@H](C)SCC(=O)c1ccccc1Cl	BI
ZINC000031829092	CC(C)/C=C1/CCCC[C@H]1O[C@@H]1CCCCO1	BI
ZINC000000070390	S=c1sc2c(s1)SCCCS2	BI
ZINC000035731087	CC(C)(C)c1ccc2nccc(Cl)c2c1	BI
ZINC000001017359	c1cc2c(-c3ccccc3)cc3cccc1n32	BI
ZINC000001559243	Cc1ccc(C(C)(C)C)cc1Br	BI
ZINC000004100364	c1ccc(C(c2ccccc2)c2cccnc2)cc1	BI
ZINC000238467689	C[C@H]1CCCc2c3cc(Cl)ccc3[nH]c21	BI
ZINC000004242210	CC(C)(C)c1ccc([C@H](O)c2ccccc2)cc1	BI
ZINC001506424653	CO[C@H](C)c1ccc(-c2ccc(C)nc2C)cc1	BI
ZINC000004253304	CC(=O)c1ccc(Oc2ccc(Cl)cc2)cc1	BI
ZINC000060273716	Cc1cc(OCc2ccccc2)ccc1Cl	BI
ZINC000000391033	CCO[C@@H](C)n1c2ccccc2c2ccccc21	BI
ZINC000019877526	Cc1ccc(NCc2ccccc2F)c(C)c1	BI
ZINC000002880399	CC(C)SCCCOc1ccccc1Cl	BI
ZINC000020306214	CC(C)[C@@H](C)NCc1cccc(Cl)c1Cl	BI
ZINC000019879654	Cc1ccc([C@H](C)Nc2ccccc2)s1	BI
ZINC000005591089	CCCC[C@H](CC)C(=O)N(CC)c1ccccc1	BI
ZINC000261493528	CC(C)(C)[Si](C)(C)n1ccc2ccc(O)cc21	BI
ZINC000006741353	CC[C@@H](C)N(C(=O)Nc1ccccc1)[C@H](C)CC	BI
ZINC000000397346	COC(=O)Nc1c(C(C)C)cccc1C(C)C	BI
ZINC000065337152	Brc1ccc(C2=CCCC2)cc1	BI
ZINC000000347927	ClC1(Cl)[C@H]2CC3=CC=CC=C(C3)C[C@@H]21	BI
ZINC000001384327	COc1ccccc1C/C=C/c1cccs1	BI
ZINC000000311741	O=C(CCC1CCCCC1)Nc1cccc(F)c1	BI
ZINC000035286385	CC(C)[C@H](C)N[C@H](C)c1ccc(Cl)s1	BI
ZINC000021987996	Clc1cc(-c2ccccc2)cc(Cl)n1	BI
ZINC000063339647	Cc1c(Cl)ccc(Br)c1Cl	BI
ZINC000002517470	Cc1cccc(CCC(=O)C2CCCCC2)c1C	BI
ZINC001239718035	COc1ccc(F)cc1-c1cccc(C(C)C)n1	BI
ZINC000002516325	O=C(CCc1ccccc1)c1cccc(Cl)c1	BI
ZINC000148588735	Cc1ccc2ccc(C)c(Br)c2c1	BI
ZINC000062533397	Cc1cc2nc(-c3ccccc3F)oc2cc1C	BI
ZINC000261494535	CC(C)Oc1ccc(Cl)c(Cl)c1Cl	BI
ZINC000004657431	Clc1ccc(CNC2CCCC2)c(Cl)c1	BI
ZINC000005465279	CCCCCc1ccc(NC(=O)C(C)(C)C)cc1	BI
ZINC000090557563	FC(F)c1ccccc1OCc1ccccc1	BI
ZINC000005922055	CC[C@@H](C)C(=O)Oc1cc(C)ccc1C(C)C	BI
ZINC000012956304	Brc1ccc(Nc2ccccc2)cc1	BI
ZINC000003735034	c1ccc2cc([C@H]3CCCCCN3)ccc2c1	BI
ZINC000019920296	Fc1cccc(CNc2cccc(Cl)c2)c1	BI
ZINC000071606568	CC1=Cc2c(cccc2-c2ccccc2)C1	BI
ZINC000004690968	CCCCCC[C@H](C)NC(=O)c1ccccc1C	BI
ZINC000037400362	Fc1cccc(Cl)c1-c1nc2ccccc2[nH]1	BI
ZINC000033427524	Cc1cc(C)c(-c2cccc(C=O)c2)c(C)c1	BI
ZINC000001690335	CCCC[C@H](CC)CC[C@@H](O)CC(C)C	BI
ZINC000000164534	FC(F)(F)c1ccc(Cl)c(Cl)c1	BI
ZINC000001556589	CCCCC[C@H](C)[C@H](C)c1cc(O)cc(O)c1	BI
ZINC000002516439	Cc1ccc(CCC(=O)C2CCCCC2)cc1	BI
ZINC000220366073	CCCC[C@@H](CC)COCC(CC)CC	BJ
ZINC000002077585	Cc1ccc(/C=C/C=C/c2ccccc2)cc1	BJ
ZINC000071782801	Fc1ccc2c(c1)-c1cccc3cccc-2c13	BJ
ZINC000001517910	Fc1cc(Cl)cc2cc(-c3ccccc3)[nH]c21	BJ
ZINC000001225154	CC[C@@](C)(c1c[nH]c2ccccc21)c1ccccc1	BJ
ZINC000001706223	c1ccc(-n2c3ccccc3c3ccccc32)cc1	BJ
ZINC000820538804	CC(C)=CC/C=C(\C)[C@H]1CC(C)(C)CO[C@@H]1C	BJ
ZINC000006504813	Cc1ccccc1S/C=C/c1ccccc1	BJ
ZINC000669380854	Cc1ccc(-c2ccc(C)c(F)c2)c(Cl)c1	BJ
ZINC000082049627	Clc1cccc2ccc(-c3ccccc3)nc12	BJ
ZINC000000394622	Cc1c(Cl)c(Cl)c(C)c(Cl)c1Cl	BJ
ZINC000001017377	c1c2cccc3ccccc(c1-c1ccccc1)n23	BJ
ZINC000068564262	C[C@@H](c1ccccc1)[C@H](C)c1ccccc1	BJ
ZINC000169996904	CC(C)[Si](C(C)C)(C(C)C)n1ccc(F)c1	BJ
ZINC000002295667	C[C@@]1(c2ccccc2)C[C@]1(Cl)c1cccs1	BJ
ZINC000261494375	CC(C)COc1ccc2cc(Cl)ccc2c1	BJ
ZINC000001041801	c1c2ccccc2[nH]c1-c1ccc2ccccc2c1	BJ
ZINC000002010357	Clc1cccc(Cl)c1-c1ccccc1	BJ
ZINC000002243597	FC(F)(F)c1cc(Cl)c(Cl)c(Cl)c1	BJ
ZINC000000443873	CCC[C@@H](C)C(=O)Nc1ccc([C@@H](C)CC)cc1	BJ
ZINC000085483702	Cc1ccc(-c2ccc(C)c(Cl)c2)cc1	BJ
ZINC000071785246	C1C[C@@H]2CC[C@@H]3CCC[C@H]4CC[C@H](C1)C2=C34	BJ
ZINC000059313547	CP(CP(C)C(C)(C)C)C(C)(C)C	BJ
ZINC000095830625	Cc1cc(C)cc(-c2ccc3ccccc3n2)c1	BJ
ZINC000000480896	Cc1sc2c(c1C)-c1c(C)c(C)sc1C2	BJ
ZINC000000480681	Clc1cscc1-c1cscc1Cl	BJ
ZINC000002046406	CCCC[C@@H](CC)CCC(=O)CC(C)C	BJ
ZINC000098074341	CC(C)(C)P(C1=CCC=C1)C(C)(C)C	BJ
ZINC000001672039	Clc1ccc(SC2CCCCC2)cc1	BJ
ZINC000049942688	CCc1ccc(C23CC4CC(CC(C4)C2)C3)cc1	BJ
ZINC000014629658	Cc1ccc(Oc2ccc3ccccc3c2)c(N)c1	BJ
ZINC000000164156	Cc1ccc(/C=C/c2c(F)cccc2Cl)cc1	BJ
ZINC000071787043	C1=C[C@H]([C@H]2C=Cc3ccccc32)c2ccccc21	BJ
ZINC000004659017	CCCCCSc1ccc(C(=O)CC)cc1	BJ
ZINC000038879964	Nc1c(C2CCCC2)cccc1C1CCCC1	BJ
ZINC000261493428	CCCCOc1ccc2cc(Cl)ccc2c1	BJ
ZINC000002514214	CCC(C)(C)C(=O)c1cc(Cl)ccc1Cl	BJ
ZINC000002077581	Cc1cccc(/C=C/C=C/c2ccccc2)c1	BJ
ZINC000001848274	Cc1ccc(Nc2ccc3ccccc3c2)cc1	BJ
ZINC000071790042	CCCCCC[C@](F)(Cl)C(F)(F)Cl	BJ
ZINC000041279559	CC(C)c1ccc(-c2csc(Cl)n2)cc1	BJ
ZINC000002161276	CC(=O)[C@@]1(C)CC2=C(CCCC2(C)C)C[C@@H]1C	BJ
ZINC000013124267	Cc1cc(/C=C\c2ccccc2)nc2ccccc12	BJ
ZINC000019920370	C[C@H](Nc1cccc(Cl)c1)c1cccs1	BJ
ZINC000169827603	C[Si](C)(C)C1=CCCC[C@@H]1c1ccccc1	BJ
ZINC000004576725	CC[C@@](C)(OCc1ccccc1)c1ccccc1	BJ
ZINC000067734392	C/C(=C\C=C\c1ccccc1)c1ccccc1	BJ
ZINC000001718758	c1ccc2c(c1)cccc2C1CCCCC1	BJ
ZINC000038069228	Nc1ccccc1-c1ccc(-c2ccccc2)cc1	BJ
ZINC000669380415	Cc1sccc1-c1ccc(Cl)cc1F	BJ
ZINC000002173197	c1occ(-c2ccccc2)c1-c1ccccc1	BJ
ZINC000006116041	Clc1ccc(Oc2ccccc2)cc1Cl	BJ
ZINC000002009471	Clc1ccc(-c2ccccc2Cl)cc1	BJ
ZINC000000094178	Cc1cccn2cc(-c3ccc(Cl)cc3)cc12	BJ
ZINC000675076869	C[C@@H]1CC[C@H](C)c2[nH]c3ccc(Cl)cc3c21	BJ
ZINC000063363114	CCCCC[C@@H]1CC=C(Br)CC1	BJ
ZINC000004419594	Cc1sc(C)c2c1[C@H]1C[C@H](C)CC[C@@H]1C2(C)C	BK
ZINC000057990131	c1ccc([C@H]2CCC[C@H](C3CCCCC3)C2)cc1	BK
ZINC000039392021	c1ccc(Nc2ccc(-c3ccccc3)cc2)cc1	BK
ZINC000001665675	Clc1ccc(/C=C/c2ccc(Cl)cc2)cc1	BK
ZINC000005509933	CCCC/C=C/CCCCCCCCCCO	BK
ZINC000091252527	CCCCCCP(C(C)(C)C)C(C)(C)C	BK
ZINC000057990129	c1ccc([C@@H]2CCC[C@H](C3CCCCC3)C2)cc1	BK
ZINC000071786506	CC(C)(C)C1CCC(c2ccccc2)CC1	BK
ZINC000071786516	CC(C)CCC[C@@H](C)[C@H]1CC[C@H]2C=CCC[C@]12C	BK
ZINC000013550160	CCCC/C=C\CCCCCCCCCCO	BK
ZINC000001237669	CC(C)c1cc(C(C)C)c(N(C)C)c(C(C)C)c1	BK
ZINC000003132413	Cc1ccc2ccccc2c1C1=CCCCC1	BK
ZINC000031703595	CCCC[C@@H](CC)COC[C@@H](CC)CCCC	BK
ZINC000000180612	c1ccc2c(c1)ccc1c2Sc2ccccc2N1	BK
ZINC000002037244	CC[C@H](C)CCCCCCCCCCC(=O)O	BK
ZINC000002571326	CC1=CCCC(C)=CCCC(C)=CCC1	BK
ZINC000169828820	CC1=CCC[C@@H](C)/C1=C/C1([Si](C)(C)C)CC1	BK
ZINC000169817787	CC[Si](CC)(CC)[Si](CC)(CC)CC	BK
ZINC000101036861	C1=C\CC/C=C\[C@H]([C@H]2/C=C\C=C/CC/C=C\2)\C=C/1	BK
ZINC000248221896	C/C=C/[C@H]1CC[C@H]([C@H]2CC[C@H](CCC)CC2)CC1	BK
ZINC000060290815	CC(C)(C)CP(C(C)(C)C)C(C)(C)C	BK
ZINC000001693796	c1ccc(Oc2ccc(-c3ccccc3)cc2)cc1	BK
ZINC000002572221	CCCCCC(CCCCC)c1cccc(O)c1	BK
ZINC000261494414	CC[C@H]1CC[C@H](c2ccc(Cl)cc2)CC1	BK
ZINC000002584480	CC(C)c1ccc(-c2ccc(C(C)C)cc2)cc1	BK
ZINC000071766910	CC=C(CCCCCC)CCCCCC	BK
ZINC000101036866	C1=C\CC/C=C\[C@H]([C@@H]2/C=C\C=C/CC/C=C\2)\C=C/1	BK
ZINC000071785890	C1=C[C@H]([C@H]2C=CCCCCC2)CCCCC1	BK
ZINC000071774369	Cc1ccc(C)c(Sc2cc(C)ccc2C)c1	BK
ZINC000002567291	CC(C)c1ccc2ccc(C(C)C)cc2c1	BK
ZINC000059588412	CC(C)=CCC/C(C)=C1/CC=C(C)CC1	BK
ZINC000008383826	Cc1ccc(/C=C\c2ccc3ccccc3c2)cc1	BK
ZINC000169828823	CC1=CCC[C@H](C)/C1=C/C1([Si](C)(C)C)CC1	BK
ZINC000057990135	c1ccc([C@@H]2CCC[C@@H](C3CCCCC3)C2)cc1	BK
ZINC000005515103	CCCC[C@H](CC)COC[C@@H](CC)CCCC	BK
ZINC000072481851	CC1=C(c2ccccc2)C(c2ccccc2)=C(C)C1	BK
ZINC000254379711	C1=CCCC=C[C@H]([C@H]2C=CC=CCCC=C2)C=C1	BK
ZINC000002579251	CCCCCC(c1ccccc1)c1ccccc1	BK
ZINC000030726967	C/C1=C\CC/C(C)=C/CC(C)(C)/C=C/C1	BK
ZINC000146362658	CCCCCCc1cc2sccc2s1	BK
ZINC000001693911	c1ccc(N(c2ccccc2)c2ccccc2)cc1	BK
ZINC000057988199	C1=C\CCCCCC/C=C\CCCCCC/1	BK
ZINC000017118128	Cc1sc(C)c2c1[C@@H]1C[C@@H](C)CC[C@@H]1C2(C)C	BK
ZINC000071787026	CCC(CC)=C(c1ccccc1)c1ccccc1	BK
ZINC000001716549	COC/C=C(\C)CC/C=C(\C)CCC=C(C)C	BK
ZINC000071773135	CCCCCCC(O)(CCC)CCCCCC	BK
ZINC000001867000	c1ccc(-c2ccccc2-c2ccccc2)cc1	BK
ZINC000021999919	CC(=O)Nc1ccn([C@@H]2O[C@H](CO)[C@H](O)[C@H]2O)c(=O)n1	CA
ZINC000000099735	Cc1cn2c(nc3c2c(=O)n(C)c(=O)n3C)n1CCO	CA
ZINC000218966381	CN1CCN(CCC(=O)N[C@@H]2CCOC[C@H]2O)CC1	CA
ZINC000001510797	Cc1cn([C@@H]2C[C@H](O)[C@H](CO)O2)c(=O)n(C)c1=O	CA
ZINC000087515509	C[C@@H](CN1CC(=O)NC(=O)C1)N1CC(=O)NC(=O)C1	CA
ZINC000216202980	CCCCNC(=O)[C@H](O)[C@H](O)[C@@H](O)[C@H](O)CO	CA
ZINC000101360406	CCN1C(=O)[C@@H]2NN=C(C(=O)c3cnccn3)[C@@H]2C1=O	CA
ZINC000035024885	CO[C@@H]1[C@H](O)[C@H](CO)O[C@@H]1n1ccc(=O)[nH]c1=O	CA
ZINC000000351103	Cn1c2nc3n(c2c(=O)n(C)c1=O)C[C@@H](CO)O3	CA
ZINC000003816981	C[C@@]1(O)[C@H](O)[C@@H](CO)O[C@H]1n1ccc(N)nc1=O	CA
ZINC000003814314	OC[C@H]1O[C@@H](n2cnc3cncnc32)[C@H](O)[C@@H]1O	CA
ZINC000000057147	Cn1c2ncn(C[C@@H](O)CO)c2c(=O)n(C)c1=O	CA
ZINC000096162608	CN1C[C@H]2CNC[C@@]2(C(=O)NCCCn2ccnn2)C1	CA
ZINC000028568062	O=Cc1ccc(O[C@@H]2O[C@H](CO)[C@@H](O)[C@@H](O)[C@H]2O)cc1	CA
ZINC000253495854	CN(C)S(=O)(=O)N1CC[C@@]2(O)CCNC[C@@H]2C1	CA
ZINC000031749199	CC1(C)O[C@@H]2[C@H](O1)[C@H](CO)O[C@H]2n1cnc(N)nc1=O	CA
ZINC000091690977	NC(=O)C1(C(=O)N2CC[C@@]3(O)CCNC[C@H]3C2)CC1	CA
ZINC000299872879	Nc1cn([C@@H]2O[C@H](CO)[C@H](O)[C@@H](O)[C@H]2O)c(O)nc1=O	CA
ZINC000071775854	COCc1nnc(C(=O)N2CCN(C)[C@H](CO)C2)o1	CA
ZINC000097638087	CCOCCN1CCN(C(=O)Cc2nnn[nH]2)C[C@H](O)C1	CA
ZINC000247825485	CO[C@@H]1[C@H](O)[C@H](CO)O[C@H]1n1cnc2c1ncnc2N	CA
ZINC000004277215	O=C(O)/C=C/c1cn([C@@H]2OC[C@@H](CO)[C@H]2O)c(=O)[nH]c1=O	CA
ZINC000390830489	CN(C)C(=O)N1CCC(CNC(=O)C(N)=O)CC1	CA
ZINC000077287590	O=c1[nH]cc(CCNC[C@@]2(O)CCNC2)c(=O)[nH]1	CA
ZINC000004825391	O=C(O)CN(CC(=O)O)C[C@H](O)[C@H](O)[C@H](O)[C@H](O)CO	CA
ZINC000170624174	CNc1nc2c(c(=O)[nH]c(=O)n2C)n1C[C@H](C)O	CA
ZINC000004911647	C[C@@H](O)Cn1c(NCCCO)nc2c1c(=O)[nH]c(=O)n2C	CA
ZINC000000351101	Cn1c2nc3n(c2c(=O)n(C)c1=O)C[C@H](CO)O3	CA
ZINC000006119050	NNc1ccn([C@@H]2O[C@H](CO)[C@@H](O)[C@H]2O)c(=O)n1	CA
ZINC000023115380	Cn1c2ncn(CC(=O)NCCO)c2c(=O)[nH]c1=O	CA
ZINC000085994845	O=C(CO)[C@@H](O)[C@H](O)[C@H](O)COP(=O)(O)O	CA
ZINC000004521704	C[C@H](O[C@@H]1[C@@H](N)[C@@H](O)O[C@H](CO)[C@H]1O)C(=O)O	CA
ZINC000038647789	O=C[C@H](O)[C@@H](OCc1ccccc1)[C@H](O)[C@H](O)CO	CA
ZINC000169619879	OC[C@@H]1O[C@@H](N2CCc3ccccc32)[C@@H](O)[C@@H](O)[C@@H]1O	CA
ZINC000022172319	Nc1c2ncn([C@@H]3O[C@H](CO)[C@H](O)[C@@H]3O)c2nc[n+]1[O-]	CA
ZINC000710563354	CN(C)CC1(O)CCN(C(=O)[C@@H](N)CC(=O)O)CC1	CA
ZINC000033327131	CCN1CCN(S(=O)(=O)c2cnc(O)[nH]c2=O)CC1	CA
ZINC000222396804	Nc1nnc(CCNC(=O)CN2C(=O)CNC2=O)s1	CA
ZINC000071775849	C[C@@H]1CNC(=O)CCN1C(=O)CN1CCNCC1	CA
ZINC000426383076	NC(=O)CNC(=O)Cn1ccc([C@@H]2CCCNC2)n1	CA
ZINC000014825990	CO[C@@H]1[C@H](O)[C@@H](CO)O[C@@H]1n1ccc(=O)[nH]c1=O	CA
ZINC000524734683	COC(=O)c1cn(NC(=O)C(N)=O)cc2c(O)nnc1-2	CA
ZINC000101360404	CCN1C(=O)[C@H]2C(C(=O)c3cnccn3)=NN[C@@H]2C1=O	CA
ZINC000219082604	Nc1nnnn1CC(=O)N[C@@H]1CCOC[C@H]1OCCO	CA
ZINC000003832269	Nc1ncnc2c1ccn2[C@@H]1O[C@H](CO)[C@@H](O)[C@H]1O	CA
ZINC000002292959	C[C@H](NC(=O)NCCNC(=O)N[C@@H](C)C(=O)O)C(=O)O	CA
ZINC000004533060	O=C(NCc1ccccc1)[C@H](O)[C@H](O)[C@H](O)[C@H](O)CO	CA
ZINC000013533911	CNC(=O)CN1CCN(c2ncnc3c2nnn3C)CC1	CA
ZINC000004992604	CC[C@@H](C)[C@H](NC(=O)[C@@H](C)NC(=O)CN)C(N)=O	CA
ZINC000018193375	Nc1nccc2c1ncn2[C@@H]1O[C@H](CO)[C@@H](O)[C@H]1O	CA
ZINC000000901374	Cn1cnc2c(ncn2[C@H]2O[C@@H](CO)[C@H](O)[C@@H]2O)c1=N	CA
ZINC000004015531	O=c1[nH]cnc2c1ncn2[C@@H]1O[C@@H](CO)[C@@H](O)[C@H]1O	CA
ZINC000022010060	O=c1[nH]c(=O)n([C@@H]2O[C@H](CO)[C@H](O)[C@H]2O)cc1F	CA
ZINC000005163035	Nc1ncnc2c1ncn2[C@@H]1O[C@H](CO)[C@@H](F)[C@H]1O	CA
ZINC000426434588	Cc1nccn1CC(=O)N1C[C@@H]2CN(C)C[C@]2(C(=O)O)C1	CB
ZINC000005822533	Nc1nc(SCCSc2n[nH]c(N)n2)n[nH]1	CB
ZINC000220482697	COCCn1cnnc1CN(C)C(=O)c1c[nH]c(=O)[nH]1	CB
ZINC001772703913	Cc1cc(C(=O)N2C[C@H]3[C@H](C2)C3(CO)CO)nn1C	CB
ZINC000039346636	CC(=O)N[C@H](C(=O)c1ccccc1)[C@H](O)C(=O)O	CB
ZINC000000062908	Cc1[nH]c(=O)[nH]c(=O)c1S(=O)(=O)NCc1ccccn1	CB
ZINC000004828804	CCOC(=O)CCN(CCC(=O)OCC)C[C@H](O)CO	CB
ZINC000240824903	C[C@H](CN1CCCC1)C(=O)NCc1noc(C(N)=O)n1	CB
ZINC000828747067	CN1CCN(C(=O)CCCN2CCOCC2)C[C@@H]1CCO	CB
ZINC000002524688	CS(=O)(=O)N[C@H]1CCCC[C@@H]1NS(C)(=O)=O	CB
ZINC000584896682	CN1CCN(C(=O)CCCN2CCCC2=O)C[C@H]1CCO	CB
ZINC000065435741	O=C(O)[C@@H]1CC(=O)N(CCC(=O)N2CCCC2)C1	CB
ZINC000584885815	CCCOC[C@H]1CCN(C(=O)Cn2[nH]nnc2=N)C1	CB
ZINC000238814166	CC(=O)NCC(=O)NCc1nc(-c2cccnc2O)no1	CB
ZINC000097732675	Cc1cc2nc(C(=O)NCc3nnn[nH]3)cc(C)n2n1	CB
ZINC000002340561	CCCCNC(=O)Cn1cnc2c1c(=O)n(C)c(=O)n2C	CB
ZINC001772706492	OC[C@@H](O)C1CCN(CC2COCCOC2)CC1	CB
ZINC000006492358	Nc1nc(SCC(=O)NC[C@H]2CCCO2)n[nH]1	CB
ZINC000584899444	O=C(NCCCN1CCC[C@H](CO)C1)c1cnc(O)[nH]1	CB
ZINC000225802454	O=C(NCc1nc(-c2cc[nH]c(=O)c2)no1)c1ncn[nH]1	CB
ZINC001775979739	NS(=O)(=O)C1CCN(CC[C@H]2COCCO2)CC1	CB
ZINC000011990979	Cc1n[nH]c(=O)nc1N1CCC2(CC1)OCCO2	CB
ZINC000072171100	Cc1cc(C)n(CC(=O)N[C@H]2CC[C@H]2N)c(=O)n1	CB
ZINC000077108183	O=C(NCC[C@H](O)C1CC1)C(=O)Nc1ccon1	CB
ZINC000035062835	CN1CCN(S(=O)(=O)c2ccc(NN)cc2)CC1	CB
ZINC000426434482	Cc1nc(CNC(=O)[C@@H]2CC(=O)N(C)C2(C)C)n[nH]1	CB
ZINC000002379749	Cn1c(=O)c(Br)c(C(=O)O)n(C)c1=O	CB
ZINC000065396873	O=C1NCCN2CCN(c3ccc(Cl)nn3)C[C@@H]12	CB
ZINC001800407951	O=C(CC[C@@H]1NC(=O)NC1=O)N1C[C@@H]2C[C@@H](O)C[C@@H]2C1	CB
ZINC001704340005	CN(CC(=O)N[C@@H]1COC[C@H]1Cc1ccncc1)C(N)=O	CB
ZINC000004746093	CCCS(=O)(=O)N1CCN(S(=O)(=O)CC)CC1	CB
ZINC000219251974	Nc1nc(CCNC(=O)[C@H]2CCC[C@@H](O)C2)n[nH]1	CB
ZINC000012397865	Cn1cc(S(=O)(=O)n2ccc(C(=O)O)n2)cn1	CB
ZINC001772819953	CO[C@H]1C[C@@H](C(=O)N2C[C@@H]3[C@@H](C2)C3(CO)CO)CC[C@H]1O	CB
ZINC000257280000	CS(=O)(=O)NCC(=O)N1CCC[C@@H](c2ccncn2)C1	CB
ZINC000082096824	O=C1NC(=O)[C@H](Cc2nc(-c3cccnn3)no2)N1	CB
ZINC000534593375	CN1CCN(CC2(CNC(=O)[C@@H]3C=CCN3)CC2)CC1	CB
ZINC000524733042	COC(=O)c1cn(NCCO)cc2c(O)nnc1-2	CB
ZINC000219627823	CCCCN1CCN(C(CO)CO)C[C@H](C(=O)O)C1	CB
ZINC000010386903	CCn1c(=O)c2c(nc3n2CC(C)=NN3)n(C)c1=O	CB
ZINC000828301426	O=C1NC2(CCOCC2)C(=O)N2CCc3nc[nH]c3[C@@H]12	CB
ZINC000426428181	CCc1nc(C)c(CC(=O)NCC(=O)O)c(O)n1	CB
ZINC000006760675	O=C([C@@H]1CSCN1C(=O)[C@@H]1CCC(=O)N1)N1CCCC1	CB
ZINC000019677377	O=C(C1CC1)N1CCN(C(=O)[C@@H]2CCCN2)CC1	CB
ZINC000218691958	O=C(O)C[C@@H]1COCCN1C(=O)Cn1ccnc1	CB
ZINC000828778276	CC(C)Cc1nc([C@@H]2C[C@@H](O)CN2)n(CCO)n1	CB
ZINC000049201352	Cc1ccc(CNC(=O)CC[C@H]2NC(=O)NC2=O)cn1	CB
ZINC000023105376	O=C(NCCN1CCOCC1)C(=O)Nc1ccon1	CB
ZINC000534658865	N[C@@H]1[C@@H]2CC[C@H]1CN(C(=O)[C@@H]1CCC(=O)NC(=O)N1)C2	CB
ZINC000072144472	O=C1CCCN1[C@@H]1CCCN(Cc2c[nH]c(=O)[nH]c2=O)C1	CB
ZINC000225321895	CN1CCN(Cc2cccc(C(=O)O)n2)C[C@H]1CO	CB
ZINC000584887476	CN(C)c1cc(NC2CCN(CC(N)=O)CC2)ncn1	CB
ZINC000077472269	O[C@@]1(CNCc2ccc3c(c2)OCO3)CNCCOC1	CB
ZINC000426652843	CC(=O)NCCN=c1cc([C@@H]2CCOC2)nc(N)[nH]1	CB
ZINC001506426323	CCN(CC(=O)N1C[C@@H](C)O[C@@H](C)C1)[C@H]1COC[C@@H]1O	CB
ZINC000584892762	Cc1nc(N)sc1CC(=O)N1CCN(C)[C@H](CCO)C1	CB
ZINC000065399365	CNC(=O)[C@H]1CCN(c2cc(N3CCOCC3)ncn2)C1	CB
ZINC000952984289	O=C(CC[C@@H]1NC(=O)NC1=O)N1CCC(F)CC1	CB
ZINC000096300536	CC(C)(C)OC(=O)N1CCN2[C@@H](CNS2(=O)=O)C1	CB
ZINC000426531801	C[C@H](C(=O)NCc1nc[nH]n1)N1CCN(C)CC1	CB
ZINC000006455888	Cc1nn2c(nc1=O)s/c(=C/c1ccco1)c2=O	CB
ZINC000000161584	OC[C@H](O)[C@H](O)[C@@H](O)[C@@H]1Nc2ccccc2S1	CB
ZINC001772805090	O=C(c1cc(N2CCOCC2)no1)N1CCOC[C@H]1CO	CB
ZINC000097743003	Cc1c(C(=O)N[C@@H]2C=CS(=O)(=O)C2)cnn1C	CB
ZINC000072240886	Cc1onc(N)c1S(=O)(=O)N1CCC(C(N)=O)CC1	CB
ZINC000068333338	NC(=O)[C@@H]1CCCN(CCCNC(=O)c2cc[nH]c2)C1	CC
ZINC000067172686	CNc1n[nH]c(N)c1S(=O)(=O)c1ccccc1	CC
ZINC000299759974	CNC(=O)c1ccc(CNC(=O)[C@@H]2CCOC2)o1	CC
ZINC000215512460	O[C@@H]1CCCN(c2ccnc(-c3cncnc3)n2)C1	CC
ZINC000095399315	CN1c2ccccc2N(S(C)(=O)=O)CCC1=O	CC
ZINC001772705813	COc1ccc(C(=O)N2C[C@@H]3[C@@H](C2)C3(CO)CO)cc1C	CC
ZINC000041718061	CC(=O)c1ccc(NC(=O)N2C[C@H](O)C[C@H]2C(=O)O)cc1	CC
ZINC000019854492	O=C(O)CCSc1nnnn1-c1ccc(C(=O)O)cc1	CC
ZINC000534590886	CCn1nccc1S(=O)(=O)NC[C@H](C)n1cc(C)cn1	CC
ZINC000534578702	Cc1nn[nH]c1C(=O)N[C@@H](CC(C)C)c1ncnn1C	CC
ZINC001772805469	CC(=O)N1CCC[C@H]1c1nc(C)nn1-c1ccnn1C	CC
ZINC000090614200	O=C(Nc1cc(-n2cccn2)ncn1)c1ncccn1	CC
ZINC000952980056	Nc1ncccc1CNCCN1CCCC[C@@H]1CO	CC
ZINC000585136514	CN1CCN(CC(=O)NCC2CCCCC2)C[C@@H]1CO	CC
ZINC000584890564	Cn1ncnc1CCNC(=O)Cc1noc2ccccc21	CC
ZINC000006722266	Nc1cccc(S(=O)(=O)N2CCC(C(=O)O)CC2)c1	CC
ZINC000426424424	Cc1nc(NCCOCCO)cc([C@H]2CCOC2)n1	CC
ZINC000952965022	Cc1cc(C)nc(SCC(=O)N2C[C@@H](O)[C@H](F)C2)n1	CC
ZINC000072163958	CC(C)c1cc(C(=O)NC[C@@]2(O)CCCNCC2)n(C)n1	CC
ZINC000299777805	CCN1C[C@H](CN(C)C(=O)c2ccc(O)cn2)CC1=O	CC
ZINC000095367209	CCc1cc(NCc2nncn2CCOC)ncn1	CC
ZINC000044884884	CCCNC(=O)[C@@H]1CCCN(S(=O)(=O)N(C)C)C1	CC
ZINC000063855758	Cc1cccnc1CCNc1nc2c(c(=O)[nH]1)CCNCC2	CC
ZINC000096138435	C[C@@]1(O)CCN(C(=O)Cc2cncs2)C[C@@H]1O	CC
ZINC000215264346	CCCc1ncncc1C(=O)N[C@H]1C=CS(=O)(=O)C1	CC
ZINC000585134782	Cc1nc(CC(=O)N2[C@H](C(=O)O)C[C@@H]3CCCC[C@@H]32)n[nH]1	CC
ZINC000952984268	COc1ccc(CN[C@H]2COC[C@@H]2OC)cc1C(=O)O	CC
ZINC000534578940	C[C@H](CCNC(=O)c1cn[nH]c1)N1CCN(C)CC1	CC
ZINC000534644217	CCN1C[C@H](NS(=O)(=O)c2ccccc2)[C@@H](OC)C1	CC
ZINC000004689876	CCNS(=O)(=O)c1c(C)cc(C)c(-n2cnnn2)c1C	CC
ZINC001704302422	COc1ccnc(N2C[C@@H](Cc3cc(C)[nH]n3)[C@H](O)C2)n1	CC
ZINC000670439155	CCn1ncc(CN(C)c2cncc(C(N)=O)n2)c1C	CC
ZINC000013531632	CCn1nnc2c1ncn(Cc1cccnc1)c2=O	CC
ZINC000011703287	COC(=O)CCNC(=O)[C@@H]1CCC(=O)N(C2CCCC2)C1	CC
ZINC000534668895	Cc1cnc([C@@H](C)NC(=O)CSCC(N)=O)[nH]1	CC
ZINC000013720925	O=C(Nc1ccncc1)C(=O)N1CCCC[C@@H]1CCO	CC
ZINC000584889830	Nc1ncc(CN2CCN(Cc3cccc(O)c3)CC2)cn1	CC
ZINC000095370417	CN(C)[C@@H](C(=O)NCC(=O)NC1CC1)c1ccc(F)cc1	CC
ZINC000222624612	CCO[C@H]1CN(CC(=O)NCc2cccs2)C[C@@H]1O	CC
ZINC000575611054	CCOC(=O)CCC(=O)N1CC[C@@H](Oc2ccncn2)C1	CC
ZINC000225640942	O=C(NCCCc1cnc2ncnn2c1)c1ccccn1	CC
ZINC000244866689	Cc1nc(N)nc(C)c1CC(=O)NCC(F)(F)F	CC
ZINC000095513242	CCn1nc(CCSC)nc1CCC(=O)NC	CC
ZINC000252505712	Cc1cc(N)n(CC(=O)N[C@@H](c2nccn2C)C2CC2)n1	CC
ZINC000091440418	Cc1nc(CNC(=O)[C@H]2COc3ccccc3C2)n[nH]1	CC
ZINC001704279438	Cc1cc(C[C@@H]2CN(C(=O)c3ccon3)C[C@H]2O)n[nH]1	CC
ZINC000218942074	Cc1c[nH]c([C@H](C)NC(=O)Cc2c(C)nc(C)[nH]c2=O)n1	CC
ZINC000065386956	CCc1cnc(C)nc1NCCn1[nH]c(=O)ccc1=O	CC
ZINC000019882277	COC(=O)c1ccc(OC[C@@H](O)CN2CCOCC2)cc1	CC
ZINC000044128240	COC(=O)C1=C(O)c2ccccc2S(=O)(=O)C1	CC
ZINC000018250395	COc1cccc(N2C(=O)C[C@H](N3CCOCC3)C2=O)c1	CC
ZINC000253472087	CCOc1nccn2c(CNC(=O)c3ccccn3)nnc12	CC
ZINC000047613475	COC(=O)CN(CC(=O)OC)Cc1ccccc1	CC
ZINC000020272745	COc1ccc2cnn(CC(=O)O)c(=O)c2c1OC	CC
ZINC000584898155	COCCn1cnnc1CN[C@H](C)Cn1ccnc1C	CC
ZINC000096103178	CSc1ccc([C@H](O)CNS(C)(=O)=O)cc1	CC
ZINC000426649485	COC[C@@H](CO)NC(=O)c1cc(OC)cc(C(=O)O)c1	CC
ZINC000670469790	OC[C@H]1CCCCN1CCCNc1nc[nH]c2ncnc1-2	CC
ZINC000098213069	CCn1nc2n(c1=O)CCN(Cc1ccccc1F)C2=O	CC
ZINC000012364092	CC(=O)CCCCN1C(=O)[C@H]2[C@@H](N=CN2C)N(C)C1=O	CC
ZINC000223410113	COCc1nc(CNC(=O)CSc2ncccn2)no1	CC
ZINC000013143131	OCCOCCOc1ccc(-c2nn[nH]n2)cc1	CC
ZINC000101693852	CN(C)CCNc1c(=O)c(=O)c1NCc1ccco1	CC
ZINC000584886083	CC[C@H](C(=O)NCc1nncn1CCOC)n1cccc1	CC
ZINC000584897453	O=c1c2ncccc2ncn1CCSc1cnn[nH]1	CC
ZINC001704326612	C[C@@H](C(=O)N(CCO)Cc1ncc[nH]1)N1CCCCCC1	CC
ZINC000006753085	O=C(c1ccco1)N1CCN(c2ncnc3[nH]cnc32)CC1	CC
ZINC000016648001	CCCNC(=O)c1cc(S(=O)(=O)NC)ccc1OC	CC
ZINC000005156491	COC(=O)[C@@H](NC(=O)N1CCN(C)CC1)C(C)C	CC
ZINC000299795041	Cc1nonc1CC(=O)N[C@@H](C)c1nncn1C(C)C	CC
ZINC000065490836	Cc1nonc1OCCN[C@@H](C)C(=O)NC1CCCC1	CC
ZINC000146177625	COC(=O)CC[C@@H](NC(=O)OC(C)(C)C)C(N)=O	CC
ZINC000000191735	O=C(O)[C@@H]1SC[C@@H](NC(=O)c2ccccc2)C1=O	CC
ZINC000072174629	Cc1nc[nH]c1C(=O)N1CCC[C@@]2(CN(C)C(=O)O2)C1	CC
ZINC000244718681	Cc1ncn(CCNC(=O)[C@@H](N)C(C)(C)C)c1C	CC
ZINC000091645321	Cc1ccc(-c2noc([C@H](C)n3cncn3)n2)nn1	CD
ZINC000100291351	COc1cc(/C=C2\NC(=S)N(C)C2=O)cc(Cl)c1O	CD
ZINC000244811614	Cn1cccc1C(=O)NCc1nc(-c2ccncc2)n[nH]1	CD
ZINC000223638457	Cc1ccc(CCNC(=O)C(=O)c2cccn2C)o1	CD
ZINC000003315191	COC(=O)c1ccc(CSc2nnnn2C)cc1	CD
ZINC000000166155	COC(=O)[C@@H](CC(C)C)NS(=O)(=O)c1ccc(C)cc1	CD
ZINC000006225596	Fc1ccc(Cc2nsc(N3CCNCC3)n2)cc1	CD
ZINC000072154061	Cc1[nH]c(=O)[nH]c(=O)c1CN1C[C@H]2[C@@H](C1)C1CCC2CC1	CD
ZINC000002533263	CCn1c(N)c(C(=O)NCCOC)sc1=S	CD
ZINC000067459903	CC(C)CN1CC[C@H](CNC(=O)c2cccc(=O)[nH]2)C1	CD
ZINC000534581274	COc1cc(C(=O)NCC[C@H]2CCOC2)ccn1	CD
ZINC000000211929	CS(=O)(=O)N(CC(=O)O)c1cccc2ccccc21	CD
ZINC001506401288	CNC(=O)[C@H]1CC[C@H](CNc2cc(OC)nc(N)n2)CC1	CD
ZINC000002648299	COc1ccccc1NC(=O)C(=O)NCc1ccco1	CD
ZINC000004143308	C[C@]12C=C[C@H](O1)[C@H]1C(=O)N(c3ccc4c(c3)OCO4)C(=O)[C@@H]12	CD
ZINC000244626640	Cc1nn(C)c2nc(N3CCN4CCC[C@H]4C3)sc12	CD
ZINC000004976333	O=C(O)[C@@H](O)[C@H](NC(=O)c1ccccc1)c1ccccc1	CD
ZINC000036047665	O=C(O)c1cc(N2C(=O)[C@@H]3CC=CC[C@H]3C2=O)ccc1O	CD
ZINC000244574998	CC[C@H](NC(=O)c1c(C)ncn1C)[C@H]1C[C@H](O)C1	CD
ZINC000071863874	O=C(CN1C(=O)c2ccccc2C1=O)c1cccnc1	CD
ZINC000079035464	N[C@H]1CCN(C(=O)OCc2ccccc2)C[C@H]1F	CD
ZINC000244763784	O[C@H]1C[C@@H](c2cc(NCCNc3cccnc3)ncn2)C1	CD
ZINC000105606607	CN1CCN(C[C@@H](O)COC[C@@H]2C[C@H]3CC[C@H]2C3)CC1	CD
ZINC000091486620	Cn1cccc1C(=O)C(=O)NC[C@H]1COc2ccccc2C1	CD
ZINC000055224661	C[C@H](O)C1CCN(C(=O)Nc2nncs2)CC1	CD
ZINC000534658120	O=C(NCC[C@H]1CCOC1)C1(N2CCCC2)CCCC1	CD
ZINC000128218618	O=C(CN1CCCCC1=O)NCCCOC1CCCC1	CD
ZINC000020510012	O=C(NCCN1CCOCC1)[C@@H]1C[C@@H]1c1ccccc1	CD
ZINC000097425718	CN1CCC2(CCN(C(=O)C3(C)CC3)CC2)[C@H](CO)C1	CD
ZINC000215546630	C[C@]1(O)CCCN(Cc2cccc(OCC(N)=O)c2)CC1	CD
ZINC000002141214	CC(C)OC(=O)N[C@@H](O)C(Cl)(Cl)Cl	CD
ZINC000002910826	COCCCNC(=S)NC(=O)c1ccc(C)cc1	CD
ZINC000585655242	CN(C)[C@H]1COC[C@@H]1Oc1ncccc1C(F)(F)F	CD
ZINC000534591516	CC(C)CS(=O)(=O)N[C@@H](c1ncnn1C)C(C)C	CD
ZINC000084137113	C1=C[C@@H](N2CCN(C[C@@H]3CCOC3)CC2)CCC1	CD
ZINC000075581965	C[C@H]1CCN(C(=O)CCn2ncc(=O)c3ccccc32)C1	CD
ZINC000700381599	O=C(O)[C@H]1COCCN(CCOc2ccc(F)cc2)C1	CD
ZINC000426504680	O=C(N[C@H]1C[C@H](C(=O)O)C1)c1nccc2ccccc21	CD
ZINC000534651777	CCc1cc(NCCn2cncn2)nc(N2CCCC2)n1	CD
ZINC000062022618	O=C(c1ccc(F)c(F)c1)N1CC(C(=O)N2CCCC2)C1	CD
ZINC000091526227	NC(=O)CSc1ccc(C[C@H]2CCCO2)cc1	CD
ZINC000011841981	CCc1ncc(CNCc2cccnc2N(C)C)cn1	CD
ZINC000002685076	Cc1cc(F)ccc1S(=O)(=O)N1CCOCC1	CD
ZINC000084137087	O=C(NC[C@@H]1CN2CCC[C@@H]2CO1)N1C[C@@H]2CCC[C@H]2C1	CD
ZINC000000245932	CC(=O)Nc1c(Cl)cnn(-c2ccccc2)c1=O	CD
ZINC000054253676	CCN1CCOC(=O)[C@@H]1CC(=O)Nc1ccc(C)cc1	CD
ZINC000097773155	Cc1cnc(CNC(=O)c2cnc3c(c2)CCCC3)cn1	CD
ZINC000072436817	CCCC(=O)N1CCN(c2cc(C)nc(NCC)n2)CC1	CD
ZINC000006397597	COCc1nnc(S)n1-c1ccc2c(c1)OCO2	CD
ZINC000007073658	CC[C@@H](CO)NC(=O)C(=O)Nc1c(C)cccc1C	CD
ZINC000426492785	CCc1noc([C@H](C)NC(=O)c2ccn(C)c2C)n1	CD
ZINC000175834555	C[C@H](Sc1ccccn1)C(=O)NCCc1ncc[nH]1	CD
ZINC000218854548	O=C(Cn1nc2ccccc2n1)NCCc1cscn1	CD
ZINC000012380606	C[C@@H](Oc1ccc(F)cc1)C(=O)NC1CCN(C)CC1	CD
ZINC000101811391	Cc1cccc(N2C(=O)[C@H]3[C@H]4CC[C@@H](O4)[C@@H]3C2=O)c1	CD
ZINC000004749741	O=C(NCc1cccnc1)[C@@H]1CC(=O)N(c2ccccc2)C1	CD
ZINC000018154226	Cc1ccc(C[C@H]2C(=O)N(CC(=O)O)C(=O)[C@@H]2C)cc1	CD
ZINC000061718444	Cc1nc(-c2nn3c(nnc3-c3cnccn3)s2)co1	CD
ZINC000020513396	O=C(Cc1ccc(F)cc1)NCC1(CO)CCC1	CD
ZINC000670459194	O=C(C[C@@H]1CCCOC1)N1CCC(c2nc[nH]n2)CC1	CD
ZINC000097527224	O=C(O)c1ccccc1CN1C[C@@H]2CC[C@H]1CNC2	CD
ZINC000065525507	O=C(CNCc1cccnc1)NCCc1ccc(F)cc1	CD
ZINC000091914789	Cc1nc([C@H](C)Nc2nnc(C(C)(C)C)o2)n[nH]1	CD
ZINC000426382824	NC(=O)C1(NC(=O)NC2Cc3ccccc3C2)CCCC1	CD
ZINC000057353347	O=C(O)c1ccc(CNCCOc2ccccn2)cc1	CD
ZINC000091440751	CC(C)Cc1cc(C(=O)N2CCN3CCC[C@@H]3C2)n(C)n1	CD
ZINC000534587808	NC[C@H]1CCN(CC(=O)NC2CCCCCCC2)C1	CD
ZINC000016651313	CCC[C@H](C)NC(=O)CCNS(=O)(=O)c1ccccc1	CD
ZINC000000375945	O=C([C@H]1CCCO1)N1CCN(c2ccccc2)CC1	CD
ZINC000001058840	O=C(NCc1ccc2c(c1)OCO2)c1cnn2cccnc12	CD
ZINC000071284475	O=C(NCCn1cccc1)c1c[nH]c2ccccc2c1=O	CD
ZINC000091303347	CC(C)(C)OC(=O)N1CCC[C@@]2(CO[C@@H](C(=O)O)C2)C1	CD
ZINC000089701976	CC(=O)N1CC[C@@H](NCc2occc2C)[C@@H](C)C1	CD
ZINC000229917503	C[C@@H]1C[C@]2(C[C@](C)(c3csc(N)n3)OC2=O)C(=O)O1	CD
ZINC000000250411	COc1ccc(CC(=O)O[C@@H]2CCCN(C)C2)cc1	CD
ZINC000067514720	C[C@@H](C(=O)N(C)C)N(C)Cc1ccc(-c2cc[nH]n2)o1	CD
ZINC000097744591	CCn1nc(C)c(CCNC(=O)C[C@@H]2CCCN2C)c1C	CD
ZINC000022932613	Cc1ncc(CN2CCN(C(C)C)[C@@H](CCO)C2)s1	CD
ZINC000022637516	CCOc1cc(O)ccc1[C@@H]1N[C@@H](C(=O)O)CS1	CD
ZINC000001387891	Fc1ccc(-c2ccnc(Cn3cncn3)n2)cc1	CD
ZINC000055384411	CC[C@H](CO)N(Cc1cccnc1)C(=O)c1ccc[nH]1	CD
ZINC000004610568	CC(C)NC[C@H](O)CN[C@@H](C)[C@@H]1COc2ccccc2O1	CD
ZINC000091410738	Cc1ccn(CC(=O)N2CCC[C@@](CO)(CC3CC3)C2)n1	CD
ZINC001775978783	CC[C@@H]1SCCn2c(-c3cnn(CC)c3)nnc21	CE
ZINC000096182653	CCn1nc(NC(=O)c2cc(Cl)nc(C)n2)cc1C	CE
ZINC000077301566	O[C@@H]1COCCN(c2nc3ccc(Cl)cc3s2)C1	CE
ZINC001704351309	CCc1c(C)noc1NC(=O)c1ccc(CN)cc1	CE
ZINC000018057673	CCCc1cc(=O)[nH]c(SCc2cccnc2)n1	CE
ZINC000067433153	Cc1nc(CN)cc(N[C@@H]2C[C@H]2c2ccccc2)n1	CE
ZINC000223284650	Cc1cc(C)n(-c2cccc(CN3CCC[C@H]3CO)c2)n1	CE
ZINC000009234226	CSc1cccc(NC(=O)CN2C(=O)CSC2=O)c1	CE
ZINC000006592521	O=C(Nc1ccccc1-n1cnnn1)c1cccc(F)c1	CE
ZINC000070631655	c1cnn(-c2ccc(SCc3ccccn3)nn2)c1	CE
ZINC001529158447	CCCn1nccc1NC(=O)CCN1C[C@@H]2CC[C@H]1C2	CE
ZINC000012860538	Cc1ccccc1NC(=O)Cn1cnc2ccsc2c1=O	CE
ZINC000012291255	Cc1ccc(S(=O)(=O)N2CCOCC2)c2ccccc12	CE
ZINC000097295290	O=C(NCCN1CCC[C@@H](c2ccccc2)C1)c1ccon1	CE
ZINC000000432895	COc1ccccc1C(=O)Nc1ccccc1CO	CE
ZINC000000969793	COc1ccccc1CC(=O)n1nnc2ccccc21	CE
ZINC000032520221	COc1ccc(F)c(-c2cc(-n3cccn3)ncn2)c1	CE
ZINC000083017797	CC(C)CN1C(=O)C2(CCCC2)N[C@H]1c1cccnc1	CE
ZINC000032592895	O=C(c1ccc(N[C@H]2CCSC2)cc1)N1CCOCC1	CE
ZINC000012899810	O=C(CN1CCCCC1)N1CCC(c2ccccc2)=N1	CE
ZINC001506422348	Cc1cnc(CN2CCC(OCc3cccnc3)CC2)cn1	CE
ZINC000002847137	CC[C@H](C)NC(=O)C(=O)Nc1ccccc1Cl	CE
ZINC000095454901	COCc1cccc(NC(=O)N2C[C@H](C)OC[C@H]2C)c1	CE
ZINC000003913106	COc1ccc(OC)c(N2C(=O)[C@@H]3[C@@H]4C=C[C@@H](C4)[C@@H]3C2=O)c1	CE
ZINC000098018972	CC(C)N1CC[C@H](CNC(=O)N2CCSC(C)(C)C2)C1	CE
ZINC000000438430	O=C(C1CC1)N1CCN(c2cccc(Cl)c2)CC1	CE
ZINC000670461862	C[C@H](NC(=O)c1cccn(C)c1=O)C1=CCCCC1	CE
ZINC000072436416	CC(C)c1cc(NCCCN(C)C)n2nccc2n1	CE
ZINC000685939574	CCc1cc(CNCc2cccc3cn[nH]c32)n[nH]1	CE
ZINC000008715495	C[n+]1c2ccccc2n(Cc2ccccc2)c1CO	CE
ZINC000050245310	NC[C@@H]1CCN(Cc2ccc(OC(F)(F)F)cc2)C1	CE
ZINC000102795432	C[C@@H]1C=CC[C@H]2C(=O)N(c3ccc(O)cc3)C(=O)[C@@H]21	CE
ZINC000294665255	O=C(c1ccc(F)c(Cl)c1)N1CCC[C@@H](O)CC1	CE
ZINC001506415236	Cc1nc(C)c(C(=O)Nc2c3c(nn2C)CSC3)s1	CE
ZINC000000540230	NC1=N[C@H](c2ccc(F)cc2)n2c3ccccc3nc2N1	CE
ZINC001506417553	Cc1ccc(CN(C)Cc2c(O)c(C)ncc2CO)o1	CE
ZINC000006534275	O=c1c(-c2ccccn2)coc2cc(O)cc(O)c12	CE
ZINC000096171053	O=S(=O)(NC1CC1)c1ccc(Br)cc1F	CE
ZINC000005234732	CCCCOc1ccc(S(=O)(=O)N(C)C)cc1	CE
ZINC000023192125	C[C@@H]1CCCCN1C(=O)[C@@H]1Cc2ccccc2C(=O)O1	CE
ZINC000055359662	CC(C)CNc1ccccc1C(=O)NCCc1c[nH]cn1	CE
ZINC000176127968	CN(CCc1ccccn1)Cc1nnc(-c2ccco2)o1	CE
ZINC000114490395	COC(=O)[C@H]1C[C@H](C)CN(C(=O)OC(C)(C)C)C1	CE
ZINC000072272642	CC[C@@H]1CCCCN1C(=O)c1ccc2c(c1)NC(=O)CO2	CE
ZINC000091252103	CCOC(=O)COc1cccc(C(F)(F)F)c1CO	CE
ZINC000584890078	Cc1[nH]nc(CCC(=O)NCc2nc3ccccc3o2)c1C	CE
ZINC000244718762	CN1CCCN(C[C@H]2CCOc3ccccc3C2)CC1	CE
ZINC000091536899	Cc1cc(C2CCC2)nc(N2C[C@@H](C)[C@@](C)(O)C2)n1	CE
ZINC000952961987	CC(C)=CCCN1CCC(CNC(=O)[C@@H]2CCCO2)CC1	CE
ZINC000001024051	Nc1nnc(SC[C@H]2CC2(Cl)Cl)s1	CE
ZINC000004093827	CN(C)CCC(=O)Nc1c2c(nc3ccccc31)N(C)CC2	CE
ZINC000055386625	CC[C@H](C)CN1CCC(n2cc(CN(C)C)nn2)CC1	CE
ZINC000137571266	O=C(O)[C@H]1[C@H]2CC[C@@H](O2)[C@H]1C(=O)Nc1ccccc1Cl	CE
ZINC000220110663	CCc1ccc(C(=O)N(C)C[C@H]2CCCCO2)[nH]1	CE
ZINC000042376283	CN(C)C1CCN(c2ncccc2Br)CC1	CE
ZINC000011731216	C[C@@H]1Oc2ccc(-c3csc(N)n3)cc2N(C)C1=O	CE
ZINC001772703409	NCc1nnc(N2CC[C@@H](c3cccc(Cl)c3)C2)o1	CE
ZINC000584893650	Cc1nc(C)c(C(=O)N[C@@H](C)c2c(C)nn(C)c2C)o1	CE
ZINC000098013098	CCO[C@H]1C[C@H](O)C12CCN(C(=O)C1CCCCC1)CC2	CE
ZINC000670469512	COc1ccc2[nH]c(CNC(=O)c3c(C)ncn3C)cc2c1	CE
ZINC000000373650	CCc1nnc(NC(=O)c2ccc3c(c2)OCCO3)s1	CE
ZINC000072256100	O=C(Nc1cc(-c2ccncc2)n[nH]1)c1cccnc1	CE
ZINC000000418373	O=C(Nc1cccc(F)c1)c1cccc(-n2cnnn2)c1	CE
ZINC000020535633	Cc1nc2ncccc2cc1C(=O)NCCc1cscn1	CE
ZINC000219721378	Cc1oncc1C(=O)NCc1cc(-c2ccccc2)n[nH]1	CE
ZINC001704301326	CO[C@@H]1CCC[C@]12CCCN(Cc1nc(C(=O)O)co1)C2	CE
ZINC000332102500	Cc1[nH]c2ccc(C(=O)N[C@H](C)c3ncnn3C)cc2c1C	CE
ZINC000067773672	NCCOCc1ccc(-c2ccc(F)c(CO)c2)cc1	CE
ZINC000005189916	O=C(CS(=O)(=O)c1ccccc1)Nc1ccccc1	CE
ZINC000216376901	CN(CCN1CCCCC1=O)Cc1ccc(Cl)o1	CE
ZINC000019813420	Cc1c(C(=O)O)nnn1-c1cccc(Cl)c1C	CE
ZINC000205122643	CCn1ccnc1C(=O)C[C@@H]1COc2ccccc2O1	CE
ZINC000215914215	CS[C@H](C)CCN(C)Cc1cccc(-c2nn[nH]n2)c1	CE
ZINC000012381942	CC(C)C(=O)Nc1ccc(I)cn1	CE
ZINC000011847792	CC(=O)Nc1nc(-c2cccs2)c(CC(=O)O)s1	CE
ZINC000067895548	CC(=O)NCC1=CCCN(CCc2c[nH]c3ccccc23)C1	CE
ZINC000017022853	CCOC(=O)c1ccc(NC(=O)NC[C@@H]2CCCO2)cc1	CE
ZINC000000141572	CCOc1ccc([C@H](CN)CC(=O)O)cc1OCC	CE
ZINC000072194318	O=C(O)C1CC2(C1)CN(C(=O)OCc1ccccc1)C2	CE
ZINC000007616312	COc1ccc(NC(=O)C[C@H](C)n2nc(C)nc2C)cc1	CE
ZINC000000041289	O=C(O)c1ccccc1NCn1nnc2ccccc21	CE
ZINC000032553329	Cc1cc(NCc2cccc(CN3CCOCC3)c2)no1	CE
ZINC000061717452	Cc1[nH]ncc1-c1nn2c(nnc2-c2ccco2)s1	CE
ZINC000584884271	CC(C)c1noc([C@H](C)NC(=O)c2nn(C)cc2Cl)n1	CE
ZINC000000757357	NC(=O)[C@@H]1CCCN(Cc2ccc(Br)cc2)C1	CE
ZINC000097136951	O=C(C[C@H]1NC(=O)c2ccccc21)NCCCc1ccco1	CE
ZINC000000284573	CCOC(=O)C1=C(C)NC(=S)N[C@H]1c1ccc(F)cc1	CE
ZINC000020306968	C[C@H](Oc1ccccc1Br)C(=O)N(C)C	CE
ZINC000095991595	CCN1CC[C@H](Nc2ccc3[nH]ncc3c2)[C@H](C)C1	CF
ZINC000003999272	O=C1c2ccccc2N2C(=O)c3ccccc3N3CC[C@@H]1[C@@H]32	CF
ZINC000002750239	COc1ccc(CCNC(=O)c2ccc(C)o2)cc1	CF
ZINC000065395214	Cc1cc(-n2nc(C3CC3)nc2-c2ccno2)ccn1	CF
ZINC000007424899	c1coc(-c2cc(-c3nc(-c4cccnc4)no3)n[nH]2)c1	CF
ZINC000006731399	CC(C)c1ccccc1OCC(=O)N[C@@H](C)[C@@H]1CCCO1	CF
ZINC000076093760	CC(=O)N1CCN([C@@H]2CCCCc3ccccc32)CC1	CF
ZINC001529167317	Cc1cnc(N2CCC(c3ccncc3)CC2)nc1N(C)C	CF
ZINC000032628730	O=C(Nc1ccc2c(c1)OCCCO2)OCC(F)(F)F	CF
ZINC000000545800	c1cc(-c2nc3c4c5c(sc4ncn3n2)CCC5)ccn1	CF
ZINC000725261097	O=Cc1c(Cl)cncc1-c1ccc(C(=O)O)s1	CF
ZINC000005375917	O=c1ccc(-c2ccco2)nn1Cc1ccccc1F	CF
ZINC000067447194	CCc1cnc(C)nc1N[C@@H](C)c1c(C)n[nH]c1C	CF
ZINC000006919131	COc1ccc(-c2nc(CSCC(=O)O)c(C)o2)cc1	CF
ZINC000064115325	Cc1cccc(Sc2cc(C)nc3ncnn32)c1	CF
ZINC000534635583	C[C@@H](NC(=O)N(C)CC1(C)COC1)c1cc(F)cc(F)c1	CF
ZINC000010155528	CCC(=O)Nc1ccc(C(=O)n2nc(C)c(C)c2C)cc1	CF
ZINC000013998590	O=C(O)c1ccncc1C(=O)c1ccc(Cl)cc1	CF
ZINC000004741881	CC(C)CC(=O)N1CCN(c2ccc(N)cc2Cl)CC1	CF
ZINC000000337154	COc1cc(C=O)ccc1OCc1cccc(C(=O)O)c1	CF
ZINC000036379889	O=C(O)c1ccccc1COc1ccccc1C(=O)O	CF
ZINC000002357898	Cc1nc2c3ccccc3oc2c(OCCN(C)C)n1	CF
ZINC000040479644	Cc1nn(C)c(C)c1CC(=O)N(C)C1CCCCCC1	CF
ZINC000019257719	O=C(O)c1cc(-c2cccnc2)nc2onc(C3CC3)c21	CF
ZINC000004619387	Cc1oc(CC(C)C)c(CSCC(=O)O)c1C(=O)O	CF
ZINC000095507953	COc1ccc2c(c1)OC[C@@H](Cc1cncc(OC)c1)C2	CF
ZINC000101708184	C[C@H](NC(=O)[C@@H]1CC=CC[C@@H]1C(=O)O)[C@H]1C[C@H]2CC[C@H]1C2	CF
ZINC000010338509	CC(C)CNC(=O)c1ccc(CN2CCCC2)cc1	CF
ZINC000040497955	COc1ccc(C(=O)N(C)[C@@H]2CCCC[C@H]2C)cn1	CF
ZINC000100222542	CCOc1ccccc1N/C(=C\[N+](=O)[O-])SC	CF
ZINC000095357972	Cc1cc(C)c2c(ncnc2NC[C@@H]2CCCCN2C)n1	CF
ZINC000000210662	COC(=O)c1cccc(NC(=O)CC(=O)c2ccccc2)c1	CF
ZINC000097295266	Cc1nn(C(C)C)c(C)c1CN(C)C(=O)[C@H]1CCCCO1	CF
ZINC000071497659	CCc1nc(C)c(-c2nccn2Cc2nc(C)cc(C)n2)[nH]1	CF
ZINC000040456867	C[C@H]1C[C@H](C)CN(C(=O)CSc2ccccn2)C1	CF
ZINC000003198467	COc1ccc(/C=C2/N=C3CCCCCN3C2=O)cc1	CF
ZINC001772819059	C[C@H]1C(=O)N2CCC[C@H]2CN1Cc1cc(Cl)ccc1F	CF
ZINC000001063376	Cc1cccc(CN(c2ccccc2)S(C)(=O)=O)c1	CF
ZINC000067674456	CC(C)CN1CC[C@H](CNC(=O)c2ncoc2C(C)C)C1	CF
ZINC000001392049	Cc1cc(C)c(S(=O)(=O)C(C)C)c(OC(C)C)n1	CF
ZINC000100783198	Cc1ccc([C@@H]2N=C(N)NC3=Nc4ccccc4[C@@H]32)s1	CF
ZINC000049546385	CCCCC[C@H](C)NC(=O)c1cnn(C)c1-n1cccc1	CF
ZINC000002476978	c1coc(C2OCC3(CO2)COC(c2ccco2)OC3)c1	CF
ZINC000035378039	O=C(NC1CCCCCC1)[C@@H]1Cc2ccccc2CN1	CF
ZINC000072405025	Cn1cc(CC(=O)Nc2ccccn2)c2ccccc21	CF
ZINC000013736886	COC(=O)c1sccc1NC(=O)Nc1cc(C)ccn1	CF
ZINC000033209923	CNC(=O)[C@H]1CCCCN1C(=O)c1ccc(C(C)C)cc1	CF
ZINC000822619957	CC[C@@H](O)Cn1ncnc1CCCc1c[nH]c2ccccc12	CF
ZINC000040162924	Nc1c(C(=O)O)cnc2ccc(C(F)(F)F)cc12	CF
ZINC000064037988	Cc1ncccc1Oc1ncc(Cl)cc1C(=O)O	CF
ZINC000000154087	Nc1ccc(Sc2ncc(Br)cn2)cc1	CF
ZINC000072169851	C[C@@H](c1cncs1)N(C)Cc1cn(-c2ccccc2)nn1	CF
ZINC000426689362	CCc1nc(-c2c(F)cccc2OC(C)C)n(C)n1	CF
ZINC000013110563	CCN1CCN(C(=O)/C=C/c2c(F)cccc2Cl)CC1	CF
ZINC000000313624	Cc1nc2ccccc2n1S(=O)(=O)c1ccc(F)cc1	CF
ZINC000002528752	O=C(O)c1nccn1-c1ccccc1C(F)(F)F	CF
ZINC000096142011	COc1cncc(-c2ccc3nc([C@@H](C)O)[nH]c3c2)c1	CF
ZINC000000252995	CCOC(=O)c1oc2ccccc2c1NC(=O)CC	CF
ZINC000016622360	O=C(NC1CCCC1)c1cc(F)c(F)c(F)c1F	CF
ZINC000071746799	CSc1cccc(CN(C)C(=O)c2ccc(CO)o2)c1	CF
ZINC000095423695	CCc1nc2n(n1)CCC[C@H]2NC1CCC(C)CC1	CF
ZINC000218739040	O=C(O)C1(COc2cccc(Br)c2)CC1	CF
ZINC000008908334	Cc1cc(O)ccc1NC(=O)[C@@H]1CCCC[C@H]1C(=O)O	CF
ZINC000000387094	C[C@@H]1SCCN1S(=O)(=O)c1ccc2ccccc2c1	CF
ZINC000000334211	Cc1sc(C=O)c(I)c1C	CF
ZINC000004714067	Cc1cccc(C2=N/C(=C\c3cccnc3)C(=O)O2)c1	CF
ZINC000097202115	Cn1cc(C2CCN(c3ncnc4ccsc43)CC2)cn1	CF
ZINC000002556689	O=C(O)[C@@H](NC(=O)OCc1ccccc1)C1CCCCC1	CF
ZINC000020386721	Nc1nc2ccccc2cc1S(=O)(=O)c1ccccc1	CF
ZINC000178349418	CC[C@H](NS(=O)(=O)CC1CCCC1)c1ccncc1	CF
ZINC000035261366	COC(=O)c1ccc2nccc(Br)c2c1	CF
ZINC000000348638	CCc1nc2scc(-c3ccc(C)cc3)c2c(=O)n1N	CF
ZINC000085219858	COCCNCc1cc(Cl)ccc1Br	CF
ZINC000098019252	CC(C)(C)[C@H](NS(C)(=O)=O)c1ccc(F)cc1F	CF
ZINC000101712470	CC1(C)OC(=O)C2=C1NC(=O)C[C@H]2c1ccccc1Cl	CF
ZINC000012526650	Cc1cccnc1NC(=O)c1ccc(Br)o1	CF
ZINC000096162237	CCOc1ccccc1-c1nc([C@@H]2CCOC2)no1	CF
ZINC000000080113	CCN(CC)P1(=O)COc2ccccc2OC1	CF
ZINC000534655252	Fc1ccc(F)c(C2(N[C@@H]3CCCOC3)CC2)c1	CF
ZINC000000609453	COC(=O)N1N=C(C2CCCCC2)C[C@@]1(O)C(F)(F)F	CF
ZINC000043827945	Nc1ccc([S@](=O)c2ccc(Br)cc2)nc1	CF
ZINC000002387469	CCc1ccc(C[C@]2(O)C[C@@H](C)N(C)C[C@@H]2C)cc1	CF
ZINC000006289758	COc1ccc(C(=O)Nc2ccc3[nH]ncc3c2)cc1	CF
ZINC000090513267	COC(=O)c1cc(OC)c2cccc(Br)c2n1	CF
ZINC000215981832	CCc1nn(C)c(Cl)c1CN(C)[C@@H](C)c1ccon1	CF
ZINC000000200697	C[C@@H](NC(=O)C(C)(C)C)c1nc2ccccc2n1C	CF
ZINC000038285507	C=C(C(=O)OC)[C@@H](OC(C)=O)c1ccc(Cl)cc1	CF
ZINC000006493482	CCOC(=O)c1c(C)n[nH]c1NCc1ccccc1	CF
ZINC000008183826	Cc1noc2nc(-c3ccccc3)cc(C(=O)O)c12	CF
ZINC000071385620	Cc1cnc(Cn2ccnc2C2CCCCC2)cn1	CG
ZINC000018206926	Cc1cccc(C)c1N1C(=O)[C@@H]2CC=C[C@H](C)[C@@H]2C1=O	CG
ZINC000001574347	CC[C@@H](C(=O)OCCN(CC)CC)C1CCCCC1	CG
ZINC000000501291	O=C(N[C@@H]1C[C@@H]1c1ccccc1)[C@@H]1C[C@H]1c1ccccc1	CG
ZINC000079707782	Cc1nc(-c2cccc(NC(=O)[C@H]3CC=CCC3)c2)n[nH]1	CG
ZINC000216319992	c1csc(CN(Cc2ccsc2)C2CC2)n1	CG
ZINC000000261247	C[C@H](CCc1ccccc1)NC(=O)c1ccccc1C(=O)O	CG
ZINC000003154189	CCCC(=O)Nc1ccccc1C(=O)N1CCCCC1	CG
ZINC000033629411	COc1cccc(C(=O)N[C@@H]2c3ccccc3C[C@H]2C)c1	CG
ZINC000009184448	Cc1cccc(C(=O)Nc2onc3c2C[C@@H](C)CC3)c1	CG
ZINC000004293563	Cc1ccc(S(=O)(=O)N2[C@H](C)[C@@H]2c2ccccc2)cc1	CG
ZINC000032814557	COc1ccccc1NC(=O)N[C@H]1CCOc2ccccc21	CG
ZINC000005282669	C/C=C(\[C@H](O)c1ccccc1)n1nnc2ccccc21	CG
ZINC000019636348	CC1CCC(N2CCN(Cc3ccccc3)CC2)CC1	CG
ZINC000071283302	CC(C)n1nc(O)c2c1NC(=O)C[C@H]2C1CCCCC1	CG
ZINC000334157205	Cc1ccc(C2=CN(O)[C@H]3CCCC[C@H]3[N+]2=O)cc1	CG
ZINC000952976848	CN1CC[C@](C)(CNCc2ccc(-c3ccco3)cc2)C1	CG
ZINC000000302506	CCc1cc(=O)oc2cc(O[C@H](C)C(C)=O)c(Cl)cc12	CG
ZINC000096122384	COC1CCN(c2ccc(NC(=O)C3CCC3)cc2)CC1	CG
ZINC000827907011	O=C(COc1ccccc1)N1CC[C@@H](c2cccs2)C1	CG
ZINC000006536333	O=C(Nc1ccc(F)cc1)c1cc2ccccc2o/c1=N\O	CG
ZINC000000188990	COc1cc2nc(C3CCCCC3)oc(=O)c2cc1OC	CG
ZINC000053184341	COc1ccc2c(c1)CN(Cc1ccc(F)cc1)CO2	CG
ZINC000000462359	C[C@H]1CCCC[C@@]12NC(=S)N(c1ccc(Cl)cc1)N2	CG
ZINC000005051358	Cc1sc(-n2c(C)cc(C=O)c2C)c(C(=O)O)c1C	CG
ZINC000002502443	CCCOc1ccccc1Cn1c2ccccc2oc1=O	CG
ZINC000012375717	Clc1cccc(Oc2ccccc2-n2cnnn2)c1	CG
ZINC000043560612	O=C(c1cccnc1)c1ccccc1Br	CG
ZINC000004776856	Cc1cc(C)c(NC(=O)[C@@H]2CCCC[C@@H]2C(=O)O)c(C)c1	CG
ZINC001083812978	C[C@@H](F)COP(OC[C@H](C)F)OC[C@H](C)F	CG
ZINC000004105548	COC(=O)c1ccccc1NC(=O)Oc1ccc(F)cc1	CG
ZINC000000106530	CC(C)(C)c1ccc([C@@H]2Cc3nc(N)ncc3C(=O)C2)cc1	CG
ZINC000215353989	CCCC[C@@H]1CCCN1Cc1cccc(OCCO)c1	CG
ZINC000009206276	COc1ccc(NC(=O)c2cc(C)on2)c2ccccc12	CG
ZINC000003389087	Cc1nnc(SCC(=O)Nc2ccc(C)c(F)c2)s1	CG
ZINC000038103658	Cc1ccc([C@@H](C)NS(=O)(=O)c2ccccc2F)cc1	CG
ZINC000000392573	CCOC(=O)c1cc(-c2cccnc2)nc2ccccc21	CG
ZINC000037866295	OCCCc1nc2ccccc2n1Cc1ccccc1	CG
ZINC000095433896	C[C@@H]1CCC[C@H](C)N1C(=O)C[C@@H]1CSCCS1	CG
ZINC000002730576	O=C1N[C@H](c2cccs2)Nc2sc3c(c21)CCC3	CG
ZINC000037765708	c1csc(-c2ccc(N[C@H]3CN4CCC3CC4)cc2)n1	CG
ZINC000000483100	Cc1ccc(C(=O)Nc2nc3ccccc3s2)o1	CG
ZINC000000608669	Cc1ccccc1N1C(=O)C[C@H](Cc2ccccc2)C1=O	CG
ZINC000047206337	O=c1[nH]cc(-c2ccc(F)cc2)cc1C(F)(F)F	CG
ZINC000004808993	Cc1ccc(NC(=O)C(=S)NC2CCCCC2)cc1	CG
ZINC000032902251	O=C([C@@H]1CC=CCC1)N1CCC[C@H]1c1ccncc1	CG
ZINC000004893296	CC1=C(C)C[C@@H](C(=O)NC2CCCCCC2)[C@H](C(=O)O)C1	CG
ZINC000000452638	O=[N+]([O-])/C=C/c1cccn1-c1ccc(Br)cc1	CG
ZINC000067650628	COc1ccc(-n2cnnc2CCc2ccccc2)cc1	CG
ZINC000670454846	CN(Cc1cc2cc(F)ccc2[nH]1)[C@H]1CCSC1	CG
ZINC000000494086	CC1(C)C(c2ccccn2)=N[C@H](c2ccccc2)N1O	CG
ZINC000226760655	Cc1ccc(NCn2nnc3ccccc32)cc1Cl	CG
ZINC000000262565	O=C(c1ccccc1)c1ccc2[nH]c(Cl)nc2c1	CG
ZINC000035928937	Cc1c2ccc(N(C)c3ccnc(Cl)n3)cc2nn1C	CG
ZINC000000178143	Cc1cc(C)cc(NC(=O)CCN2CCC(C)CC2)c1	CG
ZINC000000295669	Cc1ccc([C@H](C)NC(=O)Cc2ccccc2)cc1	CG
ZINC000001779417	O=C(CCCOc1ccccc1)Nc1ccccc1	CG
ZINC000095385149	O=c1c2ccccc2sn1CCn1cnc2ccccc21	CG
ZINC000016192708	C[C@@H]1CN(CCOc2cccc3ccccc32)C[C@H](C)O1	CG
ZINC000095401534	c1ccc([C@@H]2CN(Cc3ccncc3)CCS2)cc1	CG
ZINC000000578840	COc1ccc(C(=O)Nc2ccc3oc(=O)ccc3c2)cc1	CG
ZINC000012302186	c1c[nH]c(CN2CCC[C@@H](CCc3ccccc3)C2)n1	CG
ZINC000503600479	COc1ccc(-n2cc(C=O)c3ccccc32)cc1OC	CG
ZINC000009604225	Cc1nc(Nc2ccc(F)cc2)sc1C(=O)N(C)C	CG
ZINC000030834262	COC(=O)c1sc2ccc(OC)c(OC)c2c1Cl	CG
ZINC000011277917	CCCCc1nnc2sc(-c3ccc(F)cc3)nn12	CG
ZINC000032986362	C[C@@H](NC(=O)[C@@H]1CCCO1)c1cccc2ccccc21	CG
ZINC000005856492	CC(=O)Nc1c(Cl)cc(Cl)c(O)c1Cl	CG
ZINC000071662383	Cc1ncsc1CCNc1nc(C)cc(C2CCC2)n1	CG
ZINC000584899890	Cc1ccc([C@@H](C)n2cnc3cccc(C)c3c2=O)cn1	CG
ZINC000216485762	C[C@H]1CCCN(CCOc2ccccc2CN2CCC2)C1	CG
ZINC000009002124	c1csc(-c2cc(-c3nc(-c4cccnc4)no3)[nH]n2)c1	CG
ZINC000000383823	Cc1ccccc1C(=O)Nc1cccc([C@@H](C)O)c1	CG
ZINC000534640925	C[C@H](NC(=O)N(C)CC(F)(F)F)c1cc(F)cc(F)c1	CG
ZINC000000257247	c1sc(Nc2ccccn2)nc1-c1ccccn1	CG
ZINC000065353923	COc1cc(OC)cc(-c2ccc(C(=O)O)c(F)c2)c1	CG
ZINC000006703245	COc1cc(C(N)=O)ccc1OCc1cccc(Cl)c1	CG
ZINC000823026488	CCCn1c(C)nc2cc(NC(=O)c3ncoc3C)ccc21	CG
ZINC000022462083	Cc1noc(-c2ccccc2NC(=O)Cc2ccccc2)n1	CG
ZINC000004708917	O=C(Nc1ccccn1)c1ccc2ccccc2c1O	CG
ZINC000000196940	COc1ccc(Cc2c(Cl)ncnc2Cl)cc1	CG
ZINC000004696347	CCC[C@@H](C)c1nnc(NC(=O)c2ccco2)s1	CG
ZINC000001456727	CC(C)c1ccc([C@@H](C)NC(=O)c2cnccn2)cc1	CG
ZINC000065429273	CCOc1ccc(-c2c[nH]c(C3(C)CCN(C)CC3)n2)cc1	CG
ZINC000065468492	CCc1cnc(C)nc1N[C@H](CC)c1ccncc1	CG
ZINC000257365124	C[C@H](c1ccc(Cl)cc1)N1CCC[C@@H](c2nnc[nH]2)C1	CG
ZINC000067713992	Clc1ccc(-c2nccn2CCc2c[nH]cn2)cc1	CG
ZINC000000611948	COc1ccc(NC(=O)N2CCCCCC2)cc1OC	CG
ZINC000013331203	CCC(C)(C)C1CCC(NC(=O)c2cc(C)on2)CC1	CH
ZINC000001388176	C/C(=C/C(=O)Nc1cccc(C(F)(F)F)c1)N1CCCC1	CH
ZINC000004817093	COC(=O)c1cccc2c1N[C@@H]1C[C@@H](C)CC[C@@H]1C2(C)C	CH
ZINC000122624645	Cc1sc(C2(N)CCC2)nc1-c1ccccc1F	CH
ZINC000005423451	COc1ccc(-c2c(C)noc2-c2ccc(O)cc2O)cc1	CH
ZINC000002378844	CCOC(=O)CCCCCCC(=O)c1ccccc1	CH
ZINC000952975280	CCC[C@@H](NC(=O)c1csc(C)n1)c1cccs1	CH
ZINC000000375618	Cc1ccc(C(=O)Nc2ccc(F)c(Cl)c2)o1	CH
ZINC000013331923	Cc1ccc(NC(=O)N[C@H](C)c2cccnc2)c(Cl)c1	CH
ZINC000010542714	Cc1ccccc1C(=O)NCc1cccc(OC(C)C)c1	CH
ZINC000001001939	Cc1ccsc1C(=O)NCc1ccc(Cl)cc1	CH
ZINC000004807100	Cc1cc(OC(=O)c2ccccc2)c2c(C)cc(=O)oc2c1	CH
ZINC000004726102	CC(C)(C)Nc1nc2ccccc2nc1-c1ccncc1	CH
ZINC000004685481	CCC(CC)NCc1ccc(OC)c(Br)c1	CH
ZINC000012504665	O=c1cc(-c2nc3ccccc3s2)c2ccccc2[nH]1	CH
ZINC000016991771	FC(F)(F)c1cccc(CSc2ncccn2)c1	CH
ZINC000005409778	Cc1ccc(Cn2nc(-c3ccccc3C)ccc2=O)cc1	CH
ZINC000113217218	C[C@H](N)c1cc2cccc(Cl)c2c(=O)n1-c1ccccc1	CH
ZINC000047205274	O=C(O)c1ncc(-c2ccccc2F)cc1C(F)(F)F	CH
ZINC000000078559	Fc1cccc(-c2nnc3ccc4ccccc4n32)c1	CH
ZINC000001256172	CCOC(=O)c1sc(Nc2ccc(C)cc2C)nc1C	CH
ZINC000000557666	COc1cc2sc(NC(=O)CC(C)C)nc2cc1Cl	CH
ZINC000004694454	CCC[C@@H](C)C(=O)Nc1nnc(Cc2ccccc2)s1	CH
ZINC000003881355	COc1ccc2c(c1)CC[C@H]1[C@@H]3CC[C@H](O)[C@@]3(C)CC[C@H]21	CH
ZINC000002753357	O=C(Nc1ccc2c(c1)CCC2)c1cc(F)cc(F)c1	CH
ZINC000000333427	Cc1ccccc1-c1nc(Cc2ccccc2)no1	CH
ZINC000218536549	O=C(/C=C/c1ccccc1)Nc1cccc2[nH]ccc21	CH
ZINC000095908599	c1ccc2sc(SC3C[C@H]4CC[C@@H](C3)N4)nc2c1	CH
ZINC000824792743	COc1cccc(C)c1C(=O)N1CC2C[C@@H]3CC1C[C@H](C2)C3	CH
ZINC000002774940	COc1ccccc1[C@@H]1C[C@@H](C(F)(F)F)n2nccc2N1	CH
ZINC000096148776	COCCOc1ccc(-c2ccc3ncccc3c2)cc1	CH
ZINC000032597705	CNC(=O)c1ccccc1-c1csc2ccccc21	CH
ZINC000004281544	O=C(O)C[C@@H](c1ccccc1)c1cc(Cl)ccc1O	CH
ZINC000216066064	COC1CCN(Cc2ccccc2OC2CCCC2)CC1	CH
ZINC000000807950	S=c1[nH]nc(Cc2cccs2)n1-c1ccccc1	CH
ZINC000100070138	Cc1nn(-c2ccc(C)cc2)c(O)c1CCC(C)C	CH
ZINC000043214221	C[C@@H](CC(=O)O)CC(=O)c1cccc2ccccc21	CH
ZINC000019399986	c1ccc(COc2ccc(C3=CCNCC3)cc2)cc1	CH
ZINC000002746544	CCCCN(CCCC)C(=O)Cc1ccccc1OC	CH
ZINC000000372392	COc1ccc([C@@H](C)NC(=O)c2ccc(C)s2)cc1	CH
ZINC001506397562	CN(CC[C@@H]1CCCCO1)c1nccc2ccccc21	CH
ZINC000000362315	O=C(Nc1ccc(Br)cc1)C1CCCC1	CH
ZINC000001395037	O=Cc1cn(-c2ccccc2)nc1-c1ccc2c(c1)CCC2	CH
ZINC000000279840	COc1ccc(OC)c(CNc2cccc(C)c2)c1	CH
ZINC000000142686	Cc1ccccc1OCC(=O)Nc1cccc(Cl)c1	CH
ZINC000020255804	c1ccc(N2CCN(CC3CCCCCC3)CC2)cc1	CH
ZINC000016663277	Cc1c(Cl)cccc1NCc1ccc2c(c1)OCO2	CH
ZINC000023115014	OC[C@H]1CCCN(Cc2cccc(Oc3ccccc3)c2)C1	CH
ZINC000000621165	CCCC(=O)Nc1cccc(-c2nnc(-c3ccco3)o2)c1	CH
ZINC000257356540	CP([C]1[CH][C]2[C]([CH]1)[C@H]1CC[C@H]2C1)c1ccccc1	CH
ZINC000299785367	CC(C)c1nc([C@H]2C[C@@H](c3ccccc3)N3CCC[C@H]23)no1	CH
ZINC000000550192	CCc1nc2ccccc2n1Cc1ccccc1OC	CH
ZINC000095942505	O=C(c1ccc(Br)cc1Cl)C1CC1	CH
ZINC000096948785	O=C(Nc1nc(-c2ccc(F)cc2)cs1)c1ccc[nH]1	CH
ZINC000000351592	Cc1cccc(-n2nnnc2-c2ccc(C(C)(C)C)cc2)c1	CH
ZINC000004331519	Cc1ccc(C(=O)Nc2nc3c(cccc3F)s2)cc1	CH
ZINC000016606481	Cc1cc(C)c(C)c2occ(CC(=O)NCC(F)(F)F)c21	CH
ZINC000000811110	Cc1cc(C)n(CCOc2ccc(Cl)cc2Cl)n1	CH
ZINC000005731327	O=c1c(Oc2ccccc2Cl)coc2cc(O)ccc12	CH
ZINC000002838968	CC[C@@H](Oc1ccccc1)c1nc(-c2ccncc2)no1	CH
ZINC000019792354	O=C(O)c1c2ccccc2nc2c1CCCCCC2	CH
ZINC000013325674	CCc1noc(C)c1C(=O)Nc1cc(Cl)ccc1C	CH
ZINC000002493431	Cc1cccc(OCCCCCN2CCCC2)c1C	CH
ZINC000003846811	Cc1ccc(O)c([C@@H](O)c2ccc(Br)cc2)c1	CH
ZINC000006697961	COc1ccc(NC(=O)c2ccccc2OCC(C)C)cc1	CH
ZINC000001025476	CC1=C(CC[C@@]2(C)OC(=O)N(C)[C@]2(C)O)C(C)(C)CCC1	CH
ZINC000012404899	O=C(O)c1c2ccccc2[nH]c1-c1ccc(F)cc1	CH
ZINC000067605024	CN(C)Cc1ccccc1Oc1nccc2occc21	CH
ZINC000095496273	Brc1oc2ccccc2c1Br	CH
ZINC000006326213	CCNCc1cccc(OC)c1OCc1ccc(F)cc1	CH
ZINC000000390417	Cc1ccc(C(=O)C[C@@H](C(=O)O)c2ccc(C)cc2)cc1	CH
ZINC000073667316	N=C(NNc1ccc(Cl)cc1Cl)c1ccccc1	CH
ZINC000006699107	Cc1ccc([C@H](C)NC(=O)COc2ccccc2)cc1C	CH
ZINC000002933531	Cc1ccc(C)c(OCCCN2CCCCC2)c1C	CH
ZINC000044594197	Cc1nc(-c2ccccc2Br)sc1[C@@H](C)O	CH
ZINC000000117054	CC(C)(C)c1cc2ncnc(N3CCCCC3)c2s1	CH
ZINC000006218573	Cc1ccc(CNC(=O)c2ccc(F)cc2Cl)cc1	CH
ZINC000952975429	CCCCN(Cc1cccnc1)C(=O)c1cccn1C1CC1	CH
ZINC000261494277	Oc1ccc(Cl)c(OCc2ccccc2)c1F	CH
ZINC000000442751	COC(=O)c1cc(-c2ccc(C)cc2)nc2ccccc21	CH
ZINC000682078139	COc1ccc([C@H](C)N(C)CCOCc2ccccc2)cc1	CH
ZINC000015063524	Fc1ccc(N[C@H]2CCCN(C3CCSCC3)C2)cc1	CH
ZINC000037392738	CC(C)Nc1c(F)cc(F)cc1Br	CH
ZINC000002783618	CCc1ccc([C@@H]2C[C@H](C(F)F)n3nc(C)cc3N2)cc1	CI
ZINC000253591692	C[C@H]1[C@@H]2[C@@H]3CC[C@@H]4[C@@H]3[C@@H]3[C@@H]2[C@@H]2[C@@H]1[C@@H]1CC[C@@H]5[C@@H]1[C@@H]2[C@@]3(C)[C@@H]45	CI
ZINC000000237876	O=C(C[C@@H](c1ccco1)[C@@H]1CCCCC1=O)c1ccccc1	CI
ZINC000000198086	O=c1oc(-c2ccccc2)nc2sc3c(c21)CCCCC3	CI
ZINC000004542689	O=C(NC1CCCC1)c1ccc(-c2ccccc2Cl)o1	CI
ZINC000000513502	CCCn1c2ccccc2nc1Nc1ccc(F)cc1	CI
ZINC000000441576	CCc1cccc(C)c1NC(=O)/C=C/c1ccc(F)cc1	CI
ZINC000426737515	CCn1ncc(-c2ccc([C@@H](C)N3CCCC3)cc2)c1C	CI
ZINC000000376504	O=C(NCCC1=CCCCC1)c1cccc2ccccc21	CI
ZINC000000395450	O=C(Nc1c(Cl)cccc1Cl)NC1CCCCC1	CI
ZINC000013841092	CC(C)c1cccc(C(C)C)c1NC(=S)NC1CC1	CI
ZINC000725246101	CC(C)n1cncc1-c1cccc(C(F)(F)F)c1	CI
ZINC000096511575	Cc1ccc(-c2csc3c2nc(=S)[nH]c3O)cc1	CI
ZINC000002579761	O=C(Cc1ccc(F)cc1)c1ccc(Br)cc1	CI
ZINC000001774950	COc1ccc([C@@H](CCNCc2ccco2)C(C)C)cc1	CI
ZINC000036621013	O=C(Nc1ccccc1)N1CCC[C@@H]1c1ccccc1F	CI
ZINC000038001591	C[C@H](NC1CCCCC1)c1ccc(Br)s1	CI
ZINC000008714073	CCc1ccc2nc(C)c(CN3CCC(C)CC3)c(O)c2c1	CI
ZINC000000400238	Cc1cc(C)c(NC(=O)Nc2cccc(F)c2)c(C)c1	CI
ZINC000002012959	c1ccc(C[C@@H](c2ccccc2)N2CCCCC2)cc1	CI
ZINC000006746526	Cc1cccc(O[C@@H](C)c2nc(-c3cccc(C)c3)no2)c1	CI
ZINC000042775072	CC[C@H](C)c1ccc(OC[C@H]2CCCNC2)c(Cl)c1	CI
ZINC000000443406	CC(C)(C)[C@H]1CCc2c(sc3[nH]c(=S)nc(N)c23)C1	CI
ZINC000095761757	FC(F)(F)c1ccc2c(Br)nccc2c1	CI
ZINC000002774448	CCCCOC(=O)c1ccc(NC(=O)C(CC)CC)cc1	CI
ZINC000000036483	CO[C@@H](c1cccs1)c1c(C)[nH]c2ccccc21	CI
ZINC000000399824	CC(C)N(C(=O)Nc1cccc(F)c1)c1ccccc1	CI
ZINC000001473074	COc1ccc(-c2nc3ccccc3n2C(C)C)cc1OC	CI
ZINC000072407108	Cc1nnc(-c2cccc(-c3ccnc4[nH]ccc43)c2)s1	CI
ZINC000006726524	Cc1c(Cl)cccc1NC(=O)N1CCCCCC1	CI
ZINC000021982320	O=Cc1cc2cc(Cl)c(Cl)cc2nc1Cl	CI
ZINC000065387698	O=C(Nc1ccccc1-c1ccc2ncccc2c1)C1CC1	CI
ZINC000230519895	CCCCn1c[n+](COC2CCCCC2)c2ccccc21	CI
ZINC000002515071	Cc1cc(C)cc(C(=O)c2cccc(CN3CCCC3)c2)c1	CI
ZINC000002902316	CCc1cc2c(cc1OC)oc(C)c(-c1ccccc1)c2=O	CI
ZINC000000145247	COc1ccccc1C(=O)Nc1c(C)cc(C)cc1Cl	CI
ZINC001083805700	C[Si](C)(C)C(F)(F)C(F)(F)Oc1ccc(F)cc1	CI
ZINC000000570014	CC(C)CC(=O)Nc1ccc2c(c1)Cc1ccccc1-2	CI
ZINC000071284369	CC1=Nc2c(c(O)nn2C(C)C)[C@H](c2ccccc2)S1	CI
ZINC000036226602	CCc1ccc(NC(=O)C(C)(C)c2ccccc2)cc1	CI
ZINC000002516565	COc1ccc(CCC(=O)c2ccc(C)c(C)c2)cc1	CI
ZINC000011860139	CC(C)(C)c1ccc(Oc2ccc(CCN)cc2)cc1	CI
ZINC000002988957	CC(C)CCC[C@H](C)NC(=O)Cc1ccc(Cl)cc1	CI
ZINC000013124428	c1coc([C@@H]2Nc3ccccc3-c3nc4ccccc4n32)c1	CI
ZINC000008730314	Nc1cccc(Cl)c1Oc1ccc(Cl)cc1	CI
ZINC000002975914	CCCOc1cccc(C(=O)Nc2ccccc2Cl)c1	CI
ZINC000032607223	CC(=O)c1cccc(Nc2ccnc3ccc(F)cc32)c1	CI
ZINC000000364746	Cc1ccc(C)c(NC(=O)[C@@H](C)Oc2ccccc2C)c1	CI
ZINC000000433346	COc1ccc(CC[C@H](C)Nc2cccc(F)c2)cc1	CI
ZINC000001075143	O=C(OCc1ccccc1F)c1cc2ccccc2cc1O	CI
ZINC000072117787	CC1(NC(=O)Nc2ccc(Cl)cc2)CCCCC1	CI
ZINC000000077517	FC(F)(F)c1ccncc1-c1ncc(-c2ccccc2)o1	CI
ZINC000016903988	Cc1cccc(O[C@H](C)c2nc3ccc(F)cc3[nH]2)c1	CI
ZINC000000168160	O=c1cc(Nc2ccc(Cl)cc2)c2ccccc2o1	CI
ZINC000027582318	CCN(C(=O)c1cc(-c2ccccc2)on1)c1ccccc1	CI
ZINC000002086322	CCCC[C@@H](CC)C(=O)Nc1cc(C)ccc1OC	CI
ZINC000008495531	Cc1ccc(O[C@@H](C)C(=O)Nc2cccc(C)c2C)cc1C	CI
ZINC000057326664	S=c1[nH]c2ccccc2n1-c1nc2ccccc2s1	CI
ZINC000004906806	CCCOc1ccc(C(=O)Nc2c(C)cccc2C)cc1	CI
ZINC000002560176	O=C(c1ccccc1)c1ccc(C(F)(F)F)c(F)c1	CI
ZINC000000362341	CC[C@H](C(=O)Nc1ccc(C)c(C)c1)c1ccccc1	CI
ZINC000000307182	S=C(c1ccc(OCc2ccccc2)cc1)N1CCCC1	CI
ZINC000000159326	Nc1ccccc1SCc1c(F)cccc1Cl	CI
ZINC000013283420	c1ccc(Cc2ccnc(Cc3ccccc3)c2)cc1	CI
ZINC000014974074	Cc1c2cc(C)ccc2oc1C(=O)NCCc1cccs1	CI
ZINC000001205216	Cc1ccc(-c2nc(Cc3ccccc3Cl)no2)cc1	CI
ZINC000000613656	COc1ccc(-c2csc(Nc3cccc(C)n3)n2)cc1	CI
ZINC000101261630	COc1ccc([C@@H]2OC[C@H]3[C@@H](C)C=C(C)[C@H]2[C@H]3C)cc1	CI
ZINC000035672128	CCCOc1cccc(-c2nc(-c3ccc(F)cc3)no2)c1	CI
ZINC000001233408	O=C(c1ccc(F)cc1)c1ccc2c3c(cccc31)CC2	CI
ZINC000038567333	Cc1cc(C)cc(NC(=O)N2CC[C@H](c3ccccc3)C2)c1	CI
ZINC000006767825	Cc1nc2cc(C)c(C)cc2n1Cc1ccccc1F	CI
ZINC000043212045	Cc1ccc(CCC(=O)c2ccc(C)c(C)c2)cc1	CI
ZINC000005819839	CCCC1CCC(C(=O)Oc2ccc(OC)cc2)CC1	CI
ZINC000001399193	O=C(c1cc2cc3ccccc3nc2s1)N1CCCCC1	CI
ZINC000000472283	CCC(=O)c1ccc(OCc2ccc(Cl)cc2)cc1	CJ
ZINC000002090268	CC(C)=CCC[C@H](C)N(C=O)[C@@H](C)CCC=C(C)C	CJ
ZINC000011949697	CC(C)(C)CC(C)(C)c1ccc(O)c(Br)c1	CJ
ZINC000096306135	Cc1oc(-c2cc(Cl)ccc2Cl)c(C)c1C(=O)O	CJ
ZINC000005299920	CCN(C(=O)Nc1c[nH]c2ccccc12)c1cccc(C)c1	CJ
ZINC000023115390	c1cn(CCCCCCOc2cccc3ccccc32)cn1	CJ
ZINC000035875322	Clc1nc2ccccc2c2nc(C3CCCCC3)[nH]c21	CJ
ZINC000000167656	CC(C)(C)c1ccc(Oc2ccccc2C=O)cc1	CJ
ZINC000001699285	Cc1cc(C2(c3ccc(O)c(C)c3)CCCCC2)ccc1O	CJ
ZINC000169829259	CCOP(=O)(OCC)C1([Si](C)(C)C(C)(C)C)CC1	CJ
ZINC000000138892	c1ccc(-c2ccc(-c3nc4ccccc4[nH]3)cc2)cc1	CJ
ZINC000002900880	CCN(CC)CCCCCCOc1c(C)cccc1Cl	CJ
ZINC000000126201	Cc1ccc(NC(=O)c2ccc(C(C)(C)C)cc2)c(C)c1	CJ
ZINC000065340653	Cc1cc(O)cc(-c2ccc(NC(=O)OC(C)(C)C)cc2)c1	CJ
ZINC000006044868	CC(=O)c1cccc(Nc2cc(C)nc3c(C)cccc23)c1	CJ
ZINC000000397436	CCc1ccccc1NC(=O)Oc1ccc(Cl)cc1	CJ
ZINC000102602456	C[C@@H]1CC(O)=C2C(=Nc3ccccc3N[C@H]2c2ccco2)C1	CJ
ZINC000000370851	O=C(Nc1ccccc1Cl)c1cccc(C(F)(F)F)c1	CJ
ZINC000072332217	CCc1ccc(NC(=S)N(CC)c2cccc(C)c2)cc1	CJ
ZINC000169836306	C[Si](C)(C)C/C=C\CCCC(=O)c1ccccc1	CJ
ZINC000257346266	C[C@]12CC[C@@H]3[C@H](CC[C@H]4CCCC[C@@H]43)[C@H]1CCC2=O	CJ
ZINC000000997179	c1ccc(Cn2c3ccccc3nc2-c2ccccc2)cc1	CJ
ZINC000003001764	Cc1cc(OCCCN2CCC(C)CC2)cc(C(C)C)c1	CJ
ZINC000000122926	Cc1ccc2ncnc(Nc3cccc4ccccc43)c2c1	CJ
ZINC000005268039	Cc1ccc(CC(=O)Nc2ccc3sccc3c2)c(C)c1	CJ
ZINC000003878309	CCCCCCC(=O)Nc1c2c(nc3ccccc31)CCC2	CJ
ZINC000000168396	CC(=O)c1ccc(OCc2ccc(Cl)cc2Cl)cc1	CJ
ZINC000094997527	CCC(C)(C)c1ccc(Oc2cc(C(C)=O)ccn2)cc1	CJ
ZINC000065381519	C[C@@H](c1cccc(-c2nccc3ccccc32)c1)N(C)C	CJ
ZINC000004840940	CCc1ccc(C(=O)Nc2ccccc2C(F)(F)F)cc1	CJ
ZINC000002517293	O=C(CCc1ccc(Cl)cc1)c1ccccc1Cl	CJ
ZINC000000270972	CC(C)(C)c1ccc(SCCc2ccncc2)cc1	CJ
ZINC000002517445	Cc1cc(C)cc(C(=O)CCc2cccc(C)c2C)c1	CJ
ZINC000041636137	CC[C@H](C)c1ccccc1NC(=O)c1ccnc(Cl)c1	CJ
ZINC000004043440	C[C@H]1Nc2ccccc2C=C1c1ccc2ccccc2n1	CJ
ZINC000067802600	FC(F)(F)c1cc(Cl)c(Br)cc1Cl	CJ
ZINC000004989355	CC(C)(C)C1CCC(NCCc2c[nH]c3ccccc23)CC1	CJ
ZINC000008657036	Cc1ccc(N2CCc3c2c2cc(C)ccc2nc3C)cc1	CJ
ZINC000001128479	Cc1ccccc1Cn1c2ccccc2nc1CC(C)(C)C	CJ
ZINC000002517248	O=C(CCc1cccc(Cl)c1)c1ccc(F)cc1Cl	CJ
ZINC000000612199	S=C(Nc1ccccc1)Nc1cccc(Cl)c1Cl	CJ
ZINC000169829244	C[C@@H]1CC2(C[C@@H](C)C1=CC1([Si](C)(C)C)CC1)OCCO2	CJ
ZINC000002022828	CCCCC1CCC(C2CCC(C(=O)O)CC2)CC1	CJ
ZINC000003003379	Cc1cccc(OCCOCC[C@@H]2CCC[C@@H](C)C2)c1	CJ
ZINC000675076423	C[C@H]1CC[C@H](C)c2c3cccc(Br)c3[nH]c21	CJ
ZINC000257345723	C[C@]12CCC[C@@H]1[C@@H]1CC[C@H]3[C@H](O)CCC[C@@]3(C)[C@H]1CC2	CJ
ZINC000000135411	CC(C)c1ccc(-c2cc(=O)c3ccccc3o2)cc1	CJ
ZINC000004696065	CCCCCC[C@@H](C)NC(=O)c1cc2cc(C)ccc2[nH]1	CJ
ZINC000263622947	FC(F)Oc1cc(Cl)cc(C(F)F)c1Cl	CJ
ZINC000215647353	C[C@@H](N)C12C[C@H]3C[C@@H](CC(c4ccc(Cl)cc4)(C3)C1)C2	CJ
ZINC000096026304	CCn1c2ccccc2c2cc(-c3csc(N)n3)ccc21	CJ
ZINC000003110937	CC(C)C(=O)Nc1ccc(Sc2ccc(F)cc2)cc1	CJ
ZINC000000062694	Cc1ccc(C)c(NC(=O)c2ccc(Cl)cc2Cl)c1	CJ
ZINC000002651402	COc1ccc(Cl)cc1NC(=O)CCC1CCCCC1	CJ
ZINC000001187832	O=C(Nc1ccc(-c2ccc(Cl)cc2)cc1)c1ccco1	CJ
ZINC000005342119	COc1ccc(/C=C/c2nc3ccccc3n2C(C)C)cc1	CJ
ZINC000021364362	Cc1ccc(-c2csc(Nc3cc(C)ccn3)n2)c(C)c1	CJ
ZINC000001385730	Fc1ccc(-c2nnsc2SC2CCCCC2)cc1	CJ
[truncated: 6,894 more rows]
